# Supplementary material for: High-quality single-cell transcriptomics from ovarian histological sections during folliculogenesis
Source: Life Sci Alliance. 2023 Sep 18;6(11):e202301929. doi: 10.26508/lsa.202301929 (PMC10507249; doi:10.26508/lsa.202301929)
Supplement: Supplementary file 1 [file LSA-2023-01929_SdataF2.xlsx]

## Sheet: Annotation
Sample name	Cell type
E_S01_S1	Fresh
E_S02_S2	Fresh
E_S03_S3	Fresh
E_S04_S4	Fresh
E_S05_S5	Fresh
E_S06_S6	Fresh
E_S07_S7	Fresh
E_S08_S8	Fresh
E_S09_S9	Fresh
E_S10_S10	Fresh
E_S11_S11	Fresh
E_S12_S12	Fresh
E_S13_S13	Fresh
E_S14_S14	Fresh
E_S15_S15	Fresh
E_S16_S16	Fresh
E_S17_S17	Fresh
E_S18_S18	Fresh
E_S19_S19	Fresh
E_S20_S20	Fresh
E_S21_S21	Fresh
E_S22_S22	Fresh
E_S23_S23	Fresh
E_S24_S24	Fresh
E_S25_S25	Fresh
E_S26_S26	Fresh
E_S27_S27	Fresh
E_S28_S28	Fresh
E_S29_S29	Fresh
E_S30_S30	Fresh
E_S31_S31	Fresh
E_S32_S32	Fresh
E_S33_S33	Fresh
E_S34_S34	Fresh
E_S35_S35	Fresh
E_S36_S36	Fresh
E_S37_S37	Fresh
E_S38_S38	Fresh
E_S39_S39	Fresh
E_S40_S40	Fresh
E_S41_S41	Fresh
E_S42_S42	Fresh
E_S43_S43	Fresh
E_S44_S44	Fresh
E_S45_S45	Fresh
E_SL01_S49	Fresh
E_SL02_S50	LCM
E_SL03_S51	LCM
E_SL04_S52	LCM
E_SL05_S53	LCM
E_SL06_S54	LCM
E_SL07_S55	LCM
E_SL08_S56	LCM
E_SL09_S57	LCM
E_SL10_S58	LCM
E_SL11_S59	LCM
E_SL12_S60	LCM
E_SL13_S61	LCM
E_SL14_S62	LCM
E_SL15_S63	LCM
E_SL16_S64	LCM
E_SL17_S65	LCM
E_SL18_S66	LCM
E_SL19_S67	LCM
E_SL20_S68	LCM
E_SL21_S69	LCM
E_SL22_S70	LCM
E_SL23_S71	LCM
E_SL24_S72	LCM
E_SL25_S73	LCM
E_SL26_S74	LCM
E_SL27_S75	LCM
E_SL28_S76	LCM
E_SL29_S77	LCM
E_SL30_S78	LCM
E_SL31_S79	LCM
E_SL32_S80	LCM
E_SL33_S81	LCM
E_SL34_S82	LCM
E_SL35_S83	LCM
E_SL36_S84	LCM

## Sheet: Read count
GeneID	Gene_biotype	E_S01_S1	E_S02_S2	E_S03_S3	E_S04_S4	E_S05_S5	E_S06_S6	E_S07_S7	E_S08_S8	E_S09_S9	E_S10_S10	E_S11_S11	E_S12_S12	E_S13_S13	E_S14_S14	E_S15_S15	E_S16_S16	E_S17_S17	E_S18_S18	E_S19_S19	E_S20_S20	E_S21_S21	E_S22_S22	E_S23_S23	E_S24_S24	E_S25_S25	E_S26_S26	E_S27_S27	E_S28_S28	E_S29_S29	E_S30_S30	E_S31_S31	E_S32_S32	E_S33_S33	E_S34_S34	E_S35_S35	E_S36_S36	E_S37_S37	E_S38_S38	E_S39_S39	E_S40_S40	E_S41_S41	E_S42_S42	E_S43_S43	E_S44_S44	E_S45_S45	E_SL01_S49	E_SL02_S50	E_SL03_S51
ENSMUSG00000000001=Gnai3	protein_coding	103	160	477	218	229	232	144	158	97	200	249	150	288	71	421	147	42	124	247	25	397	51	119	61	192	148	307	48	299	454	375	17	146	189	599	191	269	114	396	62	166	152	184	78	15	80	109	202
ENSMUSG00000000003=Pbsn	protein_coding	0	0	0	0	0	0	0	0	0	0	0	0	0	0	0	0	0	0	0	0	0	0	0	0	0	0	0	0	0	0	0	0	0	0	0	0	0	0	0	0	0	0	0	0	0	0	0	0
ENSMUSG00000000028=Cdc45	protein_coding	63	281	178	160	116	105	68	96	101	28	265	319	39	109	142	206	105	228	21	18	196	144	181	200	105	107	350	152	162	516	692	111	88	137	90	130	432	196	301	21	7	25	8	202	16	149	2	325
ENSMUSG00000000037=Scml2	protein_coding	2	0	1	0	0	0	15	0	61	0	0	0	0	0	0	0	5	0	0	0	0	0	0	0	2	0	0	0	0	3	405	6	2	0	0	0	0	71	140	4	5	1	0	0	0	0	0	0
ENSMUSG00000000049=Apoh	protein_coding	0	0	0	1	0	1	0	0	0	0	0	0	1	2	1	0	0	0	0	0	0	0	0	0	0	2	0	0	0	0	0	0	0	1	0	0	0	0	0	0	0	0	0	0	0	0	0	0
ENSMUSG00000000056=Narf	protein_coding	10	1	0	6	1	0	0	0	34	3	73	1	0	1	0	2	6	0	140	0	27	58	2	0	19	0	0	1	53	3	4	0	5	0	49	245	3	1	29	1	0	0	0	0	62	0	0	22
ENSMUSG00000000058=Cav2	protein_coding	0	0	0	0	0	0	0	0	0	0	0	0	0	0	0	0	0	0	0	0	0	0	0	0	0	0	0	0	0	0	0	0	0	0	0	0	0	0	0	0	0	0	0	0	0	0	0	0
ENSMUSG00000000078=Klf6	protein_coding	58	147	88	17	282	58	37	46	30	79	18	63	19	74	75	35	8	15	40	1	58	11	38	2	110	39	4	3	14	86	7	10	105	2	178	34	13	22	34	20	6	46	122	118	5	1	63	0
ENSMUSG00000000085=Scmh1	protein_coding	16	3	27	10	19	2	38	9	9	52	6	211	27	5	89	136	20	1	1	4	23	9	2	6	56	2	2	3	4	3	4	0	82	22	23	2	18	335	217	8	12	6	4	4	3	0	1	0
ENSMUSG00000000088=Cox5a	protein_coding	2088	1943	1991	1660	1473	613	157	1174	1883	1697	2095	1795	1406	1630	1968	1034	497	496	698	156	885	975	930	863	1653	560	1064	1012	1230	2279	1210	720	1097	376	339	269	1157	528	456	209	1553	799	863	435	412	1931	951	1057
ENSMUSG00000000093=Tbx2	protein_coding	0	0	0	0	0	0	0	0	0	0	0	0	0	0	0	0	0	0	0	0	0	0	0	0	0	0	0	0	0	0	0	0	0	0	0	0	0	0	0	0	0	0	0	0	0	0	0	0
ENSMUSG00000000094=Tbx4	protein_coding	0	0	0	0	0	0	0	0	0	0	0	0	0	0	0	0	0	0	0	0	0	0	0	0	0	0	0	0	0	0	0	0	0	0	0	5	0	0	0	0	0	0	0	0	0	0	0	0
ENSMUSG00000000103=Zfy2	protein_coding	1	0	4	0	0	0	0	0	15	0	0	0	1	3	0	0	0	0	0	0	0	0	0	2	0	0	9	0	0	11	0	0	0	0	0	0	0	0	0	3	0	0	0	0	0	1	0	0
ENSMUSG00000000120=Ngfr	protein_coding	1	145	4	5	2	0	0	3	0	3	2	0	15	8	0	3	0	0	1	0	1	0	1	0	1	1	10	1	0	4	0	1	3	0	0	0	11	0	0	3	0	0	0	8	0	0	0	0
ENSMUSG00000000125=Wnt3	protein_coding	0	0	1	0	0	0	0	2	0	0	0	0	0	0	0	0	0	18	1	0	0	0	0	0	0	0	0	0	0	0	0	0	0	0	0	40	0	0	0	0	0	0	0	0	0	0	0	0
ENSMUSG00000000126=Wnt9a	protein_coding	0	0	0	0	0	0	0	0	0	0	0	0	0	0	0	0	0	0	0	0	0	0	0	0	0	0	0	0	0	0	0	0	0	0	0	0	0	0	0	0	0	0	0	0	0	0	0	0
ENSMUSG00000000127=Fer	protein_coding	4	0	2	2	111	2	16	23	33	46	125	34	202	15	3	267	79	22	3	4	35	2	10	110	24	82	41	3	1	39	3	6	19	7	45	3	32	75	3	10	8	1	6	36	6	2	2	0
ENSMUSG00000000131=Xpo6	protein_coding	179	366	351	274	252	202	295	366	353	73	307	185	170	105	536	489	63	139	146	17	389	350	31	227	252	307	722	250	407	463	227	132	156	95	117	368	98	75	121	186	78	20	783	31	611	378	214	429
ENSMUSG00000000134=Tfe3	protein_coding	83	10	130	92	366	121	6	10	371	137	100	162	329	118	318	378	74	283	139	14	73	235	59	244	121	32	169	22	98	102	201	66	68	33	2	138	92	54	8	107	107	250	96	262	49	175	409	224
ENSMUSG00000000142=Axin2	protein_coding	38	56	66	73	42	6	31	2	48	40	75	117	13	97	45	9	16	18	40	3	10	48	22	20	76	31	34	85	29	71	26	34	71	1	2	11	13	17	0	8	116	29	54	13	4	2	6	28
ENSMUSG00000000148=Brat1	protein_coding	15	13	34	0	0	38	4	1	2	54	64	3	99	46	8	0	2	0	0	2	5	29	4	0	18	1	17	0	1	159	10	5	13	0	0	1	0	8	184	2	49	6	202	60	1	52	11	1
ENSMUSG00000000149=Gna12	protein_coding	0	3	1	1	0	0	0	0	90	6	20	0	0	1	0	0	34	4	2	0	5	9	33	2	0	0	0	0	0	1	1	0	0	123	166	2	11	1	6	100	3	4	2	0	37	0	0	1
ENSMUSG00000000154=Slc22a18	protein_coding	20	1	0	0	44	47	12	42	48	0	0	0	0	1	0	0	2	0	186	1	0	0	0	1	0	0	1	0	0	0	2	0	1	11	76	6	2	0	0	0	1	1	10	0	0	63	0	60
ENSMUSG00000000157=Itgb2l	protein_coding	0	0	0	0	0	0	0	0	0	0	0	0	0	0	0	0	0	0	0	0	0	0	0	0	0	0	0	0	0	0	0	0	0	0	0	0	0	0	0	0	0	0	0	0	0	0	0	0
ENSMUSG00000000159=Igsf5	protein_coding	0	0	0	0	0	0	1	0	0	0	0	0	0	0	0	0	1	0	0	0	0	0	0	2	0	0	0	0	0	0	0	1	0	2	0	0	0	0	1	0	0	1	0	0	0	0	0	1
ENSMUSG00000000167=Pih1d2	protein_coding	1	0	25	0	1	0	1	3	0	0	27	1	1	1	0	0	0	1	0	1	0	0	0	0	4	0	1	0	133	0	1	0	2	0	1	0	3	0	0	1	0	0	1	0	1	0	0	0
ENSMUSG00000000168=Dlat	protein_coding	12	197	89	314	110	123	51	225	138	94	79	143	144	26	91	80	89	79	301	24	377	99	101	341	110	132	89	90	296	42	282	78	93	113	9	221	97	107	204	25	117	93	8	255	34	57	49	152
ENSMUSG00000000171=Sdhd	protein_coding	68	166	289	187	362	267	104	220	152	93	149	115	310	184	566	156	168	384	240	18	404	200	220	423	120	237	483	159	593	407	581	283	147	270	203	496	348	328	444	279	285	722	232	393	320	454	218	288
ENSMUSG00000000182=Fgf23	protein_coding	0	0	0	0	0	0	0	0	0	0	0	0	0	0	0	0	0	0	0	0	0	0	0	0	0	0	0	0	0	1	0	0	0	0	0	0	0	1	0	0	0	4	0	0	0	1	0	0
ENSMUSG00000000183=Fgf6	protein_coding	0	0	0	0	0	0	0	0	0	0	0	0	0	0	0	0	0	0	0	0	0	0	0	0	0	0	0	0	0	0	0	0	0	0	0	0	0	0	0	0	0	0	0	0	0	0	0	0
ENSMUSG00000000184=Ccnd2	protein_coding	0	0	0	0	0	0	0	0	0	17	0	0	0	1	0	0	0	0	0	0	0	2	0	0	0	0	0	0	0	0	0	1	0	0	2	0	0	0	0	0	0	1	0	0	0	0	0	0
ENSMUSG00000000194=Gpr107	protein_coding	6	148	24	34	187	3	9	64	164	259	98	259	167	175	4	2	90	4	131	8	120	12	24	54	78	39	6	3	75	84	64	5	69	76	1	272	11	41	51	103	31	5	130	6	3	27	446	304
ENSMUSG00000000197=Nalcn	protein_coding	1	1	0	0	25	0	0	0	0	1	0	1	0	1	0	0	4	1	0	0	0	1	1	0	3	0	0	0	0	0	1	0	0	1	11	2	0	0	6	6	1	1	0	0	0	0	2	0
ENSMUSG00000000202=Btbd17	protein_coding	0	0	0	0	0	0	0	0	0	0	0	0	0	0	0	0	0	0	0	0	0	0	0	0	0	0	0	0	0	0	0	0	0	0	0	0	0	0	0	0	0	0	0	0	0	0	0	0
ENSMUSG00000000204=Slfn4	protein_coding	0	0	0	0	0	0	0	0	0	0	0	0	0	0	0	0	0	0	0	0	0	0	0	0	0	0	0	0	0	0	0	0	0	0	0	0	0	0	0	0	0	0	0	0	0	0	0	0
ENSMUSG00000000214=Th	protein_coding	0	0	0	0	0	0	0	0	0	0	0	0	0	0	0	0	0	0	0	0	0	0	0	0	1	0	0	2	0	0	0	0	0	0	0	0	0	0	9	0	0	0	0	0	0	0	0	0
ENSMUSG00000000215=Ins2	protein_coding	0	0	0	0	0	0	0	0	0	0	0	0	0	0	0	0	0	0	0	0	0	0	0	0	0	0	0	0	0	0	0	0	0	0	0	0	0	0	0	0	0	0	0	0	0	0	0	0
ENSMUSG00000000216=Scnn1g	protein_coding	0	0	0	0	0	0	0	0	0	0	0	0	1	1	0	0	0	0	0	0	0	0	0	0	0	0	0	0	0	0	0	0	0	0	0	0	0	0	0	0	0	0	0	0	0	0	0	0
ENSMUSG00000000223=Drp2	protein_coding	0	0	0	0	0	0	0	0	0	0	0	0	0	0	2	0	1	0	1	0	0	0	0	0	2	0	0	1	0	0	0	0	1	0	0	0	0	0	0	0	0	58	3	0	0	0	0	0
ENSMUSG00000000244=Tspan32	protein_coding	0	0	0	0	0	0	0	0	0	0	0	0	0	217	3	0	3	0	0	0	0	8	0	0	1	0	0	0	0	2	9	2	0	0	0	0	0	0	16	0	0	0	0	0	0	0	0	0
ENSMUSG00000000247=Lhx2	protein_coding	0	0	0	0	0	0	0	0	0	0	0	0	0	0	0	0	0	0	0	0	0	0	0	0	2	0	0	0	21	0	0	0	0	0	0	0	1	0	0	0	0	0	0	0	0	0	0	0
ENSMUSG00000000248=Clec2g	protein_coding	1	0	0	0	0	1	0	2	1	0	0	0	0	0	0	1	0	0	0	0	0	0	3	1	0	0	0	0	0	0	0	0	0	0	1	0	0	0	0	0	0	0	0	1	0	0	0	0
ENSMUSG00000000253=Gmpr	protein_coding	0	53	33	3	1	0	0	0	0	0	28	40	0	0	0	104	5	1	1	1	2	0	0	2	0	15	0	1	0	1	0	1	0	0	0	0	0	0	18	2	0	0	1	3	0	0	71	0
ENSMUSG00000000263=Glra1	protein_coding	0	0	0	0	0	0	0	0	0	1	0	0	0	0	0	3	0	0	0	0	0	0	0	0	0	1	0	0	1	0	0	0	0	0	0	0	0	0	0	0	0	0	0	1	0	1	0	0
ENSMUSG00000000266=Mid2	protein_coding	0	0	0	0	0	0	0	0	0	0	0	0	0	0	0	0	0	0	0	0	0	0	0	0	0	0	0	0	0	1	0	0	0	0	0	0	0	0	0	0	0	0	0	0	0	0	0	0
ENSMUSG00000000275=Trim25	protein_coding	196	150	79	86	194	106	208	631	164	420	207	316	351	219	62	320	33	88	340	14	509	278	44	834	127	327	262	267	839	378	319	51	118	7	192	153	480	56	14	27	393	86	118	179	478	266	209	42
ENSMUSG00000000276=Dgke	protein_coding	0	88	57	12	1	0	5	12	5	146	43	32	3	120	27	140	23	62	2	2	1	4	18	4	11	0	2	4	1	23	50	3	1	0	20	0	0	0	67	50	0	0	0	0	0	47	93	94
ENSMUSG00000000278=Scpep1	protein_coding	251	145	186	219	112	279	132	256	82	118	144	216	451	194	172	161	71	113	228	27	107	336	145	342	249	241	160	132	50	221	291	426	198	147	207	358	277	135	263	415	348	823	62	81	685	256	356	24
ENSMUSG00000000282=Mnt	protein_coding	90	49	32	68	38	62	18	0	49	15	53	124	48	16	98	10	1	11	3	3	41	8	3	4	73	34	35	2	3	50	27	114	33	5	8	25	110	5	1	24	9	15	55	1	32	32	6	3
ENSMUSG00000000290=Itgb2	protein_coding	0	0	0	0	0	0	0	0	0	0	0	0	0	0	0	0	0	0	0	0	0	0	0	0	0	0	0	0	0	0	2	0	0	0	0	0	0	1	0	0	0	0	0	0	0	0	0	0
ENSMUSG00000000295=Hddc2	protein_coding	132	135	165	24	144	1	93	125	285	188	278	136	68	39	217	87	2	1	42	9	222	30	75	2	78	64	74	3	76	90	14	72	117	55	9	6	4	58	121	83	20	2	19	16	428	27	142	140
ENSMUSG00000000296=Tpd52l1	protein_coding	107	264	156	160	191	68	69	248	310	444	341	193	257	250	326	110	82	57	136	18	175	161	21	118	178	88	111	71	151	162	599	157	153	236	12	36	51	58	365	229	158	37	49	179	39	131	48	67
ENSMUSG00000000301=Pemt	protein_coding	32	140	28	18	3	0	0	107	32	58	4	4	107	8	8	2	0	4	0	0	89	91	3	6	30	3	0	0	4	58	5	6	38	3	88	1	3	1	9	7	5	1	3	0	0	0	118	7
ENSMUSG00000000303=Cdh1	protein_coding	786	755	636	671	572	688	237	1115	901	604	447	291	716	1155	464	574	161	724	400	63	603	456	167	486	378	996	916	445	1033	527	798	682	395	185	248	612	1113	214	683	392	208	547	766	517	311	411	700	356
ENSMUSG00000000305=Cdh4	protein_coding	4	0	106	5	44	2	0	0	80	7	1	0	0	1	27	0	4	3	0	7	17	1	0	0	0	0	0	3	1	25	0	0	0	0	0	1	4	48	5	0	8	0	5	0	0	1	0	0
ENSMUSG00000000308=Ckmt1	protein_coding	218	21	1	29	130	5	0	25	65	55	52	19	20	18	0	111	3	31	109	8	1	1	2	8	8	4	0	242	5	37	4	248	12	27	3	133	10	70	222	20	1	36	1	1	0	2	205	67
ENSMUSG00000000317=Bcl6b	protein_coding	3	0	0	1	0	0	0	62	1	0	2	30	1	1	0	2	0	0	0	0	0	0	10	0	0	0	0	1	0	0	1	0	0	0	44	0	0	6	0	0	0	0	0	0	0	1	0	40
ENSMUSG00000000318=Clec10a	protein_coding	0	0	0	0	0	0	0	0	0	0	0	0	0	0	0	0	0	0	0	0	0	0	0	0	0	0	0	0	0	0	1	0	0	0	0	0	0	0	0	0	0	0	0	0	0	0	0	0
ENSMUSG00000000320=Alox12	protein_coding	49	0	0	0	0	0	28	1	0	26	0	0	0	0	0	2	0	0	0	0	0	0	0	0	0	0	1	1	131	1	1	0	3	0	0	3	4	0	19	0	0	281	7	1	1	8	0	0
ENSMUSG00000000325=Arvcf	protein_coding	89	124	56	15	65	154	19	80	1	100	45	4	10	18	45	16	7	1	253	6	257	30	0	195	17	0	18	13	10	49	9	10	14	1	34	2	228	145	91	3	82	19	4	81	13	0	75	152
ENSMUSG00000000326=Comt	protein_coding	93	144	128	196	258	27	12	146	44	31	10	24	83	32	11	8	19	0	118	5	194	10	16	62	99	3	3	20	115	61	324	9	64	0	30	85	54	42	350	6	66	2	87	21	12	4	68	32
ENSMUSG00000000339=Rtca	protein_coding	178	182	69	247	102	78	127	215	174	208	402	552	549	527	367	318	50	36	211	22	188	345	183	175	110	325	1138	43	668	338	1760	100	77	215	73	380	463	378	305	142	38	367	390	125	286	266	56	660
ENSMUSG00000000340=Dbt	protein_coding	16	82	163	114	74	38	88	39	45	78	193	165	91	81	36	55	24	63	33	13	111	19	113	127	97	13	12	6	244	38	77	15	84	23	10	128	61	8	11	9	12	32	38	52	16	4	103	11
ENSMUSG00000000346=Dazap2	protein_coding	70	191	77	164	224	50	119	119	210	174	69	343	220	90	116	14	45	212	94	11	172	20	171	10	108	21	174	6	89	278	80	28	70	22	53	44	103	131	54	13	35	58	30	13	8	8	177	55
ENSMUSG00000000355=Mcts1	protein_coding	68	4	144	86	47	13	24	111	134	68	94	62	172	205	131	8	12	11	2	16	254	107	36	23	89	34	5	23	141	26	94	91	30	9	96	10	78	62	96	86	47	92	22	3	6	53	130	101
ENSMUSG00000000359=Rem1	protein_coding	0	0	0	0	0	0	0	0	0	0	0	0	0	0	0	0	0	1	0	0	0	0	0	0	0	0	0	0	0	0	0	0	0	0	0	0	0	0	0	0	0	0	0	0	0	0	0	0
ENSMUSG00000000365=Rnf17	protein_coding	111	129	178	24	122	31	61	81	77	81	142	3	68	9	22	16	21	25	50	1	25	19	112	9	12	29	8	6	78	38	3	13	9	197	40	5	9	21	21	4	83	19	7	3	38	93	1	2
ENSMUSG00000000374=Trappc10	protein_coding	0	0	0	15	3	0	0	55	0	9	3	0	24	2	16	11	0	0	2	2	0	0	20	0	11	0	0	0	7	0	0	0	7	0	0	0	0	0	4	0	0	1	0	0	92	3	0	0
ENSMUSG00000000378=Ccm2	protein_coding	37	156	101	158	24	92	26	25	30	10	66	73	81	8	88	25	10	3	247	7	31	30	239	4	86	43	78	104	100	97	67	51	75	1	10	197	86	80	13	4	8	17	73	9	311	5	93	113
ENSMUSG00000000381=Wap	protein_coding	0	0	0	0	0	0	0	0	0	0	0	0	0	0	0	0	0	0	0	0	0	0	0	0	0	0	0	0	0	0	0	0	0	0	0	0	0	0	0	0	0	0	0	0	0	0	0	0
ENSMUSG00000000384=Tbrg4	protein_coding	185	47	163	296	381	103	2	80	25	57	83	80	85	44	18	275	91	56	156	7	211	278	55	151	133	55	95	80	93	401	185	258	132	12	4	18	129	33	12	13	12	906	92	5	40	154	19	206
ENSMUSG00000000385=Tmprss2	protein_coding	0	0	0	0	0	0	0	0	1	0	0	0	0	0	0	0	0	0	0	0	0	0	0	0	0	0	0	0	0	0	0	0	0	0	0	0	0	0	0	0	0	0	0	0	0	0	0	0
ENSMUSG00000000386=Mx1	protein_coding	0	0	0	0	0	0	1	0	0	3	0	0	0	0	0	0	0	0	0	0	0	0	0	0	0	1	0	0	0	0	0	0	0	0	0	0	0	0	0	0	0	0	0	0	0	0	0	0
ENSMUSG00000000392=Fap	protein_coding	0	0	0	0	0	0	0	0	1	0	0	0	0	1	0	0	0	0	0	0	0	0	0	0	0	0	0	0	0	0	0	1	0	0	0	0	0	0	0	0	0	0	0	0	0	0	0	0
ENSMUSG00000000394=Gcg	protein_coding	0	0	0	0	0	0	0	0	0	0	0	0	0	0	0	0	0	0	0	0	1	0	0	0	0	0	0	0	0	0	0	0	0	0	0	0	0	0	0	0	0	0	0	0	0	0	0	0
ENSMUSG00000000399=Ndufa9	protein_coding	297	327	385	277	260	75	40	459	476	260	412	347	263	280	552	330	50	188	295	19	183	279	176	411	191	106	203	327	159	280	179	344	230	63	191	153	214	94	438	278	265	663	419	153	630	147	542	400
ENSMUSG00000000402=Egfl6	protein_coding	0	0	1	9	3	3	36	0	1	0	0	3	41	3	0	0	0	0	0	0	1	45	0	0	17	31	1	0	0	0	1	1	10	1	0	0	0	0	2	0	0	0	0	0	2	5	0	0
ENSMUSG00000000409=Lck	protein_coding	37	92	0	152	1	183	0	24	186	10	94	144	10	42	29	230	0	83	10	7	64	4	1	6	17	79	21	1	2	0	0	1	19	1	247	154	1	0	0	79	158	35	9	3	23	266	6	288
ENSMUSG00000000411=Tssk3	protein_coding	0	0	0	0	0	0	0	0	0	0	1	0	0	0	0	0	0	0	0	0	0	0	0	0	0	0	0	0	0	0	0	0	0	0	0	0	0	0	0	0	0	0	0	0	0	0	0	0
ENSMUSG00000000416=Cttnbp2	protein_coding	40	75	127	5	31	0	79	2	20	21	22	60	0	3	2	67	1	1	0	6	64	5	32	61	2	64	3	6	4	8	2	10	1	92	145	10	51	32	18	7	4	0	4	3	21	1	154	9
ENSMUSG00000000420=Galnt1	protein_coding	104	45	153	63	51	161	24	37	161	89	144	156	130	132	145	84	12	229	37	13	287	59	211	66	51	41	9	241	20	3	105	262	38	47	131	158	7	4	12	98	156	146	470	17	83	65	328	13
ENSMUSG00000000435=Myf5	protein_coding	0	0	0	0	0	0	0	0	0	0	0	0	0	0	0	0	0	0	0	0	0	0	0	0	0	0	0	0	0	0	0	0	0	0	0	0	0	0	0	0	0	0	0	0	0	0	0	0
ENSMUSG00000000439=Mkrn2	protein_coding	56	2	33	17	1	261	5	22	41	66	39	6	309	66	140	5	7	33	224	4	5	1	3	1	1	2	12	0	2	12	174	26	1	24	1	0	3	2	5	121	3	3	9	1	29	1	79	0
ENSMUSG00000000440=Pparg	protein_coding	1	1	0	2	0	0	0	0	0	0	0	0	0	0	0	0	0	0	0	0	0	0	0	0	1	0	0	0	0	0	1	0	1	0	0	0	0	0	0	2	0	0	0	2	0	0	0	0
ENSMUSG00000000441=Raf1	protein_coding	160	150	156	146	100	42	56	254	111	59	66	136	191	244	113	45	43	85	71	8	117	233	57	240	197	131	141	24	268	100	300	123	150	182	34	168	132	109	126	385	157	441	158	76	217	116	52	215
ENSMUSG00000000486=Sept1	protein_coding	2	5	2	0	2	3	4	3	0	1	2	1	5	2	1	3	0	2	3	0	1	3	0	0	2	2	1	0	42	0	0	4	0	0	1	2	3	3	0	3	2	6	1	1	0	2	3	1
ENSMUSG00000000489=Pdgfb	protein_coding	0	0	44	3	6	0	0	0	75	194	3	30	0	25	1	1	1	0	134	0	0	16	0	0	0	17	9	0	0	0	1	0	0	0	0	2	0	4	1	0	1	0	0	0	1	0	32	225
ENSMUSG00000000530=Acvrl1	protein_coding	0	0	0	0	0	0	0	0	0	0	0	0	0	0	0	0	0	0	0	0	0	0	0	0	0	0	0	0	0	0	0	0	0	0	0	0	0	0	0	0	0	0	0	0	0	0	0	0
ENSMUSG00000000531=Grasp	protein_coding	1	19	16	25	0	12	2	0	0	15	14	0	5	2	7	78	0	1	1	1	0	1	1	3	0	0	0	0	7	0	7	5	1	0	0	0	0	2	2	1	2	14	2	0	0	0	14	0
ENSMUSG00000000532=Acvr1b	protein_coding	1	28	16	85	11	4	1	4	38	12	2	34	6	3	57	153	2	14	2	0	8	5	1	4	35	0	18	13	51	3	35	7	13	17	0	0	5	0	18	5	0	54	2	145	2	0	0	1
ENSMUSG00000000538=Tom1l2	protein_coding	4	43	5	7	3	27	0	2	3	1	34	3	1	0	0	3	5	0	1	4	0	8	1	0	5	0	3	0	0	2	1	0	3	0	15	42	3	0	180	5	51	2	1	0	17	2	1	0
ENSMUSG00000000544=Gpa33	protein_coding	360	133	246	185	85	78	2	119	189	84	47	92	118	74	100	69	34	137	140	17	23	64	50	26	37	153	9	82	2	128	166	72	43	9	5	91	13	32	106	43	31	112	38	70	29	101	56	177
ENSMUSG00000000552=Zfp385a	protein_coding	0	2	1	3	1	1	0	0	9	1	1	0	0	0	0	4	1	0	0	0	0	0	0	0	1	0	0	0	0	2	1	1	0	0	0	0	0	0	0	0	0	0	0	0	6	0	0	0
ENSMUSG00000000555=Itga5	protein_coding	3	0	14	3	0	0	0	0	0	9	1	51	0	0	0	0	1	0	0	1	0	8	0	0	2	0	0	1	0	0	0	4	1	0	0	1	2	131	4	0	2	63	1	1	0	1	0	0
ENSMUSG00000000560=Gabra2	protein_coding	0	0	0	0	0	0	0	0	0	0	0	0	0	0	2	0	0	0	0	0	0	0	0	0	0	1	0	0	2	0	0	0	0	0	0	0	0	0	0	0	0	0	0	0	1	0	0	0
ENSMUSG00000000561=Wdr77	protein_coding	439	290	391	743	564	451	245	683	1109	416	399	666	606	1127	777	494	276	309	750	67	316	617	238	435	459	345	1781	393	689	834	571	394	583	97	472	1134	1458	1298	577	610	1184	495	357	326	1360	340	469	657
ENSMUSG00000000562=Adora3	protein_coding	0	0	0	0	0	0	0	0	0	0	0	0	0	0	0	0	0	0	0	0	0	0	0	0	0	0	0	0	0	0	0	0	0	0	1	0	0	0	0	0	0	0	0	0	0	1	0	0
ENSMUSG00000000563=Atp5f1	protein_coding	1930	2351	1366	1593	2799	1444	770	1516	2355	1574	1657	1576	2129	1989	1696	1277	663	1112	1441	165	1278	2051	854	1347	1577	1526	1988	1540	3522	1695	4375	2112	1649	696	830	1520	2455	1792	1733	622	1405	2358	1487	1728	1587	1241	1854	2528
ENSMUSG00000000567=Sox9	protein_coding	0	0	0	0	0	0	0	0	1	0	0	0	0	0	0	0	0	0	0	0	0	0	0	0	0	0	0	0	0	0	0	0	0	0	0	0	0	0	0	0	0	0	0	0	0	0	0	0
ENSMUSG00000000568=Hnrnpd	protein_coding	564	511	537	581	758	481	187	634	678	572	510	667	1203	970	531	637	382	277	468	57	438	448	561	418	467	816	233	494	667	701	335	617	377	440	326	657	463	255	181	278	480	916	395	475	761	438	432	413
ENSMUSG00000000579=Dynlt1c	protein_coding	578	914	432	609	915	471	119	557	771	941	538	727	493	459	499	643	127	209	324	59	518	358	325	298	374	426	536	296	416	528	328	760	332	200	193	151	267	352	377	212	447	414	390	522	194	907	277	959
ENSMUSG00000000581=C1d	protein_coding	5	241	307	127	257	154	39	11	0	15	93	42	241	112	75	2	1	67	15	1	293	192	132	5	16	178	186	3	41	58	15	9	36	88	3	130	97	3	220	39	79	1	17	5	15	30	89	157
ENSMUSG00000000594=Gm2a	protein_coding	0	9	0	45	61	2	0	0	0	1	3	45	3	8	21	1	1	0	0	0	2	1	0	0	3	18	0	3	70	5	4	77	2	0	7	0	1	0	25	5	1	0	0	0	2	4	110	1
ENSMUSG00000000600=Krit1	protein_coding	62	2	14	2	75	152	1	11	1	83	44	51	88	58	5	9	14	63	18	12	108	129	8	2	76	58	5	20	267	7	4	1	88	133	3	1	27	51	134	107	16	22	77	36	7	129	4	115
ENSMUSG00000000605=Clcn4-2	protein_coding	0	3	1	5	0	0	0	64	2	8	56	2	8	2	24	11	21	1	4	1	13	2	2	0	1	0	26	2	0	1	0	1	3	80	5	1	0	0	1	0	0	0	1	0	1	17	0	0
ENSMUSG00000000606=Vmn2r88	protein_coding	0	0	0	0	0	0	0	0	0	0	0	0	0	0	0	0	0	0	0	0	0	0	0	0	0	0	0	0	0	0	0	0	0	0	0	0	0	0	0	0	0	0	0	0	0	0	0	0
ENSMUSG00000000617=Grm6	protein_coding	0	0	0	0	0	0	0	0	0	0	0	0	0	0	0	0	0	0	0	0	0	0	0	0	0	0	0	0	0	0	0	0	0	0	0	0	0	0	0	0	0	0	0	0	0	0	0	0
ENSMUSG00000000627=Sema4f	protein_coding	0	0	19	1	0	1	0	0	18	1	6	52	77	6	0	1	0	1	0	3	2	0	68	4	1	2	1	0	0	0	139	147	1	0	0	0	1	0	1	6	0	0	0	0	1	0	0	0
ENSMUSG00000000628=Hk2	protein_coding	46	188	117	101	89	25	100	143	198	56	222	111	173	123	138	26	67	52	122	8	54	86	81	28	87	63	26	40	180	33	95	89	100	31	23	84	190	8	76	4	104	74	53	124	45	118	111	25
ENSMUSG00000000631=Myo18a	protein_coding	2	0	1	22	25	0	11	0	28	21	4	2	75	6	1	0	0	0	13	0	12	2	0	0	19	0	2	0	1	1	1	5	25	0	2	0	0	4	0	0	31	0	0	0	1	0	0	0
ENSMUSG00000000632=Sez6	protein_coding	0	0	0	0	0	0	0	0	0	0	0	0	0	0	0	0	0	0	0	0	0	0	0	0	0	0	0	0	0	0	0	0	0	1	0	0	0	0	0	0	0	0	0	0	0	0	0	0
ENSMUSG00000000673=Haao	protein_coding	0	0	0	0	0	0	0	0	0	0	0	0	0	0	0	0	0	0	0	0	0	0	0	1	0	1	0	0	0	0	0	1	0	0	0	0	0	0	0	0	0	0	1	0	0	0	0	0
ENSMUSG00000000682=Cd52	protein_coding	5	0	0	3	1	0	6	0	6	0	2	1	0	0	4	1	0	0	1	0	0	0	4	0	0	0	0	0	0	0	0	0	0	0	1	4	4	1	0	1	21	5	1	0	0	0	4	0
ENSMUSG00000000686=Abhd15	protein_coding	14	24	16	21	53	37	3	95	29	8	10	4	20	0	14	49	21	23	17	0	15	10	1	1	6	33	8	6	30	2	21	22	10	17	4	17	25	12	44	0	43	29	7	3	41	3	16	34
ENSMUSG00000000690=Hoxb6	protein_coding	0	0	0	0	0	0	0	0	0	0	0	0	0	0	0	0	0	0	0	0	0	0	0	0	0	0	0	0	0	0	0	0	0	0	0	0	0	0	0	0	0	0	0	0	0	0	0	0
ENSMUSG00000000693=Loxl3	protein_coding	2	0	14	0	0	0	0	14	0	2	9	2	2	31	0	0	0	0	2	2	2	9	3	2	6	0	0	4	0	5	6	1	1	3	0	1	2	1	1	1	9	1	2	0	3	4	0	4
ENSMUSG00000000701=Tcl1b5	protein_coding	0	0	0	0	0	0	0	0	0	0	0	0	0	1	0	0	0	0	0	0	0	0	0	0	0	0	0	0	0	0	0	0	0	0	0	0	0	0	3	0	0	0	0	0	0	0	0	0
ENSMUSG00000000706=Btn1a1	protein_coding	0	0	0	0	0	0	0	0	0	0	0	0	0	0	0	0	0	0	0	0	0	0	0	0	0	0	1	0	0	0	0	0	0	0	0	0	0	0	0	0	0	0	0	0	0	0	0	0
ENSMUSG00000000708=Kat2b	protein_coding	137	127	123	142	319	187	35	146	146	116	231	42	222	119	48	133	35	39	89	3	514	280	240	273	58	177	32	53	52	506	177	218	72	54	5	178	115	159	251	110	201	10	10	115	194	61	74	0
ENSMUSG00000000711=Rab5b	protein_coding	76	121	48	78	77	68	25	58	212	158	101	47	71	43	66	50	28	44	16	14	30	42	32	86	52	66	41	37	50	98	79	96	70	13	17	8	24	33	20	19	37	27	40	18	56	72	41	97
ENSMUSG00000000724=Cryba1	protein_coding	0	0	0	0	1	0	0	0	0	0	0	0	0	0	0	0	0	0	0	0	0	0	0	0	2	0	0	0	0	0	0	0	0	0	0	0	0	0	0	0	0	0	0	0	0	0	0	0
ENSMUSG00000000730=Dnmt3l	protein_coding	64	5	306	5	58	0	0	1	2	200	5	0	122	5	2	2	1	3	59	0	2	1	0	201	112	2	7	0	105	68	175	7	75	1	151	11	5	12	121	4	18	0	5	0	1	2	5	5
ENSMUSG00000000731=Aire	protein_coding	0	0	13	1	0	0	0	0	0	0	1	0	0	0	0	1	0	0	1	0	0	0	0	0	0	0	0	0	80	1	4	0	0	0	0	0	3	0	0	0	0	0	0	0	0	0	4	0
ENSMUSG00000000732=Icosl	protein_coding	0	0	3	0	0	0	0	0	0	5	0	0	0	0	0	0	0	0	0	0	0	0	0	0	0	0	0	0	0	0	0	0	0	0	0	0	0	0	2	0	0	0	0	0	0	0	0	0
ENSMUSG00000000738=Spg7	protein_coding	264	206	13	190	271	5	42	194	88	198	57	182	86	77	115	411	13	6	39	22	101	30	147	30	33	308	312	9	3	151	223	96	20	117	234	101	184	46	38	115	66	18	343	5	23	24	222	26
ENSMUSG00000000739=Sult5a1	protein_coding	0	0	0	0	0	0	0	0	0	0	1	0	0	0	0	52	1	0	0	0	0	0	0	2	0	0	0	0	0	0	0	0	0	0	2	0	1	0	2	1	0	0	2	0	0	0	0	0
ENSMUSG00000000740=Rpl13	protein_coding	9112	8031	7984	8106	8152	6659	2958	7886	11105	10071	6632	6237	9023	8466	6369	8592	2038	2405	4648	602	4213	5025	3661	5170	6487	4941	6543	4703	4977	7880	5794	6421	5263	1361	1899	2288	3821	3871	2527	2015	5807	6715	5740	2513	5021	7411	4042	6107
ENSMUSG00000000743=Chmp1a	protein_coding	442	267	248	352	113	128	22	178	502	401	224	255	203	176	192	209	44	98	66	21	151	140	107	102	380	98	86	198	81	249	97	105	245	19	36	86	83	86	37	21	212	92	157	65	109	110	80	78
ENSMUSG00000000751=Rpa1	protein_coding	77	424	246	122	206	337	97	541	451	550	569	598	418	286	290	548	191	270	139	29	82	274	344	420	312	593	413	118	547	662	551	504	238	229	212	276	613	124	350	218	315	123	288	36	418	221	240	128
ENSMUSG00000000753=Serpinf1	protein_coding	0	0	0	0	0	0	0	0	0	0	0	0	0	0	0	0	0	0	1	0	0	0	0	0	0	0	0	0	0	0	0	0	0	0	0	0	0	0	0	0	0	0	0	1	1	0	0	0
ENSMUSG00000000759=Tubgcp3	protein_coding	25	90	13	19	70	8	94	72	34	111	33	122	97	87	135	106	9	44	47	2	29	52	6	4	3	4	0	1	446	55	338	239	5	12	2	326	189	4	235	12	0	0	1	31	16	65	0	0
ENSMUSG00000000766=Oprm1	protein_coding	0	0	3	0	1	3	0	0	0	1	1	1	0	0	0	0	0	0	0	0	0	0	0	2	5	0	3	0	5	1	0	0	3	0	1	1	1	1	25	0	0	1	0	1	0	0	0	0
ENSMUSG00000000776=Polr3d	protein_coding	113	65	99	15	11	11	3	2	1	79	123	12	96	26	154	219	0	184	13	4	11	29	5	76	64	7	4	83	137	240	14	14	37	206	10	2	14	46	2	15	1	94	26	3	4	0	0	133
ENSMUSG00000000782=Tcf7	protein_coding	30	146	284	305	81	158	73	157	226	337	137	248	148	276	199	104	54	333	76	16	322	220	226	10	73	134	12	25	689	131	399	209	83	131	8	280	55	152	205	241	240	444	318	254	46	313	84	168
ENSMUSG00000000787=Ddx3x	protein_coding	871	290	1288	720	995	398	224	891	806	881	593	689	1333	934	315	422	302	241	495	76	483	1271	319	611	621	220	561	142	2030	1363	1095	438	450	167	763	749	929	227	593	581	641	1286	590	368	539	769	1094	927
ENSMUSG00000000791=Il12rb1	protein_coding	1	0	0	0	0	0	0	0	0	0	0	0	0	1	0	0	0	0	0	0	0	0	0	0	0	0	0	0	0	0	0	0	0	0	0	0	0	0	0	0	0	0	0	0	0	0	0	0
ENSMUSG00000000792=Slc5a5	protein_coding	0	0	0	0	0	0	0	27	2	0	0	0	0	0	0	1	0	7	0	0	0	0	0	0	1	0	0	0	0	0	0	0	0	0	0	0	0	0	0	0	0	0	0	0	0	0	0	0
ENSMUSG00000000794=Kcnn3	protein_coding	0	0	0	0	0	0	0	0	0	0	0	0	0	0	0	0	0	0	0	0	0	0	0	0	0	0	0	0	1	0	0	0	0	0	0	0	0	0	0	0	0	0	0	0	0	1	0	0
ENSMUSG00000000804=Usp32	protein_coding	94	169	215	69	110	130	29	145	163	77	65	150	307	71	74	58	56	15	293	30	34	48	34	49	60	170	47	21	63	94	36	72	44	57	30	51	29	26	131	15	137	18	24	105	182	39	40	210
ENSMUSG00000000805=Car4	protein_coding	0	0	0	0	0	0	0	0	0	0	0	0	0	0	0	0	0	0	0	0	0	0	0	0	0	0	0	0	0	0	0	0	0	0	0	0	0	0	0	0	0	0	0	0	0	0	0	0
ENSMUSG00000000811=Txnrd3	protein_coding	2	113	1	35	8	0	24	2	22	2	0	43	87	12	80	61	48	12	1	1	0	0	0	52	5	1	2	23	0	0	3	1	1	0	2	84	296	14	1	191	57	4	1	2	3	0	32	0
ENSMUSG00000000817=Fasl	protein_coding	0	0	0	0	0	0	0	0	0	0	0	0	0	0	0	0	0	0	0	0	0	0	0	0	0	0	0	0	0	0	0	0	0	0	0	0	0	0	0	0	0	0	0	0	0	0	0	0
ENSMUSG00000000823=Znf512b	protein_coding	65	111	194	33	7	1	0	0	0	11	3	81	46	8	37	1	36	1	1	2	42	29	46	91	38	2	2	30	1	44	2	70	22	8	41	22	10	244	62	14	6	216	2	4	0	20	0	3
ENSMUSG00000000826=Dnajc5	protein_coding	187	33	351	49	210	7	30	71	76	22	104	30	167	48	3	191	90	6	2	13	169	25	51	6	158	52	94	52	359	186	324	113	149	54	2	2	15	81	12	162	232	173	44	1	5	120	0	27
ENSMUSG00000000827=Tpd52l2	protein_coding	101	279	497	289	43	65	64	534	219	343	525	428	626	422	326	507	114	131	355	22	555	714	209	443	113	403	144	531	529	564	239	532	158	314	19	433	327	143	14	79	229	1292	757	272	59	152	267	87
ENSMUSG00000000838=Fmr1	protein_coding	65	369	234	399	27	337	179	77	228	123	106	279	291	358	216	167	89	199	165	25	175	196	207	75	143	142	171	135	309	75	368	138	112	109	180	182	345	92	61	448	342	25	164	158	23	162	133	69
ENSMUSG00000000861=Bcl11a	protein_coding	0	0	3	1	0	0	0	0	0	1	0	1	0	1	0	0	0	0	0	1	0	43	0	0	0	0	1	0	0	0	0	2	2	1	0	0	0	0	0	0	0	0	0	0	0	0	0	0
ENSMUSG00000000869=Il4	protein_coding	0	0	1	1	1	0	0	0	3	4	0	19	1	0	3	0	0	0	0	1	0	0	0	1	1	0	4	0	0	1	0	0	2	0	0	0	0	0	0	0	0	0	17	0	1	0	10	7
ENSMUSG00000000876=Pxmp4	protein_coding	44	0	0	58	2	0	0	2	6	29	12	25	3	0	0	0	0	0	13	2	2	0	3	0	8	4	2	1	0	93	7	0	3	0	0	2	4	0	9	1	0	0	179	1	125	0	0	1
ENSMUSG00000000881=Dlg3	protein_coding	28	32	69	64	1	10	4	147	2	39	90	6	129	168	63	10	0	0	3	1	34	61	0	77	37	5	0	0	7	2	95	15	85	0	0	0	0	6	3	14	1	77	24	0	302	86	0	0
ENSMUSG00000000884=Gnb1l	protein_coding	2	75	24	35	6	5	39	6	68	197	54	5	2	204	170	6	7	9	2	9	12	9	98	34	134	201	49	111	9	46	212	225	107	33	370	10	6	88	86	19	84	55	3	37	16	9	232	90
ENSMUSG00000000889=Dbh	protein_coding	0	0	0	0	0	0	0	0	0	0	0	0	0	0	0	0	0	0	0	0	0	0	0	0	0	0	0	0	0	0	0	0	0	0	0	0	0	0	0	0	0	0	0	0	0	0	0	0
ENSMUSG00000000901=Mmp11	protein_coding	116	154	32	32	143	159	51	18	73	50	124	30	53	14	0	18	12	0	2	15	5	22	26	3	105	25	2	85	3	88	15	9	95	14	219	41	28	7	3	12	68	26	5	5	26	14	6	20
ENSMUSG00000000902=Smarcb1	protein_coding	280	29	192	140	139	164	31	127	197	191	239	316	352	158	255	189	25	3	149	24	133	87	26	98	121	65	37	65	86	296	71	158	121	7	16	9	35	138	167	42	172	95	33	24	22	59	30	54
ENSMUSG00000000903=Vpreb3	protein_coding	0	0	0	2	50	1	0	1	0	0	63	0	3	0	0	101	1	0	3	0	0	0	8	1	1	0	0	0	0	0	0	0	0	0	0	0	0	0	2	1	0	0	0	0	0	0	0	68
ENSMUSG00000000915=Hip1r	protein_coding	0	12	0	4	2	0	4	23	11	8	1	0	7	0	0	1	1	0	44	0	0	2	0	0	21	0	2	1	3	0	0	0	22	0	5	59	5	1	0	0	2	0	0	0	0	0	3	5
ENSMUSG00000000916=Nsun5	protein_coding	234	45	94	98	22	57	103	84	57	8	59	82	73	118	5	73	101	151	27	18	230	183	102	237	175	137	118	59	14	225	19	15	132	3	98	14	119	20	83	55	28	129	128	8	166	394	6	216
ENSMUSG00000000934=Top1mt	protein_coding	0	0	1	0	1	1	0	1	0	0	37	0	0	0	44	1	0	0	100	0	0	0	25	1	22	0	2	0	0	77	7	2	34	0	2	12	0	33	1	1	5	0	1	0	0	1	1	148
ENSMUSG00000000938=Hoxa10	protein_coding	0	0	0	0	0	0	0	0	0	0	0	0	0	0	0	0	0	0	0	0	0	0	0	0	0	0	0	0	0	0	0	0	0	0	0	0	0	0	0	0	0	0	0	0	0	0	0	0
ENSMUSG00000000942=Hoxa4	protein_coding	0	0	0	0	0	0	0	0	0	0	0	0	0	0	0	0	0	0	0	0	0	0	0	0	0	0	0	0	0	0	0	0	0	0	0	0	0	0	0	0	0	0	0	0	0	0	0	0
ENSMUSG00000000948=Gm38393	protein_coding	112	309	345	138	441	352	95	251	181	202	122	128	208	65	181	115	38	260	360	9	114	167	115	114	32	265	397	48	186	100	282	397	10	31	163	221	157	154	141	200	242	302	241	14	618	295	209	475
ENSMUSG00000000957=Mmp14	protein_coding	0	0	20	1	0	0	0	8	6	9	15	0	10	3	3	0	0	1	0	0	0	0	0	0	0	0	1	0	0	9	0	1	0	1	0	0	0	1	0	0	0	0	0	0	0	13	0	0
ENSMUSG00000000958=Slc7a7	protein_coding	1	145	183	8	102	2	49	46	127	93	10	16	0	48	0	3	0	52	87	7	21	2	351	11	53	1	133	192	52	106	20	2	28	53	5	4	4	3	15	115	38	5	83	1	1	3	194	187
ENSMUSG00000000959=Oxa1l	protein_coding	361	572	365	178	256	301	136	326	255	221	55	379	381	319	495	206	76	238	243	28	480	579	364	99	420	364	255	508	235	257	403	145	432	308	60	526	374	562	141	347	169	115	460	79	310	450	431	737
ENSMUSG00000000976=Heatr6	protein_coding	7	4	1	113	29	75	47	17	112	31	19	148	31	54	98	13	9	2	12	5	0	17	3	0	2	82	5	131	8	1	0	4	3	38	84	90	3	0	6	14	10	3	7	0	7	0	2	0
ENSMUSG00000000982=Ccl3	protein_coding	0	0	0	0	0	0	0	0	0	0	0	0	0	0	0	0	0	0	0	0	0	0	0	0	0	0	0	0	0	0	0	0	0	0	0	0	0	0	0	0	0	0	0	0	0	0	0	0
ENSMUSG00000000983=Wfdc18	protein_coding	0	0	0	0	0	0	0	0	0	0	0	0	0	0	0	0	0	0	0	0	0	0	0	0	0	0	0	0	0	0	0	0	0	0	0	0	0	0	0	0	0	0	0	0	0	0	0	0
ENSMUSG00000001014=Icam4	protein_coding	0	0	0	0	0	0	0	0	0	18	0	0	0	0	0	0	0	0	1	0	0	0	0	0	0	1	0	0	0	0	0	0	0	0	35	1	0	0	0	0	0	0	3	0	0	0	8	3
ENSMUSG00000001016=Ilf2	protein_coding	22	81	143	156	239	139	61	177	112	97	140	98	189	33	147	112	89	10	59	8	68	29	100	217	24	34	61	5	329	91	34	83	14	34	463	336	89	19	239	153	54	3	18	145	47	12	3	5
ENSMUSG00000001017=Chtop	protein_coding	407	496	550	279	392	262	134	474	382	194	283	346	463	369	500	694	101	199	415	25	663	370	494	341	366	469	223	548	976	596	476	657	251	346	483	90	189	82	471	318	444	781	126	302	751	357	803	237
ENSMUSG00000001018=Snapin	protein_coding	57	1	81	32	59	57	8	6	47	39	10	38	13	16	353	129	0	42	3	0	11	76	99	66	16	65	124	6	50	181	112	62	5	35	133	11	5	5	123	56	3	74	39	9	6	3	157	3
ENSMUSG00000001020=S100a4	protein_coding	0	0	0	0	0	0	1	0	0	0	0	0	0	0	0	0	0	0	0	0	0	0	0	0	1	0	1	1	0	0	0	0	0	0	1	0	3	0	0	1	0	0	1	0	0	0	0	0
ENSMUSG00000001021=S100a3	protein_coding	0	4	0	0	0	0	0	0	1	0	0	0	3	5	0	0	1	0	0	0	0	1	1	0	1	1	7	0	0	2	0	0	0	0	0	0	0	10	1	3	1	1	0	1	0	0	1	0
ENSMUSG00000001023=S100a5	protein_coding	0	0	0	0	0	0	0	0	0	0	0	0	0	0	0	0	0	0	0	0	0	0	0	0	0	0	0	0	0	0	0	0	0	0	0	0	0	0	0	0	0	0	0	0	0	0	0	0
ENSMUSG00000001025=S100a6	protein_coding	0	0	0	1	0	4	6	0	2	4	1	1	0	0	1	2	0	0	3	2	0	0	0	0	2	0	0	0	0	0	1	0	0	4	0	0	1	0	9	0	0	1	0	0	0	0	1	4
ENSMUSG00000001027=Scn4a	protein_coding	0	0	0	0	0	0	0	0	0	0	0	2	0	0	0	0	0	0	2	0	0	0	0	0	0	0	0	0	0	0	2	0	0	0	0	0	0	0	0	0	0	0	1	0	0	0	0	0
ENSMUSG00000001029=Icam2	protein_coding	3	0	9	0	0	0	0	0	0	0	0	0	0	0	0	0	0	0	0	0	0	0	0	0	0	0	0	0	0	0	0	0	0	0	0	0	0	0	32	0	1	0	0	0	0	0	0	0
ENSMUSG00000001034=Mapk7	protein_coding	40	21	65	34	25	3	94	64	216	128	66	126	173	42	42	185	42	7	46	11	51	23	44	85	185	66	14	38	41	22	177	76	123	30	19	30	219	3	22	33	4	172	25	95	20	159	36	8
ENSMUSG00000001036=Epn2	protein_coding	49	0	30	173	15	206	18	111	115	184	148	241	33	156	110	51	27	144	53	13	164	18	156	4	34	146	152	6	14	45	38	1	17	83	2	259	2	39	21	5	29	4	23	85	19	93	122	36
ENSMUSG00000001039=B9d1	protein_coding	27	65	87	101	23	6	36	52	56	56	234	65	35	13	104	12	3	8	37	6	14	81	32	27	12	40	217	59	7	207	64	87	14	52	18	6	20	10	99	9	7	72	4	30	3	28	26	92
ENSMUSG00000001052=Sec24b	protein_coding	0	47	143	83	39	104	2	374	31	63	8	282	73	22	3	52	2	102	14	10	26	266	21	120	86	210	6	3	260	75	6	243	61	112	83	132	9	229	203	92	13	4	16	23	18	12	0	79
ENSMUSG00000001053=N4bp3	protein_coding	121	39	60	124	71	7	1	88	53	81	114	258	104	18	0	74	18	48	65	18	65	81	21	134	45	8	74	2	49	87	80	9	23	115	9	5	44	11	2	4	0	1	0	0	46	80	117	13
ENSMUSG00000001054=Rmnd5b	protein_coding	396	188	253	69	206	15	141	90	39	212	29	6	422	270	333	221	141	72	249	28	311	472	81	171	107	90	184	247	126	629	992	40	65	209	271	22	169	240	584	131	535	260	371	17	792	81	113	242
ENSMUSG00000001056=Nhp2	protein_coding	1126	1115	1127	759	1268	441	352	1345	1589	994	1161	1363	985	1162	724	456	328	422	558	69	824	745	359	557	919	430	962	992	1383	1590	962	731	894	291	193	303	560	369	533	517	1231	784	844	102	314	1524	526	545
ENSMUSG00000001062=Vps9d1	protein_coding	0	97	26	82	5	3	0	34	4	101	102	46	7	2	113	101	3	1	3	3	40	2	5	4	1	124	20	52	0	32	2	75	1	2	1	2	102	7	11	6	175	3	119	2	8	1	0	1
ENSMUSG00000001065=Zfp276	protein_coding	3	26	29	3	12	2	0	2	13	19	11	23	80	3	24	70	0	1	62	1	4	1	11	5	12	0	83	3	60	5	6	3	11	0	1	1	3	11	1	0	3	1	3	0	26	4	7	0
ENSMUSG00000001076=C1ql4	protein_coding	4	0	2	6	1	0	0	2	2	0	2	1	2	0	0	0	0	0	0	0	1	0	0	0	1	0	0	1	0	1	0	0	1	0	0	0	1	0	0	0	0	0	0	0	0	3	0	1
ENSMUSG00000001082=Mfsd10	protein_coding	114	179	177	360	261	130	61	321	295	295	200	229	319	101	120	101	88	50	424	26	311	348	184	73	213	74	62	11	465	121	206	46	243	109	157	220	101	42	77	32	103	218	56	59	90	41	218	62
ENSMUSG00000001089=Luzp1	protein_coding	47	117	104	57	175	96	10	295	129	227	84	191	135	533	66	35	11	16	210	12	51	307	45	208	104	258	50	131	129	102	256	383	52	107	32	27	185	48	291	168	226	283	194	62	560	313	99	66
ENSMUSG00000001095=Slc13a2	protein_coding	0	0	0	0	0	0	0	0	0	0	0	1	0	0	0	0	0	0	0	0	0	0	0	0	0	0	0	0	0	74	1	0	0	0	0	0	123	1	0	0	0	0	0	0	1	0	0	0
ENSMUSG00000001098=Kctd10	protein_coding	18	1	67	136	2	4	0	167	113	75	97	6	100	75	31	104	61	36	63	0	103	5	2	198	87	39	29	296	7	136	25	15	94	1	2	1	83	38	2	24	52	16	2	59	41	6	3	0
ENSMUSG00000001100=Poldip2	protein_coding	203	74	204	360	691	268	109	334	365	197	236	205	539	706	456	31	108	204	56	18	311	433	118	566	331	250	64	301	277	593	336	202	300	79	653	28	500	351	419	233	183	336	31	530	913	132	294	34
ENSMUSG00000001103=Sebox	protein_coding	0	0	0	0	0	0	0	0	0	0	0	0	0	0	0	0	0	0	0	0	0	0	0	0	0	0	0	0	0	0	0	0	0	0	0	0	0	0	0	0	0	0	0	0	0	0	0	0
ENSMUSG00000001105=Ift20	protein_coding	107	134	218	72	100	94	36	93	71	41	323	62	70	43	6	137	3	19	96	9	92	57	34	131	115	123	64	40	96	93	193	269	85	24	203	36	129	7	4	20	6	166	81	1	208	39	76	1
ENSMUSG00000001119=Col6a1	protein_coding	1	0	0	0	0	0	0	0	0	0	0	0	0	0	0	0	0	0	0	0	1	0	0	0	0	0	0	0	0	0	0	0	0	0	0	0	0	0	0	0	0	0	0	0	0	0	0	0
ENSMUSG00000001120=Pcbp3	protein_coding	0	40	12	0	0	75	4	67	0	2	1	0	0	1	0	1	0	0	0	0	0	0	15	0	1	1	0	0	56	2	0	0	2	0	1	84	2	1	46	1	0	0	4	3	0	1	0	0
ENSMUSG00000001123=Lgals9	protein_coding	68	0	0	85	59	15	0	1	2	5	0	124	6	4	1	0	0	0	1	7	0	1	0	0	1	113	0	1	9	0	1	4	2	2	4	48	5	0	0	0	0	86	1	0	2	0	7	0
ENSMUSG00000001127=Araf	protein_coding	86	131	122	45	122	15	76	80	206	247	113	131	81	122	31	136	5	217	34	3	243	149	164	269	140	503	73	43	199	39	408	15	86	28	2	2	7	259	142	131	101	182	69	1	419	58	339	45
ENSMUSG00000001128=Cfp	protein_coding	62	2	1	2	0	24	0	46	41	82	43	0	222	10	4	1	0	2	0	3	85	6	65	1	2	1	0	43	4	73	3	37	0	1	0	20	6	1	0	10	11	123	9	0	1	20	24	0
ENSMUSG00000001131=Timp1	protein_coding	231	225	294	99	120	248	38	175	176	359	49	209	159	434	208	383	125	59	148	18	212	78	33	83	194	63	137	216	35	215	127	427	153	22	3	131	136	23	147	67	193	189	269	72	87	422	79	254
ENSMUSG00000001134=Uxt	protein_coding	64	60	152	85	45	11	2	29	189	105	111	81	192	145	3	81	6	2	5	2	21	35	28	11	7	19	76	7	13	29	80	23	3	4	5	22	77	2	2	62	12	4	17	3	2	46	17	0
ENSMUSG00000001138=Cnnm3	protein_coding	128	97	74	14	18	16	1	109	0	41	23	13	13	116	48	6	3	45	6	4	5	6	18	2	22	8	14	0	0	96	73	14	25	3	22	1	6	96	0	76	13	4	9	6	1	13	1	6
ENSMUSG00000001143=Lman2l	protein_coding	1	0	59	46	2	49	3	0	43	41	66	2	63	147	136	57	1	15	59	0	167	9	4	75	4	4	28	1	315	4	352	352	3	14	1	120	15	10	65	16	0	0	27	0	3	49	102	1
ENSMUSG00000001150=Mcm3ap	protein_coding	87	201	430	397	398	636	683	50	112	842	52	343	165	980	721	1089	134	419	217	47	208	286	502	81	421	1527	370	398	539	280	282	247	212	1395	1206	817	304	1297	1344	437	861	335	107	247	139	794	381	56
ENSMUSG00000001151=Pcnt	protein_coding	17	98	83	213	301	16	172	122	71	254	18	270	139	197	199	289	85	233	241	9	101	55	103	163	198	20	13	2	209	203	1027	82	111	328	21	22	120	93	627	36	191	39	3	122	9	68	631	86
ENSMUSG00000001155=Ftcd	protein_coding	0	0	0	0	0	0	0	0	1	0	0	1	0	0	0	0	0	0	0	0	0	0	0	0	0	0	0	0	0	0	0	0	0	0	0	0	0	0	0	0	0	0	0	0	1	0	0	0
ENSMUSG00000001156=Mxd1	protein_coding	0	0	0	0	0	0	0	0	0	1	0	0	0	1	0	0	18	0	0	0	0	0	0	0	1	1	42	0	0	1	39	1	1	0	0	0	0	0	0	4	0	0	0	0	0	1	0	0
ENSMUSG00000001157=Gmcl1	protein_coding	104	233	99	126	137	311	0	120	152	43	147	60	375	187	120	3	54	4	146	5	145	103	8	0	30	19	126	2	37	7	5	0	29	235	273	206	40	239	7	38	117	20	44	8	11	2	130	92
ENSMUSG00000001158=Snrnp27	protein_coding	99	28	181	90	103	54	52	209	49	83	37	48	181	40	86	245	35	95	99	2	278	104	8	196	112	94	93	114	177	223	131	45	79	2	0	23	81	48	45	8	98	269	19	94	59	31	48	62
ENSMUSG00000001166=Oas1c	protein_coding	0	0	0	0	0	0	0	0	0	0	0	0	0	0	0	0	0	0	0	0	0	0	0	0	0	0	0	0	0	0	0	0	0	0	0	0	0	0	16	0	0	0	0	0	0	0	0	0
ENSMUSG00000001168=Oas1h	protein_coding	0	0	0	0	0	0	0	0	0	1	0	0	0	0	0	0	0	0	0	0	0	0	0	0	0	0	0	0	0	0	0	0	0	0	0	0	0	0	0	0	0	0	0	0	0	0	0	0
ENSMUSG00000001173=Ocrl	protein_coding	15	74	178	74	0	94	59	22	122	124	13	35	5	7	93	47	10	94	115	0	36	62	7	0	33	146	40	141	209	49	7	2	52	84	1	85	197	8	12	86	40	42	46	1	16	26	62	1
ENSMUSG00000001175=Calm1	protein_coding	414	1165	851	973	729	860	149	811	550	549	778	695	586	478	737	948	413	514	705	46	1127	843	369	1227	170	539	416	414	1156	978	1647	603	167	138	350	611	519	694	209	592	800	1257	757	1109	1111	512	688	272
ENSMUSG00000001211=Agpat3	protein_coding	0	1	23	18	1	0	5	77	0	9	6	3	158	10	2	1	71	54	4	1	8	0	69	0	1	1	0	10	0	9	9	9	0	0	1	1	3	0	0	0	1	94	39	4	0	0	25	1
ENSMUSG00000001225=Slc26a3	protein_coding	99	50	55	100	82	18	98	268	176	66	68	13	49	132	53	69	23	80	37	2	50	4	106	108	64	29	17	26	34	97	163	108	65	28	162	225	2	130	4	106	156	8	2	48	4	67	80	186
ENSMUSG00000001227=Sema6b	protein_coding	0	0	0	0	0	0	0	0	0	0	0	0	33	3	1	0	0	0	0	0	0	0	0	0	1	0	0	0	0	0	0	0	0	0	0	0	0	0	0	0	0	0	0	0	0	0	0	0
ENSMUSG00000001228=Uhrf1	protein_coding	15	29	17	55	49	3	7	8	100	104	25	31	41	14	61	9	12	0	6	4	17	11	4	1	33	0	9	2	9	12	3	12	20	3	0	1	50	4	2	1	4	8	11	50	15	3	0	2
ENSMUSG00000001229=Dpp9	protein_coding	12	28	111	58	168	10	0	107	62	4	6	53	59	6	7	151	4	46	76	4	126	41	96	6	22	11	13	7	394	65	8	20	9	0	45	38	51	79	35	84	107	150	4	180	39	86	30	1
ENSMUSG00000001240=Ramp2	protein_coding	272	107	307	88	138	68	83	294	168	106	283	269	280	169	326	35	58	120	288	22	608	207	78	179	124	168	342	254	439	169	385	147	124	106	84	14	239	34	295	99	128	61	148	25	321	315	95	155
ENSMUSG00000001247=Lsr	protein_coding	0	52	1	10	0	54	9	3	33	2	0	0	0	1	0	1	1	1	0	0	0	5	0	0	11	0	0	61	0	1	0	0	13	0	203	6	1	0	3	4	0	34	3	1	0	0	0	0
ENSMUSG00000001248=Gramd1a	protein_coding	171	237	28	74	200	24	60	135	88	25	86	44	98	29	87	6	35	114	197	1	53	32	41	9	40	19	206	10	13	12	54	16	50	91	8	167	6	34	139	3	3	148	81	42	43	1	3	80
ENSMUSG00000001249=Hpn	protein_coding	0	0	0	0	0	0	0	0	1	0	0	0	0	0	0	0	0	1	1	0	0	0	0	0	0	0	0	0	0	0	0	0	0	0	0	0	0	0	0	0	0	0	0	0	0	0	0	0
ENSMUSG00000001260=Gabrg1	protein_coding	0	2	0	0	0	0	0	0	7	3	0	0	1	0	0	0	0	0	1	0	2	0	0	1	2	2	1	0	0	1	2	1	0	0	5	1	1	0	0	0	0	0	0	0	1	0	1	0
ENSMUSG00000001270=Ckb	protein_coding	2158	2168	1609	2511	1333	2075	1195	2436	2005	2655	3353	4442	4511	2058	3235	2102	850	1336	1815	251	1713	2200	528	2353	2094	2467	633	1442	2549	4331	2188	3044	2003	1117	197	2301	3141	1228	1175	460	1293	2799	1970	1114	1999	2778	2146	2169
ENSMUSG00000001280=Sp1	protein_coding	33	109	127	180	235	221	147	279	319	250	115	150	269	24	156	321	76	153	147	11	244	97	314	352	257	253	140	6	222	301	313	93	230	198	60	328	294	27	114	38	601	138	29	33	265	31	303	591
ENSMUSG00000001281=Itgb7	protein_coding	58	1	25	0	0	0	0	0	2	0	2	0	0	0	0	10	1	1	93	1	0	0	0	0	0	201	7	1	0	0	4	0	1	2	0	0	0	0	0	0	0	0	0	1	8	0	0	0
ENSMUSG00000001285=Myg1	protein_coding	77	157	34	77	60	5	0	61	109	66	247	65	24	28	83	84	24	4	92	9	3	46	78	6	39	22	12	79	14	145	761	22	20	4	0	91	6	35	32	77	189	388	15	23	1	241	9	0
ENSMUSG00000001288=Rarg	protein_coding	0	0	0	4	0	0	0	0	12	3	0	0	3	0	0	0	0	10	0	0	1	0	0	9	3	0	0	0	0	0	0	2	0	0	0	0	0	4	0	1	0	0	0	23	0	12	0	0
ENSMUSG00000001289=Pfdn5	protein_coding	265	374	180	259	170	250	81	258	349	154	256	166	194	287	123	151	78	123	40	39	48	173	51	374	404	34	134	168	149	332	153	136	269	46	61	101	174	96	51	159	136	113	264	35	86	289	145	118
ENSMUSG00000001300=Efnb2	protein_coding	0	0	0	0	0	0	0	0	0	0	0	0	29	2	0	0	0	0	0	0	0	0	0	0	0	0	0	0	0	0	0	0	0	30	0	0	0	0	0	0	0	2	0	0	0	0	0	0
ENSMUSG00000001305=Rrp15	protein_coding	266	196	259	101	664	333	93	226	242	123	227	233	368	423	395	110	182	305	473	35	610	696	201	271	115	121	60	13	237	325	163	110	77	157	374	179	99	292	432	183	213	111	61	47	73	38	179	24
ENSMUSG00000001313=Rnd2	protein_coding	76	95	35	21	0	109	16	1	1	5	75	31	87	11	1	0	78	54	13	1	2	88	2	11	45	3	1	224	5	146	14	23	34	1	291	13	44	6	148	8	6	69	10	9	4	26	56	187
ENSMUSG00000001323=Srr	protein_coding	68	47	57	97	13	96	33	119	74	90	52	41	120	187	98	55	44	100	121	18	81	209	37	149	38	53	106	100	60	33	99	234	36	90	45	266	178	39	197	22	123	75	70	134	80	108	82	28
ENSMUSG00000001333=Sync	protein_coding	0	2	0	17	0	0	0	0	0	7	1	1	0	0	12	0	0	4	0	0	4	0	0	10	4	0	0	2	0	14	1	0	0	0	0	15	0	0	62	5	2	0	0	0	0	1	0	0
ENSMUSG00000001334=Fndc5	protein_coding	0	0	0	0	0	0	0	0	0	0	0	0	0	0	0	0	0	0	0	0	0	0	0	0	0	0	0	0	0	0	0	0	0	0	0	0	0	0	0	0	0	0	0	0	0	0	0	0
ENSMUSG00000001348=Acp5	protein_coding	0	0	1	4	0	91	0	0	0	0	73	0	0	63	1	0	0	4	1	0	0	1	0	0	9	0	0	0	0	1	0	0	11	0	0	2	0	0	0	2	1	1	2	2	1	0	0	0
ENSMUSG00000001349=Cnn1	protein_coding	0	0	0	0	0	1	0	0	0	0	0	0	0	0	0	0	0	0	0	0	0	0	0	0	1	1	0	0	0	0	0	9	0	0	0	0	0	1	0	0	0	0	0	0	0	0	0	0
ENSMUSG00000001366=Fbxo9	protein_coding	25	5	37	4	55	223	2	1	1	3	35	34	2	4	0	2	0	49	139	1	2	2	0	0	8	3	3	4	8	0	7	0	6	94	15	35	11	0	0	0	0	433	26	0	6	0	47	0
ENSMUSG00000001376=Ccdc132	protein_coding	122	172	107	44	62	180	139	29	84	136	145	41	144	82	34	340	178	103	196	11	9	18	10	9	68	4	44	76	40	139	236	7	64	121	128	450	8	46	96	71	112	306	23	35	1	36	21	32
ENSMUSG00000001380=Hars	protein_coding	111	156	101	74	242	72	55	110	187	95	157	100	163	81	56	232	82	76	115	8	122	215	92	113	15	84	118	88	53	130	438	185	5	142	289	268	96	44	115	75	15	16	189	8	393	109	333	157
ENSMUSG00000001383=Zmat2	protein_coding	80	44	63	101	54	13	0	73	173	85	37	91	109	86	6	15	8	5	27	18	31	29	12	5	134	20	11	47	13	83	4	8	63	53	4	7	129	9	8	10	51	8	13	2	31	40	44	36
ENSMUSG00000001403=Ube2c	protein_coding	934	194	1507	1437	799	987	34	1638	1874	141	317	272	828	155	370	545	101	506	1500	30	1593	118	77	875	331	687	31	217	274	784	222	64	185	163	36	1173	62	134	77	72	126	205	27	176	140	120	290	16
ENSMUSG00000001415=Smg5	protein_coding	87	116	128	62	88	74	0	160	91	26	101	51	194	72	252	19	28	69	195	9	43	13	107	77	72	29	84	109	27	109	102	45	44	10	25	26	7	8	53	38	49	9	51	84	139	7	35	14
ENSMUSG00000001416=Cct3	protein_coding	2181	2398	2698	3170	1951	2432	700	2401	1970	2316	2491	2156	2822	2493	3140	1551	909	1701	2671	192	3125	3817	1341	2116	1787	1983	1816	1935	3995	2386	3544	3047	1713	1363	1004	3552	2801	1616	598	1265	2443	4752	3397	2209	3470	1514	3467	2879
ENSMUSG00000001418=Glmp	protein_coding	13	40	36	68	186	9	6	68	145	219	48	95	138	26	47	78	8	9	11	19	6	23	28	13	73	6	17	19	24	162	35	139	41	113	72	84	21	54	60	18	22	69	14	5	14	66	20	149
ENSMUSG00000001419=Mef2d	protein_coding	121	54	32	44	157	119	56	35	112	20	22	3	69	104	20	86	23	5	0	4	83	7	9	3	3	1	78	29	250	12	10	24	3	3	29	1	10	6	8	11	29	0	2	0	1	3	6	38
ENSMUSG00000001420=Tmem79	protein_coding	0	0	0	11	66	1	0	30	22	18	3	1	0	5	3	1	1	0	0	0	1	1	7	0	0	1	0	2	1	49	3	0	0	6	14	1	11	3	55	79	3	2	1	1	1	84	57	0
ENSMUSG00000001424=Snd1	protein_coding	76	5	71	75	137	3	0	2	15	11	6	5	5	4	3	3	4	15	12	3	1	20	33	26	26	2	5	12	1	10	2	3	5	1	44	1	4	6	7	2	4	161	13	0	0	1	5	0
ENSMUSG00000001435=Col18a1	protein_coding	31	159	333	282	417	91	33	136	140	701	92	108	298	364	377	237	89	208	69	6	103	671	10	113	175	343	38	430	883	143	553	632	118	37	62	39	545	207	566	166	401	40	7	4	57	283	95	28
ENSMUSG00000001436=Slc19a1	protein_coding	16	158	99	144	58	102	12	15	111	147	107	64	85	135	45	130	16	44	43	4	87	121	5	18	58	55	211	57	256	106	39	66	48	16	9	22	284	38	59	55	226	61	71	54	147	156	81	7
ENSMUSG00000001440=Kpnb1	protein_coding	793	694	949	681	848	903	573	346	1266	892	968	836	1510	1971	1419	1119	450	538	1242	71	1138	610	259	846	880	924	817	577	1836	1965	1493	500	785	375	401	851	477	580	584	857	1416	735	311	627	1297	744	869	1172
ENSMUSG00000001441=Npepps	protein_coding	247	607	382	241	160	390	207	155	314	366	419	340	375	335	342	405	226	171	347	50	269	267	33	336	382	419	320	371	352	440	478	556	255	213	331	165	618	175	248	271	162	603	334	302	192	175	198	189
ENSMUSG00000001444=Tbx21	protein_coding	0	0	0	0	0	0	0	0	1	0	0	0	0	0	0	0	0	0	0	0	0	0	0	0	0	0	0	0	0	0	0	0	0	0	0	0	0	0	0	0	0	0	0	0	0	0	0	0
ENSMUSG00000001445=Mrpl10	protein_coding	63	62	303	87	46	6	116	119	133	24	87	11	150	130	182	238	58	74	9	12	62	43	103	57	42	92	62	2	4	22	26	300	24	13	3	14	28	63	67	75	48	2	3	135	400	37	3	2
ENSMUSG00000001467=Cyp51	protein_coding	60	9	106	199	254	60	6	226	154	41	133	39	335	628	140	8	75	10	472	12	93	11	40	251	72	0	479	342	69	169	146	28	29	52	10	46	81	23	5	20	22	20	42	8	284	266	154	6
ENSMUSG00000001472=Tcf25	protein_coding	451	470	562	501	529	233	174	256	435	274	380	548	148	190	218	704	88	255	350	46	497	151	253	308	385	242	399	589	203	584	353	238	285	23	178	845	247	298	667	77	368	193	217	381	1035	241	256	117
ENSMUSG00000001473=Tubb6	protein_coding	2	79	124	5	34	0	127	5	55	94	5	0	120	10	8	57	2	41	5	2	179	45	2	1	8	2	60	123	8	145	11	0	4	20	1	3	3	3	72	4	17	1	4	45	9	109	0	24
ENSMUSG00000001482=Def8	protein_coding	35	17	11	103	58	1	0	14	81	71	31	16	108	1	1	43	20	55	95	9	43	22	43	3	40	28	11	0	2	107	43	192	30	66	17	242	51	5	1	9	199	8	9	6	6	17	0	92
ENSMUSG00000001493=Meox1	protein_coding	3	2	1	0	1	0	0	0	2	0	1	0	5	4	0	0	0	0	0	1	0	0	0	1	2	1	0	0	1	1	3	0	1	0	5	4	0	0	0	1	0	0	0	0	0	0	0	0
ENSMUSG00000001494=Sost	protein_coding	0	0	0	0	0	0	0	0	0	0	0	0	0	0	0	0	0	0	0	0	0	0	0	0	0	0	0	0	0	0	0	0	0	0	0	0	0	0	0	0	0	0	0	0	0	0	0	0
ENSMUSG00000001496=Nkx2-1	protein_coding	0	2	0	1	2	0	3	0	0	3	0	0	0	1	0	0	1	0	1	0	1	3	0	0	0	0	0	0	2	0	0	10	0	0	0	2	1	1	2	2	0	1	1	0	2	0	0	0
ENSMUSG00000001497=Pax9	protein_coding	0	0	0	0	0	0	0	0	0	0	0	0	0	0	0	0	0	0	0	0	0	0	0	0	0	0	0	0	0	0	0	0	0	0	0	0	0	0	0	0	0	0	0	0	0	0	0	0
ENSMUSG00000001504=Irx2	protein_coding	0	48	115	8	20	2	0	46	79	4	79	65	2	25	1	45	2	107	54	0	3	31	1	210	5	4	68	21	11	197	9	65	4	0	1	0	30	227	6	8	5	49	27	1	4	193	1	196
ENSMUSG00000001506=Col1a1	protein_coding	0	0	0	0	0	0	3	0	2	0	0	0	0	0	0	0	1	0	0	0	0	0	0	0	0	0	0	0	0	0	0	0	0	0	0	0	0	0	7	0	0	0	0	0	0	0	0	0
ENSMUSG00000001507=Itga3	protein_coding	1	0	1	0	0	0	0	2	0	0	0	0	0	0	0	0	0	0	0	0	0	0	0	0	0	0	0	0	3	2	0	1	0	0	0	1	1	0	0	0	0	0	0	0	0	0	0	1
ENSMUSG00000001508=Sgca	protein_coding	0	0	0	0	0	0	0	0	0	0	0	0	0	1	0	0	0	0	0	0	0	0	0	0	0	0	0	0	0	0	0	0	0	0	0	0	0	0	0	0	0	0	0	0	0	0	0	0
ENSMUSG00000001510=Dlx3	protein_coding	0	0	0	0	0	0	0	0	0	0	0	0	0	0	0	0	0	0	0	0	0	0	0	0	0	0	0	0	0	0	0	0	0	0	0	0	0	0	0	0	0	0	0	0	0	0	0	0
ENSMUSG00000001517=Foxm1	protein_coding	45	141	0	84	50	4	13	110	126	71	47	181	237	141	83	163	5	38	50	8	97	5	4	159	143	3	65	9	7	99	2	6	66	11	3	88	13	16	4	5	14	236	6	2	0	26	4	0
ENSMUSG00000001518=Itfg2	protein_coding	21	81	86	182	41	12	36	147	148	36	130	48	188	144	101	13	5	131	225	6	23	56	103	47	63	9	12	107	2	203	382	143	97	81	212	28	7	80	60	14	86	44	5	120	408	282	138	178
ENSMUSG00000001520=Nrip2	protein_coding	0	0	0	0	0	0	0	0	0	0	3	0	0	6	0	0	0	0	0	0	0	0	0	0	0	0	0	0	0	0	0	0	0	0	0	0	0	0	0	0	0	0	0	0	0	0	0	0
ENSMUSG00000001521=Tulp3	protein_coding	62	37	40	26	86	98	85	37	90	97	80	79	135	22	26	106	15	124	66	6	64	90	49	70	51	8	10	4	224	59	6	75	67	221	2	294	348	52	205	13	196	142	4	3	15	8	267	282
ENSMUSG00000001524=Gtf2h4	protein_coding	227	144	49	40	92	75	8	55	98	53	97	15	26	65	124	93	72	1	82	11	115	13	6	35	73	151	9	204	66	181	65	2	172	6	2	24	58	18	3	233	31	420	27	74	14	347	9	24
ENSMUSG00000001525=Tubb5	protein_coding	3549	2663	4276	4011	4300	4292	1612	3554	4519	2464	3205	2763	4428	3191	4130	3798	1412	2598	4417	204	5134	4293	1387	3576	2310	3058	1928	3749	4637	3911	4403	3012	2280	1992	1479	4540	1827	1578	1816	2678	4071	5803	3470	3254	4429	2851	2728	2775
ENSMUSG00000001542=Ell2	protein_coding	9	30	33	49	160	99	101	80	198	144	73	262	163	17	37	4	44	365	262	16	98	64	9	222	73	277	24	403	209	249	535	17	65	192	8	28	13	19	176	38	16	721	67	20	309	48	28	1
ENSMUSG00000001552=Jup	protein_coding	11	90	99	25	34	3	26	95	57	11	10	123	45	14	27	20	49	22	70	11	23	20	2	41	14	224	6	30	9	73	335	11	5	11	14	34	76	14	68	14	12	38	16	0	8	32	1	0
ENSMUSG00000001555=Fkbp10	protein_coding	0	0	0	0	0	0	0	0	0	2	1	3	0	0	0	0	0	0	0	0	0	0	13	0	0	0	0	0	0	0	1	0	0	0	0	0	0	0	0	0	0	0	0	0	0	0	0	0
ENSMUSG00000001558=Klhl10	protein_coding	0	0	0	0	0	0	0	8	1	0	0	0	0	0	0	0	0	0	0	0	0	0	0	0	0	3	0	0	0	0	0	118	2	0	1	0	0	0	0	4	0	0	0	0	1	0	0	75
ENSMUSG00000001566=Mnx1	protein_coding	0	0	0	0	0	0	0	0	0	0	0	0	0	0	0	0	0	0	0	0	0	0	0	0	0	0	0	0	0	0	0	0	0	0	0	0	0	0	0	0	0	0	0	0	0	0	0	0
ENSMUSG00000001569=Nom1	protein_coding	1	52	41	8	35	1	0	1	8	7	114	71	35	126	48	76	0	32	10	4	48	10	62	30	66	7	6	11	3	121	6	161	49	62	1	163	1	6	1	13	8	2	97	0	33	89	93	90
ENSMUSG00000001576=Ergic1	protein_coding	43	82	2	120	75	14	34	87	67	41	161	182	165	10	5	5	4	192	9	9	8	6	2	3	17	4	1	0	230	90	19	0	6	3	27	1	140	217	23	16	5	0	45	2	64	48	70	1
ENSMUSG00000001583=Tnk1	protein_coding	92	118	55	64	17	3	133	7	95	68	44	5	146	14	33	131	28	21	172	0	3	2	1	110	27	153	92	4	0	3	27	4	11	1	0	87	251	10	1	27	3	23	135	4	11	145	103	361
ENSMUSG00000001588=Acap1	protein_coding	8	1	3	5	0	1	1	0	68	88	101	2	32	1	0	0	0	19	2	1	1	6	0	0	4	0	0	4	0	1	0	0	1	0	0	0	4	0	2	2	0	1	0	5	1	22	0	122
ENSMUSG00000001604=Tcea3	protein_coding	234	114	539	218	302	134	8	140	320	327	187	108	47	94	124	230	25	75	216	28	163	59	93	175	203	134	306	135	153	77	226	71	156	100	81	86	21	150	160	19	170	35	12	5	3	122	145	172
ENSMUSG00000001622=Csn3	protein_coding	0	0	0	0	0	1	0	1	0	0	0	0	0	0	0	0	0	0	0	0	0	0	0	0	0	0	0	0	0	0	0	0	0	0	0	0	0	0	0	0	0	0	0	0	0	0	0	0
ENSMUSG00000001627=Ifrd1	protein_coding	202	733	445	278	419	166	105	493	379	175	198	163	809	188	342	634	66	253	60	25	64	108	245	170	238	153	330	421	399	163	145	560	154	100	674	236	252	30	272	568	183	225	50	234	722	295	422	493
ENSMUSG00000001630=Stk38l	protein_coding	772	1324	898	747	1096	821	398	1203	905	891	937	1322	1104	1194	1574	1703	717	1061	1687	67	797	770	1186	1122	638	464	1310	1220	1064	1205	1295	1189	799	573	871	763	751	1320	626	823	720	1362	1222	822	1109	1401	1197	1518
ENSMUSG00000001632=Brpf1	protein_coding	53	5	8	52	2	2	0	0	23	60	20	18	15	32	2	7	60	27	0	4	4	3	8	6	33	0	0	0	3	18	2	6	41	0	5	8	0	1	0	62	36	7	1	5	1	4	0	0
ENSMUSG00000001642=Akr1b3	protein_coding	709	548	1390	672	643	537	240	1067	545	1018	651	425	1334	937	589	1056	440	441	714	46	1085	1012	785	1127	512	529	1092	683	1657	993	2400	748	667	587	1326	853	1386	897	1072	598	1501	929	752	132	731	838	501	848
ENSMUSG00000001655=Hoxc13	protein_coding	0	4	1	7	0	0	55	2	0	39	21	9	3	8	19	18	26	32	6	2	39	6	20	8	1	25	12	0	0	3	0	1	0	2	0	0	5	3	52	0	16	1	0	0	18	0	1	5
ENSMUSG00000001656=Hoxc11	protein_coding	0	0	0	0	0	41	1	1	9	1	0	1	0	1	0	0	0	0	0	0	1	0	0	0	0	0	0	0	0	0	1	0	0	0	0	0	0	0	1	0	0	0	0	0	0	0	0	0
ENSMUSG00000001657=Hoxc8	protein_coding	0	0	0	0	0	0	0	0	0	0	0	0	0	0	0	0	0	0	0	0	0	0	0	0	0	0	0	0	0	0	0	0	0	0	0	0	0	0	0	0	0	0	0	0	0	0	0	0
ENSMUSG00000001661=Hoxc6	protein_coding	0	0	0	0	0	0	0	0	0	0	0	0	0	0	0	0	0	0	0	0	0	0	0	0	0	0	0	0	0	0	1	0	0	0	0	0	0	0	0	0	0	0	0	0	0	0	0	0
ENSMUSG00000001663=Gstt1	protein_coding	0	0	0	0	0	0	115	1	0	0	1	3	0	0	1	0	0	0	0	0	0	0	0	1	0	0	0	0	0	0	0	0	0	0	197	3	3	0	0	0	0	0	2	0	0	0	0	0
ENSMUSG00000001665=Gstt3	protein_coding	25	1	4	0	1	0	0	0	0	19	1	0	0	0	0	0	0	58	0	0	1	1	0	2	66	3	2	79	4	0	0	67	45	0	2	7	0	88	30	3	6	5	283	0	11	16	0	1
ENSMUSG00000001666=Ddt	protein_coding	525	250	258	385	244	178	48	184	326	269	331	209	146	244	180	147	75	48	91	8	52	116	128	168	262	26	130	174	222	273	116	295	160	35	13	79	171	57	101	41	200	175	137	75	108	97	94	213
ENSMUSG00000001670=Tat	protein_coding	0	0	0	0	0	0	0	0	0	0	0	0	0	0	0	0	0	0	0	0	0	0	0	0	0	0	0	0	0	0	0	0	0	0	0	0	0	0	0	0	0	0	0	0	0	0	0	0
ENSMUSG00000001672=Marveld3	protein_coding	0	0	0	0	0	1	0	0	0	0	8	1	0	29	2	0	0	4	0	0	0	29	0	0	0	7	9	0	9	0	0	0	0	0	0	1	0	0	10	6	0	0	0	0	0	0	0	0
ENSMUSG00000001674=Ddx18	protein_coding	86	550	373	401	443	322	100	278	356	329	466	451	480	323	582	395	92	181	434	35	328	230	142	275	301	264	450	100	376	188	263	247	294	286	283	338	758	647	235	223	227	131	268	185	266	236	290	132
ENSMUSG00000001687=Ubl3	protein_coding	176	186	143	112	250	60	69	104	349	144	350	72	274	299	135	411	79	81	16	29	98	143	164	242	166	61	269	154	231	350	542	30	108	107	241	14	279	233	289	19	39	215	15	8	8	416	45	46
ENSMUSG00000001700=Gramd3	protein_coding	0	0	0	0	0	0	0	0	0	0	0	0	1	0	15	0	0	0	0	0	1	0	0	0	0	1	1	3	0	0	1	0	1	2	0	0	0	0	11	0	0	0	0	0	1	6	0	0
ENSMUSG00000001707=Eef1e1	protein_coding	71	160	247	285	75	437	38	145	145	158	114	212	244	143	363	129	25	175	381	16	155	209	275	200	137	175	140	194	255	112	430	200	120	196	76	42	30	41	182	90	152	252	312	78	21	233	137	82
ENSMUSG00000001729=Akt1	protein_coding	16	0	0	5	0	21	68	2	87	7	36	41	5	69	6	0	12	26	14	2	1	126	17	0	16	11	29	4	48	8	0	39	16	10	2	0	88	182	27	5	49	24	11	20	4	43	0	4
ENSMUSG00000001739=Cldn15	protein_coding	0	0	0	0	0	0	0	0	0	0	0	0	0	0	0	0	0	0	0	0	0	0	0	0	0	0	0	0	0	0	0	0	0	0	0	0	0	0	0	0	0	0	0	0	0	0	0	0
ENSMUSG00000001741=Il16	protein_coding	1	0	1	0	1	0	0	0	1	1	0	0	0	0	0	11	1	0	0	0	0	1	0	0	0	1	0	1	0	0	0	0	0	0	0	0	0	0	1	0	0	0	0	0	0	0	0	0
ENSMUSG00000001750=Tcirg1	protein_coding	20	1	56	23	0	0	25	13	42	29	32	17	1	2	6	0	0	1	29	0	2	0	12	2	1	0	0	0	0	0	1	1	0	0	0	6	1	0	36	6	1	0	0	1	0	0	16	0
ENSMUSG00000001751=Naglu	protein_coding	0	0	0	0	0	0	0	0	0	0	0	0	0	0	0	0	0	0	0	0	0	0	0	0	0	3	0	0	0	0	0	254	1	6	0	0	0	0	47	13	1	0	0	0	6	0	0	0
ENSMUSG00000001755=Coasy	protein_coding	36	3	41	26	74	4	24	1	0	110	144	55	104	7	107	2	44	25	101	3	112	9	2	69	52	14	144	108	90	100	3	63	40	0	44	91	5	193	199	37	3	2	29	0	896	0	193	210
ENSMUSG00000001761=Smo	protein_coding	49	125	42	54	52	9	1	15	71	61	43	46	39	34	23	15	0	73	9	6	55	23	24	12	64	3	10	9	14	38	23	55	38	3	4	7	19	19	4	7	29	11	6	4	9	33	8	14
ENSMUSG00000001763=Tspan33	protein_coding	0	0	0	4	0	0	0	0	0	0	0	0	0	0	0	1	0	0	0	0	0	0	0	1	0	0	1	0	4	0	0	1	0	0	0	0	1	0	1	0	0	0	0	0	0	0	0	0
ENSMUSG00000001767=Crnkl1	protein_coding	50	97	19	6	363	321	11	246	114	180	127	222	386	390	469	282	98	14	241	6	122	169	13	229	79	8	88	3	16	390	215	146	72	143	24	4	365	146	532	25	52	302	30	73	97	159	9	53
ENSMUSG00000001768=Rin2	protein_coding	0	2	1	33	0	174	1	1	24	10	0	95	7	78	5	55	1	10	1	4	5	1	0	25	0	104	14	1	0	0	2	3	0	33	2	20	0	109	2	0	1	2	40	191	20	0	252	107
ENSMUSG00000001773=Folh1	protein_coding	0	0	0	0	0	0	0	0	2	0	0	0	0	0	1	0	0	0	0	0	0	0	0	0	0	0	0	0	0	0	0	0	0	0	0	0	0	0	2	0	0	0	0	0	0	0	0	0
ENSMUSG00000001774=Chordc1	protein_coding	273	91	333	373	152	320	13	241	213	134	100	188	162	170	125	177	43	141	88	17	242	478	163	260	225	542	464	53	354	110	518	479	303	56	83	77	174	43	219	299	194	158	15	46	301	95	224	140
ENSMUSG00000001783=Rtcb	protein_coding	208	408	282	312	360	216	253	436	519	413	471	363	258	561	246	362	214	158	286	13	357	270	46	92	192	221	132	427	436	414	328	59	192	24	152	67	189	94	401	255	66	54	213	251	61	78	270	257
ENSMUSG00000001785=Pwp1	protein_coding	283	73	272	101	160	42	137	190	346	362	391	648	223	153	223	169	239	149	228	42	314	114	151	306	222	611	295	373	253	312	623	247	151	50	191	166	126	41	49	461	75	230	12	253	781	190	6	43
ENSMUSG00000001786=Fbxo7	protein_coding	80	161	15	15	243	9	144	125	46	307	79	99	54	15	1	5	13	99	90	5	108	15	3	49	32	4	86	72	3	129	8	81	31	4	113	102	8	9	163	178	61	6	115	7	233	202	31	108
ENSMUSG00000001794=Capns1	protein_coding	767	816	569	1168	1226	438	381	584	707	826	740	737	1119	353	1156	1013	287	560	772	64	980	616	203	972	780	53	921	1059	913	988	1520	296	550	465	383	454	1201	347	946	244	185	357	545	472	1311	825	1013	426
ENSMUSG00000001802=Lrp3	protein_coding	0	38	0	0	0	0	0	0	0	0	0	0	0	0	0	0	0	0	0	0	6	1	0	0	12	0	2	0	0	0	0	0	12	0	0	0	0	120	2	0	2	0	0	0	0	0	0	0
ENSMUSG00000001804=Dsg4	protein_coding	0	0	0	0	0	0	0	0	1	0	0	0	0	0	0	0	0	0	0	0	0	0	0	0	0	0	0	0	0	0	0	1	0	0	0	0	0	0	0	0	0	0	0	0	0	0	0	0
ENSMUSG00000001815=Evx2	protein_coding	0	0	0	0	0	0	0	0	0	0	0	0	0	0	0	0	0	0	0	0	0	0	0	0	0	1	0	0	0	0	0	0	0	0	0	0	0	0	0	0	0	0	0	0	0	0	0	0
ENSMUSG00000001819=Hoxd13	protein_coding	0	0	0	0	0	0	0	0	0	0	0	0	0	0	0	0	0	0	0	0	0	0	0	0	0	1	0	1	0	0	0	0	0	0	0	0	0	0	0	0	0	0	0	0	0	0	0	0
ENSMUSG00000001823=Hoxd12	protein_coding	0	0	0	0	0	0	0	0	0	0	0	0	0	0	0	0	0	0	0	0	0	0	0	0	0	0	0	0	0	0	0	0	0	0	0	0	0	0	0	0	0	0	0	0	0	0	0	0
ENSMUSG00000001827=Folr1	protein_coding	4	110	0	70	2	50	64	20	2	2	73	7	6	0	8	0	1	39	2	1	29	0	0	13	1	84	5	1	3	13	123	2	0	2	65	12	139	3	66	2	0	8	3	0	4	47	197	0
ENSMUSG00000001829=Clpb	protein_coding	190	127	300	427	186	69	133	188	138	199	64	274	147	294	72	219	38	128	111	40	86	57	197	256	166	428	376	321	34	228	79	206	146	72	280	77	59	155	28	96	112	43	37	97	37	188	44	142
ENSMUSG00000001833=Sept7	protein_coding	280	304	233	315	331	530	84	281	433	119	273	124	366	216	257	112	122	148	176	12	225	181	203	372	159	134	233	54	125	204	151	380	145	130	156	165	118	62	243	140	581	167	69	105	52	474	3	221
ENSMUSG00000001844=Zdhhc4	protein_coding	14	0	62	22	65	0	4	108	88	180	65	3	101	223	213	95	44	42	4	0	32	11	8	201	6	104	14	120	5	159	185	22	7	87	1	2	4	11	223	7	97	7	115	255	13	0	267	237
ENSMUSG00000001847=Rac1	protein_coding	458	554	609	375	1024	91	151	463	216	510	724	386	696	774	442	748	182	230	442	25	808	590	116	673	424	414	809	143	1254	771	2538	906	478	200	341	697	522	440	871	584	237	549	517	1148	713	502	220	349
ENSMUSG00000001855=Nup214	protein_coding	46	33	83	35	61	30	80	118	32	118	124	94	89	261	185	85	14	2	175	5	45	14	78	185	136	13	8	98	202	174	33	83	71	0	95	6	607	33	3	32	116	7	87	10	105	64	34	1
ENSMUSG00000001864=Aif1l	protein_coding	0	0	0	1	0	0	0	1	0	0	0	0	0	0	0	0	0	0	0	0	0	0	0	0	0	0	0	0	0	0	0	0	0	0	0	0	0	0	0	0	0	0	0	0	0	0	0	0
ENSMUSG00000001865=Cpa3	protein_coding	1	1	1	0	1	0	1	0	0	1	0	1	0	0	2	1	1	2	0	1	3	0	1	3	0	1	1	2	1	0	1	1	1	2	1	1	0	2	0	1	1	2	0	1	1	2	2	0
ENSMUSG00000001870=Ltbp1	protein_coding	0	1	0	4	0	0	0	0	0	1	1	0	1	2	0	0	0	0	0	0	0	70	5	1	1	0	2	0	3	26	3	0	1	0	22	3	0	2	0	0	1	0	0	0	0	0	0	0
ENSMUSG00000001891=Ugp2	protein_coding	77	38	129	61	36	148	73	154	88	106	0	97	208	23	22	339	57	306	31	15	161	113	31	51	161	20	184	164	45	18	24	131	246	2	6	92	188	9	395	325	35	100	67	116	5	228	96	4
ENSMUSG00000001901=Kcnh6	protein_coding	7	5	0	1	1	39	1	4	0	2	3	0	3	4	1	1	0	4	1	0	5	2	6	0	0	0	37	1	5	4	0	2	0	1	2	1	3	3	4	0	4	0	3	0	0	7	0	2
ENSMUSG00000001909=Trmt1	protein_coding	69	212	148	98	341	139	151	191	133	75	244	117	191	57	10	88	145	23	67	9	177	106	130	206	183	165	408	98	234	234	322	65	143	116	12	127	179	252	30	107	50	77	68	347	842	256	173	32
ENSMUSG00000001910=Nacc1	protein_coding	16	23	30	31	31	2	4	23	24	51	30	17	39	65	30	79	0	3	28	3	45	24	8	11	27	3	10	17	17	23	363	8	10	0	14	7	21	12	5	2	6	29	10	1	15	10	5	6
ENSMUSG00000001911=Nfix	protein_coding	0	0	0	0	0	0	0	0	0	0	0	0	0	1	0	0	0	0	0	2	0	0	0	0	0	0	0	0	0	1	1	0	0	0	0	0	0	0	0	2	0	0	5	0	0	0	0	0
ENSMUSG00000001918=Slc1a5	protein_coding	267	191	127	239	329	16	7	546	293	110	153	115	160	208	40	15	70	58	250	7	114	104	118	110	68	167	80	53	163	360	171	200	41	4	212	38	170	126	196	61	224	576	234	106	868	85	195	305
ENSMUSG00000001924=Uba1	protein_coding	1609	1549	1230	1500	668	959	770	1464	1432	1350	1400	1661	1453	1988	1072	1017	443	1085	811	80	1566	820	879	573	1326	1597	2636	1712	1919	1392	1494	2377	1143	805	1008	2185	1186	793	630	537	2471	2025	921	851	2276	2015	1743	1877
ENSMUSG00000001930=Vwf	protein_coding	1	0	0	36	0	0	0	0	1	0	0	2	15	2	0	0	0	94	3	1	2	0	0	0	1	0	0	0	0	1	0	0	0	1	0	0	10	0	0	0	17	0	0	1	1	1	0	0
ENSMUSG00000001942=Siae	protein_coding	0	0	0	0	1	0	0	0	0	1	0	0	44	1	3	0	0	0	0	0	0	6	0	0	44	0	1	0	1	0	170	1	29	0	19	4	0	0	0	0	0	0	6	0	9	126	6	159
ENSMUSG00000001943=Vsig2	protein_coding	0	0	0	0	0	0	0	0	0	0	0	0	0	0	0	0	0	0	0	0	0	1	0	0	0	0	0	0	0	0	0	0	0	0	0	0	0	0	0	0	0	0	0	0	0	0	0	0
ENSMUSG00000001946=Esam	protein_coding	0	0	0	0	0	0	0	0	0	0	0	0	0	0	0	0	0	0	0	0	0	0	0	0	0	0	0	0	0	0	0	0	0	0	0	0	0	0	0	0	0	0	0	0	0	0	0	0
ENSMUSG00000001948=Spa17	protein_coding	0	0	0	1	0	1	0	0	0	0	0	15	3	0	0	0	0	0	0	0	0	1	0	0	0	0	0	1	1	0	0	0	0	0	1	0	0	0	0	0	0	0	0	0	0	0	0	0
ENSMUSG00000001962=Fam50a	protein_coding	174	91	202	139	241	37	22	177	207	72	140	19	252	270	245	149	94	71	211	23	337	280	134	71	232	235	181	352	380	318	535	380	267	66	241	54	295	272	144	116	270	277	53	1	424	218	223	137
ENSMUSG00000001964=Emd	protein_coding	162	45	214	172	97	47	19	79	145	121	144	65	158	79	28	67	22	28	40	16	48	90	24	30	149	53	69	27	39	191	68	33	91	14	12	58	64	15	23	9	149	55	16	14	20	37	32	49
ENSMUSG00000001983=Taco1	protein_coding	0	0	38	0	0	1	74	0	0	0	61	24	1	0	0	0	0	0	1	0	1	1	0	0	0	120	30	1	0	0	0	0	0	1	1	0	0	0	0	2	0	0	0	0	4	0	5	2
ENSMUSG00000001985=Grik3	protein_coding	2972	3601	3564	3359	3767	3351	1347	3964	4083	3859	3637	3489	3592	3089	3394	4332	2447	3326	3541	380	2897	2316	3435	3392	2310	3708	3729	3191	2993	4575	3994	2923	2259	1850	1690	3318	2063	1946	1320	1742	2721	4793	2677	2525	4053	3150	5054	3337
ENSMUSG00000001986=Gria3	protein_coding	0	0	1	0	0	3	3	0	0	0	0	1	0	0	0	0	0	0	0	2	2	0	2	0	1	0	243	5	1	0	0	0	1	1	3	1	0	3	1	0	0	0	2	0	0	0	0	0
ENSMUSG00000001988=Npas1	protein_coding	0	0	0	0	0	0	0	0	0	0	0	0	0	0	0	0	0	0	0	0	0	0	0	1	0	0	0	1	0	0	0	1	0	0	0	1	0	0	0	0	0	0	0	0	0	0	0	2
ENSMUSG00000001995=Sipa1l2	protein_coding	4	13	0	1	4	15	67	19	2	61	6	0	62	6	9	18	14	2	9	0	41	1	2	1	6	1	1	0	0	21	1	1	1	30	1	4	1	0	2	0	1	0	489	6	127	0	0	1
ENSMUSG00000001998=Ap4e1	protein_coding	29	0	35	9	0	9	0	110	0	1	8	4	69	20	3	9	29	2	0	3	9	1	1	12	17	36	21	2	0	28	13	0	5	1	2	3	0	0	0	1	1	0	1	23	6	0	0	1
ENSMUSG00000001999=Blvra	protein_coding	5	6	1	6	5	1	0	19	0	59	18	1	4	1	0	0	0	36	13	15	4	38	0	70	5	0	13	1	1	0	0	3	2	0	0	3	5	8	2	0	230	8	194	1	0	2	143	0
ENSMUSG00000002006=Pdzd4	protein_coding	57	22	89	45	0	9	1	4	1	55	12	13	25	42	8	5	8	0	28	2	2	194	8	2	17	1	4	3	2	22	0	0	8	0	5	7	1	11	5	25	3	11	4	0	1	0	0	0
ENSMUSG00000002007=Srpk3	protein_coding	0	0	0	0	0	0	0	0	0	0	0	0	0	0	0	0	0	0	0	0	0	0	0	0	0	0	0	0	0	0	0	0	0	0	0	0	0	0	0	0	0	0	0	0	0	0	0	0
ENSMUSG00000002010=Idh3g	protein_coding	403	516	504	581	839	376	172	632	751	447	663	524	719	808	854	676	306	684	839	65	343	729	226	317	441	479	542	462	743	497	445	1037	337	533	640	1770	248	344	1299	194	555	812	692	189	481	528	697	310
ENSMUSG00000002012=Pnck	protein_coding	0	0	0	5	0	43	0	103	18	1	0	0	0	1	0	0	0	0	0	0	0	1	0	0	15	0	0	0	0	0	5	0	12	21	1	0	0	0	0	0	0	1	3	0	43	0	0	0
ENSMUSG00000002014=Ssr4	protein_coding	276	331	241	234	486	93	50	150	108	337	147	118	311	153	196	252	53	29	14	25	165	368	76	125	270	16	356	83	109	150	131	168	195	54	6	50	64	49	105	24	103	157	25	60	67	33	81	142
ENSMUSG00000002015=Bcap31	protein_coding	418	438	543	238	299	78	85	273	136	244	401	336	280	565	422	627	233	162	259	23	485	457	229	328	295	454	345	261	261	367	762	499	328	275	309	493	604	238	699	254	279	262	649	377	468	609	399	139
ENSMUSG00000002017=Fam98a	protein_coding	157	86	23	173	20	140	131	7	176	95	147	116	141	119	26	104	15	1	190	16	232	47	33	337	48	158	202	3	93	47	20	49	24	60	18	59	24	50	61	36	256	39	48	215	54	392	120	62
ENSMUSG00000002020=Ltbp2	protein_coding	0	0	0	0	0	0	1	0	0	0	0	0	0	0	0	0	0	0	0	0	0	0	0	0	1	0	0	0	0	0	0	0	0	0	0	0	0	2	9	0	0	1	0	0	0	0	0	0
ENSMUSG00000002028=Kmt2a	protein_coding	159	134	122	31	130	4	22	25	47	11	100	262	49	6	143	18	8	39	9	6	21	3	13	2	5	0	48	6	182	4	5	11	2	26	4	49	6	19	44	5	31	25	167	8	1	305	73	5
ENSMUSG00000002031=Ift46	protein_coding	61	162	70	206	279	93	26	159	200	67	47	249	176	283	155	62	10	281	231	17	106	78	53	116	11	343	237	32	5	88	61	147	8	196	155	436	240	428	244	17	79	178	8	79	26	194	134	73
ENSMUSG00000002032=Tmem25	protein_coding	0	0	0	0	0	0	0	0	0	0	0	0	0	0	0	0	0	0	0	0	0	0	0	0	0	0	0	0	0	0	0	0	0	0	0	0	0	0	0	0	0	0	0	0	0	0	0	0
ENSMUSG00000002033=Cd3g	protein_coding	0	0	0	0	0	0	0	0	0	0	0	0	0	0	0	0	0	0	0	0	0	0	0	0	0	0	0	0	0	0	0	0	0	0	0	0	0	0	0	0	0	0	0	0	0	0	0	0
ENSMUSG00000002043=Trappc6a	protein_coding	35	1	23	121	47	1	37	145	17	62	12	26	62	5	0	43	5	21	147	1	29	3	136	3	41	28	4	22	26	30	54	38	29	0	11	47	0	85	34	4	17	62	87	40	166	1	57	35
ENSMUSG00000002052=Supt6	protein_coding	40	190	98	98	52	47	11	81	127	134	94	98	107	32	77	12	20	32	48	12	14	30	11	7	36	13	72	40	227	179	28	27	25	17	12	28	76	30	159	8	6	9	105	75	14	23	14	40
ENSMUSG00000002055=Spag5	protein_coding	83	16	163	56	163	5	71	149	46	46	41	11	123	14	153	13	71	65	10	8	98	59	1	136	43	39	1	4	159	55	306	197	39	3	1	376	17	6	2	99	25	28	14	41	5	10	4	29
ENSMUSG00000002057=Foxn1	protein_coding	0	0	0	0	0	0	0	1	0	0	0	0	0	0	0	0	0	0	0	0	1	0	0	0	0	1	0	0	0	1	0	0	0	0	0	0	0	0	0	0	1	0	0	0	0	0	0	0
ENSMUSG00000002058=Unc119	protein_coding	60	0	80	4	47	1	34	52	37	5	173	105	49	102	88	81	69	21	58	6	48	153	192	2	39	63	4	2	143	56	161	142	94	1	11	106	14	256	12	58	63	6	29	0	6	117	81	204
ENSMUSG00000002059=Rab34	protein_coding	371	156	173	162	202	95	1	213	247	155	153	180	55	21	0	1	110	47	8	7	424	337	85	300	222	239	360	37	15	91	901	27	252	222	13	743	25	142	46	256	161	93	25	8	430	199	100	172
ENSMUSG00000002064=Sdf2	protein_coding	28	159	101	26	208	31	125	140	67	88	85	97	70	315	112	195	12	10	198	9	138	99	75	363	51	7	302	67	237	141	219	148	35	78	520	59	16	287	125	104	114	182	45	251	125	222	179	180
ENSMUSG00000002068=Ccne1	protein_coding	129	521	495	223	12	156	58	220	445	623	157	549	343	573	188	284	161	147	277	70	253	298	94	11	59	98	710	129	1001	132	454	440	74	2	532	287	803	13	133	143	356	780	36	276	1060	654	99	1300
ENSMUSG00000002076=Hsf2bp	protein_coding	106	113	250	326	195	96	160	120	215	410	188	162	422	224	306	222	68	270	191	7	13	116	102	429	137	480	129	189	317	25	364	496	150	353	196	233	100	341	176	178	90	293	158	84	751	166	80	49
ENSMUSG00000002083=Bbc3	protein_coding	0	1	0	0	0	0	0	0	0	0	1	3	0	0	0	55	3	0	0	0	2	0	0	1	0	0	4	0	0	0	1	0	1	0	0	0	0	0	0	1	0	0	0	0	0	0	0	0
ENSMUSG00000002100=Mybpc3	protein_coding	73	0	21	1	0	282	3	0	1	112	0	0	1	60	2	101	3	96	4	0	3	181	4	1	0	58	1	0	2	1	0	0	0	1	5	1	78	1	1	0	0	0	5	0	3	15	0	0
ENSMUSG00000002102=Psmc3	protein_coding	1061	738	1116	524	567	662	133	913	580	547	907	806	880	573	1426	1320	296	621	615	63	662	488	229	775	423	1092	332	488	916	691	1316	1125	437	508	232	1086	1157	375	557	649	706	1059	408	756	371	984	917	1519
ENSMUSG00000002103=Acp2	protein_coding	38	8	0	7	0	147	0	69	8	83	21	0	16	16	115	49	14	5	8	1	15	40	77	0	22	0	0	0	1	9	5	0	10	8	8	3	0	3	1	1	0	0	1	2	0	0	0	5
ENSMUSG00000002104=Rapsn	protein_coding	23	57	66	4	1	1	0	42	2	32	9	1	2	34	26	13	1	32	6	0	6	143	2	15	22	0	2	1	0	2	16	1	39	8	0	4	1	70	0	6	14	1	2	1	122	20	0	0
ENSMUSG00000002105=Slc39a13	protein_coding	44	0	34	88	2	1	8	0	0	78	5	18	111	7	67	2	59	27	2	1	49	4	58	1	3	204	4	2	0	71	2	3	0	5	0	0	44	34	151	2	1	228	6	112	86	18	0	0
ENSMUSG00000002107=Celf2	protein_coding	9	118	8	55	11	0	15	16	7	28	5	11	18	35	2	2	2	35	6	5	102	9	8	6	3	11	3	36	10	11	49	4	1	6	1	6	12	11	4	1	24	17	11	5	9	5	4	6
ENSMUSG00000002108=Nr1h3	protein_coding	0	0	0	0	0	0	2	0	0	0	1	0	0	0	0	0	0	0	0	0	0	0	0	0	0	0	0	0	0	0	1	0	0	0	0	0	0	0	0	0	0	0	0	0	0	0	0	0
ENSMUSG00000002109=Ddb2	protein_coding	2	86	1	58	3	6	1	0	2	133	77	1	7	107	28	28	1	8	1	0	9	248	11	0	26	46	15	2	1	1	247	11	10	30	76	85	1	0	2	2	0	194	0	5	218	0	1	32
ENSMUSG00000002111=Spi1	protein_coding	8	0	21	1	18	14	0	3	4	2	0	0	0	0	0	0	0	0	1	1	2	0	1	3	5	0	0	8	2	15	11	0	3	0	21	0	0	0	16	0	12	4	2	7	36	2	0	0
ENSMUSG00000002129=Sf3a1	protein_coding	409	452	311	292	99	337	42	266	251	257	231	367	462	587	346	290	43	268	135	23	203	199	140	161	178	418	145	81	613	457	339	116	136	46	7	128	183	67	58	97	124	255	139	129	411	148	76	141
ENSMUSG00000002147=Stat6	protein_coding	2	191	109	128	37	139	53	26	54	27	21	122	144	109	41	70	2	4	17	13	32	17	0	10	81	3	90	3	2	42	214	23	37	17	25	110	58	5	1	2	3	43	5	2	3	15	26	99
ENSMUSG00000002190=Clgn	protein_coding	0	0	0	24	2	1	1	0	0	0	0	54	2	1	48	114	23	3	0	7	0	0	1	115	0	0	1	3	0	1	1	5	2	0	29	4	21	96	8	1	5	0	0	13	0	0	0	0
ENSMUSG00000002204=Napsa	protein_coding	0	0	1	1	85	1	2	49	15	79	68	3	0	0	0	2	0	1	89	0	0	10	0	0	1	0	2	1	191	0	0	24	0	0	1	0	5	0	0	3	0	1	1	0	212	0	42	0
ENSMUSG00000002205=Vrk3	protein_coding	188	180	133	4	91	161	17	330	76	260	123	107	112	109	229	16	49	64	299	4	35	152	6	65	78	287	17	126	177	83	380	13	61	142	456	108	104	116	63	6	95	10	147	482	252	24	0	0
ENSMUSG00000002210=Smg9	protein_coding	10	9	17	42	1	29	39	77	46	2	50	5	4	5	4	0	25	3	1	0	0	1	10	1	13	49	11	7	0	17	87	1	3	1	1	64	2	2	213	72	161	4	3	1	1	23	1	0
ENSMUSG00000002221=Paxip1	protein_coding	82	186	120	70	154	23	81	40	200	119	107	87	128	172	119	369	16	196	38	18	234	28	49	49	90	152	340	16	172	80	357	370	63	73	154	66	566	21	27	17	357	21	40	16	203	255	304	11
ENSMUSG00000002222=Rmnd5a	protein_coding	34	61	25	70	10	1	99	30	95	111	13	103	162	90	7	163	7	27	27	11	89	76	110	5	111	33	48	18	9	98	10	0	138	20	5	8	14	40	128	16	86	56	16	40	1	48	21	51
ENSMUSG00000002227=Mov10	protein_coding	2	6	24	1	0	75	0	106	107	18	1	1	11	7	23	31	7	0	6	4	27	5	0	3	0	4	0	18	5	154	5	1	0	23	1	7	0	8	28	22	1	2	0	11	3	0	0	0
ENSMUSG00000002228=Ppm1j	protein_coding	2	0	86	0	0	0	0	0	33	1	3	0	0	0	0	8	1	3	3	0	0	0	27	0	0	2	1	7	1	25	2	10	0	0	0	48	0	0	30	6	0	0	0	0	0	0	111	1
ENSMUSG00000002233=Rhoc	protein_coding	0	1	0	0	32	0	0	0	0	0	0	0	17	1	0	0	0	0	0	0	1	0	0	0	0	0	0	8	7	0	0	0	0	0	0	5	1	0	1	0	0	0	0	0	0	0	14	0
ENSMUSG00000002240=Prr27	protein_coding	0	0	0	0	0	0	0	0	0	0	0	0	0	0	0	0	0	0	0	0	0	0	0	0	0	0	0	0	0	0	0	0	0	0	0	0	0	0	0	0	0	0	0	0	0	0	0	0
ENSMUSG00000002249=Tead3	protein_coding	0	0	0	0	0	1	0	0	1	0	0	0	0	0	0	0	0	0	0	0	0	0	0	1	0	0	0	1	0	0	0	0	0	0	0	0	0	0	0	0	0	0	0	0	0	0	0	0
ENSMUSG00000002250=Ppard	protein_coding	15	5	19	4	22	0	0	1	13	0	0	35	0	13	0	6	1	15	3	0	0	0	13	2	0	17	1	25	0	0	44	0	0	1	37	1	7	0	27	1	0	0	23	0	0	0	56	1
ENSMUSG00000002257=Def6	protein_coding	0	3	79	123	147	4	0	125	11	27	19	4	6	59	8	64	1	0	0	3	0	4	169	13	92	65	81	58	1	1	2	9	80	83	21	20	0	62	16	3	6	7	65	0	1	1	0	0
ENSMUSG00000002265=Peg3	protein_coding	0	67	1	7	184	172	7	0	11	154	59	143	3	6	27	97	0	2	3	8	10	141	3	82	31	0	43	3	154	24	33	17	48	8	14	95	92	6	1	4	131	5	111	5	2	0	88	16
ENSMUSG00000002266=Zim1	protein_coding	0	0	0	0	0	0	0	0	0	0	0	0	0	0	9	1	0	0	0	0	0	0	0	0	0	0	0	0	0	0	0	0	0	0	0	0	0	0	0	0	0	0	0	0	0	0	0	0
ENSMUSG00000002274=Metrn	protein_coding	0	0	0	0	0	0	0	0	0	0	0	0	0	0	0	0	0	0	0	0	0	0	0	1	0	0	0	0	0	0	0	0	0	0	0	0	0	0	0	0	0	0	0	0	0	0	0	0
ENSMUSG00000002279=Lmf1	protein_coding	0	0	0	60	144	54	2	178	9	1	0	1	3	29	7	22	25	21	12	0	70	1	0	89	14	0	200	4	1	16	0	4	25	0	112	2	4	7	0	18	1	0	8	74	2	0	8	14
ENSMUSG00000002280=Narfl	protein_coding	1	15	93	81	5	6	32	2	93	24	6	33	206	19	38	4	5	27	28	5	26	1	1	87	86	135	7	0	97	69	135	26	202	13	0	271	6	10	130	125	15	42	9	1	185	6	2	133
ENSMUSG00000002289=Angptl4	protein_coding	37	6	123	8	87	28	14	81	1	42	24	4	121	98	25	7	2	18	22	0	35	189	11	0	78	195	95	4	60	6	4	81	73	6	2	13	75	22	1	12	46	20	3	58	17	2	24	17
ENSMUSG00000002297=Dbf4	protein_coding	269	168	285	191	340	394	191	572	419	157	506	278	435	302	519	452	14	135	92	7	327	61	31	210	56	78	94	274	106	592	201	28	22	46	65	507	138	438	57	46	83	456	101	200	282	43	138	24
ENSMUSG00000002307=Daxx	protein_coding	112	267	263	231	187	442	90	330	236	253	147	257	297	386	305	297	112	114	422	21	162	151	124	123	134	157	184	15	212	114	400	206	114	193	74	334	212	18	61	169	399	268	104	14	395	152	482	111
ENSMUSG00000002308=Cd320	protein_coding	16	21	218	23	6	43	23	64	47	23	8	80	113	118	148	15	18	27	2	14	113	196	120	7	104	47	150	18	3	135	254	238	68	23	6	256	249	10	2	9	427	126	16	4	22	452	93	3
ENSMUSG00000002319=Ipo4	protein_coding	100	192	241	281	140	287	141	346	210	160	328	513	412	146	490	293	84	251	196	31	285	174	101	132	370	183	491	271	758	387	645	649	268	247	45	64	944	188	227	40	433	66	238	23	35	357	348	393
ENSMUSG00000002320=Tm9sf1	protein_coding	2	57	16	20	27	13	124	27	21	2	16	2	31	103	8	20	0	72	51	4	34	32	11	0	33	18	26	27	3	62	2	17	33	30	9	1	31	1	1	152	97	6	2	10	2	19	11	2
ENSMUSG00000002324=Rec8	protein_coding	72	0	0	1	1	4	0	0	26	2	34	1	0	8	0	95	72	4	1	7	3	69	1	3	38	2	1	19	17	4	0	108	25	42	245	16	1	165	504	13	13	2	2	0	304	4	0	0
ENSMUSG00000002325=Irf9	protein_coding	98	50	150	42	415	22	111	26	35	149	63	43	13	187	33	6	3	61	49	7	8	12	49	38	106	200	96	26	2	123	249	64	84	2	46	31	108	354	17	4	12	8	162	20	635	14	12	1
ENSMUSG00000002326=Gmpr2	protein_coding	0	0	46	11	1	11	67	19	7	82	53	0	108	104	81	8	1	132	83	1	87	9	21	1	59	31	8	4	180	130	11	199	87	3	34	5	9	18	1	28	20	196	32	3	129	31	73	145
ENSMUSG00000002329=Mdp1	protein_coding	194	55	91	25	170	17	1	0	105	56	21	63	46	3	1	4	9	4	59	4	47	87	79	6	124	36	36	17	5	2	177	30	135	24	380	34	168	170	6	8	231	121	103	2	7	157	37	196
ENSMUSG00000002332=Dhrs1	protein_coding	79	3	7	48	16	3	53	41	1	107	68	265	68	31	180	71	3	88	29	3	41	197	28	88	22	3	111	2	73	110	86	135	30	56	0	94	5	9	66	14	3	74	3	0	282	1	0	3
ENSMUSG00000002341=Ncan	protein_coding	0	0	0	0	0	0	0	0	0	0	0	0	0	0	0	0	0	0	0	0	0	0	0	0	1	0	0	0	0	0	0	0	0	0	0	0	0	0	0	0	0	0	0	0	0	0	0	0
ENSMUSG00000002342=Tmem161a	protein_coding	10	0	14	9	24	0	1	0	15	0	8	7	34	0	0	1	9	36	3	2	0	0	0	0	82	1	0	0	0	0	1	0	88	1	12	19	85	60	3	1	3	0	43	1	2	9	0	0
ENSMUSG00000002343=Armc6	protein_coding	24	7	53	22	282	159	70	15	103	90	287	10	43	8	3	117	2	99	10	0	22	8	3	103	42	40	62	24	132	173	171	12	25	11	22	55	7	42	1	13	75	108	27	56	115	2	48	58
ENSMUSG00000002345=2310045N01Rik	protein_coding	128	110	90	93	17	122	4	29	172	231	164	231	64	70	73	163	8	10	94	9	136	38	4	51	71	215	74	81	26	159	22	39	85	31	24	9	150	121	46	71	47	4	45	100	54	226	15	3
ENSMUSG00000002346=Slc25a42	protein_coding	0	0	0	18	1	1	0	0	0	0	0	1	0	0	0	0	0	0	5	0	0	0	0	0	0	0	36	0	17	0	1	0	0	2	0	0	0	0	0	2	0	0	0	1	0	0	0	0
ENSMUSG00000002365=Snx9	protein_coding	9	11	0	19	48	1	2	1	1	7	1	26	7	0	27	15	0	0	5	0	23	1	0	1	0	15	0	4	83	1	2	16	4	0	0	20	61	3	1	0	0	174	3	0	2	40	35	0
ENSMUSG00000002372=Ranbp3	protein_coding	161	390	583	209	314	194	278	128	132	248	456	374	565	613	282	751	71	214	268	35	180	247	366	105	100	309	126	297	470	92	652	713	55	240	587	776	248	762	531	380	532	108	512	28	216	419	124	126
ENSMUSG00000002379=Ndufa11	protein_coding	408	276	479	327	183	85	22	90	406	299	433	384	378	342	252	119	37	47	75	42	205	142	53	44	555	75	96	98	112	321	58	111	437	43	20	50	87	38	73	46	239	165	83	56	39	291	128	106
ENSMUSG00000002384=Bmp8b	protein_coding	4	11	5	9	0	17	0	0	39	6	26	6	19	6	21	0	4	4	4	1	6	5	0	2	5	1	3	3	0	1	1	0	1	6	9	2	1	16	2	0	0	2	0	13	0	2	13	5
ENSMUSG00000002393=Nr2f6	protein_coding	7	13	1	3	13	0	3	17	1	33	4	57	58	87	4	0	0	0	29	1	21	46	0	1	5	1	2	21	25	5	1	47	4	0	0	71	76	15	0	0	30	0	8	0	5	2	15	0
ENSMUSG00000002395=Use1	protein_coding	342	314	490	575	336	378	41	470	422	472	333	163	226	537	1305	551	92	217	171	19	239	457	30	297	454	667	292	255	404	348	43	248	344	51	94	97	170	120	23	305	130	793	137	48	329	251	301	102
ENSMUSG00000002396=Ocel1	protein_coding	69	5	25	61	8	7	0	13	9	116	53	9	16	24	22	4	0	8	13	2	1	9	0	0	6	1	16	3	10	12	1	4	2	0	0	12	13	4	0	1	22	2	1	0	1	1	5	2
ENSMUSG00000002409=Dyrk1b	protein_coding	0	1	0	0	5	0	0	0	1	16	0	0	1	0	0	0	0	0	0	0	0	2	4	0	0	1	7	0	0	0	1	5	0	1	0	0	0	0	5	0	0	0	0	0	15	0	0	0
ENSMUSG00000002413=Braf	protein_coding	23	1	27	17	14	3	1	43	15	4	18	4	71	6	50	6	14	51	27	5	5	3	2	1	10	4	2	21	0	61	86	8	3	24	78	67	64	18	10	0	131	99	32	87	181	4	28	10
ENSMUSG00000002416=Ndufb2	protein_coding	242	44	133	255	150	28	0	114	128	180	97	67	163	70	9	34	6	13	10	7	19	31	32	12	155	27	34	28	58	124	29	10	96	0	7	5	40	9	20	9	71	27	54	10	9	42	43	32
ENSMUSG00000002428=Hltf	protein_coding	17	92	19	6	185	10	23	162	120	95	146	71	119	197	79	109	28	97	185	7	303	9	38	75	103	30	2	28	11	2	300	110	67	49	17	53	18	80	168	91	52	1	154	6	4	39	47	57
ENSMUSG00000002455=Prpf6	protein_coding	100	87	154	115	172	126	4	34	166	141	189	347	125	113	123	55	31	67	215	19	56	16	63	88	90	45	142	41	373	150	65	77	74	81	8	234	56	128	284	192	14	8	196	333	18	330	256	64
ENSMUSG00000002458=Rgs19	protein_coding	0	3	41	4	1	26	1	56	3	20	2	128	5	2	0	29	60	49	4	1	10	59	88	6	31	92	49	2	92	189	37	1	45	3	3	40	14	4	68	2	44	7	24	0	8	18	0	0
ENSMUSG00000002459=Rgs20	protein_coding	0	0	0	0	0	0	0	1	0	0	0	0	0	0	1	0	0	0	0	0	0	13	0	0	0	0	1	0	0	0	2	0	0	0	0	0	0	0	1	1	0	0	0	0	0	0	0	0
ENSMUSG00000002475=Abhd3	protein_coding	0	0	0	0	0	0	0	0	1	0	0	0	0	11	0	0	0	0	0	0	0	0	0	0	1	0	0	0	0	0	0	1	0	0	0	0	0	1	0	0	0	0	2	0	0	0	0	0
ENSMUSG00000002477=Snrpd1	protein_coding	335	282	221	256	214	180	36	113	373	235	365	424	550	402	122	408	61	123	85	31	116	200	88	165	231	109	219	30	85	291	249	71	138	80	51	119	129	36	31	75	358	122	378	166	55	433	45	266
ENSMUSG00000002486=Tchp	protein_coding	103	23	43	70	130	5	64	2	6	12	7	0	57	138	5	0	45	2	0	1	82	6	165	109	44	0	223	135	2	97	7	89	29	46	10	6	60	183	346	17	12	7	2	5	4	0	192	0
ENSMUSG00000002489=Tiam1	protein_coding	2	5	9	1	0	0	0	0	17	15	1	5	66	3	4	2	1	14	0	1	1	3	1	1	1	2	24	1	0	0	0	86	0	3	2	4	0	1	2	1	0	6	67	2	0	0	0	0
ENSMUSG00000002496=Tsc2	protein_coding	246	28	256	124	206	317	115	472	286	520	535	188	298	528	139	203	95	207	50	14	105	79	103	217	160	503	314	318	336	453	582	22	115	314	134	156	730	312	60	120	40	30	319	12	203	259	208	63
ENSMUSG00000002500=Rpl3l	protein_coding	0	0	0	0	0	0	2	0	0	0	0	0	0	0	0	0	0	0	0	0	46	2	0	0	0	0	0	0	1	0	0	0	0	0	0	0	0	0	0	0	0	0	0	0	0	0	0	0
ENSMUSG00000002504=Slc9a3r2	protein_coding	64	185	83	17	10	235	20	91	27	10	96	72	133	17	52	4	37	78	42	3	14	124	33	87	50	98	130	403	53	82	30	256	21	0	3	20	375	63	2	72	97	28	6	9	6	177	0	0
ENSMUSG00000002524=Puf60	protein_coding	396	175	205	275	476	185	135	533	611	258	422	169	495	519	434	359	174	302	217	38	411	218	146	277	299	232	154	284	502	627	473	223	170	277	71	188	566	215	345	188	315	296	150	435	211	184	234	356
ENSMUSG00000002546=Golga2	protein_coding	25	3	14	8	17	4	0	69	12	21	45	55	69	4	22	6	2	31	3	2	8	9	4	6	51	3	39	3	0	4	3	20	23	33	2	4	1	0	0	3	27	1	39	0	162	30	47	2
ENSMUSG00000002550=Uck1	protein_coding	6	19	60	17	11	0	0	11	3	13	1	4	4	0	11	1	8	0	1	2	92	12	0	2	41	12	9	3	12	7	16	6	18	4	1	0	0	239	5	1	4	2	5	6	1	5	0	1
ENSMUSG00000002565=Scin	protein_coding	0	0	0	0	0	0	0	0	0	0	0	0	0	0	0	0	0	0	0	0	0	0	0	0	0	0	0	0	1	0	0	0	2	0	2	0	0	0	0	0	0	0	0	0	0	0	0	0
ENSMUSG00000002578=Ikzf4	protein_coding	5	0	2	0	3	0	0	8	0	0	42	2	0	0	0	5	9	0	0	1	0	0	0	0	0	0	1	1	15	6	0	0	0	0	0	13	0	3	0	7	0	1	0	0	0	1	2	17
ENSMUSG00000002580=Mien1	protein_coding	210	90	85	28	70	103	38	136	215	82	99	83	147	58	35	98	3	9	13	2	72	53	44	62	56	1	0	71	4	106	49	6	49	16	2	38	65	60	14	41	11	76	8	30	1	130	28	6
ENSMUSG00000002588=Pon1	protein_coding	0	1	0	0	0	0	0	0	0	1	0	0	0	8	0	0	0	0	0	0	0	0	0	0	0	0	0	0	0	0	0	0	0	0	0	0	0	17	0	0	2	0	0	0	0	0	0	0
ENSMUSG00000002602=Axl	protein_coding	0	52	65	16	2	1	6	11	0	130	6	1	24	6	2	0	0	2	0	0	0	4	140	4	1	0	0	3	1	0	15	0	1	28	49	1	1	126	6	26	9	0	1	0	0	50	0	1
ENSMUSG00000002603=Tgfb1	protein_coding	0	0	0	0	0	0	0	0	0	0	0	0	0	0	0	0	0	0	0	0	1	0	0	0	0	0	0	0	2	0	0	0	0	0	0	0	0	0	2	0	0	0	0	0	0	0	0	0
ENSMUSG00000002608=Ccdc97	protein_coding	72	6	47	21	35	36	40	3	70	131	5	80	48	6	0	0	41	32	1	9	35	28	66	102	8	165	1	84	6	80	21	63	2	2	0	0	1	112	6	6	4	3	22	18	10	11	20	7
ENSMUSG00000002617=Zfp40	protein_coding	0	0	0	3	0	0	39	0	0	0	0	1	1	0	1	0	0	0	0	0	0	0	0	0	0	1	0	0	0	0	0	1	0	0	0	0	0	92	1	1	1	0	0	0	0	0	63	0
ENSMUSG00000002625=Akap8l	protein_coding	51	150	238	32	63	0	22	11	153	105	32	74	49	124	70	3	3	44	8	1	33	124	38	139	40	117	78	468	101	1	2	63	24	23	4	4	8	34	0	7	9	232	6	51	65	1	14	1
ENSMUSG00000002633=Shh	protein_coding	0	0	0	0	0	0	0	1	0	0	0	0	0	0	0	0	0	0	0	0	0	0	0	0	0	0	0	0	0	0	0	0	0	0	0	0	0	0	0	0	0	0	0	0	0	0	0	0
ENSMUSG00000002635=Pdcd2l	protein_coding	88	139	112	127	401	215	120	154	196	25	209	34	242	181	200	353	127	69	60	4	312	241	155	494	89	74	39	40	21	184	522	410	68	11	0	17	33	108	370	105	396	766	72	156	15	11	422	131
ENSMUSG00000002658=Gtf2f1	protein_coding	236	110	319	168	378	55	142	97	75	213	303	309	371	245	82	463	57	111	147	25	111	358	219	253	186	12	183	23	354	877	180	727	147	40	199	284	537	58	198	520	453	113	413	43	153	117	274	652
ENSMUSG00000002660=Clpp	protein_coding	638	464	350	272	454	858	121	254	310	430	216	76	578	614	714	772	266	362	297	31	448	200	465	692	236	107	253	238	132	431	476	441	181	219	142	153	161	113	422	175	146	940	57	302	1030	279	730	253
ENSMUSG00000002661=Alkbh7	protein_coding	74	72	107	77	250	69	6	73	167	78	90	24	193	11	12	64	11	24	4	6	136	3	24	54	115	42	2	85	4	74	169	4	148	34	0	56	15	33	40	9	84	8	11	8	254	72	56	70
ENSMUSG00000002664=Pspn	protein_coding	0	0	0	0	0	0	0	0	0	0	0	0	2	0	0	0	0	0	0	0	0	0	0	0	0	0	0	0	0	0	0	0	0	0	0	0	0	0	0	0	0	0	0	0	0	0	0	0
ENSMUSG00000002668=Dennd1c	protein_coding	7	0	0	0	0	4	0	0	0	2	0	0	0	0	0	0	0	0	0	0	1	0	0	0	0	0	74	7	0	0	0	0	0	0	1	0	0	0	0	0	0	81	4	0	0	0	0	0
ENSMUSG00000002679=Med6	protein_coding	75	187	136	92	117	140	17	227	156	85	161	140	112	173	67	149	17	44	94	8	136	113	30	161	96	10	30	53	197	152	37	74	61	48	14	59	98	58	15	19	37	231	181	110	253	96	12	28
ENSMUSG00000002688=Prkd1	protein_coding	0	3	3	2	0	0	0	1	1	1	2	2	0	2	0	0	0	0	0	1	0	0	0	0	1	0	0	1	2	0	1	0	1	0	0	0	0	1	0	0	1	1	0	1	0	8	0	0
ENSMUSG00000002699=Lcp2	protein_coding	0	0	0	0	0	0	0	0	0	0	0	0	0	0	0	0	0	0	0	0	0	0	0	0	1	0	0	0	0	0	3	0	0	0	0	0	0	0	0	0	0	0	0	0	0	0	0	0
ENSMUSG00000002718=Cse1l	protein_coding	389	503	557	353	321	535	246	350	274	773	617	358	678	764	504	669	333	695	316	53	508	366	322	663	315	620	661	461	264	597	1301	444	326	411	403	1084	725	246	131	462	237	1182	858	572	640	895	661	243
ENSMUSG00000002728=Naa20	protein_coding	1	49	77	66	90	86	12	63	114	3	84	64	27	85	84	32	50	78	52	6	88	31	2	43	33	17	170	41	76	55	25	29	26	17	30	148	15	13	62	43	75	122	72	53	38	176	75	90
ENSMUSG00000002731=Prkra	protein_coding	0	3	0	4	0	17	0	0	20	23	69	45	58	61	5	2	3	0	3	0	29	82	3	93	20	1	1	1	1	76	3	45	18	0	0	7	3	35	1	5	3	0	0	0	1	0	0	0
ENSMUSG00000002732=Fkbp7	protein_coding	0	0	0	85	2	1	0	79	1	0	71	3	5	2	0	3	0	0	4	0	0	0	92	5	0	1	0	0	0	0	1	81	0	0	3	0	0	0	1	6	2	0	2	60	1	20	0	0
ENSMUSG00000002733=Plekha3	protein_coding	53	43	32	35	44	167	4	4	82	3	67	47	195	147	74	2	80	2	70	0	18	3	27	11	33	0	133	5	104	154	7	38	41	4	0	119	4	94	19	78	44	0	93	35	0	43	4	37
ENSMUSG00000002741=Ykt6	protein_coding	151	71	148	121	182	119	9	234	79	114	193	101	60	223	3	45	28	124	9	23	76	7	52	107	39	7	48	10	115	107	69	24	60	44	3	119	213	6	84	49	102	50	22	196	16	25	69	104
ENSMUSG00000002748=Baz1b	protein_coding	61	203	208	212	114	18	254	246	315	217	262	276	297	490	135	294	69	82	240	25	422	128	87	273	215	11	464	98	37	300	355	289	232	46	167	84	34	32	134	81	31	6	36	95	94	23	49	161
ENSMUSG00000002763=Pex6	protein_coding	2	13	43	66	1	84	0	0	70	14	22	2	11	153	6	0	34	95	135	0	127	8	16	0	1	18	1	95	67	46	65	30	2	34	2	1	205	58	3	7	1	2	82	59	13	125	0	196
ENSMUSG00000002767=Mrpl2	protein_coding	145	323	175	189	175	82	90	351	358	381	355	329	473	356	827	260	108	141	353	34	471	197	25	146	217	287	118	74	251	610	111	386	230	233	254	337	110	140	365	190	183	737	54	156	439	132	812	251
ENSMUSG00000002768=Mea1	protein_coding	23	233	143	92	197	128	117	364	254	105	89	5	124	100	75	127	19	64	82	8	101	122	89	87	175	182	159	137	9	115	108	14	200	34	4	14	13	9	169	63	66	87	12	93	84	42	12	102
ENSMUSG00000002769=Gnmt	protein_coding	0	0	0	0	0	0	0	0	1	0	0	1	0	0	0	0	0	0	0	0	0	0	0	0	0	0	0	0	0	1	0	0	0	0	0	2	0	0	0	0	0	0	0	0	0	0	0	0
ENSMUSG00000002771=Grin2d	protein_coding	0	0	0	0	0	0	0	0	0	0	0	0	0	0	1	1	0	1	0	0	0	0	0	0	0	0	0	0	1	0	0	0	0	0	0	2	0	0	0	0	0	0	0	0	0	0	0	0
ENSMUSG00000002778=Kdelr1	protein_coding	102	41	76	44	43	41	29	9	170	100	69	140	85	58	70	15	4	13	6	4	122	130	24	58	33	0	42	31	18	69	5	6	69	29	7	31	13	15	12	4	51	7	6	87	155	13	18	101
ENSMUSG00000002781=Tmem143	protein_coding	5	3	5	0	91	2	0	0	0	0	0	2	0	2	0	2	0	0	0	0	1	0	0	0	0	0	9	0	0	1	5	0	1	0	0	0	0	0	0	0	1	0	0	0	0	0	0	1
ENSMUSG00000002797=Ggct	protein_coding	33	27	28	32	37	29	23	114	27	96	2	23	81	87	41	2	52	1	91	10	72	4	42	47	2	2	53	7	2	173	92	4	3	25	46	13	2	4	32	3	44	102	10	121	178	0	58	130
ENSMUSG00000002799=Jag2	protein_coding	0	20	0	1	0	0	0	0	11	20	0	2	0	0	0	0	7	0	7	0	0	0	18	0	2	0	8	13	0	1	3	0	1	0	0	0	88	277	229	8	10	0	0	0	10	0	0	0
ENSMUSG00000002803=Btbd6	protein_coding	0	0	0	0	9	0	3	111	13	76	2	0	27	2	0	0	0	1	0	0	0	1	68	1	0	23	1	131	2	0	0	31	3	23	191	6	0	0	92	3	0	4	1	0	0	0	0	0
ENSMUSG00000002804=Nudt14	protein_coding	25	0	101	40	24	0	66	3	9	103	13	2	0	22	18	97	13	47	2	0	2	98	41	94	7	1	11	127	2	21	2	5	8	27	72	6	41	6	25	2	3	5	1	4	74	120	0	63
ENSMUSG00000002808=Epdr1	protein_coding	4	0	14	1	1	0	0	0	46	0	0	6	0	1	1	0	7	0	0	0	0	0	32	0	0	0	0	0	0	0	0	0	0	0	0	38	0	0	0	11	0	0	0	112	4	0	0	0
ENSMUSG00000002812=Flii	protein_coding	81	211	103	102	275	99	223	235	167	163	183	77	178	138	185	9	7	83	92	11	117	141	44	43	226	300	194	217	119	256	380	522	209	0	292	444	195	54	218	39	160	58	65	247	625	202	58	0
ENSMUSG00000002814=Top3a	protein_coding	4	0	8	81	2	4	10	1	116	91	102	190	9	13	125	235	38	18	11	20	56	4	67	242	79	166	299	21	190	81	345	109	110	4	429	104	264	50	8	34	6	7	9	1	544	138	0	224
ENSMUSG00000002820=Atg4d	protein_coding	62	59	113	41	113	77	21	37	49	21	92	58	72	15	176	95	50	25	7	6	41	3	7	1	52	44	5	58	29	40	141	27	65	3	61	4	37	49	64	6	7	7	1	1	8	10	1	1
ENSMUSG00000002825=Qtrt1	protein_coding	63	12	160	99	21	45	75	27	274	116	183	133	74	32	345	30	138	146	71	24	9	2	55	465	288	298	303	162	62	328	366	37	233	93	209	398	354	86	28	89	24	310	39	2	340	90	194	25
ENSMUSG00000002831=Plin4	protein_coding	0	0	0	0	0	0	0	0	0	0	0	0	0	0	0	0	0	0	0	0	0	0	0	0	0	0	0	0	0	0	0	0	1	0	0	0	0	0	0	0	0	0	0	0	0	0	0	0
ENSMUSG00000002833=Hdgfrp2	protein_coding	207	332	355	152	110	124	174	187	347	134	235	133	219	140	121	149	41	51	194	22	238	50	101	439	165	121	531	164	105	370	441	105	106	32	217	114	121	261	165	112	205	34	266	197	285	194	179	176
ENSMUSG00000002835=Chaf1a	protein_coding	250	31	46	193	231	30	202	212	23	421	118	160	212	185	275	80	2	170	153	37	71	462	182	7	201	16	202	151	383	279	567	351	186	25	6	113	299	27	32	93	151	880	26	355	355	489	31	551
ENSMUSG00000002844=Adprh	protein_coding	341	517	515	471	435	601	349	607	455	675	367	485	524	472	453	586	206	339	512	19	514	314	252	403	399	409	201	476	354	515	124	290	355	212	139	160	17	92	50	336	400	211	241	407	254	477	337	666
ENSMUSG00000002845=Tmem39a	protein_coding	175	117	123	256	306	115	30	211	250	112	233	315	206	55	72	58	87	215	146	23	203	156	44	219	84	406	74	31	77	124	237	347	70	178	590	136	249	187	310	212	109	34	182	264	41	46	192	83
ENSMUSG00000002846=Timmdc1	protein_coding	8	3	27	4	7	4	27	35	20	29	5	13	3	9	0	11	2	1	5	0	1	6	13	17	5	0	4	14	3	5	1	0	0	1	37	0	0	3	3	0	2	2	2	0	15	2	0	3
ENSMUSG00000002847=Pla1a	protein_coding	125	201	155	70	9	255	5	107	52	319	214	89	275	33	233	144	13	284	15	10	10	9	12	62	173	28	169	72	154	209	185	7	160	198	26	8	46	136	28	91	161	7	11	23	5	83	46	132
ENSMUSG00000002870=Mcm2	protein_coding	423	747	765	1026	454	472	203	962	624	600	651	1144	955	1202	614	756	318	448	471	108	767	907	990	895	687	369	634	228	999	672	1078	894	633	436	327	418	798	987	409	447	408	1239	1212	590	498	842	431	618
ENSMUSG00000002871=Tpra1	protein_coding	43	40	103	2	1	6	26	1	34	33	68	1	0	2	203	68	1	9	2	0	1	171	5	116	5	1	345	113	2	10	0	2	5	22	6	131	97	8	58	1	1	20	37	73	96	27	0	1
ENSMUSG00000002881=Nab1	protein_coding	42	28	14	20	5	8	1	65	32	26	15	20	6	14	7	6	37	2	2	2	69	5	8	9	23	3	13	7	93	69	16	7	13	1	5	12	62	11	6	2	15	9	13	4	7	14	5	6
ENSMUSG00000002885=Adgre5	protein_coding	0	6	0	0	0	0	0	0	0	43	1	1	0	2	0	0	0	0	0	0	0	1	0	0	24	1	1	0	5	0	0	0	17	0	0	0	1	37	2	5	5	1	0	0	0	0	0	0
ENSMUSG00000002897=Il17ra	protein_coding	10	0	0	0	0	1	3	0	0	27	0	0	6	0	1	0	1	0	0	1	0	0	0	2	0	0	41	0	0	0	2	0	1	15	0	0	0	0	0	0	0	0	1	0	0	0	0	0
ENSMUSG00000002900=Lamb1	protein_coding	0	44	20	1	52	8	177	2	38	21	17	182	86	38	252	6	22	1	2	5	1	2	189	7	32	267	207	118	525	2	145	8	25	3	56	412	418	6	6	51	1	100	21	7	19	155	247	0
ENSMUSG00000002908=Kcnn1	protein_coding	0	1	0	0	0	0	0	0	0	0	0	0	0	0	0	0	0	0	0	0	0	0	0	1	0	0	0	0	0	0	0	13	0	0	0	0	0	0	24	63	1	0	0	0	0	0	0	0
ENSMUSG00000002910=Arrdc2	protein_coding	0	47	0	24	9	2	0	0	2	24	0	3	0	0	64	0	0	42	24	1	16	2	0	93	13	154	3	0	1	0	0	243	9	13	11	97	38	6	1	10	0	0	2	0	4	107	1	171
ENSMUSG00000002930=Ppp1r17	protein_coding	0	0	0	0	0	0	0	0	0	0	0	0	0	1	0	0	0	0	0	1	0	0	0	0	0	0	0	0	0	0	0	0	0	0	0	0	0	0	0	0	0	0	0	0	0	1	0	0
ENSMUSG00000002944=Cd36	protein_coding	0	0	0	0	0	0	0	0	0	1	1	0	0	0	0	0	0	0	0	1	0	0	0	0	0	1	0	0	0	0	1	1	0	0	0	0	0	1	0	0	1	0	0	0	0	0	0	0
ENSMUSG00000002948=Map2k7	protein_coding	68	92	136	125	71	24	131	352	167	206	177	9	369	60	154	147	42	126	101	5	153	278	18	63	159	67	7	166	6	244	435	320	165	2	8	164	62	368	68	95	99	92	61	0	36	129	21	32
ENSMUSG00000002949=Timm44	protein_coding	213	185	274	77	156	339	202	248	156	131	251	216	199	272	292	162	199	53	111	25	226	31	101	136	46	224	88	11	499	195	664	20	64	176	6	66	85	251	115	76	114	171	20	136	14	188	22	430
ENSMUSG00000002957=Ap2a2	protein_coding	218	206	48	35	125	117	55	52	79	225	77	209	285	65	17	350	51	89	10	16	30	8	25	60	254	81	10	30	49	39	50	4	233	45	42	4	516	66	52	77	172	373	198	73	20	354	86	562
ENSMUSG00000002963=Pnkp	protein_coding	18	43	75	20	24	120	25	11	5	142	69	2	0	63	24	3	0	68	7	2	42	61	12	23	37	3	56	21	121	1	172	77	12	13	0	24	5	3	1	5	57	189	13	22	5	1	136	117
ENSMUSG00000002968=Med25	protein_coding	182	283	329	97	132	103	24	210	131	245	391	68	89	48	51	117	54	171	222	8	77	54	165	75	134	176	159	126	470	272	65	10	92	53	394	136	354	382	25	269	579	65	76	195	191	55	281	387
ENSMUSG00000002980=Bcam	protein_coding	0	0	9	6	0	0	0	8	0	10	14	47	8	15	34	2	8	2	0	1	8	1	7	1	8	1	1	31	3	1	1	1	3	2	0	17	10	0	0	0	2	3	38	0	10	0	31	0
ENSMUSG00000002981=Clptm1	protein_coding	121	172	115	129	324	13	54	149	182	262	81	222	150	181	211	26	68	56	202	8	51	99	92	332	118	81	61	30	288	235	145	100	81	60	436	12	118	24	134	41	78	471	201	90	533	117	164	37
ENSMUSG00000002983=Relb	protein_coding	60	0	172	23	130	6	1	5	21	56	2	6	19	28	0	7	0	79	152	2	64	3	5	73	9	14	6	31	187	125	27	46	8	2	182	2	28	186	8	4	54	11	3	1	4	4	53	98
ENSMUSG00000002984=Tomm40	protein_coding	387	511	927	707	396	1099	175	1030	792	509	355	242	692	851	976	713	159	368	495	31	541	535	280	595	478	425	694	323	752	1002	665	343	436	373	123	994	365	127	195	586	608	494	649	339	314	375	493	467
ENSMUSG00000002985=Apoe	protein_coding	961	1319	2719	1062	2571	1766	608	621	2650	2960	865	1548	1170	1961	778	1987	483	905	740	96	242	1113	399	769	944	1692	924	857	1258	1076	499	766	844	277	1159	735	1063	802	365	796	1146	2033	805	402	788	1042	487	601
ENSMUSG00000002992=Apoc2	protein_coding	1	0	0	0	0	0	0	0	1	0	0	0	1	0	0	0	0	0	0	0	1	0	0	0	2	0	0	0	0	0	0	0	0	0	0	0	0	0	0	0	0	0	0	0	0	1	0	0
ENSMUSG00000002996=Hbp1	protein_coding	49	133	99	27	61	362	49	292	18	134	11	59	62	43	524	36	22	228	400	1	219	75	32	17	131	273	366	29	601	59	18	95	63	30	36	298	36	122	552	100	34	117	26	41	9	181	19	56
ENSMUSG00000002997=Prkar2b	protein_coding	0	0	0	0	0	0	0	0	0	0	0	3	1	0	0	0	0	29	0	0	0	0	0	0	1	1	0	1	5	2	2	0	0	0	2	0	0	0	1	0	0	0	1	1	258	0	1	0
ENSMUSG00000003031=Cdkn1b	protein_coding	38	0	3	14	18	4	0	18	36	11	1	0	1	0	0	0	0	0	1	0	2	0	0	0	4	1	0	0	0	8	0	0	1	0	0	0	0	0	0	0	0	0	0	0	0	0	3	0
ENSMUSG00000003032=Klf4	protein_coding	183	162	483	533	261	163	33	251	513	378	509	261	313	195	479	315	129	89	277	37	293	96	45	111	211	6	82	181	406	856	204	55	126	24	36	285	188	22	840	93	316	68	154	194	200	236	201	161
ENSMUSG00000003033=Ap1m1	protein_coding	218	297	217	187	424	478	25	50	34	27	273	172	315	301	549	21	59	61	264	19	505	25	87	131	260	14	274	79	233	311	503	425	276	25	16	357	292	335	141	66	140	448	347	22	143	78	5	143
ENSMUSG00000003037=Rab8a	protein_coding	35	122	61	18	61	16	18	25	49	288	77	7	0	15	83	4	18	1	28	1	4	11	2	1	9	3	0	52	156	24	13	137	1	17	1	2	6	143	4	7	43	7	86	73	4	32	94	163
ENSMUSG00000003038=Hmgn2	protein_coding	401	216	355	407	440	172	116	187	537	256	257	383	515	759	369	214	133	154	231	31	333	496	42	337	195	260	164	267	331	407	521	115	140	106	118	116	168	25	43	245	137	279	107	184	34	361	112	196
ENSMUSG00000003039=Fam32a	protein_coding	130	162	268	157	278	153	25	340	17	208	357	125	421	383	294	172	153	103	112	17	271	62	321	188	124	155	289	120	344	666	413	123	109	192	442	410	46	63	344	103	70	150	211	62	293	22	345	162
ENSMUSG00000003051=Elf3	protein_coding	36	0	25	247	110	236	24	56	148	73	249	20	118	20	32	8	14	1	29	14	99	164	130	92	5	76	3	6	280	9	29	15	9	0	20	107	65	8	153	48	7	1	218	24	16	55	2	2
ENSMUSG00000003053=Cyp2c29	protein_coding	0	0	0	0	0	0	0	0	0	0	0	0	0	2	0	0	1	0	0	0	0	0	0	1	1	0	0	0	1	0	0	0	0	0	0	0	0	0	0	0	0	0	0	0	0	0	0	0
ENSMUSG00000003062=Stard3nl	protein_coding	94	102	63	27	48	47	24	49	148	57	37	54	86	9	61	213	50	107	3	3	4	35	27	148	9	5	8	1	28	37	15	1	3	216	225	6	23	39	329	106	90	8	11	105	2	0	114	9
ENSMUSG00000003068=Stk11	protein_coding	24	35	44	71	134	103	44	519	129	63	34	50	42	13	88	40	43	72	163	17	50	100	31	3	22	12	23	5	388	186	139	11	15	80	44	326	21	132	109	2	5	182	6	156	475	11	126	1
ENSMUSG00000003070=Efna2	protein_coding	4	0	0	0	8	0	25	0	0	11	5	1	0	0	0	0	0	0	0	0	0	0	0	0	0	0	0	5	0	0	0	0	0	0	0	0	12	0	0	0	0	0	0	0	0	0	0	0
ENSMUSG00000003072=Atp5d	protein_coding	313	623	650	424	720	525	212	559	621	559	774	378	665	601	662	251	249	238	291	41	183	226	400	302	337	263	400	280	444	688	248	321	246	216	139	183	152	110	336	134	457	139	340	214	422	250	179	280
ENSMUSG00000003099=Ppp5c	protein_coding	77	315	240	130	244	356	136	155	154	171	210	232	238	153	189	227	59	208	186	36	201	89	234	23	140	513	262	236	86	84	90	64	95	237	364	317	140	103	147	106	245	63	39	165	56	143	374	59
ENSMUSG00000003119=Cdk12	protein_coding	27	86	33	62	146	33	0	173	99	32	129	83	71	18	107	163	26	16	50	8	224	29	6	8	119	110	1	7	40	222	57	6	65	39	7	8	26	30	11	19	14	9	22	49	114	12	0	1
ENSMUSG00000003123=Lipe	protein_coding	73	1	0	0	0	0	0	0	0	4	0	0	1	0	0	0	0	0	0	0	3	0	0	0	0	0	0	0	0	0	0	0	0	0	0	0	1	0	0	0	0	0	0	0	0	2	0	0
ENSMUSG00000003131=Pafah1b2	protein_coding	33	106	207	207	53	8	93	251	172	120	288	100	32	11	3	100	144	144	62	11	109	151	7	75	177	22	132	43	164	165	360	229	167	192	12	528	188	163	96	47	107	112	209	25	52	6	176	2
ENSMUSG00000003134=Tbc1d8	protein_coding	13	32	40	11	1	137	63	3	0	14	19	64	68	8	148	3	3	21	0	8	70	3	114	5	5	204	15	223	7	62	325	50	2	169	184	251	44	4	181	2	195	20	5	1	21	3	3	248
ENSMUSG00000003135=Cnot11	protein_coding	212	155	37	136	142	366	11	47	39	106	73	340	112	84	241	47	134	16	105	10	339	147	12	83	21	253	12	7	136	157	29	317	21	161	98	220	45	5	205	257	7	468	30	223	408	141	102	293
ENSMUSG00000003153=Slc2a3	protein_coding	1285	1987	1349	1527	1153	1151	778	1118	1053	1933	1838	1783	1613	1996	1917	2159	353	506	1954	112	991	1130	784	1630	961	1201	1428	833	2113	1301	3625	1058	630	1195	1888	661	3000	2075	1774	990	916	1111	4199	764	2590	2063	960	780
ENSMUSG00000003154=Foxj2	protein_coding	0	0	0	0	23	3	0	0	0	0	16	1	2	0	0	0	0	1	0	0	0	0	0	0	0	0	0	0	59	3	0	0	0	6	0	0	6	0	0	2	18	0	0	0	0	0	0	15
ENSMUSG00000003161=Sri	protein_coding	271	253	224	248	123	131	29	163	309	231	152	241	268	176	92	96	56	125	143	4	182	61	48	48	202	53	75	68	65	204	77	56	161	12	8	97	82	49	199	35	166	220	112	29	99	101	42	80
ENSMUSG00000003166=Dgcr2	protein_coding	291	74	146	111	173	12	0	44	93	99	173	128	224	338	105	98	40	1	41	20	132	396	81	147	130	70	161	96	352	105	462	199	118	81	36	26	57	393	149	91	391	22	8	9	491	349	471	20
ENSMUSG00000003184=Irf3	protein_coding	216	30	37	48	165	2	3	45	129	83	6	3	3	73	10	2	56	127	34	6	56	14	1	0	52	121	10	172	2	58	44	26	41	38	13	15	63	157	4	69	89	275	224	21	9	4	28	2
ENSMUSG00000003190=Bcl2l12	protein_coding	3	16	0	27	0	0	0	40	4	0	34	12	0	0	9	1	5	30	0	2	2	6	27	0	4	2	0	0	38	1	45	24	2	20	1	12	16	0	0	2	0	0	1	100	3	0	0	0
ENSMUSG00000003198=Zfp959	protein_coding	2	64	44	8	1	1	0	1	10	20	0	61	58	3	1	2	0	2	117	1	5	1	20	0	3	0	1	83	2	13	7	0	1	3	56	78	30	0	1	5	0	7	2	32	0	0	45	1
ENSMUSG00000003199=Mpnd	protein_coding	15	72	65	186	65	45	4	191	38	72	162	9	211	43	3	48	33	129	105	5	138	21	43	226	29	211	35	5	65	5	14	110	30	19	0	157	111	20	57	12	6	217	15	32	225	55	2	111
ENSMUSG00000003200=Sh3gl1	protein_coding	66	117	81	46	67	4	59	141	31	57	138	115	134	61	31	72	36	43	12	5	43	88	17	150	58	35	51	24	92	96	184	71	33	30	90	64	22	10	40	12	109	6	5	145	8	177	1	136
ENSMUSG00000003206=Ebi3	protein_coding	0	0	0	19	1	0	0	0	0	0	42	1	0	2	0	5	0	0	4	0	0	0	0	0	0	25	0	0	0	0	0	0	0	0	0	0	0	0	0	2	0	0	0	0	0	0	1	0
ENSMUSG00000003208=Ccdc94	protein_coding	90	0	64	47	23	65	0	0	62	24	16	2	37	9	2	2	4	1	133	4	29	64	2	7	62	48	10	4	23	112	6	3	59	5	1	1	75	8	226	83	5	1	30	16	2	1	56	0
ENSMUSG00000003226=Ranbp2	protein_coding	66	40	30	39	8	3	2	4	115	21	32	55	78	26	43	34	9	2	2	3	6	6	10	96	52	14	21	2	60	34	4	16	29	11	2	1	3	6	91	5	7	2	5	47	2	28	7	5
ENSMUSG00000003227=Edar	protein_coding	0	0	0	0	0	0	0	0	0	0	0	1	0	0	0	0	0	0	0	0	0	0	0	0	0	0	0	0	0	0	0	0	0	0	0	0	0	0	0	0	0	0	0	0	0	0	0	0
ENSMUSG00000003228=Grk5	protein_coding	0	0	30	2	2	0	0	0	1	0	0	28	4	0	1	0	4	0	5	2	44	24	9	1	36	0	0	0	2	0	0	1	23	0	0	1	0	0	21	0	0	2	0	0	1	39	0	0
ENSMUSG00000003233=Dvl3	protein_coding	48	0	5	100	8	5	26	98	15	70	71	54	150	127	176	227	16	1	36	4	236	87	7	53	24	3	175	6	8	2	73	65	17	0	104	8	134	1	89	9	13	30	72	3	29	276	76	9
ENSMUSG00000003234=Abcf3	protein_coding	33	68	83	17	55	199	113	15	40	27	44	3	47	24	147	133	5	120	8	7	78	91	13	1	29	8	124	106	17	1	196	8	41	2	1	25	5	0	9	3	137	1	7	5	1	140	41	179
ENSMUSG00000003235=Eif2b5	protein_coding	530	681	919	590	427	296	212	312	435	239	534	267	335	383	975	336	755	334	147	61	268	1370	282	591	459	498	391	751	297	953	870	489	561	198	570	132	731	885	267	176	1316	287	621	1089	978	610	759	72
ENSMUSG00000003269=Cyth2	protein_coding	163	68	219	14	20	197	34	73	130	75	52	44	95	43	105	52	55	109	117	5	205	216	153	109	73	151	67	4	229	194	214	194	65	88	61	68	13	50	182	14	63	53	17	29	27	44	106	94
ENSMUSG00000003271=Sult2b1	protein_coding	22	0	0	57	0	2	0	109	2	2	1	46	1	1	2	3	0	3	0	2	3	0	0	0	1	1	0	0	0	12	1	0	0	0	2	0	0	0	0	0	0	0	0	0	0	0	1	0
ENSMUSG00000003273=Car11	protein_coding	0	0	0	0	0	0	0	0	0	61	4	85	5	1	0	0	0	17	2	3	0	2	0	0	0	2	0	30	1	0	208	5	0	0	0	0	1	0	2	0	0	0	0	0	0	0	0	0
ENSMUSG00000003279=Dlgap1	protein_coding	10	34	8	22	15	4	3	3	6	3	9	13	5	5	10	18	5	2	3	0	6	9	1	19	17	7	2	4	27	23	4	3	7	2	5	3	10	3	7	3	43	3	14	9	4	4	8	4
ENSMUSG00000003282=Plag1	protein_coding	0	7	38	7	2	0	0	0	0	0	1	9	2	2	0	0	0	29	39	0	2	0	0	0	1	4	0	0	0	3	1	0	1	0	0	2	0	0	0	0	0	0	0	0	0	0	0	0
ENSMUSG00000003283=Hck	protein_coding	1	0	8	2	0	0	41	166	17	2	1	0	15	2	0	3	0	0	0	0	82	46	1	112	4	2	0	101	5	0	153	7	3	0	0	0	0	6	2	0	2	3	0	0	0	0	0	151
ENSMUSG00000003299=Mrpl4	protein_coding	226	408	259	176	121	291	37	373	350	54	170	222	187	93	330	129	4	25	304	12	59	32	178	206	97	199	158	58	438	294	276	151	50	143	213	538	204	101	19	71	128	21	658	236	192	125	49	1
ENSMUSG00000003308=Keap1	protein_coding	43	90	69	35	47	11	0	72	10	155	82	56	94	17	4	3	29	24	3	3	46	11	20	16	39	8	24	22	2	3	0	146	33	47	3	15	21	0	22	3	91	14	0	68	28	3	211	21
ENSMUSG00000003309=Ap1m2	protein_coding	96	152	38	279	89	16	24	2	115	256	2	143	9	6	0	235	4	41	6	5	74	4	1	4	79	5	19	22	4	1	0	118	74	57	133	8	0	106	93	10	7	16	5	127	300	48	0	211
ENSMUSG00000003316=Glg1	protein_coding	111	407	324	400	241	35	79	301	91	298	334	70	134	113	285	445	239	377	131	33	145	512	213	97	34	213	525	17	611	268	366	366	56	355	329	199	431	289	265	215	47	335	61	76	522	215	18	948
ENSMUSG00000003341=Atp8b3	protein_coding	0	0	0	1	0	0	0	0	0	0	0	1	0	0	0	1	0	0	1	0	0	0	0	0	2	0	0	0	0	0	0	0	1	0	0	0	0	0	1	0	0	0	0	0	0	0	0	0
ENSMUSG00000003344=Btbd2	protein_coding	82	31	51	112	69	8	130	14	11	34	14	45	64	235	113	161	2	133	5	2	43	70	71	5	4	37	66	39	73	18	83	134	3	44	1	13	9	60	4	29	111	93	25	43	4	5	55	116
ENSMUSG00000003345=Csnk1g2	protein_coding	89	27	187	212	151	145	7	88	141	125	97	164	130	58	88	85	37	105	148	15	94	106	209	133	184	18	5	14	376	146	39	31	177	62	122	131	69	52	59	59	69	127	22	92	162	122	283	47
ENSMUSG00000003346=Abhd17a	protein_coding	241	280	178	96	220	393	127	197	202	315	510	520	278	861	160	367	77	474	406	19	248	363	171	496	126	227	202	323	835	263	519	370	143	221	205	146	314	120	103	228	708	581	506	329	119	557	932	382
ENSMUSG00000003348=Mob3a	protein_coding	0	3	20	0	4	84	6	125	9	0	0	0	0	44	1	3	1	0	0	1	37	4	1	1	1	0	0	0	0	0	0	0	0	1	7	22	0	0	7	29	1	0	55	0	0	0	0	1
ENSMUSG00000003352=Cacnb3	protein_coding	43	81	165	48	93	23	40	72	37	221	67	9	76	25	1	5	1	97	187	1	90	162	3	1	6	49	7	306	215	62	19	31	4	0	35	44	12	1	42	8	69	73	3	4	4	19	50	11
ENSMUSG00000003354=Ccdc65	protein_coding	0	1	0	0	0	0	0	1	0	0	0	1	7	0	0	0	0	0	0	0	0	3	0	0	0	0	0	0	0	0	0	0	0	0	0	0	14	0	0	0	0	0	0	0	1	0	0	0
ENSMUSG00000003355=Fkbp11	protein_coding	36	10	18	114	36	35	0	26	13	50	8	4	42	13	0	2	2	32	5	7	31	19	0	1	4	41	14	14	107	8	2	4	3	0	0	12	2	20	0	0	0	187	95	0	0	42	32	21
ENSMUSG00000003360=Ddx23	protein_coding	9	1	2	7	1	10	0	7	13	3	0	66	2	4	35	1	1	2	1	0	2	0	2	4	8	1	0	2	0	4	2	0	2	1	5	1	11	0	3	0	0	2	4	1	6	0	1	5
ENSMUSG00000003363=Pld3	protein_coding	0	63	12	14	17	118	4	53	13	37	19	14	93	82	5	184	33	1	104	0	1	3	0	4	40	44	7	5	3	5	0	6	31	42	2	2	34	67	3	2	164	10	7	4	2	0	58	16
ENSMUSG00000003378=Grik5	protein_coding	0	0	0	1	0	0	0	13	1	24	1	0	0	2	0	0	0	0	0	0	0	1	0	0	0	0	1	0	0	0	0	0	0	0	0	0	0	0	0	0	0	0	0	0	1	0	0	2
ENSMUSG00000003379=Cd79a	protein_coding	0	0	0	0	0	0	0	0	0	0	0	0	0	0	0	0	0	0	0	0	0	0	0	0	0	0	0	0	0	0	0	0	0	0	0	0	0	0	0	0	0	0	0	0	0	0	0	0
ENSMUSG00000003380=Rabac1	protein_coding	289	104	94	113	226	114	100	331	520	403	212	206	263	143	206	91	57	12	201	9	137	173	31	70	163	81	256	231	316	129	48	61	141	13	109	96	24	76	157	93	22	105	81	50	188	187	97	54
ENSMUSG00000003382=Etv3	protein_coding	10	0	15	27	0	1	0	0	6	0	58	41	4	12	36	10	0	0	0	2	0	1	1	27	3	0	62	51	3	27	0	68	1	0	10	1	26	7	0	7	0	22	4	0	4	0	0	0
ENSMUSG00000003402=Prkcsh	protein_coding	608	363	450	312	837	534	21	580	492	390	206	444	420	894	382	681	123	277	403	42	261	388	121	331	620	524	603	399	953	590	627	357	502	29	252	114	437	409	188	216	387	354	434	242	604	274	101	266
ENSMUSG00000003410=Elavl3	protein_coding	0	0	1	17	0	1	0	0	0	0	0	2	0	0	0	0	0	0	0	0	0	0	0	0	0	1	0	0	0	0	0	0	0	1	0	1	1	0	0	0	2	3	0	0	1	0	0	0
ENSMUSG00000003411=Rab3b	protein_coding	0	0	0	0	0	0	0	0	45	0	0	0	0	0	0	0	0	0	0	0	0	0	0	0	0	0	0	0	0	0	0	0	0	0	0	1	0	0	0	0	0	0	0	0	0	0	0	0
ENSMUSG00000003418=St8sia6	protein_coding	12	30	176	2	45	154	22	1	147	7	6	25	70	127	66	7	49	44	2	5	95	195	6	2	19	91	116	7	237	161	12	10	31	29	1	162	211	14	124	137	120	10	2	6	17	43	5	359
ENSMUSG00000003420=Fcgrt	protein_coding	0	0	0	0	0	0	0	0	0	0	0	0	0	0	0	0	0	0	0	0	0	0	0	0	0	0	0	0	0	0	0	0	0	0	0	0	41	1	1	0	1	0	0	0	0	0	0	0
ENSMUSG00000003421=Nosip	protein_coding	103	109	256	82	194	420	67	30	172	230	136	120	180	341	94	206	44	54	66	9	8	187	80	40	119	14	220	154	20	94	68	488	85	15	120	121	316	217	81	108	8	347	46	99	78	72	206	164
ENSMUSG00000003423=Pih1d1	protein_coding	289	87	105	64	76	198	45	65	188	105	113	22	364	69	273	122	29	100	165	6	215	27	76	123	38	24	392	39	384	309	22	61	30	108	84	193	52	90	215	18	6	69	53	57	99	249	188	91
ENSMUSG00000003429=Rps11	protein_coding	5881	3769	4452	5703	3912	2709	569	2402	6947	4997	4179	3877	4153	5239	2986	3334	644	774	1200	315	1726	2800	1438	1819	4974	2095	2145	2329	1721	4573	2052	1842	3156	438	448	671	1781	1207	822	731	4089	2254	2205	917	1154	2278	1065	1361
ENSMUSG00000003435=Supt5	protein_coding	392	340	202	244	116	135	54	175	245	355	323	126	205	291	431	103	44	52	152	14	228	103	135	25	127	388	21	86	115	37	397	263	93	37	93	74	22	64	241	38	189	472	42	55	21	155	138	182
ENSMUSG00000003436=Dll3	protein_coding	0	0	0	0	0	0	0	0	0	0	0	15	0	3	0	0	0	0	0	4	0	0	0	0	0	0	0	0	0	0	0	0	0	2	0	0	0	5	0	0	0	0	0	1	1	0	0	0
ENSMUSG00000003437=Paf1	protein_coding	60	54	185	38	28	254	41	66	68	174	225	310	221	287	191	85	135	8	135	15	147	45	51	45	52	368	117	50	132	161	515	412	39	119	539	325	97	293	54	155	684	175	50	135	30	76	126	23
ENSMUSG00000003438=Timm50	protein_coding	279	128	171	267	179	34	32	93	201	113	153	132	315	535	255	471	101	238	47	12	122	417	54	105	289	129	151	314	141	105	247	11	288	140	41	176	251	13	8	33	140	518	184	191	348	711	128	41
ENSMUSG00000003444=Med29	protein_coding	217	84	138	90	48	30	9	44	67	27	120	91	131	104	96	55	74	32	42	9	122	105	50	24	96	108	59	55	67	189	11	61	82	6	15	2	102	8	42	26	63	116	58	43	11	154	72	81
ENSMUSG00000003452=Bicd1	protein_coding	79	6	11	12	3	26	2	37	56	60	14	18	32	28	7	84	7	6	85	4	8	75	12	19	6	13	16	14	1	11	15	6	7	8	3	17	91	6	2	1	11	6	7	13	3	37	15	4
ENSMUSG00000003458=Ncstn	protein_coding	46	24	32	72	54	3	5	7	17	77	73	4	6	42	2	1	1	13	232	1	18	3	1	1	25	2	1	14	24	53	7	0	15	9	61	312	52	2	162	3	1	25	1	17	2	0	34	0
ENSMUSG00000003464=Pex19	protein_coding	44	168	49	18	34	10	0	22	53	122	80	71	10	1	57	6	13	2	4	7	80	7	65	4	41	227	6	55	134	16	4	387	75	39	2	17	4	150	14	36	6	6	8	139	143	192	132	1
ENSMUSG00000003469=Phyhip	protein_coding	0	0	0	0	0	0	0	0	0	0	0	0	0	0	0	0	0	0	0	0	0	0	0	0	2	0	0	0	0	0	0	0	0	0	0	0	0	0	0	0	0	0	0	0	0	0	0	0
ENSMUSG00000003476=Crhr2	protein_coding	0	0	0	4	0	0	5	0	0	0	0	0	0	0	0	0	14	1	0	0	1	0	0	0	0	0	0	0	0	1	0	0	0	0	37	8	0	0	0	0	0	0	0	0	0	2	0	0
ENSMUSG00000003477=Inmt	protein_coding	0	0	0	0	0	0	0	0	0	0	0	0	0	0	0	0	0	0	0	0	0	0	0	0	0	0	0	0	0	0	0	0	0	0	0	0	0	0	0	0	0	0	0	0	0	0	0	0
ENSMUSG00000003484=Cyp4f18	protein_coding	0	0	0	0	0	0	0	0	0	0	0	0	0	0	0	0	0	1	0	0	0	0	0	0	0	0	0	1	0	1	0	0	0	2	0	0	0	0	0	0	0	0	0	0	0	0	0	0
ENSMUSG00000003500=Impdh1	protein_coding	15	0	41	58	4	5	0	5	86	5	5	45	49	243	1	119	3	0	13	5	21	16	160	4	9	95	160	123	1	0	431	55	7	1	2	88	23	4	5	3	42	2	1	0	92	191	21	0
ENSMUSG00000003505=Psg18	protein_coding	1	0	0	0	0	0	0	0	0	0	0	0	0	0	0	1	0	0	0	0	0	1	0	0	0	0	0	0	0	0	1	0	0	0	0	0	1	0	0	0	0	0	0	0	0	0	0	0
ENSMUSG00000003518=Dusp3	protein_coding	0	2	24	1	1	1	0	0	0	8	0	0	0	0	0	62	0	0	12	0	0	0	0	20	33	0	53	1	52	1	1	0	10	43	3	0	9	1	4	0	0	2	0	0	62	0	14	0
ENSMUSG00000003526=Prodh	protein_coding	10	2	132	38	12	71	24	26	44	8	17	21	27	171	63	10	1	4	24	6	69	105	3	23	68	3	62	41	11	106	30	19	80	2	2	113	2	4	128	3	4	5	9	8	41	30	2	61
ENSMUSG00000003527=Dgcr14	protein_coding	242	73	119	17	62	4	4	0	18	17	5	117	17	27	30	4	2	5	85	7	2	1	0	0	44	44	9	6	197	90	7	1	40	2	0	387	8	2	37	2	187	172	52	5	378	109	60	93
ENSMUSG00000003528=Slc25a1	protein_coding	169	140	209	202	249	327	13	282	299	88	210	97	334	182	121	159	109	86	62	22	137	27	289	272	131	121	252	378	205	166	26	369	110	1	352	392	19	177	186	200	97	32	103	23	33	307	53	702
ENSMUSG00000003531=Dgcr6	protein_coding	47	23	161	9	58	130	61	175	44	0	130	52	216	16	74	8	31	63	8	7	5	168	2	43	32	24	0	227	3	171	203	156	14	0	5	29	4	29	2	52	4	16	56	45	6	241	5	105
ENSMUSG00000003534=Ddr1	protein_coding	0	0	2	2	3	0	0	0	43	7	1	0	0	0	0	3	0	1	3	3	0	0	1	0	1	2	0	5	0	1	0	1	0	0	0	1	0	2	21	0	3	0	0	0	0	0	0	0
ENSMUSG00000003541=Ier3	protein_coding	0	0	2	0	0	0	0	0	0	2	13	1	0	0	0	0	0	0	1	0	0	0	0	0	0	0	0	0	0	0	0	66	0	0	0	0	1	0	0	3	0	0	5	0	1	0	0	0
ENSMUSG00000003545=Fosb	protein_coding	0	0	0	0	0	0	0	0	0	0	0	0	0	0	0	0	0	0	0	0	0	0	0	0	0	0	0	0	0	0	0	0	0	0	0	0	0	0	0	0	0	0	0	0	0	50	1	0
ENSMUSG00000003546=Klc4	protein_coding	0	0	0	0	0	0	0	1	1	11	3	2	5	0	0	0	0	10	1	0	0	0	1	0	0	0	0	0	0	7	1	4	0	0	14	8	49	1	0	0	0	0	1	0	0	0	0	0
ENSMUSG00000003549=Ercc1	protein_coding	90	84	236	11	305	84	27	176	86	23	123	118	57	15	78	35	35	52	32	10	139	10	5	14	111	7	4	209	80	84	156	94	89	0	2	66	15	15	60	52	20	31	6	1	2	49	19	48
ENSMUSG00000003555=Cyp17a1	protein_coding	0	0	0	0	0	0	0	0	0	0	0	0	0	0	0	0	0	0	0	0	0	0	0	0	0	0	0	0	0	0	0	0	0	0	0	0	0	0	0	0	0	0	0	0	0	0	0	0
ENSMUSG00000003559=As3mt	protein_coding	28	2	1	41	0	3	0	11	0	311	56	30	4	4	0	3	23	112	10	0	59	43	29	1	22	6	1	0	64	7	0	150	12	0	0	13	1	128	131	22	5	3	149	4	4	0	58	0
ENSMUSG00000003573=Homer3	protein_coding	40	33	10	56	1	18	0	7	3	1	42	29	11	39	19	9	13	8	1	2	113	8	2	17	26	12	0	2	158	14	13	23	16	3	6	32	82	4	1	2	2	27	3	2	88	0	5	0
ENSMUSG00000003575=Crtc1	protein_coding	0	4	0	0	14	0	0	1	74	19	8	3	7	1	1	0	0	0	10	10	2	1	0	1	1	0	0	1	5	11	10	0	2	1	0	0	1	76	1	1	4	0	3	71	3	0	1	47
ENSMUSG00000003581=Rnf215	protein_coding	7	28	12	55	27	52	0	50	20	51	57	1	2	7	0	5	10	27	4	0	1	1	0	14	4	0	139	158	1	15	30	3	3	0	4	86	4	2	0	61	2	18	2	2	1	0	0	3
ENSMUSG00000003585=Sec14l2	protein_coding	24	15	6	12	1	2	0	6	11	43	9	7	19	10	5	12	5	8	5	3	4	10	8	7	16	4	5	1	2	7	6	5	7	3	2	3	2	7	2	0	6	2	17	1	0	6	2	5
ENSMUSG00000003604=Aven	protein_coding	29	86	6	19	94	3	0	0	75	1	20	29	28	4	0	12	47	1	2	1	0	168	9	2	39	1	52	9	190	53	6	0	14	0	0	0	24	9	87	0	6	0	2	2	3	1	0	18
ENSMUSG00000003617=Cp	protein_coding	0	3	12	8	0	0	1	31	0	2	24	0	6	12	12	41	13	2	3	2	13	0	0	0	4	0	0	0	3	2	1	0	4	0	24	2	0	1	13	1	2	29	0	0	0	0	23	0
ENSMUSG00000003623=Crot	protein_coding	90	160	69	92	134	13	9	111	143	165	105	52	81	289	35	99	18	63	344	12	17	17	7	220	52	28	191	70	111	145	155	38	37	213	18	8	35	77	10	14	42	12	392	174	299	111	9	15
ENSMUSG00000003644=Rps6ka1	protein_coding	134	22	207	153	130	121	136	286	425	324	215	253	295	209	115	84	92	289	170	13	224	113	195	30	210	166	400	306	252	363	87	308	205	105	70	45	283	109	403	84	278	245	109	388	56	215	85	228
ENSMUSG00000003657=Calb2	protein_coding	7	7	15	21	4	1	0	0	17	5	14	0	72	6	0	18	11	30	2	1	1	11	8	0	1	13	117	10	0	1	1	1	0	10	1	43	11	9	1	0	2	1	2	0	0	78	0	0
ENSMUSG00000003660=Snrnp200	protein_coding	379	695	457	383	509	350	208	800	448	368	270	477	461	688	577	205	443	205	932	55	395	264	585	678	243	611	815	319	664	894	927	325	228	36	167	720	721	665	778	271	780	892	985	227	86	640	344	344
ENSMUSG00000003662=Ciao1	protein_coding	34	66	205	79	108	130	22	39	56	71	91	149	38	67	80	33	64	90	30	2	42	162	39	68	27	10	125	30	52	274	40	96	12	8	108	2	14	22	20	40	6	12	47	120	2	109	5	55
ENSMUSG00000003665=Has1	protein_coding	0	4	0	2	0	0	4	0	1	7	0	0	0	0	1	0	0	0	0	0	0	0	0	0	0	0	0	0	2	0	0	3	0	0	0	0	0	0	1	0	0	0	0	0	0	0	0	2
ENSMUSG00000003680=Taf6l	protein_coding	45	220	71	42	118	2	122	109	1	242	145	65	29	121	224	189	50	30	30	4	87	65	8	10	14	35	86	500	9	157	96	316	16	19	62	9	356	40	300	71	48	106	87	7	42	65	126	212
ENSMUSG00000003721=Insig2	protein_coding	55	3	65	2	1	79	4	169	126	3	4	26	110	8	149	124	3	0	65	11	66	0	173	4	22	0	32	4	272	9	20	0	5	84	3	9	7	1	3	0	36	104	61	0	0	28	144	2
ENSMUSG00000003731=Kpna6	protein_coding	11	47	107	141	122	65	38	61	56	47	4	43	199	103	22	71	28	41	3	4	57	4	48	16	6	50	16	1	37	73	44	10	2	137	3	0	7	51	20	179	82	2	1	2	0	72	94	29
ENSMUSG00000003746=Man1a	protein_coding	0	32	0	0	37	2	0	2	0	32	3	1	4	0	0	1	0	1	18	0	2	0	0	0	0	0	94	0	77	0	1	0	1	0	1	0	46	23	1	0	0	0	15	3	0	0	0	1
ENSMUSG00000003752=Itpkc	protein_coding	4	17	3	11	3	0	0	2	3	2	2	0	81	5	12	50	6	0	0	1	0	5	35	1	8	2	0	2	3	61	2	120	13	4	1	0	12	4	1	13	1	13	2	0	1	1	19	0
ENSMUSG00000003762=Adck4	protein_coding	14	0	10	8	1	0	2	0	1	51	39	3	0	13	0	0	1	14	1	0	14	2	37	1	0	0	0	0	0	0	0	0	0	0	0	0	0	0	0	9	0	1	0	0	0	0	149	153
ENSMUSG00000003778=Brd8	protein_coding	193	177	227	164	230	93	32	56	227	349	283	166	185	231	286	94	63	123	325	18	193	240	103	137	79	443	190	48	364	414	88	183	57	256	167	313	266	171	204	164	199	180	22	162	684	73	79	269
ENSMUSG00000003779=Kif20a	protein_coding	522	171	889	513	651	803	182	909	545	209	595	436	476	444	170	333	195	1039	446	28	748	411	78	353	132	319	28	237	506	218	1389	403	85	147	25	989	463	71	302	195	227	580	333	316	269	451	508	94
ENSMUSG00000003808=Farsa	protein_coding	44	113	254	178	11	58	82	268	60	204	296	136	93	98	131	102	40	98	107	13	404	50	163	205	255	96	9	260	348	194	411	325	139	80	8	10	338	73	4	61	269	613	15	95	108	202	77	21
ENSMUSG00000003809=Gcdh	protein_coding	53	27	35	53	39	50	11	151	79	60	74	29	71	178	14	24	1	18	133	9	40	10	16	9	99	164	13	95	38	137	33	7	143	22	4	16	12	5	3	4	51	10	3	96	293	85	8	5
ENSMUSG00000003810=Mast2	protein_coding	383	91	45	117	175	232	5	80	127	145	9	5	14	60	3	270	5	65	264	17	296	81	191	15	29	44	9	14	18	54	15	4	8	140	2	50	251	24	170	93	196	10	21	4	2	101	236	33
ENSMUSG00000003812=Dnase2a	protein_coding	19	95	54	56	98	49	37	307	34	151	212	103	201	32	77	17	2	41	10	11	8	20	164	93	63	80	2	146	13	55	62	16	52	22	156	16	10	36	4	49	5	27	85	1	5	57	136	0
ENSMUSG00000003813=Rad23a	protein_coding	122	7	6	7	6	1	0	32	44	0	14	49	48	22	19	5	2	3	2	1	32	8	33	12	28	13	10	12	14	27	29	2	18	15	0	0	5	4	1	8	19	19	14	0	62	13	18	40
ENSMUSG00000003814=Calr	protein_coding	739	342	190	526	329	540	148	255	482	299	225	451	307	1305	442	163	112	411	147	38	420	436	178	308	352	199	258	756	294	586	436	1157	252	94	29	232	307	165	155	210	774	467	1180	144	319	581	431	436
ENSMUSG00000003824=Syce2	protein_coding	212	44	238	281	148	145	70	145	132	98	396	128	266	290	272	34	49	37	29	27	317	49	261	80	446	24	104	203	164	396	382	407	305	49	25	67	103	17	32	236	281	338	42	19	133	96	92	14
ENSMUSG00000003847=Nfat5	protein_coding	12	35	0	111	3	34	10	28	25	39	16	2	3	50	78	7	64	95	8	0	26	22	0	264	5	3	0	2	1	2	2	5	5	60	0	31	2	28	2	19	6	574	19	94	1	265	28	277
ENSMUSG00000003848=Nob1	protein_coding	113	148	445	294	132	365	36	279	266	172	213	520	419	261	106	397	220	167	219	31	395	231	112	229	127	469	174	166	265	474	367	20	87	225	163	72	107	195	9	84	585	191	122	291	60	248	179	51
ENSMUSG00000003849=Nqo1	protein_coding	14	100	51	5	200	21	59	65	87	58	46	37	68	5	22	43	131	11	52	1	59	36	2	10	35	276	10	9	22	117	40	14	27	58	10	24	6	14	48	10	24	6	5	11	37	24	2	9
ENSMUSG00000003863=Ppfia3	protein_coding	0	0	0	0	0	0	0	0	0	0	0	0	0	0	0	0	0	0	0	0	4	0	0	0	1	0	0	0	0	0	0	0	1	0	0	0	0	0	0	0	0	0	0	0	0	0	0	0
ENSMUSG00000003865=Gys1	protein_coding	58	60	16	65	29	3	0	18	0	34	22	26	38	4	8	2	2	40	120	4	36	3	89	119	45	0	5	2	150	8	7	20	24	8	1	56	49	13	11	15	29	15	5	2	3	0	0	11
ENSMUSG00000003868=Ruvbl2	protein_coding	636	271	902	561	496	461	314	751	505	385	1011	804	888	749	577	503	231	283	924	48	535	707	432	620	428	215	934	887	657	608	359	480	375	246	110	792	716	293	100	271	611	564	210	280	1088	540	856	528
ENSMUSG00000003872=Lin7b	protein_coding	25	0	2	0	0	0	0	0	0	0	0	0	0	0	22	0	0	0	0	2	0	0	1	0	4	2	0	0	0	0	2	48	2	1	0	0	0	0	0	5	0	0	0	0	0	21	0	0
ENSMUSG00000003873=Bax	protein_coding	116	309	329	279	251	229	126	239	230	277	367	417	252	495	421	889	980	915	788	90	136	169	1387	369	106	166	278	584	213	451	260	226	146	712	204	274	106	584	258	641	219	448	420	658	279	325	508	645
ENSMUSG00000003882=Il7r	protein_coding	0	0	0	0	0	0	0	0	0	0	0	0	0	0	0	0	0	0	0	0	0	0	0	0	0	0	0	0	0	0	0	0	0	0	0	0	0	0	0	0	0	0	0	0	0	0	0	0
ENSMUSG00000003923=Tfam	protein_coding	87	315	168	164	333	286	112	392	341	391	150	266	239	1058	401	1002	198	443	206	33	617	767	229	374	356	82	662	484	751	518	998	689	380	287	603	229	1069	63	468	293	37	451	266	925	850	495	458	118
ENSMUSG00000003929=Zfp81	protein_coding	0	105	0	41	0	5	2	1	4	0	2	41	3	9	0	222	1	8	300	8	5	34	27	5	4	52	166	11	0	1	2	2	5	0	1	0	0	0	5	1	1	0	3	4	5	18	48	51
ENSMUSG00000003934=Efnb3	protein_coding	2	0	29	3	1	1	0	0	0	0	0	65	1	0	0	0	0	1	0	1	1	0	0	0	0	0	24	1	22	0	0	0	0	0	0	0	0	0	28	0	0	0	0	0	0	0	0	0
ENSMUSG00000003948=Mmd	protein_coding	87	80	15	42	23	25	0	33	24	3	75	28	4	1	0	5	1	16	2	0	0	16	0	81	11	29	71	2	54	3	1	154	6	1	20	1	11	179	5	12	20	1	0	1	2	0	0	0
ENSMUSG00000003949=Hlf	protein_coding	0	19	0	0	0	0	0	0	0	0	4	0	0	0	0	36	0	0	0	0	0	0	26	0	0	0	0	0	0	0	0	1	0	0	0	0	0	0	0	0	0	0	0	0	0	6	0	0
ENSMUSG00000003955=Fam162a	protein_coding	97	185	96	280	162	9	25	140	190	156	269	251	75	81	173	143	23	88	78	9	17	105	61	41	240	34	150	116	159	94	231	202	179	40	20	20	22	25	15	32	48	121	451	10	208	70	26	44
ENSMUSG00000003970=Rpl8	protein_coding	9452	9489	10585	9801	9302	9630	4066	13907	11862	8289	9356	9610	10912	8873	11049	12939	3878	4333	7833	764	7517	7187	6258	8546	7701	6771	8465	7025	9970	10270	9018	7475	7272	2749	3806	4667	5460	5093	3974	4554	7076	7869	7692	3786	9705	9012	8993	7015
ENSMUSG00000003974=Grm3	protein_coding	1	0	0	1	0	0	0	0	1	0	0	0	7	0	1	0	0	0	0	0	0	1	0	0	1	0	0	0	0	0	0	0	1	0	0	0	0	0	1	0	0	0	0	1	0	1	2	1
ENSMUSG00000003992=Ssbp2	protein_coding	1	0	1	0	0	0	0	0	0	4	2	0	0	0	0	0	0	0	106	2	0	31	1	2	2	0	0	0	0	3	3	0	1	1	0	1	0	0	0	0	0	2	0	0	2	0	0	0
ENSMUSG00000004018=Fancl	protein_coding	303	262	205	288	260	194	10	278	110	143	334	165	225	174	232	29	142	323	430	19	423	152	253	129	243	218	262	65	438	210	170	465	151	89	113	12	45	126	264	239	166	239	33	9	274	46	383	227
ENSMUSG00000004031=Brinp2	protein_coding	0	0	0	0	1	0	0	0	0	0	1	0	0	0	0	0	0	0	0	0	0	0	0	0	0	0	0	0	1	0	1	0	0	0	0	0	0	0	0	0	0	0	0	0	0	0	0	0
ENSMUSG00000004032=Gstm5	protein_coding	0	1	0	0	0	144	23	2	0	0	0	90	83	6	18	5	18	1	0	1	38	0	0	0	0	0	0	0	2	0	0	0	0	62	2	0	0	1	0	0	0	2	2	0	1	0	0	0
ENSMUSG00000004035=Gstm7	protein_coding	0	0	0	0	0	0	0	123	13	33	1	0	0	0	0	0	0	0	0	0	0	1	0	193	2	38	1	1	0	0	1	6	4	0	3	0	0	4	82	16	5	0	52	1	1	0	0	0
ENSMUSG00000004038=Gstm3	protein_coding	0	58	1	31	11	64	9	84	6	166	2	159	29	5	81	14	23	54	4	4	48	57	13	31	28	4	17	95	108	18	0	293	27	14	1	306	355	104	8	85	175	11	17	4	107	20	2	1
ENSMUSG00000004040=Stat3	protein_coding	215	156	150	151	276	112	342	221	169	148	51	114	220	282	184	25	210	123	130	19	16	111	60	81	120	58	51	187	55	652	54	103	81	142	15	375	15	266	211	81	243	300	26	183	361	64	108	271
ENSMUSG00000004043=Stat5a	protein_coding	0	0	0	5	0	0	0	0	0	0	0	0	15	4	0	0	0	0	0	1	0	1	0	0	24	0	0	1	0	1	0	0	23	0	0	0	0	0	0	69	2	0	0	0	0	2	0	0
ENSMUSG00000004044=Ptrf	protein_coding	1	14	0	1	1	0	0	1	31	6	0	0	3	21	0	0	26	3	30	0	0	0	0	0	1	0	0	0	0	0	1	0	4	0	1	1	0	0	0	0	2	0	3	36	1	0	0	0
ENSMUSG00000004054=Map3k11	protein_coding	38	0	27	29	0	5	4	24	80	90	8	37	1	1	0	19	35	10	1	1	208	7	0	90	1	0	145	28	9	0	0	4	1	1	1	8	0	122	65	1	3	2	11	0	0	0	20	0
ENSMUSG00000004056=Akt2	protein_coding	42	57	20	57	52	10	78	59	96	119	39	104	129	218	253	288	67	114	34	17	143	62	46	32	154	50	157	121	407	98	8	2	129	1	15	8	272	17	129	73	80	337	68	53	161	71	23	39
ENSMUSG00000004069=Dnaja3	protein_coding	236	71	79	173	169	81	29	138	199	94	212	102	170	40	92	59	112	83	16	4	86	87	28	175	171	36	94	56	239	205	10	21	163	41	211	63	103	22	270	8	99	12	7	13	143	85	55	255
ENSMUSG00000004070=Hmox2	protein_coding	10	87	162	44	55	4	3	120	99	152	28	67	17	1	2	3	28	5	216	13	119	10	5	40	24	111	50	4	41	4	106	139	30	1	150	2	242	12	106	80	1	6	3	9	11	4	13	0
ENSMUSG00000004071=Cdip1	protein_coding	260	88	199	165	128	5	51	199	129	69	20	355	163	155	10	62	40	110	225	22	162	8	66	125	231	172	108	123	13	49	25	48	136	122	46	113	60	23	26	94	204	31	14	145	19	20	12	412
ENSMUSG00000004085=Zak	protein_coding	0	12	1	90	1	0	0	15	32	55	4	2	25	0	46	50	4	0	63	1	0	9	93	2	9	44	2	1	117	26	3	117	2	69	14	0	6	1	131	8	1	2	1	3	21	18	0	1
ENSMUSG00000004096=Cwc15	protein_coding	233	246	281	509	609	434	69	673	278	400	142	164	296	469	138	252	249	214	139	19	444	171	49	576	133	274	537	246	427	468	140	444	122	168	548	133	263	186	274	330	109	498	196	280	140	74	237	146
ENSMUSG00000004098=Col5a3	protein_coding	0	0	0	0	0	0	0	0	0	0	0	0	0	0	0	0	0	0	0	0	0	0	0	0	0	3	0	0	0	0	0	6	0	0	0	0	0	0	0	0	0	0	0	0	0	0	0	0
ENSMUSG00000004099=Dnmt1	protein_coding	198	468	57	267	255	354	189	408	196	108	435	171	299	193	42	607	86	160	22	43	237	167	271	293	176	243	389	471	363	238	508	156	103	152	41	234	224	31	112	201	646	227	76	10	85	378	274	93
ENSMUSG00000004100=Ppan	protein_coding	483	538	579	500	436	260	183	592	407	663	371	592	609	529	546	310	86	159	428	47	439	151	373	557	282	693	282	449	455	307	592	501	304	338	228	521	116	99	31	253	437	669	186	86	35	322	622	556
ENSMUSG00000004105=Angptl2	protein_coding	0	0	0	0	0	0	0	0	0	0	0	0	0	1	0	0	0	0	0	0	0	0	0	0	0	0	0	0	0	0	0	0	0	0	0	0	0	0	0	0	0	0	0	0	0	0	0	0
ENSMUSG00000004110=Cacna1e	protein_coding	1	1	1	0	2	1	0	0	0	0	0	2	0	0	0	0	1	5	0	0	4	0	0	0	3	1	0	0	0	0	0	0	0	1	0	11	0	0	3	0	0	1	0	0	0	1	2	0
ENSMUSG00000004113=Cacna1b	protein_coding	1	0	1	0	0	0	0	0	1	0	1	0	0	0	0	0	0	0	0	0	0	0	0	0	0	0	0	0	0	0	0	0	0	0	0	1	0	0	0	0	0	0	0	0	0	0	0	0
ENSMUSG00000004127=Trmt10a	protein_coding	114	1	147	36	24	183	13	165	99	16	8	0	195	25	32	134	2	109	253	3	52	59	127	119	50	42	234	12	5	64	154	6	26	139	84	8	3	6	8	112	86	4	12	0	3	47	95	1
ENSMUSG00000004151=Etv1	protein_coding	56	48	66	1	2	1	2	44	32	2	4	64	79	29	89	2	17	10	2	0	1	0	43	171	0	0	0	3	1	1	3	3	3	0	35	149	3	12	0	0	13	0	327	7	4	0	0	2
ENSMUSG00000004187=Kifc2	protein_coding	3	6	9	3	0	4	0	22	7	8	19	3	4	4	3	2	0	2	22	0	5	6	8	1	15	1	3	4	0	25	1	3	6	1	2	0	1	6	7	0	6	1	19	0	3	12	2	5
ENSMUSG00000004207=Psap	protein_coding	67	6	28	57	8	4	1	79	40	98	54	37	80	28	44	96	4	27	4	4	10	1	1	2	50	6	26	4	0	3	35	6	19	34	123	79	4	187	168	1	17	3	5	12	2	14	0	16
ENSMUSG00000004221=Ikbkg	protein_coding	41	127	27	52	38	52	38	178	74	84	95	13	89	21	94	4	45	31	32	15	140	137	85	52	41	93	121	44	8	74	133	34	29	50	46	70	128	6	10	42	125	45	98	34	236	173	139	40
ENSMUSG00000004231=Pax2	protein_coding	0	0	0	0	0	0	0	0	0	0	0	0	0	0	0	0	0	0	0	0	0	1	0	0	1	0	0	1	0	0	0	0	0	0	0	1	0	0	0	0	0	0	0	0	0	0	0	0
ENSMUSG00000004233=Wars2	protein_coding	8	53	0	5	33	2	1	0	71	1	98	57	5	0	5	0	8	77	6	0	2	87	32	4	12	0	2	0	4	6	286	6	19	1	0	227	4	110	36	8	9	2	260	353	12	0	0	99
ENSMUSG00000004263=Atn1	protein_coding	104	75	71	90	62	22	1	41	2	203	87	69	184	378	156	13	4	17	11	9	21	131	3	83	104	19	9	128	87	43	230	43	49	14	5	15	35	30	28	13	152	19	18	4	43	55	18	6
ENSMUSG00000004264=Phb2	protein_coding	521	915	1155	801	918	1050	434	2126	814	748	1095	959	1241	677	963	881	272	567	600	90	784	1024	741	761	692	880	950	597	2719	1137	769	1020	520	233	416	1017	1245	223	645	233	1137	644	919	368	1058	410	1534	662
ENSMUSG00000004266=Ptpn6	protein_coding	49	91	56	56	0	0	1	2	54	47	43	33	5	141	77	10	0	23	1	8	120	175	74	44	2	36	4	67	3	321	21	577	1	14	1	1	0	13	1	25	5	135	31	121	538	0	154	79
ENSMUSG00000004267=Eno2	protein_coding	1	0	5	0	0	0	6	0	1	8	0	0	0	0	0	0	1	0	1	2	0	0	3	0	0	0	0	0	0	0	0	0	0	0	0	14	0	0	0	0	0	0	0	0	1	39	0	0
ENSMUSG00000004268=Emg1	protein_coding	1073	690	419	887	693	525	293	1129	843	631	456	608	613	1171	685	680	265	475	482	40	527	1374	464	739	541	327	491	667	1281	975	766	172	506	270	126	449	810	179	633	364	431	612	606	823	448	1190	986	679
ENSMUSG00000004270=Lpcat3	protein_coding	186	183	287	68	183	70	39	460	132	33	293	96	410	304	235	133	69	69	125	6	213	165	268	20	39	62	243	98	129	53	26	725	38	5	117	116	10	78	206	42	122	212	8	247	22	239	271	481
ENSMUSG00000004285=Atp6v1f	protein_coding	231	173	260	255	579	210	75	52	376	305	295	403	287	416	72	125	20	86	100	15	184	180	122	217	416	130	197	157	117	176	45	112	297	34	19	106	179	100	81	74	511	162	131	53	88	296	113	159
ENSMUSG00000004296=Il12b	protein_coding	0	0	0	0	0	0	0	0	0	0	0	0	0	0	0	0	0	0	0	0	0	0	0	0	0	0	0	0	0	0	0	0	0	0	0	0	0	0	3	0	0	0	0	0	0	0	0	0
ENSMUSG00000004317=Clcn5	protein_coding	35	80	3	40	0	0	0	41	2	57	2	0	47	6	1	0	0	2	1	0	89	5	1	0	0	1	40	0	0	3	0	0	1	0	0	1	1	1	0	49	4	0	2	3	0	85	0	0
ENSMUSG00000004319=Clcn3	protein_coding	24	82	90	77	219	165	71	75	161	202	83	53	97	36	87	78	92	102	102	2	90	66	12	7	36	106	268	14	209	59	5	1	28	37	99	5	59	67	241	57	85	28	15	150	535	26	145	1
ENSMUSG00000004328=Hif3a	protein_coding	0	0	33	1	1	0	0	36	0	0	34	34	1	0	0	0	0	19	2	1	1	0	0	0	0	0	0	0	0	0	39	2	1	1	1	79	1	0	0	0	0	0	0	1	0	0	0	8
ENSMUSG00000004341=Gpx6	protein_coding	0	0	0	5	1	184	0	1	0	0	0	190	3	1	0	0	0	40	2	2	2	0	56	1	0	6	0	0	1	0	0	0	0	1	0	0	26	0	0	0	0	0	5	0	2	0	0	0
ENSMUSG00000004344=Gpx5	protein_coding	0	0	0	0	0	0	0	0	0	0	0	1	0	2	0	0	1	0	0	1	0	0	1	0	0	0	0	0	0	0	0	0	0	0	0	0	1	0	0	0	0	0	0	0	0	0	0	0
ENSMUSG00000004347=Pde1c	protein_coding	1	0	0	0	0	0	0	1	0	0	1	1	2	0	0	13	3	3	0	0	0	0	0	0	1	1	0	4	2	0	3	0	0	2	3	2	6	0	1	1	0	0	2	3	1	0	1	3
ENSMUSG00000004356=Utp20	protein_coding	222	169	358	231	114	134	209	182	391	272	169	163	362	250	289	456	127	201	181	30	372	109	304	151	172	196	207	425	145	178	323	278	197	307	300	111	478	507	482	162	335	243	607	103	231	157	78	385
ENSMUSG00000004359=Spic	protein_coding	129	29	18	23	0	124	1	4	2	1	32	2	16	12	106	3	0	49	48	0	39	2	1	6	5	162	0	0	2	12	2	32	2	2	150	4	143	2	0	33	17	100	7	0	16	3	0	0
ENSMUSG00000004360=9330159F19Rik	protein_coding	0	0	0	0	0	0	0	0	0	0	0	0	0	0	0	1	0	0	0	0	0	0	0	0	0	0	0	0	0	0	0	0	0	0	0	1	0	0	0	0	0	0	0	0	0	0	0	0
ENSMUSG00000004364=Cul3	protein_coding	329	444	374	281	495	238	172	298	284	490	310	246	231	785	294	302	128	295	443	21	519	638	374	399	216	521	559	40	453	638	1584	413	265	300	792	223	669	92	165	54	612	580	96	371	629	482	295	130
ENSMUSG00000004366=Sst	protein_coding	0	0	0	0	0	0	0	0	0	0	0	0	0	0	0	0	0	0	0	0	0	0	0	0	0	0	0	0	0	0	0	0	0	0	0	0	0	0	0	0	0	0	0	0	0	0	0	0
ENSMUSG00000004371=Il11	protein_coding	0	0	0	0	0	0	0	0	0	0	0	0	0	0	0	0	0	0	0	0	0	0	0	0	0	0	0	0	0	0	0	0	0	0	0	0	0	0	0	0	0	0	0	0	0	0	0	0
ENSMUSG00000004383=Large	protein_coding	56	66	149	32	115	103	15	9	47	124	90	62	59	288	21	4	0	76	5	21	5	60	123	41	68	2	21	115	4	62	176	148	46	4	3	66	42	9	54	76	114	584	17	317	16	0	116	0
ENSMUSG00000004393=Ddx56	protein_coding	148	6	346	178	31	8	44	120	84	153	230	11	122	47	143	220	158	31	245	7	70	78	86	56	152	115	229	183	4	138	367	71	91	148	61	121	4	11	134	18	29	165	26	63	28	107	48	145
ENSMUSG00000004394=Tmed4	protein_coding	1	44	17	1	2	71	5	0	82	0	179	22	22	79	26	0	14	3	100	6	17	4	25	49	7	136	58	3	1	63	9	221	6	31	0	153	40	6	13	16	4	36	68	2	11	37	187	107
ENSMUSG00000004415=Col26a1	protein_coding	0	1	0	0	5	0	0	0	0	0	2	1	0	1	0	0	0	0	0	0	1	0	0	0	0	0	0	0	0	13	1	0	0	0	0	0	0	0	0	0	1	0	0	0	0	0	0	0
ENSMUSG00000004446=Bid	protein_coding	135	162	297	510	573	740	218	145	349	200	224	734	353	134	87	354	147	277	327	49	367	523	423	248	243	332	234	337	584	254	160	107	280	259	152	353	272	373	125	83	253	36	579	150	566	215	146	23
ENSMUSG00000004451=Ralb	protein_coding	1	8	3	8	4	0	0	11	2	43	2	2	62	8	0	48	0	1	7	0	1	0	0	2	1	1	0	8	1	1	42	2	3	0	0	0	15	0	1	0	0	2	0	0	2	0	0	0
ENSMUSG00000004455=Ppp1cc	protein_coding	669	1279	890	870	745	585	325	1266	871	936	1290	1039	1400	1973	810	1227	568	724	716	103	1405	1156	350	1361	1063	972	1303	789	1384	892	1917	1059	822	739	448	1143	1224	937	1588	923	988	1081	657	503	1138	1117	895	751
ENSMUSG00000004460=Dnajb11	protein_coding	38	3	111	100	78	287	33	369	252	139	79	184	358	198	87	86	54	38	263	8	213	124	12	3	98	82	39	98	228	313	111	119	107	42	5	23	337	18	22	124	302	157	130	150	57	163	113	24
ENSMUSG00000004462=Tbccd1	protein_coding	7	25	16	9	0	0	45	18	81	72	83	56	51	4	2	144	44	70	20	4	25	166	35	42	16	1	7	75	82	105	12	41	63	1	1	0	4	4	2	10	0	13	1	0	66	0	185	0
ENSMUSG00000004473=Clec11a	protein_coding	0	0	1	2	2	3	0	3	1	1	0	2	10	0	2	4	3	0	0	0	4	0	0	15	2	0	2	0	0	2	2	6	1	0	2	1	0	1	2	7	0	3	2	0	0	1	0	0
ENSMUSG00000004500=Zfp324	protein_coding	0	0	0	0	0	0	0	0	0	0	0	0	1	0	0	0	0	0	6	0	0	0	0	0	59	0	1	0	0	0	0	0	28	0	0	0	63	1	0	0	0	0	0	0	3	0	93	0
ENSMUSG00000004508=Gab2	protein_coding	1	0	1	2	2	0	9	2	0	1	0	1	1	1	1	0	1	1	0	0	0	0	0	1	2	0	4	1	0	0	0	0	0	0	0	1	0	0	2	0	0	2	1	0	0	2	0	1
ENSMUSG00000004530=Coro1c	protein_coding	198	235	202	138	456	16	130	360	304	151	119	64	340	183	285	349	21	201	55	20	355	466	137	270	315	452	285	286	102	440	684	36	209	158	256	186	115	31	51	117	384	171	14	151	431	46	239	10
ENSMUSG00000004535=Tax1bp1	protein_coding	237	289	237	225	333	478	104	465	521	284	279	515	471	626	142	299	201	223	469	31	303	183	179	214	315	98	418	290	394	357	305	547	380	26	52	259	454	719	376	308	320	754	267	268	243	172	54	175
ENSMUSG00000004540=Psg17	protein_coding	0	0	0	0	0	0	0	0	0	2	0	0	0	0	0	0	0	0	0	0	0	0	0	0	0	0	0	0	0	1	0	0	0	0	0	0	0	0	0	0	0	0	0	0	0	0	0	0
ENSMUSG00000004542=Psg19	protein_coding	0	0	0	0	0	0	0	0	0	0	0	0	0	0	0	0	0	0	0	0	0	0	0	0	0	0	0	0	0	0	0	0	0	0	0	0	0	0	1	0	0	0	0	0	0	0	0	0
ENSMUSG00000004552=Ctse	protein_coding	0	0	0	1	2	0	3	0	0	1	0	2	4	0	1	0	0	0	1	0	0	0	0	0	0	0	1	0	1	0	2	0	0	0	0	0	0	0	0	0	2	0	0	0	2	0	0	0
ENSMUSG00000004558=Ndrg2	protein_coding	0	0	26	4	27	1	0	0	0	0	1	0	0	36	0	1	0	0	58	0	103	7	1	0	1	0	0	190	7	0	3	0	1	0	0	1	0	0	0	0	0	8	0	0	0	48	0	0
ENSMUSG00000004561=Mettl17	protein_coding	139	2	16	68	4	5	0	0	30	58	150	65	168	16	11	1	5	39	5	0	52	13	1	1	22	150	114	63	11	47	18	0	14	61	1	8	10	0	104	6	39	76	127	0	158	2	0	4
ENSMUSG00000004562=Arhgef40	protein_coding	1	0	0	0	0	0	0	0	0	0	0	0	0	0	0	0	0	0	0	0	0	0	0	0	0	0	0	0	0	0	0	0	0	0	0	0	0	0	0	0	0	0	0	0	0	0	0	0
ENSMUSG00000004565=Pnpla6	protein_coding	17	46	29	51	28	226	35	227	70	51	66	33	38	102	1	45	40	19	4	3	17	64	34	3	115	5	194	27	83	5	191	55	52	9	263	182	23	4	192	10	151	469	285	3	6	1	33	0
ENSMUSG00000004567=Mcoln1	protein_coding	22	0	9	0	0	0	0	0	0	56	17	0	0	45	2	0	0	0	1	1	0	2	0	0	4	0	1	0	0	0	0	0	2	0	28	0	0	0	25	0	0	0	0	6	1	0	0	87
ENSMUSG00000004568=Arhgef18	protein_coding	262	95	60	151	54	92	43	324	87	233	227	339	262	170	211	213	35	101	334	36	247	417	173	257	47	193	84	153	361	240	33	17	26	5	155	550	156	85	54	19	11	462	82	12	156	127	98	0
ENSMUSG00000004591=Pkn2	protein_coding	31	103	120	98	164	48	70	208	211	129	158	106	168	32	137	289	26	88	145	8	254	19	68	517	85	33	289	51	7	310	53	39	63	31	35	66	9	38	32	95	69	73	260	84	56	86	54	125
ENSMUSG00000004609=Cd33	protein_coding	0	0	0	0	0	0	0	0	0	0	0	0	0	0	0	0	0	0	0	0	0	0	0	0	0	0	0	0	0	0	0	0	0	0	0	0	0	0	0	0	0	0	0	0	0	0	0	0
ENSMUSG00000004610=Etfb	protein_coding	246	376	298	435	540	611	150	469	651	295	477	99	220	255	293	271	182	102	150	18	311	106	205	347	242	171	58	246	202	475	459	371	174	19	93	167	56	76	219	116	95	538	316	28	554	209	149	478
ENSMUSG00000004612=Nkg7	protein_coding	0	0	0	0	0	0	0	0	0	0	0	0	0	0	0	0	0	0	0	0	0	0	0	0	0	0	0	0	0	0	0	0	0	0	0	0	0	0	0	0	0	0	0	0	0	0	0	0
ENSMUSG00000004626=Stxbp2	protein_coding	151	89	55	112	53	5	57	3	129	60	79	65	129	107	27	73	109	63	306	14	111	14	2	108	50	11	146	55	218	61	42	158	56	30	52	93	152	423	179	20	54	235	199	161	133	43	163	396
ENSMUSG00000004630=Pcp2	protein_coding	0	0	0	0	0	0	0	0	0	0	0	0	0	0	0	0	0	1	0	0	3	0	0	0	8	0	0	0	0	0	0	0	2	0	0	0	0	0	0	0	0	0	0	0	0	0	0	1
ENSMUSG00000004631=Sgce	protein_coding	0	0	0	0	0	0	0	0	0	13	1	0	0	0	0	0	0	0	0	0	0	0	0	0	0	1	0	0	0	1	0	0	0	0	1	0	0	0	0	0	0	0	0	0	0	0	106	0
ENSMUSG00000004633=Chn2	protein_coding	150	50	44	51	41	35	9	69	98	62	65	48	55	36	46	36	5	17	14	4	28	57	23	32	50	30	27	11	42	108	37	22	47	9	198	12	26	16	8	3	77	36	41	13	16	40	32	18
ENSMUSG00000004637=Wwox	protein_coding	23	79	112	146	92	2	13	119	169	99	26	14	101	101	201	11	4	19	54	5	4	5	11	138	157	10	3	11	4	153	235	10	158	122	23	11	5	106	130	39	17	9	0	3	1	20	58	8
ENSMUSG00000004642=Slbp	protein_coding	297	276	225	318	315	153	125	289	196	389	300	353	200	500	45	533	372	189	215	27	259	601	234	35	231	219	1872	104	947	97	956	55	319	144	186	502	342	366	386	270	267	141	301	416	861	493	441	461
ENSMUSG00000004651=Tyr	protein_coding	57	73	70	29	12	30	21	41	29	50	45	38	36	76	13	33	13	27	41	4	92	52	13	57	60	41	86	26	97	103	41	79	58	16	15	17	68	11	20	30	50	30	65	39	22	84	34	91
ENSMUSG00000004654=Ghrhr	protein_coding	0	0	0	0	0	0	0	0	0	0	0	0	0	0	0	0	0	0	0	0	0	0	0	0	0	0	0	0	0	0	0	0	0	0	0	0	0	0	0	0	0	0	0	0	0	0	0	0
ENSMUSG00000004655=Aqp1	protein_coding	0	0	0	0	0	0	0	0	0	0	0	0	0	0	0	0	0	0	0	0	0	0	0	0	0	0	0	0	0	0	0	0	0	0	0	0	0	0	0	0	0	0	0	0	0	0	0	0
ENSMUSG00000004661=Arid3b	protein_coding	120	4	120	103	185	371	136	163	204	128	157	97	68	30	240	361	21	359	131	3	296	185	71	105	193	220	232	10	131	43	431	141	165	59	146	183	68	166	54	215	145	110	23	82	399	0	85	112
ENSMUSG00000004665=Cnn2	protein_coding	9	63	0	0	7	2	1	148	1	1	0	0	86	53	1	8	0	50	268	2	72	6	0	0	85	1	9	16	5	120	27	2	88	0	3	0	7	3	24	0	93	5	0	57	0	1	189	0
ENSMUSG00000004667=Polr2e	protein_coding	491	1506	600	752	1171	1119	446	1112	212	947	781	1233	546	542	941	617	248	649	1046	79	1312	1261	766	857	708	1267	863	474	488	719	1432	526	559	409	368	661	1428	591	585	698	481	1439	742	406	332	543	963	870
ENSMUSG00000004668=Abca13	protein_coding	37	6	4	7	1	7	3	3	5	8	3	10	3	9	3	4	1	5	3	1	4	6	6	3	15	3	1	7	3	3	10	3	14	1	1	1	3	3	4	1	4	2	5	0	0	4	3	10
ENSMUSG00000004677=Myo9b	protein_coding	14	97	31	60	30	8	2	27	0	10	0	40	270	36	79	61	93	5	9	9	18	40	7	145	17	75	58	41	105	50	3	273	9	57	40	13	48	34	88	25	164	59	13	1	332	148	6	0
ENSMUSG00000004698=Hdac9	protein_coding	0	0	1	1	0	0	0	1	2	0	0	0	0	0	1	0	0	0	2	0	0	0	0	0	6	2	1	1	0	0	0	0	1	0	0	1	0	0	0	0	1	0	0	0	0	0	0	0
ENSMUSG00000004707=Ly9	protein_coding	0	0	0	0	0	0	0	0	0	0	0	0	0	0	0	0	0	0	0	0	0	0	0	0	0	0	0	0	0	0	0	0	0	0	0	0	0	0	0	0	0	0	0	0	0	0	0	0
ENSMUSG00000004709=Cd244	protein_coding	0	0	0	2	0	0	0	0	7	0	0	0	0	0	0	0	0	0	0	0	0	0	0	0	0	0	0	0	0	1	0	0	0	0	0	0	0	0	0	0	0	0	0	0	0	0	0	0
ENSMUSG00000004730=Adgre1	protein_coding	0	0	0	0	0	0	0	0	1	0	0	0	0	1	0	0	0	0	0	0	1	0	0	0	2	1	0	0	0	0	0	0	0	0	0	0	0	0	0	0	1	0	0	0	0	0	0	0
ENSMUSG00000004748=Mtfp1	protein_coding	202	3	132	52	126	101	48	65	3	46	62	32	144	189	66	13	15	114	201	6	68	10	46	297	13	154	243	112	111	11	4	7	20	35	0	21	51	31	19	4	18	5	6	54	4	3	9	216
ENSMUSG00000004768=Rab23	protein_coding	0	34	12	2	39	41	6	2	14	61	97	19	34	15	95	183	37	44	125	5	39	61	78	23	34	214	12	126	92	156	94	10	77	83	216	44	214	104	104	46	175	327	11	100	11	17	36	228
ENSMUSG00000004771=Rab11a	protein_coding	49	132	87	221	176	235	82	56	161	111	211	45	146	237	371	349	1	20	107	9	102	118	170	61	63	91	54	10	401	41	186	361	84	62	176	23	42	153	37	36	65	30	10	348	20	98	61	96
ENSMUSG00000004788=Eif2b2	protein_coding	149	119	84	36	271	17	115	179	69	165	147	190	285	153	12	14	54	79	114	11	138	33	27	175	138	417	419	148	276	140	556	138	105	82	297	60	108	75	29	81	111	162	41	38	107	42	161	37
ENSMUSG00000004789=Dlst	protein_coding	39	141	154	51	43	6	107	12	59	180	33	45	100	132	75	4	24	23	77	7	95	48	12	5	66	74	10	68	98	66	160	171	62	37	10	5	65	17	313	40	108	49	3	8	157	92	17	186
ENSMUSG00000004791=Pgf	protein_coding	1	0	0	0	0	0	0	0	3	1	2	0	0	1	0	1	1	0	0	0	0	0	0	0	0	0	1	0	0	0	0	0	0	0	0	0	1	0	1	0	1	0	0	0	0	0	0	0
ENSMUSG00000004798=Ulk2	protein_coding	1	1	1	0	1	40	0	3	0	0	0	0	2	2	1	0	0	0	0	0	64	3	0	0	3	0	62	1	8	0	0	0	2	0	1	6	0	0	0	0	1	0	1	0	0	0	0	0
ENSMUSG00000004814=Ccl24	protein_coding	0	0	0	1	0	0	0	0	0	0	1	0	0	0	0	0	0	0	0	0	0	0	0	0	0	0	1	0	0	1	0	0	1	0	0	0	6	0	0	0	0	0	0	3	0	0	1	0
ENSMUSG00000004815=Dgkq	protein_coding	13	23	28	6	1	0	1	1	9	11	1	12	0	2	0	67	0	39	29	0	0	0	6	0	2	0	0	1	2	0	1	8	0	0	0	0	1	0	1	0	27	12	1	0	0	0	0	0
ENSMUSG00000004821=Tmed11	protein_coding	0	0	0	0	0	0	0	0	0	0	0	0	0	0	0	0	0	0	0	0	0	0	0	0	0	0	0	0	0	0	0	0	0	0	0	0	0	0	0	0	0	0	0	0	0	0	0	0
ENSMUSG00000004837=Grap	protein_coding	0	0	0	0	0	0	0	0	0	0	0	0	0	0	0	0	0	0	0	0	0	0	0	0	0	0	0	0	0	0	0	0	0	0	0	0	0	0	0	0	0	0	0	0	0	0	0	0
ENSMUSG00000004842=Pou1f1	protein_coding	0	0	0	18	0	0	0	2	0	0	0	0	2	1	0	0	0	0	0	0	0	0	0	0	0	0	0	0	0	0	0	0	0	0	0	0	0	0	0	0	0	0	0	1	0	0	0	0
ENSMUSG00000004843=Chmp2b	protein_coding	18	52	32	13	45	54	9	68	53	41	9	29	5	60	54	16	6	11	50	5	103	9	2	31	23	120	86	7	17	25	124	13	16	2	99	237	2	8	2	1	2	50	3	2	5	186	8	50
ENSMUSG00000004846=Plod3	protein_coding	84	34	32	29	78	105	26	313	131	147	146	174	55	377	112	88	74	6	7	16	94	202	109	6	56	25	8	5	8	183	8	118	71	4	5	4	362	83	43	24	225	181	34	108	18	375	10	252
ENSMUSG00000004849=Ap1s1	protein_coding	102	66	29	2	31	3	68	44	93	40	35	57	17	13	125	275	8	1	255	6	33	14	54	12	84	0	24	11	8	48	48	2	37	1	21	26	7	0	97	11	155	10	14	1	0	15	22	2
ENSMUSG00000004864=Mapk13	protein_coding	5	0	40	1	46	3	18	0	0	0	0	1	0	1	0	155	1	0	43	0	0	0	0	1	11	0	126	4	0	0	1	0	18	0	1	1	0	0	2	5	8	1	1	24	0	1	0	221
ENSMUSG00000004865=Srpk1	protein_coding	171	211	270	179	239	169	234	308	156	326	226	150	274	173	101	360	134	94	174	22	45	194	171	433	243	280	259	166	236	387	392	210	194	30	8	231	220	281	237	40	122	390	395	236	30	316	266	288
ENSMUSG00000004872=Pax3	protein_coding	0	0	0	0	2	0	0	0	0	0	0	0	0	0	0	0	0	0	0	0	0	0	0	0	0	0	0	0	0	0	1	0	0	0	0	0	0	0	0	0	1	0	0	0	0	0	0	0
ENSMUSG00000004880=Lbr	protein_coding	236	131	461	503	501	320	65	303	661	139	409	341	339	305	164	85	138	196	234	32	262	214	215	71	124	144	362	98	434	581	54	49	85	162	91	964	415	53	41	404	302	202	150	595	72	134	569	131
ENSMUSG00000004885=Crabp2	protein_coding	0	26	0	28	0	1	0	0	0	24	0	0	3	0	0	0	0	10	4	1	2	0	81	1	1	0	4	0	0	17	4	0	5	0	0	0	0	0	0	0	94	115	4	0	0	1	0	0
ENSMUSG00000004891=Nes	protein_coding	71	33	0	1	0	0	0	82	1	12	30	49	4	3	85	21	0	0	47	0	2	1	2	0	1	0	0	25	6	0	0	0	1	0	2	0	90	0	0	20	26	0	2	0	1	0	96	0
ENSMUSG00000004892=Bcan	protein_coding	5	0	0	0	0	0	0	0	0	0	0	1	0	0	0	0	0	0	0	0	0	0	0	0	0	0	0	0	0	0	0	0	0	0	0	0	0	0	0	0	0	0	0	0	0	0	0	0
ENSMUSG00000004894=Hapln2	protein_coding	0	0	0	0	0	0	0	0	0	0	0	0	0	0	0	0	0	0	0	0	0	0	0	0	0	0	0	0	0	0	0	0	0	0	0	0	0	0	0	0	0	0	0	0	0	0	0	0
ENSMUSG00000004895=Prcc	protein_coding	1	8	0	0	0	0	0	0	0	1	0	0	0	0	1	0	0	0	0	0	0	0	0	0	0	28	1	0	0	0	0	0	0	0	1	0	0	0	0	0	0	0	0	126	4	0	0	0
ENSMUSG00000004896=Rrnad1	protein_coding	19	53	21	20	9	5	1	120	14	10	10	3	30	94	12	43	3	163	173	5	30	55	53	3	8	21	2	62	50	86	51	94	13	71	5	3	20	6	3	7	21	83	4	33	125	53	41	103
ENSMUSG00000004897=Hdgf	protein_coding	1152	1739	1470	1370	1716	1239	366	1803	1821	968	1219	1099	1490	1425	821	1187	355	920	1017	72	1125	1102	618	1554	860	816	1370	538	1916	1039	1418	1634	777	420	296	597	1053	704	770	592	1320	1550	487	543	1247	1495	1892	1165
ENSMUSG00000004902=Slc25a18	protein_coding	54	0	0	0	0	0	0	0	0	0	0	0	0	1	0	0	0	0	0	0	0	0	0	0	1	0	2	0	0	0	0	0	0	0	0	0	0	0	0	0	0	0	0	0	0	0	0	0
ENSMUSG00000004929=Thop1	protein_coding	36	104	59	2	21	0	0	2	30	2	165	56	63	40	3	1	0	43	35	4	2	1	19	6	0	1	37	1	17	71	1	41	0	28	1	0	5	2	0	3	1	0	1	70	28	0	79	40
ENSMUSG00000004931=Apba3	protein_coding	37	29	44	92	91	108	1	7	50	33	76	37	121	21	62	78	5	49	8	3	77	19	0	17	7	2	42	59	69	14	26	52	5	9	3	2	15	0	10	4	101	1	43	19	1	21	73	35
ENSMUSG00000004933=Matk	protein_coding	0	1	0	0	0	0	0	0	0	0	0	0	0	0	0	0	0	0	0	0	0	0	0	0	0	0	1	0	0	0	0	0	0	0	0	0	0	0	1	0	0	0	0	0	0	0	0	0
ENSMUSG00000004934=Pias4	protein_coding	18	32	16	89	28	5	19	70	40	63	28	56	61	64	11	304	30	33	3	1	2	32	29	7	86	7	12	25	18	41	16	4	47	59	2	10	4	8	51	6	6	1	149	7	8	70	36	26
ENSMUSG00000004936=Map2k1	protein_coding	179	47	173	209	519	259	91	393	136	222	518	358	266	484	204	189	48	186	348	26	338	484	95	116	160	319	522	434	84	561	724	134	124	163	1064	383	453	146	304	164	379	153	273	233	38	162	229	109
ENSMUSG00000004937=Sgta	protein_coding	102	114	328	219	136	175	135	250	136	411	110	331	218	394	233	137	147	77	37	10	241	208	156	122	52	352	83	283	211	102	214	129	62	53	11	153	210	169	26	11	146	442	150	22	712	126	222	103
ENSMUSG00000004939=Nmrk2	protein_coding	0	0	0	0	0	0	0	0	0	0	0	0	0	0	0	0	0	0	0	0	0	0	0	0	0	0	0	0	0	0	0	0	0	0	0	0	0	0	0	0	0	0	0	0	0	0	0	0
ENSMUSG00000004945=Tmem242	protein_coding	178	180	205	81	157	145	18	273	134	19	102	243	223	125	175	69	49	18	35	6	171	101	10	139	107	26	72	121	225	195	39	14	114	53	108	284	113	103	66	156	155	81	195	104	216	83	78	23
ENSMUSG00000004947=Dtx2	protein_coding	152	26	97	40	9	61	33	67	52	111	74	43	4	5	54	130	0	10	1	4	51	7	47	4	109	61	2	5	46	35	5	1	125	6	9	1	1	2	0	2	79	27	5	80	216	17	85	14
ENSMUSG00000004948=Zp3	protein_coding	23	0	84	5	5	0	0	0	74	59	73	9	19	5	75	59	2	25	16	0	317	143	246	13	58	3	3	41	9	68	288	6	37	1	0	2	80	340	120	5	14	3	113	1	214	115	34	0
ENSMUSG00000004951=Hspb1	protein_coding	160	183	269	477	256	60	38	58	261	508	619	222	203	584	143	182	27	68	87	26	214	167	76	58	736	122	192	170	46	515	190	159	422	32	32	13	52	32	81	71	371	57	374	36	84	483	46	134
ENSMUSG00000004952=Rasa4	protein_coding	14	1	1	22	0	174	69	0	37	3	3	0	7	8	17	3	1	104	4	0	2	0	71	3	1	100	202	6	0	1	3	153	0	28	5	1	0	1	0	5	0	2	5	95	13	20	9	0
ENSMUSG00000004961=Syt5	protein_coding	0	0	0	0	0	0	0	0	0	0	0	0	0	0	0	0	0	0	0	0	0	0	0	0	0	0	0	0	0	0	0	0	0	0	0	0	0	0	0	0	0	0	0	0	0	0	2	0
ENSMUSG00000004980=Hnrnpa2b1	protein_coding	1334	1405	1253	1476	1638	581	615	1161	1782	1544	1604	2056	2363	1626	1016	553	360	949	732	220	1262	1318	750	1264	1541	917	1248	1081	1383	2147	1897	1978	1226	757	852	445	1118	1367	1041	1094	1629	1899	1002	473	572	1909	1227	2057
ENSMUSG00000004988=Fxyd4	protein_coding	456	443	347	392	359	459	153	973	554	522	472	405	809	553	760	473	131	318	688	33	635	393	234	687	337	634	376	520	832	537	738	308	348	263	404	527	720	312	260	58	588	468	529	227	503	317	604	375
ENSMUSG00000004994=Ccdc130	protein_coding	11	24	0	0	7	0	1	0	23	200	20	0	28	6	79	3	4	23	1	2	1	8	2	0	0	0	0	0	0	0	0	3	0	40	1	0	0	0	0	75	3	3	8	2	0	0	0	6
ENSMUSG00000004996=Mri1	protein_coding	86	77	49	115	8	1	6	0	32	119	36	111	7	219	1	124	40	3	4	11	55	116	73	5	115	3	0	2	128	169	23	52	81	18	18	2	11	44	28	10	3	219	45	0	1	65	94	14
ENSMUSG00000005034=Prkacb	protein_coding	32	97	80	6	23	63	24	119	234	17	36	37	5	4	121	8	3	21	29	5	1	63	29	1	13	36	36	1	77	3	343	121	9	1	11	259	17	189	150	14	146	1	1	77	124	1	180	1
ENSMUSG00000005043=Sgsh	protein_coding	1	0	0	0	0	0	0	0	0	0	0	0	0	0	0	0	0	0	0	0	0	0	0	0	0	0	0	0	0	0	0	1	0	0	0	0	0	0	0	0	0	0	1	0	16	0	1	0
ENSMUSG00000005045=Chd5	protein_coding	27	1	0	0	0	0	0	47	2	0	0	0	0	0	0	4	0	0	0	0	0	0	0	0	0	0	0	0	0	0	0	0	0	0	0	0	0	0	0	1	0	0	0	0	0	0	0	0
ENSMUSG00000005054=Cstb	protein_coding	405	575	605	434	424	81	104	144	637	290	127	339	600	284	161	190	44	74	198	35	45	137	119	107	307	47	56	75	69	187	134	210	179	37	40	52	158	172	54	60	154	176	199	46	49	127	131	151
ENSMUSG00000005057=Sh2b2	protein_coding	0	0	1	0	0	0	0	0	0	0	0	0	0	0	0	0	0	0	0	0	0	0	0	0	0	0	0	0	0	0	0	0	0	0	0	0	0	0	0	0	0	0	0	0	0	0	0	0
ENSMUSG00000005069=Pex5	protein_coding	0	0	76	2	18	34	0	31	12	8	0	0	17	6	110	8	6	2	1	0	1	0	0	64	5	76	4	2	1	0	1	1	2	36	49	130	4	45	8	21	1	1	1	2	276	1	0	6
ENSMUSG00000005078=Jkamp	protein_coding	33	252	42	4	96	5	2	66	92	184	252	69	3	2	92	334	91	8	277	5	119	5	6	151	68	221	31	36	72	345	458	185	21	2	197	18	3	112	104	138	201	7	5	24	29	17	68	10
ENSMUSG00000005087=Cd44	protein_coding	0	0	0	0	1	0	0	0	0	0	0	0	0	0	0	0	0	0	0	0	0	0	0	0	0	0	0	0	0	0	1	0	0	0	0	0	0	0	0	0	0	0	0	0	0	0	0	0
ENSMUSG00000005089=Slc1a2	protein_coding	0	0	0	0	0	0	0	1	0	0	0	0	0	0	0	0	0	0	0	0	0	1	0	0	0	0	0	0	0	0	0	0	0	0	0	0	1	0	0	0	0	0	0	0	0	1	0	0
ENSMUSG00000005102=Eif2ak4	protein_coding	5	29	48	16	13	2	0	112	143	4	47	73	3	4	84	78	62	0	129	11	7	48	40	96	36	5	84	14	27	58	10	3	22	7	168	3	269	32	6	69	3	2	2	3	4	1	77	32
ENSMUSG00000005103=Wdr1	protein_coding	65	18	20	95	6	2	1	49	67	109	9	16	17	12	47	46	3	5	155	10	59	6	3	8	14	0	73	13	38	96	12	1	7	1	3	36	7	0	3	2	42	3	1	33	128	75	148	13
ENSMUSG00000005107=Slc2a9	protein_coding	0	0	0	0	0	0	0	0	0	0	0	0	0	0	4	0	0	0	0	0	2	11	0	0	0	1	0	0	0	0	0	0	0	0	1	0	0	1	0	0	0	0	0	1	0	0	0	1
ENSMUSG00000005124=Wisp1	protein_coding	0	0	0	0	0	0	0	0	0	0	0	0	0	0	0	0	0	0	0	0	0	0	0	0	1	0	0	16	0	0	0	0	2	0	0	0	0	0	0	0	0	1	0	0	0	1	0	0
ENSMUSG00000005125=Ndrg1	protein_coding	66	1	3	49	58	40	0	26	66	98	48	28	3	141	56	26	0	0	1	0	1	4	0	11	11	104	3	22	23	0	64	3	13	3	0	8	7	1	0	4	0	0	2	0	6	11	21	0
ENSMUSG00000005131=4930550C14Rik	protein_coding	0	0	0	0	0	0	0	0	0	0	0	0	0	5	0	0	0	11	0	0	0	0	0	0	0	0	0	0	1	0	0	0	0	0	0	0	0	0	0	63	0	0	0	0	1	0	1	0
ENSMUSG00000005142=Man2b1	protein_coding	17	214	86	9	28	92	105	21	6	243	21	83	3	39	20	60	81	3	5	10	12	7	83	23	99	12	2	345	179	24	115	79	125	276	239	12	37	61	211	45	49	56	174	23	3	1	15	216
ENSMUSG00000005148=Klf5	protein_coding	30	340	209	116	401	20	81	102	386	169	146	150	150	53	319	220	68	137	256	16	12	49	142	13	43	115	19	10	88	212	165	19	31	149	288	20	46	7	11	262	102	13	142	30	88	13	18	59
ENSMUSG00000005150=Wdr83	protein_coding	225	140	31	28	2	63	2	63	23	35	33	18	50	16	52	21	9	18	50	0	9	12	6	106	42	1	25	41	83	102	81	7	23	0	12	24	122	7	92	47	20	2	185	146	16	134	11	10
ENSMUSG00000005161=Prdx2	protein_coding	1223	808	1089	987	667	683	127	754	814	812	1183	1028	897	679	698	310	406	597	426	82	716	1119	737	722	673	595	1300	1294	1172	1624	795	994	688	365	413	548	1089	458	33	664	685	1537	1407	450	1230	863	1059	1206
ENSMUSG00000005198=Polr2a	protein_coding	660	712	327	365	860	357	209	608	483	742	851	348	914	582	303	238	266	540	571	41	535	449	116	934	786	645	154	451	667	789	1247	254	751	185	291	765	418	229	977	285	180	915	322	320	832	892	463	341
ENSMUSG00000005202=Shbg	protein_coding	0	0	0	1	0	0	0	0	0	0	0	0	0	0	0	1	0	0	0	0	0	0	0	0	0	0	0	0	0	0	0	0	0	0	0	0	0	0	0	0	0	0	0	0	0	0	0	0
ENSMUSG00000005204=Senp3	protein_coding	1	28	57	54	31	165	4	291	42	5	82	135	70	53	66	55	134	36	24	6	94	21	165	50	14	19	39	9	126	117	65	36	23	2	99	25	37	15	32	38	83	40	70	49	113	14	24	93
ENSMUSG00000005220=Corin	protein_coding	0	0	0	0	5	0	0	0	0	1	0	0	0	0	0	0	1	0	0	0	0	0	0	1	3	0	0	0	1	0	0	0	0	1	0	0	3	0	0	0	0	0	0	0	0	0	0	2
ENSMUSG00000005225=Plekha8	protein_coding	0	33	0	27	1	19	12	2	138	14	20	15	45	63	41	1	7	13	36	0	51	64	7	25	10	16	8	6	24	40	14	1	2	20	6	2	1	33	87	38	4	2	72	16	2	0	52	42
ENSMUSG00000005232=G6pc2	protein_coding	0	0	0	0	0	0	0	0	0	0	0	0	0	0	0	0	0	0	0	0	0	0	0	0	0	0	0	0	0	0	0	0	0	0	0	0	0	0	0	0	0	0	0	0	0	0	0	0
ENSMUSG00000005233=Spc25	protein_coding	301	200	145	170	180	260	53	121	372	74	65	75	98	71	78	29	185	22	188	10	86	7	39	57	78	197	14	190	536	128	301	55	50	277	130	527	65	23	549	32	134	12	18	62	9	33	34	216
ENSMUSG00000005237=Dnah2	protein_coding	0	0	5	1	1	1	4	1	11	11	1	0	0	4	15	3	0	0	5	2	0	0	0	0	3	1	1	5	169	4	3	0	5	0	0	0	7	1	11	0	0	0	2	0	0	1	8	0
ENSMUSG00000005251=Ripk4	protein_coding	111	1	1	0	0	0	0	0	40	0	2	1	0	1	0	90	1	0	199	7	1	1	27	2	27	0	1	2	0	1	304	7	16	45	0	2	6	0	46	1	4	1	8	0	0	0	0	2
ENSMUSG00000005262=Ufd1l	protein_coding	72	167	270	130	131	159	0	175	101	113	52	10	177	122	132	129	92	42	187	11	85	70	117	56	24	6	64	117	83	188	56	112	20	84	6	9	91	17	23	141	211	326	111	92	7	2	293	19
ENSMUSG00000005267=Zfp287	protein_coding	0	0	0	2	0	0	0	0	0	0	0	0	0	0	0	0	0	0	0	0	0	30	1	0	0	0	0	0	0	0	0	2	1	0	0	1	1	1	10	0	0	0	2	0	0	0	0	52
ENSMUSG00000005268=Prlr	protein_coding	0	7	0	23	44	77	91	1	122	6	29	4	2	4	9	0	3	0	1	3	2	74	3	0	6	0	4	3	0	0	0	0	1	0	65	4	42	0	0	0	90	5	2	1	1	1	0	0
ENSMUSG00000005299=Letm1	protein_coding	364	165	91	91	156	70	62	57	280	191	204	240	53	209	133	141	163	164	166	28	192	52	59	8	156	12	101	8	92	170	220	268	191	62	375	94	155	14	121	22	133	67	52	19	225	90	174	84
ENSMUSG00000005312=Ubqln1	protein_coding	178	85	37	9	111	7	52	44	116	95	145	140	79	155	81	50	38	69	45	5	132	135	55	120	107	255	42	154	214	122	10	131	86	29	86	1	52	149	246	25	193	49	18	60	98	177	61	165
ENSMUSG00000005320=Fgfr4	protein_coding	0	0	1	1	0	0	0	0	3	0	0	39	2	1	0	0	0	0	0	2	0	1	0	0	0	1	2	0	5	0	1	0	0	3	0	0	1	0	0	1	0	0	0	1	0	0	0	0
ENSMUSG00000005338=Cadm3	protein_coding	1	0	1	0	0	0	0	0	0	0	0	0	0	0	0	0	0	0	1	0	0	0	0	0	0	2	0	0	0	0	0	0	0	0	0	0	0	0	0	0	0	0	0	0	0	0	0	69
ENSMUSG00000005339=Fcer1a	protein_coding	0	0	0	0	0	0	0	0	0	0	0	0	0	0	0	0	0	0	0	0	0	0	0	0	1	0	0	0	0	0	0	0	0	0	0	0	0	0	0	0	0	0	0	0	0	0	0	0
ENSMUSG00000005354=Txn2	protein_coding	339	267	257	331	275	514	68	203	291	777	377	479	1060	320	597	702	244	477	491	42	554	668	169	89	482	259	530	182	936	418	868	489	536	175	639	131	610	151	767	341	447	923	642	470	499	291	659	280
ENSMUSG00000005355=Casp14	protein_coding	1	1	0	0	0	0	52	2	0	0	0	0	0	0	0	0	0	0	0	0	0	0	0	0	1	17	0	78	1	0	0	0	0	13	206	5	3	0	0	0	0	3	1	0	0	0	0	0
ENSMUSG00000005357=Slc1a6	protein_coding	0	0	0	0	0	0	0	0	0	0	0	0	0	0	0	0	0	0	0	0	0	0	0	0	0	0	0	0	0	0	0	0	0	0	0	0	0	0	0	0	0	0	0	0	0	0	0	0
ENSMUSG00000005360=Slc1a3	protein_coding	0	0	77	20	3	2	0	2	0	0	0	0	1	3	0	112	0	2	0	0	24	0	4	4	2	0	4	0	4	7	0	0	1	0	1	1	3	0	1	0	0	0	0	0	4	1	1	0
ENSMUSG00000005362=Crbn	protein_coding	41	204	231	123	118	59	30	146	268	285	93	97	191	99	112	42	23	79	86	6	224	136	72	123	91	68	179	38	78	133	276	202	73	81	244	27	113	27	308	25	25	40	60	141	97	46	341	336
ENSMUSG00000005364=Il5ra	protein_coding	0	0	0	0	0	0	0	0	0	0	0	0	0	0	0	0	0	0	0	0	0	0	0	0	0	1	0	0	0	0	0	0	0	0	0	0	0	0	0	0	0	0	0	0	0	0	0	0
ENSMUSG00000005370=Msh6	protein_coding	1103	629	1112	887	522	919	432	1473	820	1245	886	898	1284	927	1705	1210	409	591	988	116	1658	894	629	1394	995	1507	877	648	928	1617	2381	290	814	856	820	2034	1197	669	1443	295	1563	1691	532	881	1446	2079	1478	503
ENSMUSG00000005371=Fbxo11	protein_coding	25	98	98	82	247	174	1	257	349	81	153	34	223	95	147	51	39	70	60	1	130	136	73	44	59	3	9	182	10	8	15	72	65	0	3	181	115	7	90	193	56	9	3	152	247	36	45	0
ENSMUSG00000005373=Mlxipl	protein_coding	0	0	0	0	0	0	0	0	0	0	0	0	0	1	0	0	0	0	0	0	0	0	0	0	0	0	0	0	0	0	0	0	1	0	0	0	0	0	0	0	0	1	0	0	1	0	0	0
ENSMUSG00000005374=Tbl2	protein_coding	13	86	23	1	152	2	0	279	4	13	2	10	105	3	3	2	0	47	12	4	97	13	2	130	10	2	39	3	13	152	19	11	2	1	7	2	31	14	5	26	3	0	0	9	7	3	9	10
ENSMUSG00000005378=Wbscr22	protein_coding	35	76	143	36	179	205	38	75	63	86	98	8	113	67	71	98	45	49	87	8	100	25	26	13	42	78	158	23	259	84	14	1	14	203	22	106	17	1	6	9	2	171	29	19	211	11	76	6
ENSMUSG00000005397=Nid1	protein_coding	62	245	80	101	58	4	105	313	37	177	187	218	285	201	160	143	137	67	122	17	70	22	34	208	41	50	7	79	105	126	19	76	24	72	6	8	254	77	4	55	84	224	9	10	24	13	160	65
ENSMUSG00000005410=Mcm5	protein_coding	441	960	1402	1433	730	1215	551	1744	849	894	1432	1541	1544	1664	984	1238	730	882	874	198	1400	1982	875	890	1003	883	2258	777	2487	1119	2412	1964	1115	662	1498	1434	2686	1409	2292	684	1488	2559	1226	1056	1925	1805	1047	940
ENSMUSG00000005413=Hmox1	protein_coding	0	1	0	0	1	0	0	0	1	1	0	0	5	0	0	0	0	1	2	0	1	0	0	0	1	0	0	0	0	1	0	0	0	2	0	0	1	0	0	0	0	0	0	0	0	0	1	0
ENSMUSG00000005417=Mprip	protein_coding	207	244	150	263	312	110	60	195	322	405	240	130	127	79	237	286	71	151	319	11	27	254	248	159	96	225	39	808	210	73	355	744	63	43	20	126	133	163	98	52	21	228	328	179	20	90	118	5
ENSMUSG00000005442=Cic	protein_coding	38	52	95	13	5	2	5	68	104	56	170	61	146	10	13	53	6	6	2	15	3	18	1	11	58	20	20	76	4	53	19	10	31	0	3	5	56	17	17	14	6	10	3	4	44	9	13	24
ENSMUSG00000005447=Pafah1b3	protein_coding	188	47	86	153	114	131	78	48	166	68	301	60	251	22	26	195	47	129	253	13	96	76	42	2	25	242	107	32	12	139	159	215	15	0	29	35	108	5	105	9	142	470	69	12	198	88	55	134
ENSMUSG00000005465=Il27ra	protein_coding	0	0	6	0	1	0	0	0	0	0	0	0	0	0	0	0	0	0	0	0	0	0	0	0	0	0	0	0	0	0	0	0	0	0	0	0	0	0	0	0	0	0	0	0	0	0	0	0
ENSMUSG00000005469=Prkaca	protein_coding	141	2	48	26	42	32	5	143	11	135	38	75	7	235	150	123	30	10	101	2	50	30	25	80	63	19	115	9	168	7	164	11	57	46	32	0	27	18	86	5	116	200	10	24	3	83	7	25
ENSMUSG00000005470=Asf1b	protein_coding	60	90	94	116	38	282	10	354	252	85	52	236	64	143	392	35	3	216	104	24	106	23	5	3	206	83	61	67	90	47	426	206	185	33	475	497	71	7	76	188	40	405	18	352	16	286	121	115
ENSMUSG00000005474=Myl10	protein_coding	0	0	0	0	0	0	0	0	0	0	0	0	0	0	0	0	0	0	0	0	0	0	0	0	0	0	0	0	0	0	0	0	0	0	0	0	0	0	0	0	0	0	0	0	0	0	0	0
ENSMUSG00000005481=Ddx39	protein_coding	1086	721	656	1323	1790	1396	298	1717	797	628	1260	1118	1457	1846	1429	1104	628	596	1033	91	1469	1006	812	1831	705	1009	1522	1095	1071	2269	685	1333	786	441	1253	1844	1458	871	223	764	1222	893	1743	1019	658	1542	1372	972
ENSMUSG00000005483=Dnajb1	protein_coding	23	45	220	175	86	241	19	230	136	46	257	140	172	402	28	182	21	153	102	24	136	359	158	217	82	160	41	21	420	81	579	109	116	101	117	151	151	17	130	26	29	251	25	168	193	129	24	219
ENSMUSG00000005493=Msh4	protein_coding	0	0	0	0	0	0	0	0	16	11	0	0	0	0	0	0	1	0	0	0	0	1	1	0	1	0	0	0	0	1	2	1	0	0	0	0	0	0	0	0	0	0	0	0	0	1	0	0
ENSMUSG00000005501=Usp40	protein_coding	69	66	56	5	12	32	3	18	74	17	17	11	32	9	95	35	2	64	5	3	20	46	83	107	4	25	11	21	209	0	5	3	1	78	232	7	13	61	17	5	4	0	22	12	29	4	27	49
ENSMUSG00000005503=Evx1	protein_coding	0	0	0	0	0	0	0	0	0	0	0	0	0	0	0	0	0	0	0	0	0	0	0	0	0	0	7	0	0	0	0	0	0	0	0	0	0	0	0	0	0	0	0	0	0	0	0	0
ENSMUSG00000005505=Kbtbd4	protein_coding	1	78	30	46	106	26	0	0	59	52	46	0	69	152	118	9	2	28	25	0	8	103	3	137	58	14	264	63	10	31	40	9	25	2	5	50	140	10	4	1	72	5	52	6	49	1	0	0
ENSMUSG00000005506=Celf1	protein_coding	316	249	264	235	193	110	11	247	265	16	496	111	231	285	148	210	115	130	93	21	102	118	129	123	161	330	330	92	453	197	160	39	116	90	108	51	67	73	286	201	185	303	179	354	114	94	284	48
ENSMUSG00000005510=Ndufs3	protein_coding	77	295	311	553	304	384	94	592	180	366	221	96	729	148	137	173	74	165	174	17	286	146	148	119	168	198	215	209	474	122	146	315	117	192	14	138	244	173	75	60	113	201	374	51	249	203	292	193
ENSMUSG00000005514=Por	protein_coding	19	53	60	55	151	18	1	18	77	75	114	127	29	12	152	40	32	20	16	4	77	6	49	138	53	4	42	137	97	4	11	9	47	65	1	2	215	15	54	70	173	18	24	3	5	149	52	1
ENSMUSG00000005533=Igf1r	protein_coding	1	0	1	0	0	0	0	16	0	25	6	1	7	1	2	1	0	0	2	0	0	0	9	1	0	2	0	0	0	12	0	0	0	0	0	0	0	0	0	0	1	37	0	0	0	0	2	0
ENSMUSG00000005534=Insr	protein_coding	0	2	0	1	2	0	1	0	0	56	48	1	37	26	1	0	0	1	1	0	2	2	0	0	2	0	2	0	81	0	15	0	4	1	0	0	23	0	1	0	54	2	2	0	0	2	41	0
ENSMUSG00000005540=Fcer2a	protein_coding	0	0	0	0	0	0	0	0	0	0	0	1	0	0	0	0	0	2	0	0	0	0	0	0	0	0	0	0	0	0	0	0	0	0	0	0	0	0	0	0	0	0	0	0	0	0	0	0
ENSMUSG00000005547=Cyp2a5	protein_coding	0	0	0	0	0	0	0	0	0	0	0	0	0	0	0	0	0	0	0	0	0	0	0	0	0	0	0	0	0	0	0	0	0	0	0	0	0	0	0	0	0	0	0	0	0	0	0	0
ENSMUSG00000005553=Atp4a	protein_coding	0	0	0	0	0	0	0	0	0	0	0	0	0	0	0	0	0	0	0	0	0	0	0	0	0	0	0	0	0	0	0	0	0	0	0	0	0	0	0	0	0	0	0	0	0	0	0	0
ENSMUSG00000005566=Trim28	protein_coding	2579	2021	2373	2073	1717	1972	758	3338	1942	2252	3045	1715	3780	3178	2399	2183	618	1244	1941	192	1826	1697	1605	1661	1936	2457	1270	1328	3139	3303	2783	2811	1514	743	1080	2190	4054	899	2026	1335	2717	2397	2236	1430	2321	3084	2615	2746
ENSMUSG00000005575=Ube2m	protein_coding	7	9	33	19	16	0	3	41	42	17	27	7	14	36	16	75	14	10	10	4	7	9	8	21	10	34	42	3	10	31	15	3	9	10	5	25	9	7	26	10	30	0	0	0	0	20	20	6
ENSMUSG00000005580=Adcy9	protein_coding	41	29	47	54	18	16	12	49	82	58	46	38	71	23	20	26	3	12	86	6	7	25	16	22	63	22	50	22	13	44	24	39	41	0	6	26	25	10	12	9	60	13	34	4	12	25	2	8
ENSMUSG00000005583=Mef2c	protein_coding	0	0	0	0	0	0	0	1	0	0	0	0	0	0	0	0	0	0	1	0	0	0	0	0	0	0	0	0	0	0	0	0	0	0	1	0	1	0	0	0	0	0	0	0	0	1	0	0
ENSMUSG00000005609=Ctr9	protein_coding	122	50	107	42	65	25	62	2	28	23	5	32	108	128	5	70	12	111	87	8	16	13	90	21	4	6	3	1	15	1	175	183	3	32	0	200	2	92	81	11	203	6	179	4	152	86	26	13
ENSMUSG00000005610=Eif4g2	protein_coding	1646	2462	2913	1929	2042	2368	584	3422	2668	1167	2779	1547	2222	2283	1516	2879	981	1807	1981	147	2510	2572	1273	1446	1191	1583	1818	1001	2120	3119	3031	1635	1144	1166	1092	2374	2480	2056	1628	2394	1991	1998	1997	2042	3679	1701	2267	1972
ENSMUSG00000005611=Mrvi1	protein_coding	0	0	0	0	0	0	0	0	0	0	0	1	0	0	0	0	0	0	0	0	0	0	0	0	1	0	0	0	0	0	0	0	0	0	0	0	0	0	17	0	0	3	0	1	0	0	0	0
ENSMUSG00000005615=Pcyt1a	protein_coding	49	0	28	0	28	1	0	1	43	57	4	0	48	6	26	1	57	0	17	0	135	4	0	79	58	49	2	1	5	4	212	31	44	1	1	0	2	1	1	2	1	1	22	0	14	0	0	0
ENSMUSG00000005621=Zfp592	protein_coding	14	0	49	0	0	29	9	173	2	5	13	1	0	5	0	29	14	3	4	16	20	1	0	0	0	71	0	0	4	11	0	30	2	0	3	14	1	0	1	80	2	8	0	22	6	8	0	0
ENSMUSG00000005625=Psmd4	protein_coding	176	746	402	358	507	400	148	764	435	378	118	662	580	542	506	423	254	299	243	51	152	184	119	782	347	557	294	461	642	233	139	522	405	273	61	358	621	200	578	356	368	761	617	495	43	502	670	461
ENSMUSG00000005628=Tmod4	protein_coding	0	0	0	0	0	0	26	1	0	0	0	0	0	0	0	0	0	0	0	0	0	0	0	0	0	0	0	0	0	16	1	0	0	0	0	0	1	0	0	0	0	0	0	0	0	0	0	0
ENSMUSG00000005640=Insrr	protein_coding	0	0	0	0	0	0	0	0	0	0	0	0	0	0	0	0	0	0	0	0	0	0	0	0	0	0	0	0	0	0	0	0	0	0	0	0	0	0	0	0	0	0	0	0	0	0	0	0
ENSMUSG00000005649=Cabp5	protein_coding	0	0	0	0	0	0	0	0	0	0	0	0	0	0	0	0	0	0	0	0	0	0	0	0	0	0	0	0	0	0	0	0	0	0	0	0	0	0	0	0	0	0	0	0	0	0	0	0
ENSMUSG00000005656=Snx6	protein_coding	201	109	70	57	226	65	121	607	88	71	210	79	386	194	238	53	62	201	201	17	410	236	143	239	103	179	193	140	215	74	498	25	89	19	95	76	132	51	127	33	211	772	379	140	304	175	234	162
ENSMUSG00000005667=Mthfd2	protein_coding	262	453	346	139	117	341	90	612	301	158	215	223	540	188	143	49	160	226	299	18	34	125	22	3	9	158	8	133	249	259	24	166	6	1	238	27	460	223	125	40	7	423	44	115	506	82	492	851
ENSMUSG00000005672=Kit	protein_coding	34	285	29	185	96	194	11	120	307	94	257	362	346	123	239	288	152	47	11	15	146	58	44	173	42	287	44	8	319	126	115	11	24	226	18	84	152	17	25	161	78	217	225	279	326	4	113	9
ENSMUSG00000005674=Tomm40l	protein_coding	1	223	0	29	39	21	0	1	38	12	2	6	24	2	5	51	17	23	9	0	2	0	16	107	30	31	38	3	243	3	134	6	27	0	0	7	6	6	1	50	5	2	3	2	4	21	8	0
ENSMUSG00000005677=Nr1i3	protein_coding	0	43	0	12	3	8	0	2	0	3	0	1	3	0	2	15	2	1	2	0	0	0	5	36	1	5	4	0	12	0	18	1	1	0	0	3	0	1	1	1	1	0	1	2	0	1	2	0
ENSMUSG00000005681=Apoa2	protein_coding	0	0	0	0	0	0	0	0	0	0	0	0	0	0	0	0	0	0	0	0	0	0	0	0	0	0	0	0	0	0	0	0	0	0	0	0	0	0	0	0	0	0	0	0	0	0	0	0
ENSMUSG00000005682=Pan2	protein_coding	81	31	164	183	360	8	57	33	186	126	70	68	354	15	136	32	2	24	231	17	100	143	69	19	17	3	153	10	150	157	52	87	29	38	145	486	36	48	377	119	10	506	21	18	17	151	158	291
ENSMUSG00000005683=Cs	protein_coding	416	474	534	483	572	217	309	489	535	605	506	602	412	827	410	433	161	263	295	45	514	478	536	551	494	621	762	466	415	479	1180	2256	588	389	172	686	889	691	66	407	419	1372	954	435	611	513	763	523
ENSMUSG00000005686=Ampd3	protein_coding	0	0	0	44	42	0	0	0	1	0	0	5	4	1	0	0	0	0	0	0	0	0	0	0	1	3	1	5	0	0	0	0	0	78	1	1	2	137	21	0	2	1	0	0	0	301	2	0
ENSMUSG00000005687=Bcas2	protein_coding	97	393	315	239	424	183	129	500	373	343	116	504	257	138	108	701	107	86	438	33	330	162	40	404	113	332	23	100	533	313	72	28	147	197	18	298	179	79	217	117	123	520	15	201	256	78	193	92
ENSMUSG00000005696=Sh2d1a	protein_coding	0	0	0	0	0	0	0	0	0	0	0	0	0	11	0	0	0	0	0	0	0	0	0	0	0	0	0	0	0	0	0	0	0	0	0	0	0	0	0	0	0	0	0	0	0	0	0	0
ENSMUSG00000005698=Ctcf	protein_coding	101	91	141	278	168	62	10	306	283	80	160	168	298	246	353	112	10	49	245	7	62	122	67	130	41	328	124	396	123	362	601	21	30	196	8	207	176	58	171	128	374	390	24	329	103	56	233	103
ENSMUSG00000005699=Pard6a	protein_coding	0	18	9	44	2	0	1	134	10	5	0	5	11	4	2	1	2	23	1	1	161	17	1	0	3	0	8	0	7	76	6	1	1	1	3	0	0	12	0	0	55	3	0	0	0	0	10	6
ENSMUSG00000005705=Agrp	protein_coding	344	486	291	260	484	301	283	407	311	547	356	276	319	369	401	381	457	382	577	107	351	271	527	359	231	412	479	370	338	256	533	1344	287	422	263	328	370	502	267	426	277	521	346	238	507	549	547	372
ENSMUSG00000005716=Pvalb	protein_coding	0	0	0	0	0	0	0	0	0	0	0	0	0	0	0	0	0	0	0	0	0	0	0	0	0	0	0	0	0	0	0	0	0	0	0	0	0	0	0	0	0	0	0	0	0	0	0	0
ENSMUSG00000005718=Tfap4	protein_coding	1	0	1	1	0	0	0	0	0	0	0	0	0	1	15	0	1	0	1	0	0	1	1	0	0	0	0	0	0	0	0	0	0	1	0	0	0	0	0	1	0	0	0	0	0	0	0	0
ENSMUSG00000005732=Ranbp1	protein_coding	230	906	601	508	812	376	180	1017	892	527	575	705	945	688	490	448	336	356	660	61	202	681	626	394	259	352	594	434	987	680	666	252	206	462	413	470	357	254	160	220	462	634	990	381	515	406	637	236
ENSMUSG00000005763=Cd247	protein_coding	16	50	16	15	1	29	6	12	8	20	22	4	15	2	7	39	2	8	25	2	32	11	1	33	17	13	14	15	37	25	3	46	6	3	25	57	23	3	1	1	8	13	1	37	3	20	1	3
ENSMUSG00000005774=Rfx5	protein_coding	2	13	0	61	60	1	0	72	9	28	7	32	5	1	1	6	0	3	2	1	1	55	29	1	0	1	0	42	0	11	0	0	1	0	1	6	195	88	29	1	1	4	3	0	1	8	8	0
ENSMUSG00000005779=Psmb4	protein_coding	1288	1878	1535	1213	971	676	481	1613	1071	1441	767	1364	1289	1101	771	974	515	666	649	79	880	1250	943	1040	1065	829	1732	1238	1346	1097	1087	1613	691	592	740	407	819	657	1175	340	1782	1589	514	594	278	908	719	509
ENSMUSG00000005800=Mmp8	protein_coding	0	2	0	0	0	0	0	0	0	0	0	0	0	0	0	0	0	0	0	0	0	0	0	0	0	0	0	0	1	0	0	0	0	0	0	0	0	0	0	0	0	0	0	0	0	0	0	0
ENSMUSG00000005802=Slc30a4	protein_coding	0	0	0	0	0	0	4	0	13	0	0	0	0	0	0	0	0	63	183	1	0	0	75	1	0	2	1	0	0	0	1	1	1	0	0	5	0	0	0	0	0	0	1	0	0	134	1	2
ENSMUSG00000005803=Sqrdl	protein_coding	0	0	0	0	0	1	0	0	0	0	0	0	0	0	1	0	0	0	0	0	0	0	2	0	0	0	0	0	0	0	0	0	1	1	0	2	0	3	1	1	0	2	0	0	0	0	0	0
ENSMUSG00000005804=Bloc1s6	protein_coding	34	0	96	6	26	7	1	4	1	126	137	0	16	4	14	1	0	9	1	2	2	1	169	7	6	0	378	9	139	3	4	0	2	10	1	8	7	1	28	3	0	0	3	2	2	4	6	0
ENSMUSG00000005813=Metap1	protein_coding	114	48	169	106	142	243	29	166	138	181	232	96	319	97	90	201	138	104	62	5	190	101	124	229	107	140	267	97	70	275	27	352	99	92	271	46	207	66	88	65	224	687	162	33	23	25	180	48
ENSMUSG00000005823=Gpr108	protein_coding	0	11	0	50	74	92	16	0	12	119	50	3	2	9	1	89	1	0	6	1	1	4	0	36	59	2	74	49	30	157	37	2	28	0	3	0	7	32	45	63	4	191	5	0	7	0	21	36
ENSMUSG00000005824=Tnfsf14	protein_coding	0	0	0	0	0	0	0	0	0	0	0	0	0	0	0	0	0	0	0	0	0	0	0	1	0	0	0	0	0	0	0	0	0	0	0	0	0	0	0	0	0	0	0	0	0	0	0	0
ENSMUSG00000005836=Gata6	protein_coding	0	1	0	0	0	0	0	1	0	0	0	3	0	0	0	1	0	0	0	0	0	0	0	1	0	0	0	0	1	0	0	0	0	0	0	0	3	1	0	0	0	0	1	0	0	0	0	0
ENSMUSG00000005846=Rsl1d1	protein_coding	312	926	676	686	591	1021	421	693	666	615	720	869	708	1358	677	493	448	334	926	70	691	766	558	551	464	713	781	679	1280	1500	1104	704	387	489	939	1086	556	444	582	657	532	772	224	984	2444	581	916	832
ENSMUSG00000005864=Cnga2	protein_coding	0	0	0	0	0	0	0	0	0	0	0	0	0	0	0	0	0	0	0	0	0	0	0	0	0	0	0	0	0	0	0	0	0	0	0	0	0	0	2	0	0	0	0	0	0	0	0	0
ENSMUSG00000005871=Apc	protein_coding	143	187	116	157	26	188	36	312	340	151	107	104	61	235	358	425	131	59	167	14	77	156	306	304	57	142	17	13	663	25	207	424	68	194	166	304	341	64	275	99	112	13	10	72	617	201	58	0
ENSMUSG00000005873=Reep5	protein_coding	2	30	1	5	70	50	35	29	53	37	11	0	17	5	0	3	4	14	18	1	16	2	34	62	41	192	47	44	2	278	33	2	23	4	0	0	4	42	19	12	17	18	1	20	47	23	1	24
ENSMUSG00000005881=Ergic3	protein_coding	264	176	222	72	56	159	132	138	271	245	221	62	184	22	409	351	150	297	31	20	259	174	184	283	114	142	206	549	55	275	349	107	74	291	54	72	282	114	18	26	113	84	356	184	265	253	267	388
ENSMUSG00000005882=Uqcc1	protein_coding	97	1	46	60	46	45	0	4	26	21	95	173	22	16	47	21	0	69	56	6	25	5	1	3	85	57	93	47	1	7	233	42	86	17	1	9	64	18	7	50	4	6	113	26	192	33	101	0
ENSMUSG00000005883=Spo11	protein_coding	0	1	0	1	0	0	0	0	3	0	0	3	0	0	0	0	0	0	0	0	0	0	0	0	1	0	0	0	0	0	0	0	1	0	0	0	0	0	0	0	0	0	0	0	0	0	0	0
ENSMUSG00000005886=Ncoa2	protein_coding	43	20	121	171	23	75	11	113	2	102	27	48	14	76	40	9	0	86	93	5	70	13	113	28	122	75	36	108	148	169	43	3	178	4	120	208	13	9	3	1	9	17	3	39	6	155	9	0
ENSMUSG00000005891=Prl4a1	protein_coding	0	0	0	0	0	0	0	0	0	0	0	0	0	0	0	0	0	0	0	0	0	0	0	0	0	0	0	0	0	0	0	0	0	0	0	0	0	0	0	0	0	0	0	0	1	0	0	0
ENSMUSG00000005892=Trh	protein_coding	599	906	1473	593	377	369	409	572	1727	715	965	1480	571	817	485	524	270	1101	600	75	349	393	312	68	775	1531	880	363	1570	755	114	221	613	112	623	173	351	193	77	646	867	840	152	534	858	698	223	918
ENSMUSG00000005893=Nr2c2	protein_coding	2	114	43	25	27	7	17	80	128	150	3	44	103	13	150	103	71	47	2	7	68	11	26	19	70	11	155	4	54	13	150	50	47	24	365	26	23	0	30	33	4	5	7	4	125	109	190	52
ENSMUSG00000005897=Nr2c1	protein_coding	0	0	0	1	0	0	0	0	0	43	1	44	2	0	1	0	0	0	0	0	6	1	23	0	0	0	0	0	0	2	0	0	0	0	0	0	0	0	3	0	0	0	0	0	3	39	0	0
ENSMUSG00000005899=Smpd4	protein_coding	122	56	133	254	357	94	170	327	151	53	264	284	111	227	176	133	98	71	109	18	67	211	90	105	130	55	50	299	518	259	216	77	80	105	143	294	117	156	344	78	205	531	343	267	431	217	613	16
ENSMUSG00000005907=Pex1	protein_coding	45	4	118	1	74	41	1	1	110	51	45	43	242	68	82	8	6	15	7	4	28	3	41	1	5	0	170	1	1	20	114	1	2	10	1	5	2	3	1	14	0	4	15	0	77	5	10	0
ENSMUSG00000005917=Otx1	protein_coding	0	0	0	0	0	0	0	0	0	0	0	0	0	0	0	0	0	0	0	0	0	0	0	0	0	0	0	0	0	0	0	0	0	0	0	0	0	0	0	0	0	0	1	0	0	0	0	0
ENSMUSG00000005936=Kctd20	protein_coding	109	130	113	218	120	126	222	137	126	96	149	23	146	866	136	179	16	178	60	7	72	403	52	274	74	5	159	164	267	116	96	39	104	63	31	157	80	39	116	74	266	226	12	196	433	631	268	303
ENSMUSG00000005947=Itgae	protein_coding	40	0	26	3	21	21	0	17	13	8	6	12	34	2	11	0	13	20	6	1	18	2	1	1	31	10	22	7	1	24	3	8	28	36	13	16	2	0	12	6	5	0	2	3	2	13	1	21
ENSMUSG00000005949=Ctns	protein_coding	13	9	10	43	13	17	0	0	5	77	42	22	36	5	7	0	1	11	1	3	12	6	1	21	3	9	0	1	0	60	43	2	0	1	0	4	0	23	0	1	4	0	0	0	0	0	0	17
ENSMUSG00000005950=P2rx5	protein_coding	0	0	21	1	0	0	0	0	0	0	0	0	0	0	0	0	0	0	0	0	0	0	0	91	1	1	0	1	1	0	0	2	0	0	0	0	0	3	14	0	3	0	0	0	0	0	0	0
ENSMUSG00000005951=Shpk	protein_coding	0	1	0	0	0	3	0	1	0	0	0	0	0	0	0	0	0	0	0	3	2	0	0	0	0	0	146	7	0	0	1	0	0	5	2	0	0	0	0	0	0	1	0	0	0	0	0	46
ENSMUSG00000005952=Trpv1	protein_coding	0	0	0	0	0	0	0	0	0	0	0	0	0	0	0	0	0	0	0	0	0	0	0	0	0	0	0	0	0	0	0	0	0	0	0	0	0	0	0	0	0	0	0	0	0	0	0	0
ENSMUSG00000005958=Ephb3	protein_coding	9	0	17	11	25	36	11	1	16	16	43	30	11	4	10	2	0	24	7	2	1	6	17	9	19	95	4	2	29	5	1	1	22	2	49	10	15	23	21	11	5	1	2	0	6	9	15	5
ENSMUSG00000005968=Tuft1	protein_coding	39	2	4	6	6	1	104	6	2	6	7	8	6	6	69	10	8	0	1	6	0	2	5	2	0	0	0	3	1	9	5	0	1	47	24	0	0	4	29	5	8	3	2	1	5	8	3	76
ENSMUSG00000005973=Rcn1	protein_coding	231	143	152	423	156	24	2	40	289	86	152	263	480	173	355	74	36	35	39	24	176	135	24	261	174	25	85	63	160	242	67	134	122	12	219	40	72	16	95	88	175	120	96	59	57	275	109	204
ENSMUSG00000005980=Dnase1	protein_coding	0	0	0	0	0	0	0	0	0	0	0	0	0	0	0	0	0	0	0	0	0	0	0	0	0	0	0	0	0	0	0	0	0	0	0	3	0	0	2	0	0	0	1	0	0	6	0	0
ENSMUSG00000005981=Trap1	protein_coding	93	301	258	321	322	299	105	243	303	225	242	145	616	121	400	404	4	262	176	16	173	72	88	188	130	53	133	92	224	122	314	206	111	63	165	246	245	75	75	72	303	592	142	186	19	279	210	13
ENSMUSG00000005982=Naa60	protein_coding	39	118	22	153	325	9	45	214	130	122	208	19	9	280	32	209	55	214	215	5	30	78	79	11	43	4	3	4	9	98	128	34	32	1	226	19	373	232	403	21	16	602	13	102	14	205	86	194
ENSMUSG00000005983=1700037C18Rik	protein_coding	3	17	3	30	25	0	5	44	21	21	30	46	2	23	1	29	6	21	36	2	2	8	7	1	3	0	0	0	6	4	16	5	6	0	54	3	39	29	43	0	1	41	2	14	6	46	85	18
ENSMUSG00000005986=Ankrd13d	protein_coding	0	49	0	39	0	0	2	0	0	2	19	6	1	1	46	0	0	17	2	0	0	24	1	0	0	0	0	0	1	0	0	0	0	0	0	0	0	145	2	0	1	0	0	0	0	43	0	0
ENSMUSG00000005994=Tyrp1	protein_coding	0	0	0	0	0	0	0	0	0	0	0	0	0	0	0	0	0	0	0	0	0	0	0	0	0	0	0	0	0	0	0	0	0	0	0	0	0	0	0	0	0	0	0	0	0	0	0	0
ENSMUSG00000006005=Tpr	protein_coding	333	620	557	195	214	493	200	397	471	364	402	539	143	454	568	1033	38	249	246	28	376	277	315	182	255	416	154	144	352	536	572	591	226	121	623	408	313	254	557	316	674	384	208	112	186	217	153	212
ENSMUSG00000006007=Pdc	protein_coding	0	0	0	0	0	0	0	0	0	0	0	0	0	0	0	0	0	0	0	0	0	0	0	0	0	0	0	0	0	0	0	0	0	0	0	0	0	0	0	0	0	0	0	0	0	0	0	0
ENSMUSG00000006010=BC003331	protein_coding	69	1	32	1	43	82	1	42	39	42	5	21	39	7	4	0	1	8	3	15	4	0	0	117	8	1	117	7	107	3	208	18	23	0	1	7	4	199	55	24	94	3	7	0	1	1	137	2
ENSMUSG00000006014=Prg4	protein_coding	2	0	0	0	0	79	0	1	4	0	1	1	0	6	1	0	0	0	0	0	1	1	0	0	3	0	0	0	0	2	0	0	4	0	0	0	2	0	0	0	5	1	7	2	0	0	3	0
ENSMUSG00000006019=Dhx34	protein_coding	41	0	1	3	2	0	47	0	4	57	1	3	36	7	62	2	2	8	0	0	2	2	1	1	91	2	84	19	0	0	1	0	46	0	0	1	0	2	0	0	31	0	0	0	0	0	166	1
ENSMUSG00000006021=Kptn	protein_coding	0	18	0	0	45	42	0	4	84	53	64	1	65	271	3	0	3	85	108	0	1	84	2	1	116	14	6	1	150	1	4	0	107	1	0	0	7	0	1	3	3	2	0	18	3	40	28	0
ENSMUSG00000006024=Napa	protein_coding	151	265	281	169	513	520	436	300	222	489	603	371	540	589	353	125	391	427	824	60	666	946	260	549	171	676	145	743	47	497	158	508	135	358	48	479	641	308	1227	180	336	330	616	361	700	110	402	345
ENSMUSG00000006050=Sra1	protein_coding	99	167	239	105	78	164	281	114	147	133	510	238	347	335	193	299	85	62	86	7	431	133	196	213	219	19	17	55	224	443	39	129	188	120	353	90	272	127	97	88	10	394	246	38	347	208	358	79
ENSMUSG00000006056=Calcoco2	protein_coding	11	7	13	10	3	66	0	44	2	1	228	100	156	19	193	183	1	1	3	13	9	5	4	23	4	1	11	4	83	21	70	3	5	69	5	1	470	14	265	9	215	146	125	5	6	2	316	1
ENSMUSG00000006057=Atp5g1	protein_coding	1902	1207	1186	1546	943	435	132	957	1581	1144	1749	1076	1547	845	820	679	292	383	308	82	408	793	301	551	1052	525	372	520	523	804	817	493	800	126	88	153	681	194	160	224	1323	901	937	218	306	1019	523	435
ENSMUSG00000006058=Snf8	protein_coding	185	263	282	78	145	92	63	260	113	270	108	200	62	37	32	329	53	86	103	23	72	91	109	352	164	149	119	161	129	299	33	24	185	62	74	64	234	26	220	13	158	38	362	75	23	187	67	65
ENSMUSG00000006095=Tbcb	protein_coding	254	382	412	132	482	18	21	385	314	178	397	283	426	494	501	81	119	112	528	40	88	236	65	169	154	163	231	168	384	235	364	112	84	79	269	197	180	118	188	129	236	618	69	106	383	174	46	50
ENSMUSG00000006127=Inpp5k	protein_coding	102	77	106	44	1	56	170	5	5	111	120	8	13	131	102	34	48	7	50	11	126	42	3	3	63	0	1	5	1	3	1	3	31	28	1	87	189	27	275	4	32	1	231	0	6	1	3	4
ENSMUSG00000006134=Crkl	protein_coding	0	0	0	0	0	0	0	0	0	0	0	0	0	0	0	0	0	0	0	0	76	6	1	0	0	0	1	0	1	2	0	0	0	0	0	0	1	28	1	0	1	0	0	0	0	0	0	0
ENSMUSG00000006143=Upk3bl	protein_coding	0	0	0	0	0	0	0	0	0	0	3	0	0	0	0	0	0	0	0	0	0	0	36	0	0	0	0	0	0	0	2	0	0	0	0	0	0	0	0	0	0	0	0	0	0	0	0	0
ENSMUSG00000006154=Eps8l1	protein_coding	0	0	0	0	0	0	0	0	0	0	0	0	0	0	0	0	0	1	0	0	0	0	0	0	0	0	0	0	0	0	0	0	0	0	0	0	0	0	0	0	0	0	0	0	0	0	0	0
ENSMUSG00000006169=Clint1	protein_coding	240	148	154	105	191	245	66	285	220	27	33	59	235	32	110	127	88	45	47	2	33	3	72	391	33	72	512	190	94	42	96	11	21	69	18	1	325	70	40	6	127	588	42	195	506	209	184	300
ENSMUSG00000006179=Prss16	protein_coding	0	0	38	2	1	0	1	0	73	36	4	0	132	10	8	0	0	0	0	0	2	18	3	1	4	0	0	23	0	0	0	1	3	0	0	0	0	0	2	0	0	0	0	11	0	0	0	3
ENSMUSG00000006191=Cdkal1	protein_coding	71	73	201	168	137	164	5	221	185	127	81	69	93	177	25	50	38	43	47	15	46	99	160	122	96	375	113	47	164	217	178	275	139	37	17	96	257	126	191	37	208	52	14	49	123	212	78	58
ENSMUSG00000006200=Rhox6	protein_coding	0	0	0	0	0	4	97	0	0	0	0	0	0	0	0	0	0	0	0	0	0	0	0	0	0	138	3	0	0	0	0	0	0	1	0	0	0	89	4	0	7	0	0	0	8	0	0	0
ENSMUSG00000006204=5430419D17Rik	protein_coding	0	0	0	1	0	0	0	0	0	1	0	0	0	0	0	0	0	1	0	0	0	0	0	0	0	0	0	0	0	0	0	0	0	0	0	0	0	2	0	0	0	0	0	0	0	0	0	0
ENSMUSG00000006205=Htra1	protein_coding	5	45	70	16	3	2	0	4	3	100	18	4	7	9	1	3	4	0	0	0	1	9	0	2	5	0	6	0	110	10	9	3	3	6	38	3	9	0	672	8	42	4	6	1	2	3	1	1
ENSMUSG00000006215=Zbtb17	protein_coding	128	1	54	168	354	11	64	12	44	110	110	68	146	51	175	41	147	136	7	8	20	11	30	1	30	16	143	9	1	173	12	7	48	6	212	13	5	16	165	56	9	416	450	2	3	38	136	38
ENSMUSG00000006216=Clcnkb	protein_coding	5	11	3	27	4	29	0	0	1	2	0	0	4	7	1	0	0	9	1	0	0	0	0	3	0	0	0	28	1	3	1	0	0	0	0	0	0	0	0	0	0	2	0	0	0	0	0	0
ENSMUSG00000006218=Fam131c	protein_coding	0	0	0	0	1	0	0	0	0	0	0	0	1	0	0	0	0	0	0	0	0	1	0	0	0	0	1	0	0	0	0	0	0	0	0	0	0	0	0	0	0	0	0	0	0	0	0	0
ENSMUSG00000006219=Fblim1	protein_coding	472	864	1027	799	1346	631	364	1001	523	376	638	616	1677	429	680	357	286	669	342	69	771	828	197	489	516	980	62	325	869	330	959	694	287	351	373	640	626	1055	66	353	542	511	199	60	286	1016	1345	243
ENSMUSG00000006221=Hspb7	protein_coding	0	0	0	0	0	0	0	0	0	0	0	0	0	0	0	0	0	0	0	0	0	0	0	0	0	0	0	0	0	0	0	0	0	0	0	0	0	0	0	0	0	0	0	0	0	0	0	0
ENSMUSG00000006235=Epor	protein_coding	0	0	0	0	0	0	0	0	0	0	0	0	0	0	0	0	0	0	0	0	0	0	0	0	0	0	0	0	0	0	0	0	0	0	0	0	0	0	0	0	0	0	0	0	0	0	0	0
ENSMUSG00000006241=Ccdc159	protein_coding	0	0	0	0	0	0	0	0	0	0	0	0	0	0	0	0	0	0	0	0	0	0	0	0	0	0	1	0	0	0	0	0	0	0	0	0	0	0	0	0	0	0	0	0	0	0	0	0
ENSMUSG00000006262=Mob1b	protein_coding	104	75	183	63	43	49	15	47	185	78	106	243	82	93	68	40	15	120	62	13	70	75	44	130	114	77	54	31	37	134	31	28	54	7	13	9	28	30	12	6	54	18	108	53	19	73	22	29
ENSMUSG00000006269=Atp6v1b1	protein_coding	0	0	0	0	0	0	0	0	0	0	0	0	0	0	0	0	0	0	0	0	0	0	0	0	0	0	0	0	0	0	0	0	0	0	0	0	0	0	0	0	0	0	0	0	0	0	0	0
ENSMUSG00000006270=Vax1	protein_coding	0	0	0	0	0	0	0	0	0	0	0	0	0	0	0	0	0	0	0	0	0	0	0	0	0	0	0	0	0	0	1	0	0	0	0	0	0	0	0	0	0	0	0	0	0	0	0	0
ENSMUSG00000006273=Atp6v1b2	protein_coding	475	272	324	184	349	131	319	211	451	505	338	436	220	295	266	495	99	86	135	23	370	303	297	187	220	427	225	220	249	323	995	379	143	179	416	329	584	194	348	661	268	700	487	310	36	420	438	234
ENSMUSG00000006276=Eps15l1	protein_coding	105	45	115	48	75	6	71	81	121	36	39	92	85	75	22	132	66	56	45	3	17	53	6	5	12	192	267	149	362	13	272	90	12	6	191	110	235	9	159	8	59	115	84	59	94	34	173	2
ENSMUSG00000006281=Tep1	protein_coding	48	2	0	0	0	59	0	72	7	0	0	0	0	108	8	66	2	0	1	0	48	15	0	2	1	0	9	0	0	0	0	0	1	1	1	0	0	0	0	0	0	17	2	0	0	0	11	0
ENSMUSG00000006288=Ttc5	protein_coding	112	51	57	62	44	42	10	45	121	105	66	58	71	42	44	38	6	14	24	3	15	43	30	39	81	26	24	27	29	57	21	28	61	6	8	10	28	23	11	2	48	29	45	60	21	43	20	38
ENSMUSG00000006289=Osgep	protein_coding	201	169	195	127	148	60	170	250	190	206	109	288	358	146	284	97	63	293	74	9	20	101	109	224	105	369	14	100	177	162	453	485	109	40	114	468	210	76	5	58	113	187	202	22	383	0	284	363
ENSMUSG00000006299=Aamp	protein_coding	228	340	353	314	460	481	225	617	243	360	362	164	440	414	636	330	159	105	174	26	358	411	202	59	341	363	458	227	870	697	573	669	289	293	19	634	322	228	242	163	131	195	91	369	956	311	628	291
ENSMUSG00000006301=Tmbim1	protein_coding	94	166	2	56	74	214	60	6	130	17	46	59	108	155	74	49	38	112	84	16	110	5	71	9	18	1	155	54	282	178	14	1	5	75	3	6	342	186	19	1	4	3	72	30	11	149	1	69
ENSMUSG00000006304=Arpc2	protein_coding	508	515	385	472	684	473	233	425	449	426	132	406	394	587	443	299	314	420	538	38	729	603	258	305	425	586	288	68	1332	760	951	818	422	355	525	586	811	36	671	335	333	771	127	714	237	352	345	351
ENSMUSG00000006307=Kmt2b	protein_coding	161	1	199	116	284	119	49	220	74	95	166	179	186	824	224	14	177	87	281	12	38	161	40	315	211	190	160	370	184	277	35	22	138	20	78	270	109	420	225	159	463	20	192	42	1178	186	80	0
ENSMUSG00000006310=Zbtb32	protein_coding	127	40	143	2	1	15	83	14	76	25	15	41	0	2	106	138	0	1	63	7	3	6	2	1	2	4	96	0	31	168	17	225	6	1	2	1	84	91	2	11	121	3	3	3	2	126	11	0
ENSMUSG00000006311=Etv2	protein_coding	3	0	0	2	0	0	0	0	0	25	1	11	0	3	6	1	2	0	0	5	7	2	0	3	33	1	0	1	1	8	11	0	7	0	0	0	0	1	0	2	0	34	1	0	0	10	0	4
ENSMUSG00000006313=Upk1a	protein_coding	10	0	0	24	1	0	0	1	41	0	64	63	4	106	1	26	1	0	3	5	28	4	10	33	11	25	1	0	1	2	1	0	5	3	0	40	2	3	139	6	38	0	0	2	3	1	0	74
ENSMUSG00000006315=Tmem147	protein_coding	226	94	436	206	514	204	33	476	337	166	510	474	73	287	276	196	111	98	127	27	140	200	64	128	154	24	389	306	684	178	173	340	140	40	119	65	76	178	230	162	290	380	49	279	347	124	168	537
ENSMUSG00000006333=Rps9	protein_coding	6067	6024	6526	6727	5376	4520	2327	5919	7795	6961	6037	4890	6344	5391	5459	6084	1527	2250	3128	375	3687	4574	2714	3841	5541	2751	4715	3823	4078	5950	4805	3924	4432	1303	2193	1834	3206	2606	2051	1625	4449	4827	2935	1583	3749	4214	2672	3429
ENSMUSG00000006335=Tfpt	protein_coding	75	3	7	2	1	0	4	6	96	22	18	75	48	46	22	13	0	36	17	1	116	3	1	82	89	10	0	1	2	91	2	19	39	0	0	191	13	6	1	1	2	47	55	131	3	6	9	21
ENSMUSG00000006342=Susd2	protein_coding	141	3	85	4	83	2	34	46	124	322	101	161	97	8	248	121	2	75	185	4	3	73	6	1	72	41	11	5	0	318	716	188	100	156	15	208	31	10	44	24	198	160	87	2	6	148	91	1
ENSMUSG00000006344=Ggt5	protein_coding	0	36	0	0	0	0	0	0	0	0	0	0	1	0	0	0	0	0	0	0	0	0	0	0	1	0	0	0	0	0	1	2	1	0	0	0	0	1	0	0	0	1	0	0	1	0	0	0
ENSMUSG00000006345=Ggt1	protein_coding	2	0	3	8	2	0	0	0	32	2	1	2	0	0	1	0	0	0	0	0	0	0	0	0	13	4	13	0	0	0	0	0	4	0	1	0	0	0	1	0	0	0	0	0	0	32	0	66
ENSMUSG00000006356=Crip2	protein_coding	2	101	0	110	26	5	34	3	123	118	122	19	10	7	22	174	35	2	3	8	209	13	26	97	115	164	127	420	471	62	139	70	75	152	77	163	145	26	99	168	31	16	5	11	11	128	144	1
ENSMUSG00000006360=Crip1	protein_coding	28	16	4	121	48	23	0	20	28	72	5	1	12	51	28	78	2	2	19	9	17	23	2	15	68	13	3	13	8	43	42	13	31	1	0	5	4	24	1	0	28	12	0	6	0	47	12	7
ENSMUSG00000006362=Cbfa2t3	protein_coding	0	0	0	0	0	0	0	0	0	0	0	0	0	0	0	0	0	0	0	0	0	0	0	0	0	0	2	0	0	0	0	0	0	0	0	0	0	0	0	0	0	0	0	0	0	0	0	0
ENSMUSG00000006369=Fbln1	protein_coding	47	171	211	131	196	277	74	16	191	298	12	291	484	487	33	3	37	348	13	11	192	457	97	13	152	175	408	101	352	68	174	429	247	106	7	51	613	461	209	41	17	154	215	477	887	279	180	4
ENSMUSG00000006373=Pgrmc1	protein_coding	143	186	163	92	29	297	15	252	105	67	152	33	211	37	123	338	112	515	31	7	378	336	150	76	144	398	266	108	225	120	484	23	193	356	275	196	340	648	29	213	406	822	64	32	385	259	246	39
ENSMUSG00000006378=Gcat	protein_coding	425	665	441	408	1053	584	238	796	829	831	803	591	681	315	950	361	417	594	499	28	734	836	187	843	408	294	228	547	522	796	1167	732	332	202	96	533	436	601	190	572	630	779	548	790	2325	813	705	688
ENSMUSG00000006386=Tek	protein_coding	4	92	58	8	5	5	5	3	5	106	7	87	9	77	3	73	1	6	1	6	80	60	127	12	10	157	3	9	6	3	5	3	5	88	105	120	28	2	298	5	26	37	2	2	11	0	2	4
ENSMUSG00000006389=Mpl	protein_coding	0	0	1	0	0	0	0	0	1	0	0	0	0	0	0	0	0	0	0	0	0	1	0	0	0	0	0	0	0	0	0	0	0	0	0	0	0	0	0	0	1	0	0	0	0	0	0	0
ENSMUSG00000006390=Elovl1	protein_coding	1	57	0	0	27	2	1	143	66	103	20	5	79	25	4	37	0	0	196	2	105	10	9	4	8	30	1	3	35	95	11	2	7	0	145	2	1	2	0	1	0	202	7	27	4	83	0	0
ENSMUSG00000006392=Med8	protein_coding	164	70	219	104	373	321	88	144	212	347	218	457	134	202	125	295	229	143	268	20	51	102	97	153	150	167	357	137	652	362	305	126	157	96	285	92	108	78	63	37	74	793	454	145	219	258	273	315
ENSMUSG00000006398=Cdc20	protein_coding	545	18	972	518	355	944	19	1072	697	38	92	123	472	1408	296	398	118	832	926	24	914	601	148	643	158	588	50	134	409	377	43	441	120	187	31	1272	686	62	145	412	23	505	40	620	284	441	32	422
ENSMUSG00000006403=Adamts4	protein_coding	0	0	0	0	1	0	2	0	1	0	0	0	1	0	0	0	1	0	0	0	2	0	0	0	10	3	1	0	0	4	0	0	4	0	0	1	0	0	0	0	5	0	1	2	0	2	0	0
ENSMUSG00000006411=Pvrl4	protein_coding	0	0	0	0	0	0	0	0	0	0	0	0	0	0	0	0	0	0	0	0	0	0	0	0	0	0	0	1	0	0	0	0	0	0	0	0	0	0	0	0	0	0	0	0	0	0	0	0
ENSMUSG00000006412=Pfdn2	protein_coding	5	46	33	19	18	24	2	32	45	35	58	69	44	44	15	18	33	1	13	7	5	1	2	29	37	24	5	1	11	69	58	24	28	19	64	3	2	7	2	43	22	12	35	31	14	14	28	6
ENSMUSG00000006418=Rnf114	protein_coding	82	223	252	329	506	226	43	831	169	191	388	306	662	881	256	576	136	796	220	20	220	320	272	189	290	467	192	90	324	164	751	222	203	60	69	128	136	427	29	335	190	125	389	53	842	545	431	258
ENSMUSG00000006423=C330007P06Rik	protein_coding	430	133	172	412	150	62	21	74	526	330	216	147	271	224	187	149	20	40	74	29	126	89	108	29	545	99	156	88	35	278	83	84	275	73	15	36	162	36	58	16	183	44	124	13	68	100	124	55
ENSMUSG00000006435=Neurl1a	protein_coding	63	100	6	28	2	38	1	113	167	40	2	46	0	6	77	8	4	0	48	1	3	13	6	0	24	2	109	2	0	0	1	4	20	0	2	189	4	3	21	0	2	0	12	3	2	19	0	0
ENSMUSG00000006442=Srm	protein_coding	1373	659	1060	1174	686	1011	335	1193	1199	930	1093	1201	1046	1447	497	647	405	921	747	67	363	1468	408	420	1248	907	1046	827	655	807	634	1309	944	139	543	565	1385	576	277	445	1356	2015	491	219	613	1584	357	450
ENSMUSG00000006445=Epha2	protein_coding	28	46	112	27	53	5	71	64	3	93	7	39	2	1	40	36	30	1	91	3	7	4	1	45	83	198	122	50	203	33	34	2	96	29	11	305	62	9	121	5	179	109	4	11	16	4	2	29
ENSMUSG00000006456=Rbm14	protein_coding	42	158	236	172	151	103	30	236	188	49	180	329	444	106	122	262	33	45	272	12	167	33	14	103	179	20	198	13	161	350	590	48	91	10	43	288	281	27	28	148	27	266	172	95	18	13	94	197
ENSMUSG00000006457=Actn3	protein_coding	5	0	0	0	0	0	0	0	3	0	0	0	1	0	0	0	0	0	0	0	0	0	0	0	0	1	0	0	0	0	0	0	0	0	0	0	0	0	0	0	0	0	0	1	2	0	1	0
ENSMUSG00000006463=Zdhhc24	protein_coding	82	49	2	0	1	70	3	2	2	3	3	2	0	2	0	10	2	2	0	5	2	0	0	2	6	0	0	2	21	0	0	0	0	3	0	4	0	10	6	0	0	157	2	0	0	1	2	0
ENSMUSG00000006464=Bbs1	protein_coding	0	0	0	3	0	0	0	0	0	0	0	0	0	0	0	0	0	0	1	0	0	0	0	0	0	0	22	52	5	1	0	2	0	38	1	0	0	0	0	0	0	3	1	0	0	0	2	0
ENSMUSG00000006469=Slc34a3	protein_coding	33	0	0	0	0	1	3	0	0	8	0	1	0	0	0	0	1	0	0	0	0	0	0	0	0	0	0	0	0	0	0	0	0	0	0	0	83	0	0	0	0	0	0	0	4	0	0	0
ENSMUSG00000006471=Ndor1	protein_coding	60	100	13	43	64	1	50	78	74	145	5	44	25	6	2	146	102	24	162	4	122	13	140	14	19	51	4	24	163	49	91	10	27	4	6	31	192	7	21	4	9	3	4	93	221	11	32	2
ENSMUSG00000006476=Nsmf	protein_coding	0	0	0	0	0	0	0	0	0	0	0	0	0	0	0	0	0	0	0	0	0	0	0	0	0	0	0	0	0	0	0	0	0	0	1	0	0	0	0	0	0	0	0	0	0	0	0	0
ENSMUSG00000006488=Prl7a1	protein_coding	0	0	0	0	0	0	0	0	0	0	0	0	0	1	0	0	0	0	0	0	0	0	0	0	0	1	0	0	0	0	0	0	0	0	0	0	0	0	0	0	0	0	0	0	0	0	0	0
ENSMUSG00000006490=Prl8a9	protein_coding	0	0	0	0	0	0	0	0	0	0	0	0	0	0	0	0	0	0	0	0	0	0	0	0	0	0	0	0	0	0	0	0	0	0	0	0	0	0	0	0	0	0	0	0	0	0	0	0
ENSMUSG00000006494=Pdk1	protein_coding	41	289	183	165	371	13	0	24	177	232	185	129	147	495	51	144	46	32	218	24	69	68	386	183	188	32	366	48	527	264	24	19	132	27	50	18	80	189	148	59	135	5	41	253	432	294	101	101
ENSMUSG00000006498=Ptbp1	protein_coding	82	604	364	643	482	180	207	741	780	246	546	322	575	275	518	512	270	340	343	45	200	179	407	252	210	337	630	312	1155	570	667	161	110	495	249	167	139	170	381	309	254	514	123	437	703	38	105	45
ENSMUSG00000006517=Mvd	protein_coding	97	91	144	104	1	35	7	19	8	254	6	136	297	588	82	5	0	67	65	7	183	63	33	28	31	2	161	191	12	175	20	17	42	0	312	8	3	9	1	11	130	321	12	0	192	105	88	2
ENSMUSG00000006519=Cyba	protein_coding	0	73	0	0	36	48	6	0	1	2	0	1	1	0	0	0	0	28	2	0	0	11	1	19	8	0	0	0	0	8	133	2	8	0	0	0	0	5	1	4	3	39	1	1	11	0	2	19
ENSMUSG00000006522=Itih3	protein_coding	0	0	0	0	0	0	0	0	0	0	0	0	0	0	1	0	0	0	0	0	0	0	0	0	0	0	0	0	0	0	0	0	0	0	0	0	0	0	0	0	0	0	0	0	0	0	0	0
ENSMUSG00000006526=Tmem110	protein_coding	20	14	17	43	11	4	0	120	2	36	0	309	12	41	1	2	0	73	2	9	19	3	0	32	4	3	111	129	1	6	3	80	4	0	6	25	3	3	177	7	167	11	0	1	0	1	7	34
ENSMUSG00000006527=Sfmbt1	protein_coding	64	53	26	30	11	11	10	70	76	37	78	35	68	136	26	44	3	104	59	4	95	210	22	24	60	29	13	124	112	45	161	69	50	13	11	30	42	13	3	50	56	52	76	12	40	33	33	42
ENSMUSG00000006529=Itih1	protein_coding	0	0	0	0	0	0	0	0	0	0	0	0	0	0	0	0	0	0	0	0	0	0	0	0	0	0	0	0	0	0	0	0	0	0	0	0	0	0	0	0	0	0	0	0	0	0	0	0
ENSMUSG00000006538=Ihh	protein_coding	0	0	0	0	0	0	0	0	0	0	0	0	0	0	0	0	0	0	0	0	0	0	0	0	0	0	0	0	0	0	0	0	0	0	0	0	0	0	0	0	0	0	0	0	0	0	0	0
ENSMUSG00000006542=Prkag3	protein_coding	0	1	0	0	0	0	0	0	0	0	0	0	0	0	0	0	0	0	0	0	0	0	0	0	0	0	0	0	0	0	0	0	0	0	0	0	0	0	0	0	0	0	0	0	0	0	0	0
ENSMUSG00000006546=Cryba2	protein_coding	0	0	0	0	0	0	0	0	0	0	0	0	0	0	0	0	0	0	0	0	0	0	0	0	0	0	0	0	0	0	0	0	0	0	0	0	0	0	0	0	0	0	0	0	0	0	0	0
ENSMUSG00000006567=Atp7b	protein_coding	53	0	0	1	2	0	0	1	2	2	20	1	0	0	0	0	3	0	1	0	1	0	9	1	0	1	0	1	0	0	2	3	0	2	1	0	1	5	2	2	4	5	1	1	4	0	3	1
ENSMUSG00000006570=Defb2	protein_coding	0	0	1	0	0	0	0	1	0	0	1	0	0	0	0	0	0	0	0	0	0	0	0	0	0	0	1	0	0	0	0	0	0	0	0	0	0	0	0	0	0	0	0	0	0	0	0	1
ENSMUSG00000006574=Slc4a1	protein_coding	1	0	0	0	0	0	0	0	0	0	0	0	1	0	1	0	0	0	0	0	0	0	0	0	0	0	0	0	0	0	0	0	0	0	0	0	0	0	0	0	0	0	0	0	0	0	0	0
ENSMUSG00000006575=Rundc3a	protein_coding	40	26	38	27	14	51	0	156	26	110	28	28	5	106	8	19	8	37	71	4	7	1	29	0	13	175	1	3	11	5	168	10	12	1	2	1	2	0	0	34	1	0	0	0	6	0	0	89
ENSMUSG00000006576=Slc4a3	protein_coding	0	0	0	0	0	0	0	0	0	1	0	0	0	0	0	0	0	0	0	0	0	0	0	0	0	0	0	0	0	0	0	0	0	0	0	0	0	0	0	0	0	0	0	0	0	0	0	0
ENSMUSG00000006585=Cdt1	protein_coding	409	666	950	812	513	483	433	1128	580	516	241	749	343	673	932	1561	246	691	374	56	955	605	368	1223	656	273	634	507	1446	618	949	811	584	240	715	774	986	367	563	441	445	488	681	953	505	618	378	819
ENSMUSG00000006586=Runx1t1	protein_coding	0	1	0	1	0	0	0	2	3	0	1	0	3	1	0	0	1	0	0	0	0	0	0	1	3	0	0	0	1	1	0	0	0	0	0	0	0	0	0	0	1	0	3	0	0	0	0	1
ENSMUSG00000006587=Snai3	protein_coding	0	0	0	7	0	0	0	0	0	0	0	0	0	0	0	0	0	0	0	0	0	0	0	0	0	0	0	0	0	0	0	0	0	0	0	0	0	0	0	0	0	0	0	0	0	0	0	0
ENSMUSG00000006589=Aprt	protein_coding	317	865	1128	692	379	890	276	781	923	720	785	849	661	565	877	646	287	271	507	58	422	873	610	595	620	276	782	446	867	712	336	372	664	162	46	395	863	484	405	294	708	783	544	293	462	961	600	431
ENSMUSG00000006599=Gtf2h1	protein_coding	138	52	144	68	140	11	49	98	220	114	309	53	44	221	214	88	33	54	104	8	21	108	134	121	68	74	167	111	50	76	120	146	91	9	17	120	38	31	29	35	97	26	265	107	209	75	181	4
ENSMUSG00000006611=Hfe	protein_coding	0	0	0	0	0	0	0	0	0	0	0	0	0	0	0	0	0	0	0	0	0	0	0	0	0	0	0	0	0	0	0	0	0	0	0	0	0	0	0	0	0	0	0	0	0	0	0	0
ENSMUSG00000006641=Slc5a6	protein_coding	93	72	186	41	170	24	61	57	162	352	293	71	7	32	23	178	11	76	84	16	7	49	77	21	1	5	191	8	747	111	122	109	6	57	320	286	156	7	200	132	42	14	326	388	16	220	158	212
ENSMUSG00000006642=Tcf23	protein_coding	0	0	0	0	1	0	0	0	0	0	0	0	0	0	0	0	0	0	0	0	0	0	0	0	1	0	0	0	0	0	0	0	0	0	0	0	0	0	0	0	0	0	0	0	0	0	0	0
ENSMUSG00000006649=Nphs1	protein_coding	636	410	326	557	217	215	69	253	827	611	468	394	330	252	247	330	82	83	89	29	128	220	165	267	546	166	136	206	107	427	163	110	363	35	66	229	111	147	56	15	359	245	235	138	100	193	93	133
ENSMUSG00000006651=Aplp1	protein_coding	35	84	33	35	384	184	6	141	79	115	41	111	139	264	11	48	1	58	258	7	74	10	81	0	19	4	118	51	39	1	3	166	25	17	141	106	9	2	20	10	1	32	5	198	162	15	88	58
ENSMUSG00000006673=Qrich1	protein_coding	10	191	99	118	48	8	101	106	103	84	75	12	80	38	88	30	55	10	2	10	3	22	65	2	15	11	156	16	194	32	1	0	6	27	3	226	18	2	87	26	2	4	0	25	52	0	4	1
ENSMUSG00000006675=P4htm	protein_coding	0	0	0	0	0	0	0	2	0	9	0	0	0	0	0	0	0	0	0	0	0	0	0	0	0	0	0	0	0	1	0	0	0	0	0	0	0	0	0	0	0	0	1	0	0	0	0	0
ENSMUSG00000006676=Usp19	protein_coding	40	143	61	4	126	0	80	36	102	11	209	20	135	143	20	3	9	27	15	3	34	182	111	4	55	127	106	2	139	47	17	196	37	108	8	3	31	2	32	73	34	36	9	16	13	244	77	1
ENSMUSG00000006678=Pola1	protein_coding	97	197	54	157	104	4	4	8	179	35	55	33	120	73	255	66	32	3	2	9	45	8	6	80	134	235	19	146	105	103	287	6	108	6	56	65	30	34	141	58	26	5	57	4	174	24	4	94
ENSMUSG00000006699=Cdc42	protein_coding	602	627	633	350	608	560	427	459	543	710	378	629	823	778	379	913	173	333	550	59	491	671	303	719	585	369	874	306	754	830	781	534	550	538	412	1420	686	752	858	333	645	1081	696	183	499	269	538	696
ENSMUSG00000006705=Pknox1	protein_coding	82	72	29	31	94	116	32	48	195	8	6	19	119	75	66	44	53	28	3	2	93	8	10	179	38	168	14	3	12	177	178	256	13	0	0	0	7	19	39	161	302	177	20	2	5	3	13	0
ENSMUSG00000006711=D130043K22Rik	protein_coding	1	0	0	1	0	1	1	0	0	0	1	0	0	0	0	1	0	0	3	0	2	1	1	0	0	0	0	0	0	1	0	1	0	0	0	0	0	0	0	0	0	1	0	1	0	0	0	0
ENSMUSG00000006715=Gmnn	protein_coding	803	917	650	600	219	336	118	644	342	315	611	875	936	1183	877	572	173	560	629	54	547	462	68	492	397	272	574	403	944	895	1249	642	318	162	177	544	529	80	353	174	443	423	100	283	407	606	898	420
ENSMUSG00000006717=Acot13	protein_coding	166	126	158	65	48	40	39	113	152	230	48	55	34	32	34	130	46	73	16	12	38	69	57	77	177	29	82	58	148	105	60	84	141	11	84	74	112	16	48	14	88	55	16	64	17	24	87	14
ENSMUSG00000006720=Zfp184	protein_coding	1	1	35	86	1	2	1	1	2	0	55	22	4	79	216	3	25	66	89	1	1	3	5	0	4	0	48	3	21	36	23	0	1	0	0	0	12	0	64	5	13	42	3	0	0	0	0	0
ENSMUSG00000006724=Cyp27b1	protein_coding	0	0	0	0	0	0	0	0	0	0	0	0	0	0	0	0	0	0	0	0	0	0	0	0	0	0	0	0	0	0	0	0	0	0	0	0	0	0	0	0	0	1	0	0	0	0	0	0
ENSMUSG00000006728=Cdk4	protein_coding	657	1470	1436	1293	1602	1245	870	1914	1128	1626	953	1036	1912	2252	2128	2205	966	1828	1371	81	2048	1325	1210	1940	1276	966	1637	1233	1616	1941	1803	1507	1156	854	887	1486	1141	776	1071	836	1676	1714	1431	748	708	1355	1922	1650
ENSMUSG00000006731=B4galnt1	protein_coding	0	0	0	0	0	0	40	0	0	0	0	0	0	0	2	0	0	0	0	0	0	0	0	0	0	0	0	0	0	0	0	0	0	0	0	3	0	0	0	0	0	0	0	0	0	0	0	0
ENSMUSG00000006732=Mettl1	protein_coding	41	15	46	50	66	16	0	25	108	3	273	3	15	18	19	82	18	5	37	5	5	26	11	3	36	3	121	8	90	62	60	2	13	10	4	10	8	0	4	6	41	2	4	13	0	16	4	54
ENSMUSG00000006736=Tspan31	protein_coding	121	50	111	122	34	249	49	188	200	110	53	111	58	379	247	288	73	143	142	9	56	317	50	220	121	231	172	90	358	199	189	213	56	37	132	460	1078	46	11	238	167	245	70	202	60	284	45	4
ENSMUSG00000006740=Kif5b	protein_coding	127	317	460	453	537	79	294	305	212	276	300	455	332	444	362	510	292	244	378	36	564	378	151	379	119	97	453	279	807	538	862	87	64	195	468	169	748	243	604	79	318	142	116	579	89	451	274	541
ENSMUSG00000006763=Saal1	protein_coding	51	2	32	13	74	17	0	121	29	40	154	23	138	9	17	33	40	0	69	0	77	20	0	111	3	96	78	6	226	68	5	3	4	35	1	0	57	42	40	14	62	4	13	186	328	8	0	172
ENSMUSG00000006764=Tph2	protein_coding	3	3	1	7	1	0	52	0	0	5	0	0	4	1	2	0	3	2	2	2	3	5	4	4	2	12	10	0	3	8	0	1	0	29	2	3	13	0	21	3	4	1	4	9	22	10	0	1
ENSMUSG00000006777=Krt23	protein_coding	0	0	0	0	0	0	0	0	0	0	0	0	0	0	0	0	0	0	0	0	0	0	0	0	0	0	0	0	0	0	0	0	0	0	0	0	0	0	0	0	0	0	0	0	0	0	0	0
ENSMUSG00000006782=Cnp	protein_coding	22	34	0	25	40	36	20	30	3	12	0	1	1	4	0	18	0	1	0	2	99	3	2	0	40	3	2	1	4	6	0	1	50	0	0	8	2	1	3	0	17	0	1	0	0	75	36	0
ENSMUSG00000006784=Ttc25	protein_coding	0	0	0	0	0	0	0	0	0	0	9	0	0	0	0	0	0	0	0	0	0	0	0	0	0	1	0	0	0	0	0	1	0	0	2	0	0	0	0	0	0	0	0	0	0	0	0	0
ENSMUSG00000006800=Sulf2	protein_coding	184	102	28	106	222	132	31	197	277	113	109	35	140	123	385	53	11	53	179	15	123	29	34	10	35	174	139	124	11	82	189	82	65	288	15	107	162	68	93	11	37	138	364	140	12	57	16	169
ENSMUSG00000006818=Sod2	protein_coding	579	864	1174	958	603	1420	300	791	678	1251	866	1421	1335	794	958	1176	408	453	434	95	488	1266	314	770	640	1354	563	1038	1027	1011	2380	833	803	329	446	625	1033	656	305	686	1128	1013	853	129	502	1081	299	411
ENSMUSG00000006850=Tmco6	protein_coding	0	0	0	12	1	0	0	0	0	1	0	0	3	0	0	0	0	0	0	0	0	0	0	0	2	3	0	0	0	0	0	0	3	0	0	0	0	0	0	0	0	0	0	0	1	0	0	0
ENSMUSG00000006906=Stambp	protein_coding	3	2	1	6	3	81	1	43	21	4	14	13	5	4	34	2	7	8	0	2	9	0	0	33	9	8	1	12	5	6	10	0	0	2	0	2	1	0	0	0	10	7	1	0	22	6	13	3
ENSMUSG00000006920=Ezh1	protein_coding	49	90	19	162	32	2	3	12	87	67	74	94	92	9	12	81	18	19	3	7	130	9	13	78	4	0	21	3	472	59	11	3	3	1	6	42	11	54	4	24	8	160	284	14	6	89	12	0
ENSMUSG00000006930=Hap1	protein_coding	60	17	57	44	10	107	36	1	2	11	1	6	57	4	36	0	1	10	3	3	1	10	0	1	6	0	4	5	51	72	14	7	3	13	8	0	25	3	2	3	0	4	3	4	0	40	1	17
ENSMUSG00000006931=P3h4	protein_coding	0	0	0	0	0	0	0	0	49	6	1	0	0	0	8	1	1	0	0	0	0	0	0	0	0	61	3	0	0	0	1	0	0	1	0	0	0	0	0	0	0	1	0	0	6	0	0	0
ENSMUSG00000006932=Ctnnb1	protein_coding	267	889	462	868	940	673	410	483	1056	1219	658	1031	474	1321	1233	1078	385	507	712	57	935	597	258	979	629	668	1014	705	1159	871	2847	487	732	640	450	587	2393	419	1325	535	278	709	1636	1168	1240	929	323	1317
ENSMUSG00000006941=Eif1b	protein_coding	117	2	14	3	0	38	19	66	57	55	59	72	8	23	7	58	26	41	39	1	11	51	18	71	41	59	9	23	4	1	7	7	47	51	1	43	41	1	33	104	279	84	7	9	4	29	49	20
ENSMUSG00000006948=Klk4	protein_coding	0	0	0	0	0	0	0	0	0	0	0	0	0	0	0	0	0	0	0	0	0	0	0	0	0	0	0	0	0	0	0	0	0	0	0	0	0	0	0	0	0	0	0	0	0	0	0	0
ENSMUSG00000006958=Chrd	protein_coding	0	0	0	8	31	2	0	1	0	1	0	2	1	0	0	1	0	0	0	0	0	63	1	1	0	0	0	0	3	8	1	0	0	8	0	0	7	2	0	0	0	0	0	0	0	0	0	0
ENSMUSG00000006998=Psmd2	protein_coding	147	243	177	261	199	167	210	466	380	282	416	419	539	683	405	100	113	102	78	28	250	657	253	397	374	389	301	377	542	696	646	256	275	127	480	283	680	374	591	188	384	63	545	260	490	147	440	117
ENSMUSG00000007021=Syngr3	protein_coding	0	0	0	0	2	119	0	0	0	0	0	0	0	2	0	5	0	2	8	0	0	15	2	0	0	0	0	2	0	38	4	1	0	0	0	0	1	0	0	0	0	0	6	0	0	6	0	0
ENSMUSG00000007029=Vars	protein_coding	503	580	433	389	495	451	239	559	618	414	551	607	1047	830	672	509	356	329	786	39	410	485	206	182	398	458	504	526	495	676	607	967	461	213	710	669	775	117	209	629	133	1162	661	324	451	797	476	495
ENSMUSG00000007030=Vwa7	protein_coding	4	0	0	0	3	0	0	0	0	0	1	0	1	4	1	0	0	3	0	0	0	0	1	0	0	0	0	0	0	0	1	0	0	0	0	0	0	0	0	0	0	0	0	1	0	1	1	0
ENSMUSG00000007033=Hspa1l	protein_coding	0	21	0	0	0	0	0	1	0	0	0	0	0	0	0	0	0	0	0	0	0	0	0	0	0	0	0	0	0	0	0	0	0	0	0	0	0	0	0	0	0	0	0	0	0	0	0	0
ENSMUSG00000007034=Slc44a4	protein_coding	1	0	0	0	0	0	0	0	6	53	3	6	2	62	2	1	0	0	0	1	0	1	0	0	0	0	0	0	0	0	0	0	0	0	0	0	0	0	0	0	0	0	0	0	0	0	0	0
ENSMUSG00000007035=Msh5	protein_coding	1	0	1	0	3	0	0	0	2	0	1	1	0	0	2	0	0	0	0	0	0	0	0	0	16	0	0	2	2	3	0	1	4	0	0	0	0	0	7	0	2	0	3	1	2	2	1	3
ENSMUSG00000007036=Abhd16a	protein_coding	152	105	65	54	2	73	2	165	21	56	3	132	181	25	66	131	28	124	144	21	170	136	17	23	25	443	23	15	9	155	11	16	4	2	16	2	1	74	26	2	99	26	102	154	107	14	109	136
ENSMUSG00000007038=Neu1	protein_coding	21	10	37	1	2	150	154	84	42	33	154	86	3	5	39	1	19	90	5	2	4	3	19	50	48	12	2	0	67	3	164	279	37	69	2	235	4	23	92	22	5	0	10	1	4	0	0	0
ENSMUSG00000007039=Ddah2	protein_coding	258	440	249	786	267	305	248	229	432	1000	659	392	659	700	688	883	207	537	903	47	700	318	63	823	206	418	486	121	350	704	637	817	186	83	91	382	590	312	246	267	480	867	188	145	1874	492	421	711
ENSMUSG00000007041=Clic1	protein_coding	0	1	18	8	0	0	34	1	0	0	0	0	0	0	0	0	0	0	0	0	0	0	0	134	2	1	0	1	0	0	4	2	0	0	0	0	0	5	0	2	1	0	0	0	0	0	2	71
ENSMUSG00000007050=Lsm2	protein_coding	19	73	23	33	29	14	8	186	60	7	68	5	20	18	1	39	31	10	3	2	71	4	38	10	10	16	2	8	72	34	3	2	1	36	30	5	8	5	7	12	4	70	3	43	25	3	20	6
ENSMUSG00000007080=Pole	protein_coding	287	304	181	156	297	18	286	482	368	229	88	71	537	364	474	102	106	403	143	19	28	83	162	80	201	566	131	763	214	375	1206	363	256	376	441	352	432	419	54	300	145	377	20	163	413	465	595	279
ENSMUSG00000007097=Atp1a2	protein_coding	0	0	0	0	0	0	0	0	0	0	0	0	0	0	0	0	0	0	0	0	0	0	0	0	0	0	0	0	0	0	0	0	0	0	0	0	0	0	0	0	0	0	0	0	0	0	0	0
ENSMUSG00000007107=Atp1a4	protein_coding	0	0	0	0	0	0	0	0	0	0	0	0	0	0	0	1	0	0	0	0	0	0	0	0	0	0	0	0	0	0	0	0	0	0	0	0	0	0	1	0	0	0	0	0	0	0	0	0
ENSMUSG00000007122=Casq1	protein_coding	0	0	0	0	0	0	0	0	0	0	0	0	0	1	0	0	0	0	0	0	0	0	0	0	0	0	0	0	0	0	0	0	0	0	0	0	0	0	0	0	0	0	0	0	0	0	0	0
ENSMUSG00000007207=Stx1a	protein_coding	1	0	0	2	1	1	2	0	40	19	0	1	0	0	43	1	0	0	62	0	1	1	0	0	43	0	0	4	10	0	1	0	28	0	0	0	3	30	1	0	2	2	0	0	0	3	0	0
ENSMUSG00000007209=Ceacam9	protein_coding	0	1	0	0	0	0	0	0	0	0	0	0	0	0	0	1	0	0	0	1	0	0	0	0	0	0	0	0	0	0	0	0	0	0	1	0	0	0	0	0	0	0	0	0	0	0	0	0
ENSMUSG00000007216=Zfp775	protein_coding	1	0	0	42	78	0	0	27	147	3	0	68	3	1	0	0	3	0	0	3	0	39	3	1	3	1	0	77	1	0	125	4	1	0	1	4	10	1	1	0	0	9	1	0	0	0	0	0
ENSMUSG00000007279=Scube2	protein_coding	0	0	2	28	0	3	0	1	2	0	0	1	0	0	0	0	0	0	0	0	0	0	0	1	0	0	0	0	1	0	0	0	0	0	1	0	2	0	0	0	0	0	0	0	0	0	0	0
ENSMUSG00000007338=Mrpl49	protein_coding	217	668	154	72	249	350	135	279	228	138	275	249	229	325	30	245	148	169	270	15	120	237	244	252	243	94	119	82	293	181	342	88	142	14	191	51	159	149	255	20	183	520	153	257	60	38	151	120
ENSMUSG00000007379=Dennd2c	protein_coding	156	114	106	76	358	183	95	547	150	197	133	88	150	272	102	25	13	5	2	5	395	154	146	125	72	355	307	262	229	275	942	253	62	241	386	25	106	199	651	35	196	372	673	152	568	23	387	4
ENSMUSG00000007411=Mark3	protein_coding	125	1	254	171	27	40	89	171	66	162	83	105	244	50	100	147	11	16	60	9	10	27	54	110	27	21	2	317	54	35	7	39	36	66	363	87	5	2	42	53	82	19	7	340	15	2	155	1
ENSMUSG00000007415=Gatad1	protein_coding	135	200	147	108	67	187	104	129	131	63	42	459	362	125	30	162	63	35	259	22	33	9	57	44	133	39	166	26	287	215	120	90	101	95	0	62	62	14	36	61	129	49	44	14	13	112	50	14
ENSMUSG00000007457=2310003L06Rik	protein_coding	0	0	0	0	0	2	0	0	0	0	0	0	0	0	0	0	0	0	0	0	1	0	0	0	0	0	0	0	0	0	0	0	0	0	0	0	0	0	0	0	0	0	0	0	0	0	0	0
ENSMUSG00000007458=M6pr	protein_coding	201	419	177	400	216	48	93	502	552	248	429	294	294	415	524	273	246	144	304	38	258	228	190	310	360	223	282	264	460	318	316	111	261	52	113	72	753	225	403	322	523	69	67	170	55	368	159	92
ENSMUSG00000007476=Lrrc8a	protein_coding	38	53	56	3	63	2	0	0	65	45	75	9	1	3	94	129	16	1	1	4	4	46	59	3	0	0	0	4	50	89	28	3	0	2	0	10	21	0	1	13	9	1	0	16	183	0	0	0
ENSMUSG00000007480=Mc5r	protein_coding	0	6	0	87	1	67	0	2	0	0	0	0	3	3	101	108	0	0	0	2	0	19	2	1	0	67	2	2	1	8	0	1	0	1	0	60	0	0	4	0	0	0	6	0	2	1	0	0
ENSMUSG00000007564=Ppp2r1a	protein_coding	188	695	777	533	756	452	215	599	498	365	369	860	819	507	686	321	200	518	695	47	477	249	187	422	262	730	1207	374	384	566	412	282	307	464	243	407	685	191	851	480	383	167	140	495	280	555	937	226
ENSMUSG00000007570=Fance	protein_coding	85	0	88	41	7	27	1	121	37	37	2	76	55	288	97	131	1	10	13	10	2	93	9	5	25	3	29	5	0	14	4	262	30	0	18	1	1	100	102	25	6	83	4	147	3	0	1	154
ENSMUSG00000007589=Tinf2	protein_coding	43	18	259	114	168	10	88	213	60	139	24	59	19	155	442	103	52	121	122	14	27	22	56	8	74	93	49	81	450	183	23	66	62	97	5	16	32	37	155	5	612	26	165	58	231	333	157	88
ENSMUSG00000007591=Tssk4	protein_coding	0	0	0	1	0	0	0	1	0	0	0	0	0	0	0	0	0	0	0	0	0	0	0	0	0	0	0	0	0	1	0	0	0	0	0	0	0	0	0	0	1	0	0	0	0	0	0	0
ENSMUSG00000007594=Hapln4	protein_coding	0	0	0	0	0	0	0	0	0	0	0	0	0	0	0	0	0	0	0	0	0	0	0	0	0	0	0	0	0	0	0	0	0	0	0	0	0	0	0	0	0	0	0	0	0	0	0	0
ENSMUSG00000007603=Dus3l	protein_coding	45	106	106	126	174	14	194	26	60	123	228	177	548	344	55	159	73	198	30	19	141	117	6	151	236	337	14	123	60	214	44	78	185	139	83	120	24	84	203	38	116	129	156	126	57	52	62	39
ENSMUSG00000007610=Gtpbp3	protein_coding	11	115	39	63	50	1	0	3	21	14	44	5	53	17	5	50	14	20	12	6	29	2	0	9	5	1	2	5	7	40	41	31	1	0	0	4	1	11	10	2	45	53	24	9	3	8	0	2
ENSMUSG00000007613=Tgfbr1	protein_coding	9	2	18	74	193	7	107	22	90	51	97	11	98	34	100	5	58	4	62	0	5	18	4	169	75	243	8	5	158	10	1	25	50	10	214	246	392	23	130	142	5	4	4	269	17	102	77	0
ENSMUSG00000007617=Homer1	protein_coding	12	59	25	101	42	33	3	150	36	15	70	19	18	57	2	7	0	141	6	1	61	4	14	47	3	2	33	1	10	2	1	3	0	67	3	11	114	3	14	135	6	8	6	210	356	109	55	105
ENSMUSG00000007646=Rad51c	protein_coding	13	43	18	2	2	18	3	1	9	44	0	20	47	5	2	3	0	1	24	0	0	0	0	1	17	0	0	58	133	6	2	6	35	0	82	0	90	1	0	0	3	3	19	1	272	150	6	0
ENSMUSG00000007653=Gabrb2	protein_coding	1	0	0	1	0	0	0	0	0	0	0	0	0	0	1	0	1	0	0	0	0	1	0	0	1	0	0	0	0	0	0	1	1	1	0	0	0	0	0	0	0	0	0	1	0	0	0	0
ENSMUSG00000007655=Cav1	protein_coding	0	0	0	0	0	0	1	0	0	0	0	0	0	0	0	0	0	0	0	1	0	0	0	0	0	0	0	0	0	0	0	0	1	0	0	0	2	0	0	0	0	0	0	0	0	0	0	0
ENSMUSG00000007656=Arpp19	protein_coding	124	203	78	78	160	50	124	54	170	222	115	154	316	236	187	65	50	120	14	28	133	354	241	187	181	50	27	435	576	210	376	348	180	88	39	283	37	277	172	70	104	136	267	94	488	112	10	509
ENSMUSG00000007659=Bcl2l1	protein_coding	47	19	83	94	6	7	56	4	1	14	9	152	9	25	3	5	2	3	3	12	119	58	61	18	23	1	3	0	47	31	60	3	23	0	0	130	13	2	85	4	1	0	0	2	1	43	20	1
ENSMUSG00000007670=Khsrp	protein_coding	44	17	36	17	11	0	0	3	25	14	19	23	10	33	4	2	4	4	2	3	2	9	3	1	10	0	10	0	1	42	6	1	8	0	0	10	6	0	0	1	24	14	11	5	0	2	0	3
ENSMUSG00000007682=Dio2	protein_coding	0	0	0	0	0	0	0	0	0	0	0	0	0	0	0	0	0	0	0	0	1	0	0	0	0	0	0	0	0	0	0	0	0	0	0	0	0	0	0	0	0	0	0	0	0	0	0	0
ENSMUSG00000007721=Ccdc124	protein_coding	37	4	59	40	119	25	34	279	181	186	95	90	123	48	207	261	42	5	0	10	48	41	53	75	49	65	58	2	1	66	9	114	28	151	9	76	7	6	35	72	113	18	8	50	89	118	154	92
ENSMUSG00000007739=Cct4	protein_coding	1591	2702	1885	1770	2070	1518	546	1588	2359	1378	1614	2299	2131	2892	2120	2861	570	1738	2325	153	2084	2845	1798	2241	1474	2062	2670	2562	2269	2380	3228	2919	1681	1154	823	1691	2391	3764	1579	1496	1522	2501	1915	2884	3572	2715	1173	1466
ENSMUSG00000007777=0610009B22Rik	protein_coding	108	76	27	74	171	5	0	103	87	81	4	18	27	12	62	43	44	37	4	1	68	79	1	9	152	114	18	9	3	138	139	150	119	82	4	91	10	82	53	76	6	8	68	2	781	12	9	16
ENSMUSG00000007783=Cpt1c	protein_coding	0	19	0	1	0	0	0	0	0	3	5	0	0	3	0	0	0	0	0	0	1	0	0	0	0	0	0	0	0	6	0	0	0	0	0	0	0	2	2	0	0	0	0	0	0	0	0	2
ENSMUSG00000007805=Twist2	protein_coding	0	0	0	0	0	0	0	0	0	0	0	0	0	0	0	0	0	0	0	0	0	0	0	0	0	0	0	0	0	0	0	0	0	0	0	0	0	0	0	0	0	0	0	0	0	0	0	0
ENSMUSG00000007812=Zfp655	protein_coding	32	3	114	103	176	154	41	45	185	299	6	225	20	226	27	220	3	156	148	9	215	16	81	196	191	80	34	103	343	47	938	120	163	11	170	10	221	70	36	71	11	12	20	13	106	28	1	46
ENSMUSG00000007815=Rhoa	protein_coding	132	213	275	37	96	137	104	211	268	314	153	172	145	161	357	163	68	195	100	19	214	171	104	321	446	327	102	85	261	182	121	276	451	277	566	521	92	127	120	67	421	586	82	12	253	283	107	418
ENSMUSG00000007817=Zmiz1	protein_coding	76	13	73	4	0	0	0	236	41	30	1	2	0	2	0	4	0	16	76	1	2	1	0	2	3	1	0	1	22	4	1	1	0	0	12	0	1	34	2	0	11	0	27	0	0	0	140	7
ENSMUSG00000007827=Ankrd26	protein_coding	0	1	40	16	16	0	12	64	4	2	20	0	32	86	9	1	7	0	1	0	41	1	26	14	2	9	0	12	3	0	2	2	1	9	66	40	0	13	0	2	1	63	3	0	113	115	1	8
ENSMUSG00000007833=Aldh16a1	protein_coding	1	13	194	160	111	136	96	109	38	153	262	32	259	55	190	199	168	30	277	4	326	25	7	380	56	56	83	105	236	306	369	12	53	56	159	138	144	39	214	170	189	15	138	131	12	37	33	53
ENSMUSG00000007836=Hnrnpa0	protein_coding	592	359	699	1062	761	521	149	552	881	537	312	859	612	1674	550	826	213	466	684	44	509	725	294	561	321	187	258	316	863	774	640	820	231	441	216	327	645	124	37	345	712	1016	516	398	366	815	712	845
ENSMUSG00000007837=Prrg2	protein_coding	0	1	22	4	2	12	0	106	8	17	0	0	37	3	0	1	3	23	137	1	1	12	2	1	22	11	10	0	0	79	2	25	21	0	4	0	40	4	35	0	0	5	27	0	3	0	50	2
ENSMUSG00000007850=Hnrnph1	protein_coding	150	885	889	713	1269	260	200	1238	791	466	678	591	614	501	641	901	440	547	999	57	576	733	513	383	407	1072	430	231	885	527	258	229	316	674	735	420	720	369	987	400	554	371	210	823	473	243	400	845
ENSMUSG00000007867=Ift43	protein_coding	137	1	0	47	92	3	51	3	70	83	1	57	4	143	28	92	14	5	76	1	71	50	2	5	11	5	5	24	21	2	1	346	32	0	13	18	38	3	39	23	33	7	2	1	6	9	1	65
ENSMUSG00000007872=Id3	protein_coding	114	258	259	138	159	120	30	2	238	308	235	532	451	588	323	175	102	142	326	9	71	152	69	224	142	90	921	455	376	506	357	394	100	263	163	437	27	714	23	272	745	32	241	157	14	120	134	588
ENSMUSG00000007877=Tcap	protein_coding	0	0	0	0	0	0	0	0	0	0	0	0	0	0	0	0	0	0	0	0	0	0	0	0	0	0	0	0	0	0	0	0	0	0	0	0	0	0	0	0	0	0	0	0	0	0	0	0
ENSMUSG00000007880=Arid1a	protein_coding	539	231	343	398	504	178	135	614	805	322	355	480	488	346	169	457	183	376	65	31	233	284	145	575	409	101	231	303	626	675	310	79	435	146	77	473	315	231	106	311	70	227	113	332	1198	189	349	254
ENSMUSG00000007888=Crlf1	protein_coding	0	0	0	0	0	0	0	0	0	0	0	1	0	0	0	0	0	0	0	0	1	0	0	0	17	0	0	0	0	0	1	0	13	0	0	0	0	0	0	0	1	0	0	0	0	0	0	0
ENSMUSG00000007891=Ctsd	protein_coding	178	320	627	182	495	170	313	392	352	587	221	216	141	308	153	525	122	287	97	43	223	203	382	319	258	257	483	176	277	424	396	819	232	293	421	302	90	310	520	97	165	324	56	318	308	344	45	183
ENSMUSG00000007892=Rplp1	protein_coding	8708	5413	5827	8283	4911	2054	590	3440	9052	7522	7255	5642	6054	5682	3501	4288	976	1076	1303	463	1842	2717	1934	1638	7858	1951	2553	2576	1868	6196	2856	2408	4724	494	895	670	2026	1612	1091	913	4478	2088	3117	890	1718	4265	1188	2789
ENSMUSG00000007907=Cabs1	protein_coding	0	0	0	28	33	0	4	0	0	45	3	18	2	0	3	0	6	0	2	1	168	6	0	0	0	201	4	0	4	0	0	0	1	2	0	0	1	0	0	0	0	114	2	0	10	0	0	61
ENSMUSG00000007908=Hmgcll1	protein_coding	0	0	0	0	0	0	0	0	0	1	0	0	0	0	0	0	10	1	0	0	0	0	5	1	1	0	0	0	0	0	0	1	0	0	292	5	1	0	107	2	0	0	2	0	0	0	0	0
ENSMUSG00000007944=Ttc9b	protein_coding	0	0	0	63	0	0	0	0	0	0	0	2	0	0	0	0	4	0	0	4	2	1	0	6	1	0	0	147	1	1	2	18	0	0	0	1	0	1	0	1	0	9	0	0	1	0	0	0
ENSMUSG00000007946=Phox2a	protein_coding	0	0	0	0	0	0	0	0	0	0	5	0	0	0	0	0	0	0	0	0	0	0	28	1	0	0	0	0	0	0	0	0	0	0	0	0	0	0	0	0	0	0	0	0	0	0	0	0
ENSMUSG00000007950=Abhd8	protein_coding	23	0	0	20	44	2	0	50	27	1	0	37	3	74	2	3	0	0	0	1	10	2	0	45	0	0	0	0	0	1	194	6	0	1	3	98	3	3	1	2	2	0	0	0	0	118	0	0
ENSMUSG00000007987=Ift22	protein_coding	26	0	93	3	35	66	3	119	8	2	0	1	1	175	273	18	1	99	4	2	118	54	27	190	1	2	2	37	5	24	1	6	3	0	1	51	11	17	43	29	2	9	172	87	3	64	10	13
ENSMUSG00000007989=Fzd3	protein_coding	0	0	2	0	0	0	0	33	0	0	2	1	0	0	1	0	0	0	0	0	28	3	1	0	0	1	0	0	18	1	1	0	0	0	0	0	0	0	0	0	0	0	0	0	0	0	0	0
ENSMUSG00000008028=1700008O03Rik	protein_coding	0	0	0	0	0	0	0	0	1	0	0	0	0	0	0	0	0	0	0	0	0	0	0	0	0	1	0	0	0	0	0	0	0	0	0	0	0	0	0	0	2	0	0	0	0	0	0	0
ENSMUSG00000008035=Mid1ip1	protein_coding	0	33	0	28	3	12	15	55	10	13	0	0	1	66	3	2	0	0	3	3	18	54	3	0	52	0	102	4	0	11	0	0	72	0	1	0	0	3	0	30	128	5	30	0	0	96	1	0
ENSMUSG00000008036=Ap2s1	protein_coding	364	191	311	157	105	138	41	217	600	340	301	203	323	345	423	388	108	98	265	15	205	192	236	333	168	274	165	248	301	242	218	93	211	45	7	74	119	117	237	91	144	81	470	81	27	224	88	278
ENSMUSG00000008090=Fgfrl1	protein_coding	0	0	0	12	0	0	6	0	0	0	29	17	1	0	0	0	1	0	1	1	133	6	4	0	0	0	0	0	2	53	6	48	0	0	0	0	0	1	57	1	0	0	32	0	1	0	0	0
ENSMUSG00000008129=4930432K21Rik	protein_coding	0	0	0	50	1	0	42	0	1	6	1	23	2	0	82	0	0	0	0	0	0	0	0	76	18	1	0	0	0	0	4	4	16	1	0	0	0	7	0	1	1	0	0	0	0	0	0	205
ENSMUSG00000008136=Fhl2	protein_coding	553	399	351	474	289	372	70	524	775	484	509	348	466	335	418	337	110	145	153	53	186	327	175	279	441	248	247	217	295	400	240	211	365	63	91	95	214	180	100	26	526	206	373	102	228	313	230	171
ENSMUSG00000008140=Emc10	protein_coding	265	433	202	263	50	327	191	287	236	148	270	419	181	133	445	94	54	158	240	21	244	187	48	10	317	131	347	317	66	161	466	153	210	76	176	30	566	43	412	108	377	116	154	176	163	246	356	549
ENSMUSG00000008153=Clstn3	protein_coding	0	110	1	1	1	0	0	32	1	3	0	1	1	0	3	0	0	0	0	0	0	0	12	0	0	10	6	0	0	0	12	4	0	26	0	108	0	0	0	1	45	2	1	2	0	65	0	49
ENSMUSG00000008167=Fbxw9	protein_coding	3	2	30	111	63	150	181	2	36	695	84	185	219	200	16	114	102	69	143	12	14	46	100	74	104	282	250	143	220	288	48	37	97	211	743	342	23	141	567	21	211	16	20	102	13	25	323	1
ENSMUSG00000008193=Spib	protein_coding	0	0	0	0	0	0	0	0	0	0	0	0	0	0	0	0	0	0	0	0	0	0	0	0	0	0	0	0	0	0	0	0	0	0	0	0	0	0	0	0	0	0	0	0	0	1	0	0
ENSMUSG00000008200=Fnbp4	protein_coding	203	41	144	305	222	81	19	383	259	448	326	336	102	92	669	157	65	175	388	24	161	392	167	112	349	252	334	152	309	319	539	147	277	11	256	168	182	302	168	193	59	26	93	110	22	343	128	438
ENSMUSG00000008206=Cers4	protein_coding	18	86	13	118	5	1	23	140	28	70	122	4	429	23	4	66	38	103	330	5	58	98	5	124	89	18	48	31	5	184	60	116	55	35	125	6	13	7	65	11	2	56	1	24	494	99	14	57
ENSMUSG00000008226=Scrn3	protein_coding	2	3	7	3	2	0	38	12	64	81	7	1	0	1	85	53	20	19	20	0	1	2	32	85	30	37	1	183	25	1	81	100	36	4	1	1	0	27	2	5	11	6	0	79	16	0	0	33
ENSMUSG00000008301=Phax	protein_coding	138	195	175	49	308	311	1	254	49	126	132	191	417	302	41	123	56	58	124	29	12	201	167	8	175	17	262	112	368	290	161	70	167	289	244	447	82	106	161	169	324	378	25	338	23	301	178	206
ENSMUSG00000008305=Tle1	protein_coding	20	1	57	21	83	210	5	156	98	0	111	133	127	167	68	128	14	6	82	2	35	8	83	8	15	106	6	8	35	27	7	45	17	83	0	84	108	3	7	10	3	6	44	5	9	66	23	28
ENSMUSG00000008307=1700109H08Rik	protein_coding	2	0	20	4	4	0	15	1	22	2	4	5	0	0	0	1	1	1	0	0	0	0	0	0	60	0	55	0	116	0	1	0	24	0	20	37	7	0	0	0	1	1	2	2	3	0	0	5
ENSMUSG00000008318=Relt	protein_coding	4	0	13	1	0	11	0	1	0	1	8	5	0	2	0	10	3	0	0	1	0	35	2	2	1	34	8	3	0	1	0	0	0	27	1	0	0	54	23	2	3	40	0	2	0	98	0	0
ENSMUSG00000008333=Snrpb2	protein_coding	270	180	382	514	355	548	96	858	485	818	494	285	442	372	578	517	226	330	407	23	407	585	519	418	336	37	451	452	722	552	435	682	392	116	18	396	293	344	235	285	763	788	201	678	572	313	138	275
ENSMUSG00000008348=Ubc	protein_coding	210	574	522	196	748	881	779	1049	172	1518	212	1044	277	315	652	666	318	370	921	102	376	697	137	571	1228	160	94	314	1540	561	3069	1423	1229	1048	537	271	1334	1578	1454	567	1670	2187	1695	1653	1139	448	346	855
ENSMUSG00000008373=Prpf31	protein_coding	133	104	25	216	76	72	33	124	166	34	162	165	101	40	74	21	17	48	86	3	50	15	111	6	34	107	246	20	491	337	217	107	17	118	36	110	32	14	50	6	50	44	4	131	13	102	206	35
ENSMUSG00000008384=Sertad1	protein_coding	10	0	42	31	50	177	3	52	2	0	96	3	84	45	48	4	0	65	9	2	75	3	53	32	19	1	1	39	3	0	1	33	10	3	1	56	110	7	155	43	108	171	11	8	2	30	200	11
ENSMUSG00000008393=Carhsp1	protein_coding	121	85	67	70	115	29	62	3	107	77	76	25	111	63	191	231	64	7	141	17	43	23	102	75	77	265	163	259	10	183	133	63	82	8	6	253	178	8	58	184	116	404	135	270	29	372	244	72
ENSMUSG00000008398=Elk3	protein_coding	3	64	13	17	14	2	10	2	25	10	1	37	27	36	40	23	10	1	14	4	18	123	53	33	2	1	43	8	35	11	6	71	5	80	8	0	13	25	12	4	4	6	23	1	24	97	14	0
ENSMUSG00000008429=Herpud2	protein_coding	5	3	12	3	9	11	9	27	37	31	129	8	30	156	7	2	2	66	10	8	6	35	13	0	58	4	34	1	107	21	5	41	92	2	3	8	378	60	65	14	57	3	44	3	6	10	0	2
ENSMUSG00000008435=Rdh13	protein_coding	166	22	68	53	61	14	9	1	52	70	14	11	76	6	60	12	1	66	1	3	8	8	104	2	149	161	7	2	243	28	0	21	85	6	16	2	22	79	131	13	11	1	1	3	6	59	29	0
ENSMUSG00000008438=Adam21	protein_coding	0	0	1	1	0	0	0	0	0	0	1	1	0	0	0	0	0	0	0	0	0	0	0	0	0	34	2	0	0	23	0	0	0	0	0	0	27	0	0	0	0	0	0	0	1	0	0	0
ENSMUSG00000008450=Nutf2	protein_coding	171	540	528	335	314	213	167	704	393	371	395	413	627	272	452	438	328	256	548	29	251	349	294	379	244	439	454	350	495	264	457	123	179	224	289	543	156	142	156	289	143	242	103	369	117	343	585	307
ENSMUSG00000008461=Fut1	protein_coding	0	0	0	0	0	0	0	0	0	0	0	0	1	0	0	0	0	0	0	0	0	0	0	0	0	0	0	0	0	0	0	0	0	0	0	0	0	0	0	0	0	0	0	0	0	0	0	0
ENSMUSG00000008475=Arpc5	protein_coding	225	224	179	145	247	283	67	485	274	461	59	159	214	655	161	334	113	299	409	21	185	156	135	784	126	261	727	423	257	142	183	499	137	104	504	688	1005	98	330	238	528	513	490	290	311	437	487	339
ENSMUSG00000008482=Rnf151	protein_coding	0	0	1	0	0	0	0	0	0	0	0	0	17	0	1	0	0	0	0	3	5	0	0	0	0	0	0	0	0	0	0	0	0	3	0	1	0	0	0	0	0	0	0	0	0	0	0	0
ENSMUSG00000008489=Elavl2	protein_coding	25	58	44	12	38	4	0	5	23	5	3	31	9	1	38	0	4	4	2	8	7	17	95	13	4	50	1	0	2	64	9	3	0	2	0	18	3	4	1	1	45	4	2	50	3	0	74	5
ENSMUSG00000008496=Pou2f2	protein_coding	0	1	1	0	0	0	0	0	0	0	0	0	0	0	0	0	1	0	0	0	0	0	0	0	0	1	0	0	0	0	0	0	0	0	0	0	0	0	0	0	0	0	0	0	0	0	1	0
ENSMUSG00000008540=Mgst1	protein_coding	0	0	0	0	0	3	1	0	0	0	0	0	0	0	0	0	0	0	0	0	0	0	0	0	1	0	0	0	0	0	0	0	0	0	0	38	2	0	0	0	20	0	1	2	0	0	0	0
ENSMUSG00000008575=Nfib	protein_coding	24	50	53	51	49	6	0	133	27	49	171	302	179	179	164	121	6	31	101	17	38	350	50	69	64	3	181	32	58	158	16	0	29	1	3	98	30	10	13	198	12	3	89	325	15	56	3	0
ENSMUSG00000008590=Htr3b	protein_coding	0	0	0	0	0	0	0	0	0	0	0	0	0	0	0	0	0	0	0	0	0	0	0	0	0	0	0	0	0	0	0	0	0	0	0	0	0	0	0	0	0	0	0	0	0	0	0	0
ENSMUSG00000008601=Rab25	protein_coding	1	107	3	68	3	20	0	4	9	6	45	4	1	3	21	273	6	1	3	0	5	7	2	4	7	5	16	9	5	2	4	1	6	95	1	0	18	8	1	1	100	3	27	1	4	72	1	0
ENSMUSG00000008604=Ubqln4	protein_coding	170	82	117	220	159	11	21	116	125	248	284	233	160	101	52	186	137	173	95	22	74	69	27	79	259	83	47	191	76	205	49	24	276	96	187	29	77	31	66	97	156	115	106	85	10	416	140	59
ENSMUSG00000008658=Rbfox1	protein_coding	0	0	0	0	0	1	1	0	0	1	6	0	1	1	0	1	0	0	0	0	2	0	0	0	0	1	0	1	0	1	1	0	0	0	0	1	2	1	0	0	1	0	4	1	1	0	0	0
ENSMUSG00000008668=Rps18	protein_coding	4343	3729	3359	5379	3401	1643	480	2862	7268	4482	4212	3813	4054	3223	2745	2673	860	648	994	454	1302	1738	1424	1299	4062	1634	2109	1471	1665	3992	1868	1602	2430	586	482	544	1318	961	663	623	2523	1487	1593	694	1091	2461	1053	1543
ENSMUSG00000008682=Rpl10	protein_coding	5787	6633	6587	6752	7208	6327	3299	8120	7164	6795	7258	5182	7782	6771	8486	8129	3359	3175	4567	617	5050	4902	5060	4984	5668	4450	7228	5591	5982	6867	5941	5105	5321	1673	2448	3041	3614	3781	2453	2949	5483	6556	5821	2944	4723	5629	3785	5025
ENSMUSG00000008683=Rps15a	protein_coding	2657	1939	2171	2677	1653	677	171	920	3860	2604	1901	2264	1988	1807	882	1222	373	376	359	236	531	971	610	436	2686	537	644	606	567	2651	805	740	1328	193	215	254	585	470	438	274	1418	699	1023	155	539	981	574	578
ENSMUSG00000008690=Ncaph2	protein_coding	463	280	475	570	413	445	268	454	283	115	466	422	488	895	250	527	185	455	247	22	555	732	93	215	135	719	451	202	176	588	509	506	96	220	8	267	465	207	92	264	388	118	39	435	484	219	611	646
ENSMUSG00000008730=Hipk1	protein_coding	19	49	70	30	11	5	13	17	46	3	58	41	224	24	147	96	26	130	9	12	97	32	3	24	33	8	9	0	42	28	12	191	12	0	0	84	23	1	28	61	101	132	101	23	374	35	2	36
ENSMUSG00000008734=Gprc5b	protein_coding	0	0	0	0	0	0	0	17	0	2	5	0	0	0	0	0	1	32	1	0	0	0	0	0	0	15	0	0	0	0	0	0	0	0	0	0	0	0	0	0	0	0	3	0	1	0	0	0
ENSMUSG00000008763=Man1a2	protein_coding	153	5	14	242	4	107	30	176	1	84	102	236	49	8	63	61	79	259	109	8	138	41	61	99	10	177	168	193	246	50	80	202	10	6	254	99	384	114	63	108	29	662	104	107	23	125	186	228
ENSMUSG00000008789=Ceacam5	protein_coding	0	0	0	0	0	0	0	0	0	0	0	0	0	0	0	0	0	0	0	0	0	0	0	0	0	0	0	0	0	0	0	0	0	0	0	0	0	0	2	0	0	0	0	0	0	0	0	0
ENSMUSG00000008813=Tppp2	protein_coding	0	0	0	0	0	0	0	0	0	0	0	0	0	0	0	0	0	0	0	0	0	0	0	0	0	0	0	0	0	0	0	0	0	0	0	0	0	0	0	0	0	0	0	0	0	0	0	0
ENSMUSG00000008822=Acyp1	protein_coding	23	131	79	18	84	3	0	44	8	4	69	89	4	23	0	7	2	0	8	5	0	25	21	16	20	0	2	18	27	2	0	1	17	0	2	0	14	1	6	1	0	0	7	7	12	1	0	17
ENSMUSG00000008843=Cldn13	protein_coding	0	1	0	0	0	0	0	0	0	0	0	0	0	0	0	0	0	0	0	0	0	0	0	0	0	0	0	0	0	0	0	0	0	0	0	0	0	0	0	0	0	0	0	0	1	0	0	0
ENSMUSG00000008845=Cd163	protein_coding	0	0	0	1	0	0	0	0	0	0	0	0	0	0	0	0	0	0	0	0	0	0	0	0	0	0	0	0	0	0	0	0	0	0	0	0	0	0	0	0	0	0	0	0	0	0	0	0
ENSMUSG00000008855=Hdac5	protein_coding	17	120	35	23	2	77	2	16	27	46	27	3	6	3	29	9	0	0	0	0	1	3	14	1	17	0	1	1	68	31	0	0	9	1	0	1	1	0	5	0	9	8	20	145	23	10	1	0
ENSMUSG00000008859=Rala	protein_coding	183	39	161	191	25	103	50	70	96	306	32	52	219	44	39	35	27	148	11	9	193	273	18	1	83	74	33	37	189	96	601	35	82	59	6	14	254	19	310	58	53	122	178	106	283	85	32	133
ENSMUSG00000008874=Clec3a	protein_coding	0	0	0	1	0	0	0	0	0	0	0	0	0	0	0	0	0	0	0	0	0	0	0	0	0	0	0	0	0	0	0	0	0	0	0	0	0	0	0	0	0	0	0	0	0	0	0	0
ENSMUSG00000008892=Vdac3	protein_coding	298	519	368	278	355	244	43	233	181	333	95	437	308	360	238	61	118	151	267	30	185	215	267	448	382	281	485	205	482	477	344	106	402	37	129	328	208	104	254	141	135	162	306	382	237	111	406	102
ENSMUSG00000008932=Slc1a7	protein_coding	0	0	0	0	0	0	0	0	1	0	0	0	0	0	1	0	0	0	0	0	0	0	0	0	0	0	0	0	0	0	1	0	0	0	0	0	0	0	1	0	0	1	0	0	0	0	1	0
ENSMUSG00000008958=Vps72	protein_coding	21	14	54	116	66	47	31	145	64	11	170	132	171	50	7	64	61	94	164	1	10	77	40	42	131	4	4	37	2	93	26	27	125	6	42	17	3	11	28	43	79	53	54	8	34	103	13	11
ENSMUSG00000008976=Gabpa	protein_coding	139	93	99	100	648	268	176	270	258	296	238	355	323	505	252	211	34	203	364	29	267	136	35	283	265	82	243	40	301	412	425	34	215	129	43	33	523	28	9	83	265	730	211	113	95	334	242	275
ENSMUSG00000008999=Bmp7	protein_coding	0	5	0	0	1	0	1	0	0	72	0	2	0	0	0	71	3	1	87	2	0	1	0	2	1	163	5	0	1	10	0	0	6	90	0	0	0	44	168	4	3	2	0	0	9	0	0	0
ENSMUSG00000009013=Dynll1	protein_coding	2168	672	1739	1233	2269	772	444	1555	3438	1598	1615	1777	1483	2679	1114	1103	286	559	836	138	991	981	555	512	1081	858	498	636	931	1545	604	960	932	268	159	466	1106	387	117	376	1177	1593	1036	363	644	1544	554	1280
ENSMUSG00000009030=Pdcl	protein_coding	18	83	17	22	132	186	89	27	137	94	66	59	68	5	136	6	5	57	7	4	29	77	12	237	20	3	0	88	5	148	9	88	21	81	1	155	6	29	50	8	4	8	15	12	9	41	36	104
ENSMUSG00000009035=Tmem184b	protein_coding	8	33	103	3	4	42	0	182	22	46	115	4	55	10	2	130	24	33	183	4	71	4	39	41	88	43	22	2	2	90	8	3	110	24	1	20	103	18	95	8	96	69	31	23	7	14	0	0
ENSMUSG00000009047=Gm5965	protein_coding	0	0	0	0	0	0	0	0	0	0	0	0	0	0	0	0	0	0	0	0	0	0	0	0	0	0	0	0	0	0	0	0	0	0	0	0	0	0	0	0	0	0	0	0	0	0	0	0
ENSMUSG00000009070=Rsph14	protein_coding	0	0	0	0	0	0	0	0	0	2	0	0	0	0	0	0	0	0	0	0	0	1	0	0	0	0	0	0	0	0	0	0	0	0	1	1	0	0	0	0	0	0	2	0	0	0	0	0
ENSMUSG00000009073=Nf2	protein_coding	322	235	80	163	220	214	82	158	268	193	165	221	206	441	152	211	21	90	36	24	52	164	90	107	327	64	34	81	164	297	295	221	220	21	173	12	121	115	187	96	236	321	178	1	147	139	43	125
ENSMUSG00000009075=Cabp7	protein_coding	5	45	0	5	0	0	0	24	0	6	0	0	1	16	0	0	1	0	0	0	0	0	0	0	6	0	0	0	0	1	1	0	0	0	0	0	1	1	0	0	2	2	0	0	0	0	0	1
ENSMUSG00000009076=Zmat5	protein_coding	127	71	169	247	38	67	69	103	94	179	96	167	95	227	18	53	20	41	31	14	44	42	1	142	109	19	11	5	256	15	157	245	109	60	14	42	36	229	12	25	199	217	14	10	164	31	67	38
ENSMUSG00000009079=Ewsr1	protein_coding	24	106	76	129	46	138	16	81	154	153	107	143	78	114	182	29	61	62	108	15	57	15	45	21	50	36	276	21	168	125	125	37	22	91	3	33	201	20	85	123	147	43	153	44	259	50	146	20
ENSMUSG00000009090=Ap1b1	protein_coding	93	92	151	35	187	58	11	105	31	40	124	24	141	26	2	2	15	4	68	2	7	0	42	66	69	16	12	3	85	171	35	5	68	33	19	1	173	302	222	19	120	2	6	25	313	80	26	1
ENSMUSG00000009092=Derl3	protein_coding	0	0	0	0	0	1	0	0	0	0	0	1	0	0	0	0	0	0	1	0	115	0	1	0	2	0	79	135	7	1	2	0	0	0	2	7	86	4	9	0	0	9	0	0	1	0	0	0
ENSMUSG00000009093=Gstt4	protein_coding	0	0	0	0	0	0	0	0	0	0	1	0	0	0	0	0	0	0	0	0	0	0	1	0	0	0	0	0	0	0	0	0	0	0	0	0	0	0	0	0	0	0	0	0	0	0	0	1
ENSMUSG00000009097=Tbx1	protein_coding	0	0	0	0	0	0	0	0	0	0	0	0	0	0	0	0	0	0	0	0	0	0	0	0	0	0	0	0	0	0	0	0	0	0	0	0	0	0	1	0	0	0	0	0	0	0	0	0
ENSMUSG00000009108=Gnat2	protein_coding	0	0	0	0	0	0	0	0	0	0	0	0	0	3	0	39	0	0	0	0	0	0	0	1	0	0	0	0	0	0	0	0	0	0	0	0	0	0	0	17	1	0	0	0	0	0	0	0
ENSMUSG00000009112=Bcl2l13	protein_coding	6	1	231	106	68	83	6	57	88	61	170	107	264	203	51	20	131	133	134	11	37	306	227	42	126	132	206	120	207	132	177	151	102	94	12	332	20	68	329	200	91	481	102	168	14	119	256	133
ENSMUSG00000009114=2610028H24Rik	protein_coding	2	0	0	0	0	0	0	0	0	39	9	0	0	0	1	0	0	0	0	0	0	0	0	0	1	0	0	5	0	4	0	0	1	0	0	0	0	1	1	0	0	0	0	0	1	0	0	0
ENSMUSG00000009115=Spatc1l	protein_coding	0	0	32	0	0	0	0	0	0	0	2	0	0	0	0	0	0	0	0	0	0	0	0	0	0	0	0	0	0	0	0	0	0	0	0	0	0	0	0	0	0	0	0	0	0	0	0	0
ENSMUSG00000009145=Dqx1	protein_coding	1	0	0	0	2	0	0	0	0	1	0	0	0	0	0	0	0	0	0	0	0	0	0	0	4	0	0	0	0	0	0	0	4	0	0	0	0	0	0	0	0	1	0	0	0	0	0	0
ENSMUSG00000009185=Ccl8	protein_coding	0	0	0	0	0	0	0	0	0	0	0	0	1	0	0	0	0	1	0	0	0	0	0	0	0	0	0	0	0	0	0	0	0	0	0	0	1	0	0	0	0	0	0	0	0	0	0	0
ENSMUSG00000009207=Lnp	protein_coding	65	1	1	15	68	40	18	4	102	68	0	45	4	5	43	2	7	25	2	1	43	2	0	106	0	1	2	1	38	6	0	1	2	15	2	19	238	12	1	28	46	3	1	87	8	22	51	52
ENSMUSG00000009210=2310007L24Rik	protein_coding	0	0	0	0	0	1	0	2	0	0	0	1	0	0	1	0	0	3	0	0	0	0	0	4	0	0	0	0	0	0	0	0	0	3	0	0	0	0	2	0	0	0	0	0	0	0	0	0
ENSMUSG00000009214=Tmem8c	protein_coding	0	0	0	0	0	0	0	0	0	0	0	0	0	0	0	0	0	0	0	0	0	0	0	0	0	0	0	0	0	0	0	0	0	0	0	0	0	0	0	0	0	0	0	0	0	0	0	0
ENSMUSG00000009216=Fam163b	protein_coding	0	0	0	0	0	0	0	0	0	0	0	0	0	0	0	1	0	0	0	0	0	0	0	0	0	0	0	0	1	0	0	0	0	0	0	0	1	0	0	0	0	0	0	0	0	0	0	0
ENSMUSG00000009246=Trpm5	protein_coding	10	34	1	0	1	2	2	11	2	30	15	11	3	0	0	3	1	0	4	0	0	0	5	0	4	0	21	0	13	6	1	1	11	0	5	0	2	1	10	1	10	5	3	3	17	1	7	6
ENSMUSG00000009248=Ascl2	protein_coding	91	85	3	0	0	0	0	34	2	0	23	1	0	0	0	1	0	0	3	0	0	122	2	1	43	1	0	0	0	0	0	190	84	0	2	0	0	0	8	7	1	3	0	2	0	0	0	0
ENSMUSG00000009281=Rarres2	protein_coding	0	0	0	0	0	0	0	0	1	0	0	0	0	0	0	1	0	4	0	0	0	0	0	0	0	0	0	0	0	2	1	0	0	0	0	0	0	0	0	0	0	0	0	0	0	0	0	0
ENSMUSG00000009291=Pttg1ip	protein_coding	161	42	67	200	693	238	62	142	33	672	69	251	227	226	16	265	105	67	163	15	48	108	7	208	56	65	112	277	340	165	64	13	74	59	595	535	177	43	126	126	52	80	33	157	8	313	188	168
ENSMUSG00000009292=Trpm2	protein_coding	0	0	0	0	0	0	0	0	0	0	0	0	0	0	0	1	0	0	0	0	2	0	0	0	2	1	0	1	0	0	0	0	0	0	0	0	0	0	1	0	0	0	0	0	0	0	0	1
ENSMUSG00000009293=Ube2g2	protein_coding	67	15	91	74	27	68	40	139	31	55	13	10	68	127	49	137	6	15	152	4	2	10	6	9	5	50	17	0	0	1	16	0	2	1	11	4	1	14	3	5	165	1	23	3	2	0	0	0
ENSMUSG00000009350=Mpo	protein_coding	0	0	0	0	0	0	0	0	0	0	0	0	0	0	0	0	0	0	0	0	0	0	0	0	0	0	0	0	0	0	0	0	0	0	0	0	0	0	0	0	0	0	0	0	0	0	0	0
ENSMUSG00000009356=Lpo	protein_coding	0	0	0	0	0	0	0	0	0	0	0	0	0	0	0	0	0	0	0	0	0	0	0	0	0	0	0	0	0	0	0	0	0	0	0	0	0	0	0	0	0	0	0	0	0	0	0	0
ENSMUSG00000009376=Met	protein_coding	1	0	0	0	0	16	0	0	45	2	2	1	1	0	0	0	2	0	0	0	0	1	0	0	4	0	3	0	0	0	0	0	1	0	136	8	19	0	0	0	41	0	2	0	2	0	0	0
ENSMUSG00000009378=Slc16a12	protein_coding	0	0	0	0	0	0	0	0	1	0	0	0	0	0	0	0	0	0	0	0	0	0	0	0	0	0	0	1	0	1	0	0	0	0	0	0	0	0	0	0	0	1	0	0	0	0	0	0
ENSMUSG00000009394=Syn2	protein_coding	0	1	0	0	0	0	0	0	0	0	1	0	0	1	0	0	0	0	0	0	0	0	0	0	2	0	0	0	0	0	0	0	0	0	1	0	0	0	0	0	0	1	0	0	0	0	0	0
ENSMUSG00000009406=Elk1	protein_coding	6	17	10	11	22	2	0	3	17	82	13	8	91	10	1	15	0	1	0	0	0	5	0	2	3	0	0	1	0	62	8	2	3	3	0	2	1	2	1	66	6	3	2	0	6	0	0	11
ENSMUSG00000009418=Nav1	protein_coding	97	53	35	67	126	31	56	53	199	162	34	105	43	4	135	15	32	143	65	11	140	15	124	9	25	23	43	77	8	271	60	216	13	20	20	42	0	35	262	18	162	17	4	2	61	26	26	35
ENSMUSG00000009470=Tnpo1	protein_coding	286	291	189	549	253	79	26	211	613	163	194	277	262	302	159	192	62	45	65	41	180	130	208	64	261	38	320	103	165	246	286	99	172	34	18	100	74	131	122	31	180	126	213	205	102	191	115	127
ENSMUSG00000009471=Myod1	protein_coding	0	0	0	0	0	0	0	0	0	0	0	0	0	0	0	0	0	0	0	0	0	0	0	0	0	0	0	0	0	0	0	0	0	0	0	0	0	0	0	0	0	0	0	0	0	0	0	0
ENSMUSG00000009487=Otog	protein_coding	0	0	0	0	0	0	0	0	0	0	0	0	0	0	0	0	0	0	0	0	0	0	0	0	0	0	0	0	0	0	0	0	0	0	0	0	0	0	0	0	0	0	0	0	0	0	0	0
ENSMUSG00000009535=Rnmt	protein_coding	141	343	362	274	527	282	127	92	257	262	56	438	268	412	196	433	162	289	194	38	387	744	62	333	149	127	448	85	193	73	141	214	128	168	601	183	574	362	676	205	172	449	333	439	106	330	580	215
ENSMUSG00000009545=Kcnq1	protein_coding	53	24	9	12	14	1	6	12	48	40	12	2	18	5	36	27	2	1	32	1	7	4	35	4	17	0	17	4	25	19	35	1	9	14	25	1	26	29	17	0	1	1	7	5	42	0	1	0
ENSMUSG00000009549=Srp14	protein_coding	249	178	231	274	120	79	38	184	321	418	198	110	341	372	286	315	74	138	171	27	171	161	165	265	92	206	429	176	214	257	177	190	69	76	104	120	213	52	160	44	186	94	110	206	170	185	180	59
ENSMUSG00000009551=6330409D20Rik	protein_coding	0	0	0	0	0	0	0	0	0	0	0	0	1	0	0	0	0	0	0	0	0	0	0	0	0	0	0	0	0	0	0	0	0	0	0	0	0	0	0	0	0	0	0	0	0	0	0	0
ENSMUSG00000009555=Cdk9	protein_coding	207	298	328	115	375	73	167	571	330	438	283	405	259	481	343	119	138	248	450	17	251	211	53	16	205	164	258	167	538	420	180	47	254	204	214	86	193	94	31	50	632	339	255	393	436	232	694	526
ENSMUSG00000009563=Tor2a	protein_coding	37	5	57	70	76	6	64	41	85	159	10	5	43	11	4	128	43	45	151	9	107	74	69	280	174	6	177	6	225	5	507	141	111	128	9	157	8	8	127	79	75	144	13	21	4	20	85	153
ENSMUSG00000009566=Fpgs	protein_coding	15	219	133	147	196	16	43	245	142	103	377	117	240	218	47	36	24	31	20	19	44	108	71	89	17	23	75	47	50	167	268	149	13	104	54	455	35	168	126	99	15	3	594	19	8	157	36	7
ENSMUSG00000009569=Mkl2	protein_coding	45	118	14	84	36	79	21	1	85	22	65	25	67	5	19	38	2	2	3	0	6	0	0	4	27	119	236	4	2	0	0	0	19	2	2	3	201	34	93	1	1	2	3	0	5	17	0	0
ENSMUSG00000009575=Cbx5	protein_coding	428	516	349	349	601	168	211	622	342	422	356	194	623	439	375	159	157	702	395	35	628	823	219	379	563	34	309	363	393	678	375	343	508	208	310	416	243	411	685	155	369	442	492	110	441	420	589	732
ENSMUSG00000009580=Odam	protein_coding	0	0	0	0	0	0	0	0	0	0	0	0	0	0	0	0	0	0	0	0	0	0	0	0	0	0	0	0	0	0	0	0	0	0	0	0	0	0	0	0	0	0	0	0	0	0	0	0
ENSMUSG00000009585=Apobec3	protein_coding	23	167	100	58	4	189	43	148	100	63	99	182	70	248	102	5	6	101	8	8	68	13	75	54	24	21	10	28	23	33	21	18	24	33	2	105	308	10	117	20	10	25	10	25	263	120	243	45
ENSMUSG00000009588=St6galnac1	protein_coding	0	0	0	0	0	0	0	0	0	0	0	0	0	0	0	0	0	0	0	0	0	0	0	0	0	0	0	0	0	0	0	0	0	0	0	0	0	0	0	0	0	0	0	0	0	0	0	0
ENSMUSG00000009596=Taf7l	protein_coding	0	0	0	0	0	0	0	0	0	0	0	0	0	0	0	0	0	0	0	0	0	0	0	0	0	0	0	1	0	0	0	0	0	0	0	0	0	0	0	0	0	0	0	0	0	0	0	0
ENSMUSG00000009614=Sardh	protein_coding	1	0	0	0	0	0	0	0	3	0	0	0	0	0	0	2	0	1	0	0	0	0	0	0	0	0	0	0	0	0	0	0	0	0	0	7	0	0	0	0	0	0	0	0	0	0	0	0
ENSMUSG00000009621=Vav2	protein_coding	0	24	0	0	29	0	0	77	4	0	91	6	10	4	0	2	0	0	3	0	125	4	3	0	48	0	0	14	1	6	2	0	38	0	0	1	4	0	14	3	0	0	30	1	510	1	1	0
ENSMUSG00000009628=Tex15	protein_coding	111	1	3	3	3	2	10	0	68	104	122	6	2	13	42	72	10	88	86	10	93	5	46	136	61	16	19	2	23	4	148	5	33	1	98	1	4	9	202	6	50	2	3	0	5	109	0	139
ENSMUSG00000009630=Ppp2cb	protein_coding	95	28	89	45	109	33	55	51	80	13	68	66	31	73	123	31	26	17	128	6	60	37	16	105	59	29	151	38	75	41	46	64	42	18	129	63	51	4	90	107	40	70	93	59	12	125	35	22
ENSMUSG00000009633=G0s2	protein_coding	79	0	0	38	0	5	0	0	1	0	0	0	1	0	0	0	0	5	0	0	0	0	0	0	0	0	0	0	0	0	1	0	0	0	0	0	0	0	0	1	0	0	0	0	0	0	0	0
ENSMUSG00000009640=Dmap1	protein_coding	87	45	145	110	146	255	7	163	46	78	97	29	195	112	135	254	14	200	88	6	92	14	234	103	49	23	166	18	2	122	23	73	24	34	134	22	9	28	155	84	100	8	284	145	12	18	52	35
ENSMUSG00000009646=Pla2g12b	protein_coding	0	0	0	1	0	0	0	0	0	0	0	38	2	0	0	0	0	0	1	2	0	0	0	0	0	0	0	0	0	0	0	1	0	0	0	0	0	0	0	0	0	0	0	0	0	0	0	0
ENSMUSG00000009647=Mcu	protein_coding	0	1	13	1	0	0	0	0	16	1	0	0	0	8	4	0	0	0	9	0	0	1	0	0	0	1	0	0	0	0	0	0	0	0	18	0	0	0	0	0	1	0	0	0	0	1	0	0
ENSMUSG00000009654=Oit3	protein_coding	0	0	0	0	0	0	0	0	0	0	0	0	0	0	0	0	0	0	0	0	0	0	0	0	0	0	0	0	0	0	0	0	0	0	0	0	0	0	0	0	0	0	0	0	0	0	0	0
ENSMUSG00000009670=Tex11	protein_coding	13	14	96	22	53	8	0	47	20	10	6	19	22	0	39	0	9	6	0	0	2	8	0	56	7	1	1	1	1	37	2	32	3	1	0	38	28	1	37	2	0	0	13	0	59	0	92	0
ENSMUSG00000009681=Bcr	protein_coding	62	0	0	78	7	86	6	0	0	100	5	96	12	2	3	4	31	55	84	7	2	81	17	3	4	2	2	2	272	5	1	1	7	2	1	0	32	1	121	3	1	2	4	0	42	22	0	0
ENSMUSG00000009687=Fxyd5	protein_coding	10	0	0	1	0	0	0	0	1	0	0	0	0	0	0	0	0	0	0	0	0	0	0	0	0	0	0	0	0	0	0	0	0	0	0	0	0	0	5	0	0	0	0	0	0	0	0	0
ENSMUSG00000009731=Kcnd1	protein_coding	2	1	2	1	1	2	0	0	28	2	0	50	1	0	0	0	0	0	1	2	2	0	0	0	60	0	163	5	0	53	2	0	65	69	4	0	29	116	5	1	6	4	1	0	0	0	0	0
ENSMUSG00000009733=Tfcp2	protein_coding	1	0	5	1	47	1	10	1	90	19	41	3	1	1	40	3	1	39	19	4	185	2	2	1	1	24	2	2	37	1	0	1	0	0	0	0	1	0	0	0	27	10	0	0	0	1	0	0
ENSMUSG00000009734=Pou6f2	protein_coding	1	0	0	0	0	0	0	0	0	0	0	0	1	0	0	0	0	0	0	0	0	0	0	0	3	0	0	0	0	0	3	0	0	0	0	0	0	1	0	0	0	0	0	0	1	0	0	0
ENSMUSG00000009739=Pou6f1	protein_coding	1	0	2	0	0	0	0	1	3	0	0	0	1	0	1	0	0	0	0	0	45	1	1	3	14	0	0	0	3	0	1	0	11	0	1	0	0	0	0	0	0	0	1	0	4	0	1	0
ENSMUSG00000009741=Ubp1	protein_coding	240	154	143	168	149	9	5	107	166	159	138	44	77	154	145	126	25	9	41	8	96	35	47	83	51	157	92	114	177	203	74	30	52	12	75	42	148	14	134	110	63	386	25	18	14	117	15	25
ENSMUSG00000009772=Nuak2	protein_coding	20	10	0	0	0	0	6	28	0	0	0	55	1	0	0	61	13	0	0	2	0	0	0	1	0	0	0	0	0	0	0	0	0	0	0	1	46	1	14	1	0	35	0	0	0	0	0	43
ENSMUSG00000009828=Ick	protein_coding	18	10	27	38	27	3	0	1	1	32	2	20	26	2	0	1	3	15	4	7	1	8	58	2	12	0	3	8	293	1	1	2	20	0	3	13	6	0	1	0	63	3	432	3	214	0	10	1
ENSMUSG00000009863=Sdhb	protein_coding	1154	978	728	698	812	1685	347	940	726	815	825	750	1498	1459	572	655	364	845	617	45	946	814	284	487	589	496	816	788	1224	283	890	771	591	299	376	507	822	67	392	375	289	978	636	462	1055	881	1659	1348
ENSMUSG00000009876=Cox4i2	protein_coding	0	0	0	0	1	0	0	1	0	0	0	0	0	0	0	0	0	0	0	0	0	0	0	0	0	0	0	0	0	0	0	0	0	0	0	0	0	0	0	0	0	0	0	0	0	0	0	0
ENSMUSG00000009894=Snap47	protein_coding	77	122	13	38	6	59	0	28	57	30	15	1	7	205	152	34	5	30	16	11	4	8	136	9	68	109	10	146	184	37	6	2	47	9	251	80	166	17	640	12	54	22	4	3	14	0	0	475
ENSMUSG00000009900=Wnt3a	protein_coding	0	3	0	1	0	0	1	1	0	0	0	0	0	1	1	0	0	1	1	0	0	1	3	0	0	1	1	1	0	9	0	0	0	0	0	2	2	0	2	0	0	0	0	0	1	0	0	0
ENSMUSG00000009905=Kdsr	protein_coding	3	0	5	20	0	0	36	59	31	0	1	38	15	110	7	72	1	0	0	6	5	3	22	31	68	0	4	2	56	18	15	9	24	0	0	19	0	1	84	5	0	0	0	0	1	29	1	0
ENSMUSG00000009907=Vps4b	protein_coding	361	222	345	269	272	389	88	186	80	205	58	184	154	558	111	499	127	200	368	20	164	472	98	415	289	140	603	93	564	384	248	60	257	76	78	124	309	174	235	189	183	333	199	941	292	240	247	199
ENSMUSG00000009927=Rps25	protein_coding	4505	2323	2879	4155	2068	924	251	1188	4745	3343	2925	2701	2936	2490	1397	1640	417	401	441	290	717	1081	710	658	3471	1139	1006	1070	815	2933	979	933	2058	199	213	206	773	511	314	492	2312	1013	1276	334	468	1673	561	1119
ENSMUSG00000009941=Nxf2	protein_coding	0	0	0	0	0	0	0	0	0	0	0	0	0	0	0	0	0	0	0	0	0	0	0	0	0	0	0	0	0	0	0	0	0	0	0	0	0	0	0	0	0	0	0	0	0	0	0	0
ENSMUSG00000009995=Taz	protein_coding	125	234	78	10	62	2	6	0	91	143	5	1	52	56	120	130	12	8	127	1	73	47	11	6	61	9	48	74	129	70	7	0	40	0	1	2	8	4	139	71	181	7	51	76	283	42	1	0
ENSMUSG00000010021=Kif19a	protein_coding	1	0	0	0	0	0	0	0	1	0	0	0	0	0	0	0	0	0	0	0	0	0	0	0	0	0	0	0	0	0	0	0	0	0	0	0	0	0	0	0	0	0	0	0	0	0	0	0
ENSMUSG00000010025=Aldh3a2	protein_coding	225	32	193	57	200	4	4	53	28	156	64	29	128	56	110	11	159	213	13	2	185	28	32	170	24	3	106	2	334	9	60	54	13	3	180	139	16	299	74	8	118	6	13	106	199	44	57	14
ENSMUSG00000010044=Zmynd10	protein_coding	0	0	0	0	0	0	0	0	0	0	0	0	0	0	0	0	0	0	0	0	0	0	0	0	0	0	0	0	0	0	0	0	0	0	0	0	0	0	0	0	0	0	0	0	0	0	0	0
ENSMUSG00000010045=Tmem115	protein_coding	86	41	68	44	18	2	6	12	85	4	2	41	209	66	109	129	11	13	2	2	104	191	5	16	46	6	51	43	18	52	3	0	23	79	131	59	261	3	1	13	5	2	1	99	6	18	0	54
ENSMUSG00000010047=Hyal2	protein_coding	60	65	192	84	233	47	21	2	64	296	15	36	159	37	8	94	5	128	3	5	73	222	133	17	124	88	70	333	219	162	405	342	64	16	62	40	63	12	324	34	161	15	202	16	35	43	141	87
ENSMUSG00000010048=Ifrd2	protein_coding	3	0	7	3	1	0	0	5	1	2	2	4	1	3	9	0	0	4	0	0	7	2	0	0	2	1	0	3	2	12	16	3	3	0	0	3	2	0	4	0	2	0	4	2	0	0	3	0
ENSMUSG00000010051=Hyal1	protein_coding	11	45	61	35	229	5	114	19	73	105	26	162	37	18	3	2	42	3	2	11	1	8	60	0	14	10	109	59	245	94	18	1	4	50	79	12	45	1	519	4	0	1	180	3	5	64	36	0
ENSMUSG00000010054=Tusc2	protein_coding	27	1	81	66	85	8	61	95	47	2	4	41	18	11	0	21	41	58	194	3	1	61	83	27	34	172	24	0	0	60	5	7	23	93	79	6	9	1	18	19	75	2	10	28	8	192	0	0
ENSMUSG00000010057=Nprl2	protein_coding	70	65	9	19	64	0	3	0	30	48	77	6	67	9	46	4	31	0	22	0	85	62	0	96	32	31	1	1	3	0	25	56	42	53	256	11	2	6	2	4	4	5	7	2	76	1	0	31
ENSMUSG00000010064=Slc38a3	protein_coding	0	0	0	0	0	0	0	0	0	0	0	0	0	0	0	0	0	0	0	0	0	0	0	0	0	0	0	0	0	0	0	0	1	0	0	0	0	0	0	0	0	0	0	0	0	0	0	0
ENSMUSG00000010066=Cacna2d2	protein_coding	0	22	6	0	4	34	0	4	40	9	2	0	0	29	0	1	0	0	2	0	0	7	1	0	0	10	0	0	0	0	0	54	0	2	1	0	0	0	0	4	0	0	1	0	0	0	4	0
ENSMUSG00000010067=Rassf1	protein_coding	26	0	77	2	25	1	0	16	0	8	47	8	40	39	0	69	0	3	1	4	1	0	0	0	1	1	1	5	111	0	115	3	1	0	0	2	6	0	163	4	32	45	58	0	1	0	0	0
ENSMUSG00000010080=Epn3	protein_coding	0	0	0	0	0	0	0	0	0	0	0	0	0	0	0	0	0	0	0	0	0	0	0	0	0	0	0	0	0	0	0	0	0	0	0	0	0	0	0	0	0	0	0	0	0	0	0	0
ENSMUSG00000010086=Rnf112	protein_coding	0	0	0	0	0	0	0	0	0	0	0	0	0	0	0	0	0	0	0	0	0	0	0	0	0	0	0	0	0	0	0	0	0	0	0	0	0	0	0	0	0	0	0	0	0	0	0	0
ENSMUSG00000010095=Slc3a2	protein_coding	374	849	423	289	435	354	195	1169	1071	637	342	174	733	351	467	108	200	231	1035	32	846	275	302	462	421	713	725	240	596	321	517	872	368	185	469	739	1099	562	746	804	779	509	119	264	100	418	1076	807
ENSMUSG00000010097=Nxf1	protein_coding	608	1141	416	370	609	470	359	383	240	535	406	746	858	761	377	767	148	229	455	36	164	645	460	327	497	141	972	367	694	531	646	469	358	261	264	158	233	97	256	251	576	876	486	136	927	225	475	430
ENSMUSG00000010110=Stx5a	protein_coding	52	127	136	228	50	94	98	11	9	95	182	22	10	136	33	59	33	20	126	4	0	96	1	1	58	21	5	11	1	7	45	57	23	56	130	6	34	2	7	73	86	131	29	6	1	45	14	143
ENSMUSG00000010122=Slc47a1	protein_coding	0	0	0	0	0	0	0	0	0	0	10	0	61	5	0	0	0	1	1	1	1	0	0	0	0	0	1	1	0	0	0	6	0	0	7	0	0	0	0	0	0	1	0	0	0	37	1	0
ENSMUSG00000010136=Pifo	protein_coding	0	0	0	11	0	0	0	0	0	0	0	0	1	0	4	0	0	0	0	0	0	0	0	0	0	0	0	0	0	0	0	0	0	0	0	0	0	0	0	0	0	0	0	0	0	0	0	0
ENSMUSG00000010142=Tnfrsf13b	protein_coding	0	0	1	0	0	0	0	20	1	0	0	0	0	1	0	2	0	0	0	0	0	0	0	0	0	0	0	0	205	3	1	0	0	0	0	1	5	0	0	1	0	0	0	0	0	0	0	0
ENSMUSG00000010154=Spire2	protein_coding	0	4	2	18	14	0	0	0	11	1	1	0	24	2	2	0	0	1	0	0	11	0	0	0	1	0	8	0	0	2	1	2	1	0	0	0	1	0	0	0	0	1	0	0	2	36	16	1
ENSMUSG00000010175=Prox1	protein_coding	0	0	0	0	0	0	0	0	0	0	0	0	0	0	0	0	0	0	1	0	0	0	0	0	0	0	0	0	0	1	0	0	0	0	0	0	0	0	0	0	0	0	0	0	0	0	0	0
ENSMUSG00000010205=Raver1	protein_coding	11	5	12	18	15	17	6	24	17	7	14	127	56	43	25	152	5	8	12	5	20	17	12	14	14	11	65	29	16	16	33	12	16	4	1	9	25	11	34	3	111	14	0	3	2	12	4	51
ENSMUSG00000010277=2610507B11Rik	protein_coding	3	48	30	4	7	2	2	14	13	12	29	16	36	15	50	12	24	15	12	3	24	7	9	30	6	10	33	0	9	12	2	7	10	104	17	21	20	10	55	3	22	22	17	12	11	10	26	38
ENSMUSG00000010290=AI597479	protein_coding	89	1	6	0	111	160	9	104	53	52	2	1	26	31	29	112	15	2	0	0	3	0	84	3	1	172	5	2	0	27	506	6	1	40	2	175	2	2	391	7	69	4	5	133	454	94	0	98
ENSMUSG00000010307=Tmem86a	protein_coding	0	0	10	0	0	0	0	0	0	3	0	0	0	0	0	0	0	0	0	0	0	0	0	0	0	0	0	0	0	0	0	0	0	0	0	0	0	0	0	0	0	0	0	0	0	0	0	0
ENSMUSG00000010311=Optc	protein_coding	0	0	0	0	0	0	0	0	0	0	0	0	0	0	0	0	0	0	0	0	0	0	0	0	0	0	0	0	0	0	0	0	0	0	0	0	0	0	0	0	0	0	0	0	0	0	0	0
ENSMUSG00000010342=Tex14	protein_coding	0	8	6	22	3	1	9	1	32	38	0	24	4	3	1	2	1	2	4	8	6	0	1	5	1	8	2	1	4	1	7	37	3	2	263	7	1	1	2	4	2	3	13	0	4	3	16	35
ENSMUSG00000010358=Ifi35	protein_coding	124	1	2	95	1	230	54	0	12	13	0	0	7	109	2	0	11	223	42	6	172	97	8	32	19	118	5	288	9	48	3	335	25	41	55	145	2	16	96	11	2	192	283	2	224	119	33	0
ENSMUSG00000010362=Rdm1	protein_coding	1	196	118	184	344	8	39	95	278	71	65	109	47	124	10	3	82	25	9	8	394	184	8	115	75	193	249	12	69	303	41	318	51	165	9	10	149	24	2	16	73	280	401	418	29	174	275	558
ENSMUSG00000010376=Nedd8	protein_coding	677	130	444	344	730	481	96	386	272	496	623	651	1165	605	317	301	134	124	316	70	199	487	314	212	533	285	323	600	353	807	297	298	306	115	70	160	200	150	42	122	584	308	157	141	72	488	502	290
ENSMUSG00000010392=Gosr1	protein_coding	0	7	6	1	1	44	2	14	1	0	2	32	12	13	1	0	1	1	0	1	108	7	8	4	0	0	4	0	1	0	6	0	0	7	1	4	221	3	43	2	28	1	3	102	204	0	6	32
ENSMUSG00000010406=Mrpl52	protein_coding	234	68	60	126	58	7	3	21	101	148	100	44	140	63	31	24	9	2	15	4	33	34	1	9	182	14	20	28	30	158	39	42	91	2	4	8	23	10	3	14	114	25	41	16	14	57	77	46
ENSMUSG00000010435=Spaca7	protein_coding	0	0	0	0	0	0	0	0	0	0	0	0	0	0	0	0	0	0	0	0	0	0	0	0	0	0	0	0	0	0	0	0	0	0	0	0	0	0	0	0	0	0	0	0	0	0	0	0
ENSMUSG00000010453=Kansl3	protein_coding	51	114	140	119	0	3	0	181	1	17	17	35	77	8	100	12	21	20	8	4	2	223	138	4	9	42	207	140	3	208	16	86	7	21	190	122	110	8	34	51	39	123	37	123	8	31	67	12
ENSMUSG00000010461=Eya4	protein_coding	0	0	0	0	1	0	0	0	1	0	0	0	0	0	0	0	0	0	0	0	0	2	0	0	0	0	0	0	0	0	1	0	0	0	0	0	0	0	0	0	0	0	0	0	0	1	0	0
ENSMUSG00000010476=Ebf3	protein_coding	0	0	0	0	0	0	2	0	1	0	0	0	0	0	0	0	0	0	0	0	0	0	0	0	1	0	0	0	0	0	0	0	0	0	0	0	2	0	0	0	0	0	0	0	0	0	0	0
ENSMUSG00000010505=Myt1	protein_coding	0	0	0	0	0	0	0	0	0	0	1	0	0	0	0	0	0	0	0	0	0	0	0	0	0	0	0	0	0	0	0	0	0	0	0	0	0	0	1	0	0	0	0	0	0	0	0	0
ENSMUSG00000010517=Faf1	protein_coding	309	162	460	164	535	252	240	173	522	284	313	192	325	189	148	224	85	309	527	20	209	340	303	169	263	232	146	26	266	228	772	348	287	91	231	582	532	184	220	365	200	10	291	238	1010	62	473	288
ENSMUSG00000010529=Gm266	protein_coding	0	0	0	0	0	0	0	0	0	0	0	0	0	0	0	0	0	0	0	0	0	0	0	0	0	0	0	0	0	0	0	0	0	0	0	0	0	0	0	0	0	0	0	0	0	0	0	0
ENSMUSG00000010538=Tsacc	protein_coding	32	7	50	2	34	4	0	9	3	34	2	1	23	12	13	0	2	3	0	2	3	1	0	0	10	7	10	1	4	0	24	1	5	15	1	0	1	0	1	0	21	1	0	1	6	3	0	0
ENSMUSG00000010554=Mettl16	protein_coding	205	51	69	31	246	40	60	124	262	66	328	180	231	254	137	112	63	98	28	14	232	185	55	25	92	17	426	28	155	56	9	270	98	19	4	42	319	28	191	183	24	26	360	13	16	3	90	86
ENSMUSG00000010592=Dazl	protein_coding	0	0	94	3	0	0	0	203	2	1	1	1	0	634	12	3	1	0	0	1	0	6	0	227	6	1	1	0	0	0	0	8	2	0	3	0	29	10	85	4	3	0	0	0	0	0	0	0
ENSMUSG00000010601=Apol7a	protein_coding	0	0	0	0	0	0	0	0	0	0	0	0	0	0	0	0	0	0	0	0	0	0	0	0	0	0	0	0	0	0	1	0	0	0	0	0	0	0	0	0	0	0	0	0	0	0	0	32
ENSMUSG00000010607=Pigyl	protein_coding	46	7	87	67	53	3	17	120	35	31	141	3	116	23	84	69	13	6	115	18	59	69	16	44	67	69	77	32	1	106	15	24	47	15	12	18	42	2	35	6	3	23	14	1	3	7	13	0
ENSMUSG00000010608=Rbm25	protein_coding	128	170	408	378	302	165	159	646	435	268	404	349	429	229	417	350	150	250	198	28	341	166	243	331	174	67	415	169	765	581	320	66	126	348	87	181	186	39	258	169	283	565	92	148	144	45	513	163
ENSMUSG00000010609=Psen2	protein_coding	0	37	39	25	30	6	0	18	82	80	1	2	0	17	65	1	0	37	14	0	0	22	2	0	18	204	9	1	0	0	3	100	41	6	44	1	101	2	219	3	0	3	113	2	17	0	0	83
ENSMUSG00000010651=Acaa1b	protein_coding	12	16	22	7	16	33	0	12	1	5	32	14	45	28	52	1	31	20	3	2	33	2	5	13	4	8	1	1	106	18	13	9	4	18	43	5	7	3	115	7	2	0	4	0	0	26	48	20
ENSMUSG00000010660=Plcd1	protein_coding	0	0	0	0	0	0	0	0	0	0	0	0	12	0	0	0	0	40	0	0	4	0	0	0	0	0	0	0	0	1	0	0	0	0	0	0	0	0	12	0	0	0	0	0	0	0	1	0
ENSMUSG00000010663=Fads1	protein_coding	175	215	101	73	173	209	5	418	97	247	41	193	393	85	125	24	30	97	136	10	142	12	8	51	18	97	338	106	436	119	212	27	15	65	164	223	223	10	122	10	100	646	196	5	15	271	13	197
ENSMUSG00000010721=Lmbr1	protein_coding	0	10	54	130	113	67	0	39	88	10	213	112	13	11	213	18	2	3	148	3	199	20	8	26	90	37	79	2	6	4	304	8	39	55	1	1	251	6	5	28	7	0	95	3	9	0	59	3
ENSMUSG00000010751=Tnfrsf22	protein_coding	36	52	19	18	123	79	40	127	27	63	67	37	54	15	0	1	15	2	2	1	1	2	0	0	0	2	206	4	12	19	116	7	1	0	4	1	41	18	57	2	5	4	7	4	55	29	139	7
ENSMUSG00000010755=Cars	protein_coding	25	152	375	725	729	161	327	241	499	569	181	94	171	132	210	285	59	131	545	24	320	223	419	28	139	125	188	434	330	464	357	927	114	188	259	193	685	503	670	374	546	277	64	407	264	261	333	284
ENSMUSG00000010760=Phlda2	protein_coding	26	0	66	22	72	68	12	0	170	278	7	199	35	230	336	43	19	28	132	5	3	3	3	0	60	4	315	50	51	40	14	246	48	0	4	84	2	68	4	8	6	2	545	5	11	1	20	27
ENSMUSG00000010796=Asz1	protein_coding	0	0	0	0	0	0	0	0	1	0	0	0	0	0	3	0	3	0	0	0	0	0	0	0	0	0	0	0	0	2	0	0	0	0	0	0	0	0	551	1	2	0	0	0	0	0	0	0
ENSMUSG00000010797=Wnt2	protein_coding	1	0	0	1	3	0	0	0	0	0	0	0	1	0	0	0	0	0	0	0	0	0	0	0	0	0	0	0	0	0	0	0	0	0	0	0	0	0	0	0	0	0	2	0	0	0	0	0
ENSMUSG00000010803=Gabra1	protein_coding	0	0	4	1	4	0	0	0	0	1	0	2	1	0	0	1	0	0	1	0	0	0	0	0	0	3	0	2	0	0	1	0	1	2	3	1	1	1	0	0	0	0	1	1	0	0	1	1
ENSMUSG00000010825=Grid2ip	protein_coding	0	0	0	0	0	0	2	0	0	0	0	0	0	0	0	0	0	0	0	0	0	0	0	0	0	0	31	1	0	0	0	0	0	0	0	0	0	0	0	0	0	0	0	0	0	0	1	0
ENSMUSG00000010830=Kdelr3	protein_coding	0	0	0	0	35	0	1	0	1	61	2	0	0	0	0	0	0	0	44	1	50	4	1	1	0	0	0	0	1	0	0	0	1	0	0	0	8	0	1	0	0	0	0	41	1	0	9	0
ENSMUSG00000010841=1700006E09Rik	protein_coding	0	0	1	1	0	0	0	0	1	0	0	0	0	0	0	0	0	0	0	0	0	0	0	0	0	0	0	0	0	0	0	0	0	0	0	0	0	0	0	0	0	0	0	0	0	0	0	0
ENSMUSG00000010911=Apip	protein_coding	74	210	49	18	162	144	5	106	165	44	26	4	277	46	148	88	7	2	7	5	55	152	72	191	91	109	4	98	141	58	3	72	132	6	0	52	12	145	47	5	8	7	24	81	750	126	108	73
ENSMUSG00000010914=Pdhx	protein_coding	113	51	91	168	104	31	77	145	143	67	66	130	355	155	108	198	22	106	109	28	50	55	4	19	19	468	170	166	187	9	2	274	12	48	196	201	7	88	84	74	13	6	131	78	18	184	63	1
ENSMUSG00000010936=Vac14	protein_coding	271	167	297	376	633	652	33	530	303	296	155	518	568	461	135	361	32	228	368	13	55	121	323	194	303	275	342	294	57	346	233	225	312	30	160	384	146	21	129	49	241	830	59	53	32	174	41	200
ENSMUSG00000011008=Mcoln2	protein_coding	0	0	0	0	0	0	0	0	0	0	0	0	0	0	0	0	0	0	0	0	0	0	0	0	0	0	0	0	0	0	0	0	0	0	0	0	0	0	0	0	0	0	0	0	0	0	0	0
ENSMUSG00000011034=Slc5a1	protein_coding	0	0	0	0	0	0	0	1	0	2	0	0	0	4	0	0	1	0	0	0	0	0	20	0	0	0	0	0	0	0	1	0	0	0	0	0	0	0	20	1	0	0	0	0	0	0	0	0
ENSMUSG00000011096=Akt1s1	protein_coding	16	31	50	71	10	5	0	23	68	59	5	75	68	4	40	25	3	16	79	5	3	0	1	47	15	119	4	0	49	75	7	3	10	3	20	16	4	15	2	10	7	33	0	5	6	4	130	46
ENSMUSG00000011114=Tbrg1	protein_coding	424	306	396	365	361	154	70	378	237	563	278	146	424	473	493	541	250	179	262	39	568	873	335	851	289	24	365	586	789	770	549	369	325	199	133	255	659	319	261	514	568	132	1090	656	1580	519	893	945
ENSMUSG00000011118=Panx3	protein_coding	1	0	0	0	0	0	0	0	0	0	0	0	0	0	0	0	0	0	0	0	0	0	0	0	0	0	0	0	0	0	1	0	0	0	0	0	0	0	0	0	0	0	0	0	0	0	0	0
ENSMUSG00000011148=Adssl1	protein_coding	1	0	1	1	0	0	0	0	2	20	0	0	1	32	0	0	0	0	0	0	2	1	0	0	0	0	0	0	0	0	25	5	0	0	0	0	0	36	3	0	1	0	0	0	0	0	0	0
ENSMUSG00000011154=1700026D08Rik	protein_coding	0	0	1	0	0	0	0	0	0	1	0	0	0	0	0	0	0	0	0	1	0	0	0	0	0	0	0	0	0	0	0	0	0	0	0	0	0	0	0	0	0	0	0	0	0	0	0	0
ENSMUSG00000011158=Brf1	protein_coding	84	156	61	26	42	30	22	27	47	156	208	87	331	32	43	2	95	57	21	5	20	112	7	160	46	194	532	129	3	62	3	17	39	72	72	7	11	18	25	14	6	7	21	2	11	1	1	91
ENSMUSG00000011171=Vipr2	protein_coding	0	0	0	0	0	0	0	0	0	0	0	0	1	0	0	0	0	0	0	0	0	0	0	0	0	0	0	1	0	0	0	0	0	0	0	0	0	0	0	0	0	0	0	0	0	0	0	0
ENSMUSG00000011179=Odc1	protein_coding	1598	1093	1498	1514	1473	827	443	1160	1443	1352	1473	1136	2176	1526	1569	657	327	819	1035	87	1244	2174	871	1292	870	2051	1966	1039	2968	1367	1736	2016	885	365	876	333	754	570	1715	899	839	1775	1571	683	1476	946	1666	2352
ENSMUSG00000011254=Thg1l	protein_coding	109	36	70	86	73	134	1	22	72	60	74	16	45	36	39	100	69	73	120	2	25	210	8	9	2	1	56	6	2	14	19	25	3	12	144	10	5	7	96	127	71	3	8	105	234	4	59	46
ENSMUSG00000011256=Adam19	protein_coding	145	167	175	146	104	157	14	223	122	271	206	123	68	209	104	228	63	261	121	16	8	173	251	203	115	142	65	154	330	483	443	113	112	117	33	178	317	28	6	292	284	22	63	68	19	437	173	107
ENSMUSG00000011257=Pabpc4	protein_coding	365	566	397	393	310	478	213	613	587	592	246	443	338	267	353	602	171	353	124	20	250	277	273	220	315	236	318	303	379	659	684	231	243	275	308	77	131	608	381	472	408	160	203	106	461	255	757	558
ENSMUSG00000011263=Exoc3l2	protein_coding	14	36	27	151	2	50	0	0	28	39	1	87	1	46	1	0	0	0	0	0	0	23	21	0	14	17	3	0	0	0	0	0	9	0	0	27	42	55	2	16	45	0	2	0	1	20	0	0
ENSMUSG00000011267=Zfp296	protein_coding	269	305	658	297	443	312	11	734	286	256	119	394	628	199	370	260	141	266	102	38	323	127	73	512	345	510	517	183	822	622	245	272	311	7	406	353	360	211	9	129	103	166	293	145	652	130	434	21
ENSMUSG00000011305=Plin5	protein_coding	0	0	0	0	0	0	0	0	0	0	0	0	0	0	0	0	0	0	0	0	0	0	0	0	0	1	0	0	0	0	0	0	0	0	0	0	0	0	11	0	0	0	0	0	0	0	0	0
ENSMUSG00000011306=Sugp1	protein_coding	58	90	42	38	51	10	2	57	71	37	26	107	90	9	89	28	4	0	12	1	26	21	3	24	66	7	104	44	130	24	7	22	38	57	13	33	26	2	79	4	81	19	5	2	1	9	1	0
ENSMUSG00000011349=Dmrtc2	protein_coding	0	0	2	3	0	0	0	0	0	0	0	0	0	0	0	0	0	0	0	0	0	0	0	0	0	0	0	0	0	0	0	0	0	0	33	3	0	0	0	0	0	1	1	0	0	0	0	0
ENSMUSG00000011382=Dhdh	protein_coding	6	3	0	44	3	3	0	89	30	14	3	1	28	61	2	45	2	0	0	3	50	46	134	4	7	1	0	0	1	0	5	0	6	0	1	1	0	1	22	0	10	6	1	1	2	1	2	1
ENSMUSG00000011427=Zfp790	protein_coding	0	1	0	0	0	0	1	1	32	0	1	0	0	0	12	270	3	0	0	0	0	0	0	5	1	0	0	0	0	0	0	0	0	0	0	0	2	0	5	0	0	0	0	0	0	0	43	0
ENSMUSG00000011463=Cpb1	protein_coding	0	0	0	0	0	0	0	0	0	0	0	0	0	1	2	0	0	0	0	0	0	0	1	0	0	0	0	0	0	0	0	1	0	0	0	0	0	0	0	0	0	0	0	0	0	0	0	0
ENSMUSG00000011486=Slc25a41	protein_coding	0	0	0	0	0	0	0	0	0	0	0	0	0	0	0	0	0	0	0	0	0	0	0	0	0	0	0	0	0	0	0	0	0	0	0	0	0	0	0	0	0	0	0	0	0	0	0	0
ENSMUSG00000011589=Fsd1	protein_coding	19	0	25	0	0	0	0	96	10	113	32	20	19	6	0	16	1	107	9	0	5	4	0	0	2	0	0	24	0	0	0	0	3	0	3	0	0	53	2	5	7	136	4	0	0	0	127	1
ENSMUSG00000011632=Pinlyp	protein_coding	0	0	0	0	0	0	0	0	0	0	0	0	0	0	0	0	0	0	0	0	0	0	0	0	0	0	0	0	0	0	0	0	1	0	0	0	0	0	0	0	0	0	1	0	0	0	0	0
ENSMUSG00000011658=Fuz	protein_coding	17	8	3	6	3	5	1	9	4	14	4	3	8	7	2	3	4	1	0	1	5	15	2	14	6	5	2	11	3	13	0	1	1	1	6	15	7	3	5	0	2	0	6	8	4	5	7	4
ENSMUSG00000011751=Sptbn4	protein_coding	16	1	0	63	0	0	0	41	13	9	0	27	1	1	64	101	3	0	9	1	26	18	4	2	1	0	0	1	1	1	1	0	0	24	1	0	1	0	7	0	0	1	0	0	3	23	2	0
ENSMUSG00000011752=Pgam1	protein_coding	1857	1718	2214	1538	1622	1440	382	1142	1306	1140	1952	1806	2333	1782	1700	1497	552	917	1694	181	1888	1635	928	954	1318	1481	2781	2155	2673	1407	3692	1920	1142	855	1223	1582	2736	1184	1722	570	1266	2433	1532	1130	2516	1420	3313	2008
ENSMUSG00000011831=Evi5	protein_coding	173	1	19	154	10	42	82	118	131	6	112	93	71	211	6	116	2	30	164	8	4	2	1	106	92	5	2	3	446	113	95	12	62	35	170	218	19	23	1	19	11	9	76	4	415	0	322	40
ENSMUSG00000011832=Evi5l	protein_coding	0	0	0	0	0	0	0	0	0	2	0	53	3	1	0	0	1	0	0	3	5	0	0	0	0	0	0	0	0	0	1	19	0	0	0	1	1	2	226	4	1	0	2	1	0	0	0	0
ENSMUSG00000011837=Snapc2	protein_coding	62	23	49	50	67	1	95	10	13	7	42	2	128	4	37	32	22	25	6	2	177	10	32	66	46	1	0	83	303	145	53	8	71	2	290	201	75	98	111	2	96	7	5	2	221	4	0	127
ENSMUSG00000011877=Git1	protein_coding	11	125	112	41	40	113	1	34	69	49	3	53	101	25	5	5	49	6	2	10	3	7	1	0	9	28	168	173	66	154	6	53	7	0	4	3	95	128	8	5	68	6	2	299	10	31	0	1
ENSMUSG00000011884=Gltp	protein_coding	36	162	40	91	109	35	10	141	17	73	181	128	171	175	85	199	3	135	14	8	193	14	87	122	27	85	268	95	388	86	116	114	26	5	54	15	146	54	178	65	124	192	19	4	10	13	171	24
ENSMUSG00000011958=Bnip2	protein_coding	141	0	5	16	33	22	53	22	57	105	4	127	130	103	5	26	0	21	99	10	2	1	49	4	73	1	145	13	21	77	3	56	56	8	154	1	123	9	157	53	5	1	159	18	13	201	73	140
ENSMUSG00000011960=Ccnt1	protein_coding	55	149	109	109	43	7	70	101	87	58	129	108	112	111	131	95	40	110	166	20	124	216	35	120	83	154	108	226	138	87	312	146	80	5	40	90	150	13	22	68	2	13	8	60	26	81	265	128
ENSMUSG00000012017=Scarf2	protein_coding	0	0	0	0	0	0	0	0	0	26	0	0	1	0	0	0	0	2	0	0	0	0	0	0	0	0	0	0	0	0	1	0	0	0	0	0	0	0	0	0	0	0	0	0	0	0	0	0
ENSMUSG00000012042=4930579F01Rik	protein_coding	1	0	0	0	0	0	0	0	0	0	0	0	0	0	0	0	0	0	0	0	0	0	0	0	0	0	0	0	0	0	0	0	0	0	0	0	0	0	0	0	0	0	0	0	0	0	0	0
ENSMUSG00000012076=Brms1l	protein_coding	27	5	60	36	2	86	30	49	25	85	37	136	7	70	62	5	2	64	96	7	166	47	131	4	53	18	1	21	2	33	4	0	65	41	339	151	114	21	0	7	5	420	62	47	98	1	0	4
ENSMUSG00000012114=Med15	protein_coding	72	137	101	81	166	122	16	54	109	159	131	240	203	153	148	182	11	91	60	10	263	124	115	160	172	370	459	316	267	267	140	369	123	23	36	61	329	48	32	67	112	483	45	43	93	18	238	14
ENSMUSG00000012117=Dhdds	protein_coding	5	0	7	16	15	0	10	44	2	5	7	9	147	94	7	4	7	0	12	2	1	81	15	1	10	0	0	0	97	121	11	2	3	0	0	0	33	3	50	6	11	1	1	182	9	3	46	1
ENSMUSG00000012123=Aim1l	protein_coding	73	2	3	30	65	5	47	3	20	2	3	0	1	2	17	7	0	39	7	0	6	0	48	7	3	1	3	3	0	0	1	2	2	0	3	54	15	14	6	9	104	119	7	0	0	0	55	0
ENSMUSG00000012126=Ubxn11	protein_coding	5	0	0	4	13	17	0	29	2	6	0	57	3	1	0	72	0	0	0	2	27	52	5	2	26	0	0	1	0	0	0	1	10	11	0	0	0	9	3	5	2	1	0	1	0	12	3	0
ENSMUSG00000012187=Mogat1	protein_coding	0	0	0	0	0	0	0	0	0	0	0	0	0	0	0	0	0	0	0	0	1	0	0	0	0	0	0	0	0	0	0	0	0	0	0	0	0	0	0	0	0	0	0	0	0	0	0	0
ENSMUSG00000012211=Tex22	protein_coding	0	0	0	3	0	0	0	0	0	0	0	0	0	1	0	0	0	0	0	0	0	2	0	0	1	0	0	0	0	1	0	0	0	0	0	0	0	0	0	0	0	0	0	0	0	0	0	0
ENSMUSG00000012282=Wnt8a	protein_coding	0	0	0	0	0	1	0	0	0	0	0	0	0	0	0	0	0	0	0	0	0	0	0	0	0	0	1	0	0	0	0	0	0	0	0	0	0	100	2	0	4	0	0	0	0	0	0	0
ENSMUSG00000012296=Tjap1	protein_coding	182	141	39	81	60	73	71	235	98	24	170	26	318	27	195	8	48	203	12	0	34	1	4	501	106	75	3	225	124	12	310	180	77	48	7	70	80	24	7	52	48	131	463	10	7	58	89	217
ENSMUSG00000012350=Ehf	protein_coding	0	0	0	3	0	0	0	0	0	0	0	127	5	0	2	0	0	0	0	0	1	1	0	0	0	0	0	0	0	0	4	0	0	0	0	2	0	0	0	0	0	0	0	0	0	0	0	0
ENSMUSG00000012396=Nanog	protein_coding	354	377	581	1082	387	427	123	281	409	620	745	602	742	440	351	588	231	274	295	45	634	275	194	282	271	646	324	226	860	597	475	334	229	76	183	353	277	124	278	219	442	481	629	154	310	560	493	418
ENSMUSG00000012405=Rpl15	protein_coding	1648	1966	1768	1562	1612	1354	672	2033	2359	1634	1644	1208	1880	1525	1323	1707	566	933	1538	159	1322	894	747	1456	1373	1275	1118	719	1220	1288	1529	682	914	319	593	1020	1601	490	837	490	1103	890	1025	530	1230	1023	1345	1116
ENSMUSG00000012422=Tmem167	protein_coding	536	139	465	243	305	122	50	76	432	319	257	646	422	426	46	159	54	268	207	34	257	252	321	211	140	27	381	179	290	565	64	316	133	192	53	195	339	154	144	124	170	960	292	28	20	156	386	105
ENSMUSG00000012428=Steap4	protein_coding	1	0	0	0	0	0	0	0	0	0	0	0	0	0	0	0	0	0	0	0	0	0	0	0	0	0	0	0	0	0	0	0	0	0	0	0	0	0	0	0	0	0	0	0	0	0	0	0
ENSMUSG00000012429=Mplkip	protein_coding	49	19	1	13	58	10	21	1	40	2	10	9	2	26	0	86	2	0	50	1	1	2	40	19	36	2	0	64	198	50	2	3	41	1	3	18	13	2	0	41	2	31	10	1	2	291	17	39
ENSMUSG00000012443=Kif11	protein_coding	132	58	113	221	120	84	55	127	100	7	72	103	103	24	35	37	51	35	100	6	197	10	18	72	123	190	54	177	170	62	25	57	65	30	10	29	24	20	17	6	119	150	23	9	8	31	54	6
ENSMUSG00000012483=Rpa3	protein_coding	15	66	6	26	62	56	6	26	54	12	94	111	67	75	5	34	14	20	43	10	53	34	22	52	76	33	17	1	35	65	22	32	73	2	12	5	24	5	31	22	17	25	124	30	37	111	3	44
ENSMUSG00000012519=Mlkl	protein_coding	566	630	598	625	503	254	89	393	896	600	551	760	481	672	387	879	151	220	239	85	179	307	314	212	563	197	307	394	198	633	324	279	476	139	72	73	163	285	184	200	495	316	391	123	159	476	259	394
ENSMUSG00000012520=Phox2b	protein_coding	0	0	0	0	0	0	0	0	0	0	0	0	0	0	0	0	0	0	0	0	0	0	0	0	0	0	1	0	0	0	0	0	0	0	0	0	0	0	0	0	0	0	0	0	0	0	0	0
ENSMUSG00000012535=Tnpo3	protein_coding	47	3	114	113	4	295	19	3	38	98	49	47	8	33	2	191	2	131	9	1	49	2	18	5	2	136	13	9	143	8	29	40	1	35	20	15	7	0	36	65	178	13	7	89	11	14	5	25
ENSMUSG00000012609=Ttll5	protein_coding	0	13	59	4	0	11	22	121	1	48	32	116	77	4	109	57	22	17	37	5	22	15	108	75	40	122	118	7	105	27	3	5	87	27	6	1	69	10	202	7	100	2	5	73	134	1	11	0
ENSMUSG00000012640=Zfp715	protein_coding	28	3	14	41	3	119	29	1	48	51	87	67	157	11	84	49	4	34	7	2	4	74	43	122	65	10	0	55	134	2	1	158	116	2	75	246	9	6	1	7	3	8	5	14	1	86	0	85
ENSMUSG00000012705=Retn	protein_coding	0	0	0	0	0	0	0	0	1	0	0	0	0	0	0	1	0	0	0	0	0	0	0	0	0	0	0	0	0	0	0	0	0	0	0	0	0	0	0	0	0	0	0	0	0	0	0	0
ENSMUSG00000012777=Acpt	protein_coding	21	28	5	18	39	16	10	20	16	9	11	40	13	2	9	25	5	10	1	0	10	17	16	19	37	11	9	0	0	6	11	7	17	8	9	3	23	6	6	1	30	1	1	12	13	26	23	39
ENSMUSG00000012819=Cdh23	protein_coding	10	1	0	1	1	0	0	1	1	0	0	0	0	0	1	0	0	0	0	0	0	0	0	0	0	0	0	1	1	1	0	0	0	0	0	0	1	0	0	0	0	0	1	0	2	0	0	0
ENSMUSG00000012848=Rps5	protein_coding	4412	6394	5996	6580	5811	5500	2261	6091	8640	5418	5807	5879	6228	4931	5315	6403	2143	2046	4065	569	3980	3582	2908	3916	5013	3021	3991	3183	3640	5893	3901	2601	3538	1072	2145	1961	1985	2336	2315	1768	3502	3865	4128	2056	3989	3155	2589	2068
ENSMUSG00000012889=Podnl1	protein_coding	0	1	0	0	0	0	0	0	0	0	0	0	0	0	0	0	0	0	0	0	0	0	0	0	1	0	0	0	0	0	0	0	1	0	0	0	0	0	0	0	0	0	0	0	0	0	0	0
ENSMUSG00000013033=Adgrl1	protein_coding	175	93	62	112	30	65	2	130	63	70	28	40	72	19	73	14	36	39	88	4	3	1	38	3	77	8	5	56	131	8	92	349	44	4	13	6	6	147	2	31	13	4	45	78	4	45	64	7
ENSMUSG00000013076=Amotl1	protein_coding	0	28	0	9	2	5	0	0	15	25	0	1	0	65	8	0	2	9	0	0	108	6	47	26	37	3	140	138	3	1	0	1	24	121	2	116	1	1	74	0	1	57	3	1	0	3	0	0
ENSMUSG00000013083=2200002J24Rik	protein_coding	0	0	0	0	0	0	0	0	0	0	0	0	0	0	0	0	0	0	0	0	0	0	0	0	0	0	0	0	0	0	0	0	0	0	0	0	0	0	0	0	0	0	0	0	1	0	0	0
ENSMUSG00000013089=Etv5	protein_coding	476	303	598	407	274	375	87	351	525	423	804	499	397	501	432	447	57	185	175	43	406	256	247	372	247	258	528	160	1750	490	583	538	224	249	245	364	511	160	268	328	258	106	604	337	273	135	786	205
ENSMUSG00000013091=Tmem190	protein_coding	0	0	0	0	0	0	0	0	0	0	0	0	0	0	0	0	0	0	0	0	0	0	0	0	0	0	0	0	0	0	0	0	0	0	0	0	0	0	0	0	0	0	0	0	0	0	0	0
ENSMUSG00000013150=Gfod2	protein_coding	0	0	0	13	17	1	0	0	0	0	44	27	24	5	1	0	0	32	1	0	0	1	0	0	1	1	10	0	0	97	12	2	2	0	1	1	86	1	0	2	0	0	1	0	0	1	1	71
ENSMUSG00000013155=Enkd1	protein_coding	0	86	6	36	20	1	0	28	6	8	0	5	11	0	16	1	8	0	0	8	16	2	0	1	13	1	0	7	0	24	0	76	2	0	3	1	2	0	0	6	0	2	0	0	0	1	4	4
ENSMUSG00000013158=4933405L10Rik	protein_coding	0	0	0	0	0	0	0	0	0	0	0	0	0	0	0	0	0	0	0	0	0	0	0	0	0	0	0	0	0	0	0	0	0	0	0	0	0	0	0	0	0	0	0	0	0	0	0	0
ENSMUSG00000013160=Atp6v0d1	protein_coding	185	163	401	126	146	89	437	236	94	307	22	146	443	481	267	297	57	226	202	8	154	431	115	416	205	264	288	432	251	591	706	185	202	36	549	73	497	41	170	249	89	604	84	19	30	401	106	113
ENSMUSG00000013236=Ptprs	protein_coding	0	22	1	8	30	9	7	9	0	32	21	2	63	4	0	45	0	3	6	0	0	7	1	2	5	2	0	0	0	43	0	1	1	4	0	24	7	1	3	0	1	0	2	0	2	0	8	1
ENSMUSG00000013275=Slc41a1	protein_coding	71	24	0	75	32	46	33	22	21	35	6	50	5	112	124	167	51	70	79	4	113	26	0	4	7	89	291	43	101	172	17	4	6	5	2	226	156	164	20	84	6	3	4	1	25	130	2	157
ENSMUSG00000013338=Fer1l4	protein_coding	0	0	0	0	0	0	1	0	1	0	0	0	0	0	0	0	0	0	0	0	0	0	0	0	0	0	0	0	0	1	0	0	0	0	0	0	0	0	0	0	0	0	0	0	0	0	0	0
ENSMUSG00000013353=4931406B18Rik	protein_coding	0	0	0	0	0	0	0	0	0	0	0	0	0	0	0	0	0	0	0	0	0	0	0	0	0	0	0	0	0	0	0	0	1	0	0	0	0	0	0	0	0	0	0	0	0	0	0	0
ENSMUSG00000013367=Iglon5	protein_coding	0	0	0	0	0	0	0	0	0	0	0	0	0	0	0	0	0	0	0	0	0	0	0	0	0	0	0	0	0	0	0	0	0	0	0	0	0	0	0	0	0	0	0	0	0	0	0	0
ENSMUSG00000013415=Igf2bp1	protein_coding	360	35	363	241	413	181	83	426	207	297	148	315	387	394	527	104	137	75	39	12	99	54	51	218	230	361	127	123	545	356	145	158	239	36	44	73	217	101	216	39	269	289	37	129	47	369	134	271
ENSMUSG00000013418=B4galnt2	protein_coding	1	0	0	1	17	1	0	0	86	5	1	2	1	2	0	0	2	0	0	0	0	0	0	1	3	0	0	0	0	2	1	0	1	0	0	1	0	1	0	0	2	0	0	0	0	0	0	0
ENSMUSG00000013419=Zfp651	protein_coding	0	0	0	1	0	0	0	0	0	0	0	68	22	3	0	1	0	0	0	1	0	4	2	0	0	0	0	9	0	0	0	0	0	0	0	0	23	0	0	0	0	33	1	0	1	0	0	0
ENSMUSG00000013465=Nelfb	protein_coding	132	199	179	115	138	50	10	187	237	33	153	141	157	167	67	101	2	91	42	11	30	326	30	86	94	21	138	18	91	163	76	286	63	113	13	154	41	14	70	85	106	47	52	56	3	37	8	10
ENSMUSG00000013483=Card14	protein_coding	0	0	0	1	0	0	0	0	0	0	0	0	0	0	0	0	0	0	0	0	0	0	0	2	0	0	0	0	0	0	0	1	0	0	0	0	0	0	0	0	1	0	0	0	2	0	0	0
ENSMUSG00000013495=Tmem175	protein_coding	1	4	120	45	1	0	0	46	3	68	2	54	118	123	2	15	7	74	126	16	7	1	5	1	72	2	2	2	1	18	267	3	88	0	155	6	4	58	213	3	9	3	2	1	285	2	141	1
ENSMUSG00000013523=Bcas1	protein_coding	0	0	2	0	0	3	0	3	5	0	0	4	0	0	0	0	0	1	0	0	1	0	0	19	2	0	0	0	0	0	0	0	1	1	0	1	1	0	0	0	0	0	0	0	1	0	1	2
ENSMUSG00000013539=Tango2	protein_coding	68	62	1	13	109	4	0	3	1	38	85	53	4	43	29	70	1	0	6	15	121	12	3	47	75	213	59	32	35	32	161	4	55	2	16	1	1	12	9	11	24	5	1	1	12	43	0	2
ENSMUSG00000013584=Aldh1a2	protein_coding	3	1	0	1	0	1	15	1	1	2	1	4	0	2	0	0	0	11	3	1	0	3	0	1	6	1	1	4	0	21	6	1	1	2	1	2	1	0	0	0	29	4	1	2	415	0	0	0
ENSMUSG00000013593=Ndufs2	protein_coding	1152	511	720	660	321	536	329	650	449	718	495	649	422	980	850	465	249	546	596	47	470	329	788	735	372	618	283	634	947	747	441	1386	558	193	701	367	623	363	377	254	407	1496	818	506	376	420	385	947
ENSMUSG00000013611=Snx31	protein_coding	2	0	1	0	1	1	0	0	6	0	0	1	0	0	0	0	0	90	4	0	1	1	0	0	1	60	2	0	0	0	0	0	1	1	1	0	2	0	0	0	0	2	0	0	6	0	0	0
ENSMUSG00000013622=Atraid	protein_coding	157	35	191	275	66	84	20	114	57	25	244	98	21	4	63	104	14	182	135	9	240	14	4	291	69	5	11	4	139	8	305	15	62	14	2	0	5	140	66	24	228	210	10	196	248	15	154	77
ENSMUSG00000013629=Cad	protein_coding	630	556	562	935	346	735	271	404	811	717	751	504	885	918	328	556	305	216	481	53	335	505	735	275	419	362	740	401	528	499	822	264	361	447	317	186	419	801	394	94	543	282	383	325	423	430	100	293
ENSMUSG00000013643=Lypd8	protein_coding	0	0	0	0	0	0	0	0	0	0	0	0	0	0	0	0	0	0	0	0	0	0	0	0	0	0	0	0	0	0	0	0	0	0	0	0	0	0	0	0	0	0	0	0	0	0	0	0
ENSMUSG00000013646=Sh3bp5l	protein_coding	1	0	43	19	79	2	39	51	97	5	79	2	1	54	103	61	4	3	29	0	85	0	74	2	16	13	0	9	4	166	104	4	7	1	1	0	82	5	12	3	2	1	4	74	268	121	2	126
ENSMUSG00000013653=1810065E05Rik	protein_coding	0	0	4	0	1	0	0	3	0	1	0	0	0	0	0	0	1	0	0	0	0	1	1	0	0	1	2	1	1	0	0	2	2	0	0	0	0	0	0	0	0	1	1	0	0	0	1	1
ENSMUSG00000013662=Atad1	protein_coding	86	229	157	121	96	143	48	8	77	26	18	145	22	206	307	273	68	115	214	8	97	139	72	75	147	101	85	56	103	187	62	6	126	126	51	27	25	15	38	192	266	308	303	56	14	29	159	195
ENSMUSG00000013663=Pten	protein_coding	1	278	202	129	114	182	62	42	80	117	136	77	101	104	6	271	90	17	16	9	147	70	63	109	42	53	23	59	155	33	393	98	24	118	202	72	65	97	104	118	88	345	56	117	114	156	88	88
ENSMUSG00000013668=4933402N03Rik	protein_coding	0	0	0	1	0	0	0	0	0	0	0	0	0	0	1	0	0	0	0	0	0	0	0	0	0	0	4	0	0	0	0	0	0	0	0	0	0	0	0	0	0	0	0	0	0	0	0	0
ENSMUSG00000013698=Pea15a	protein_coding	0	0	0	1	0	0	0	0	0	0	0	36	1	0	0	0	0	0	0	0	0	166	5	0	10	0	0	0	0	1	0	0	8	0	0	0	0	0	0	0	0	0	0	0	0	1	1	0
ENSMUSG00000013701=Timm23	protein_coding	556	957	771	768	672	910	259	1241	696	694	622	792	1143	1895	911	934	299	800	1231	63	789	577	164	723	706	654	645	950	1430	1298	557	615	760	420	541	400	1018	1045	514	450	970	1862	367	577	695	1073	1329	804
ENSMUSG00000013707=Tnfaip8l2	protein_coding	0	0	1	0	0	0	0	0	0	1	0	0	0	0	0	0	0	0	0	0	0	0	0	0	0	0	0	0	0	0	0	0	0	0	0	0	0	0	0	0	0	0	0	0	0	0	0	0
ENSMUSG00000013736=Trnt1	protein_coding	118	431	62	224	275	217	42	120	151	177	293	232	235	653	40	71	131	138	171	19	322	351	227	286	192	23	224	243	489	183	250	405	208	41	164	88	393	61	46	176	93	106	121	480	577	172	461	234
ENSMUSG00000013766=Ly6g6e	protein_coding	35	4	74	92	73	17	47	88	37	134	124	6	248	226	85	123	2	23	26	7	70	25	12	34	24	92	74	38	23	42	5	3	8	83	55	77	97	53	125	19	112	81	7	0	111	86	18	13
ENSMUSG00000013787=Ehmt2	protein_coding	62	162	113	203	127	70	52	327	108	163	55	91	77	17	282	164	71	15	104	16	214	312	107	149	97	309	63	206	365	237	407	10	125	104	65	358	343	173	304	195	58	9	15	4	109	190	221	94
ENSMUSG00000013822=Elof1	protein_coding	57	85	260	56	220	57	28	153	299	180	229	108	101	107	270	204	27	69	117	1	117	57	122	88	248	31	110	157	225	96	88	156	302	57	8	113	123	3	151	120	588	226	11	75	169	27	117	540
ENSMUSG00000013833=Med16	protein_coding	18	5	9	35	11	0	0	46	34	10	9	66	14	2	115	93	14	16	92	6	9	2	49	76	19	0	59	2	0	3	9	2	19	0	1	1	43	3	3	4	12	0	0	17	4	1	32	2
ENSMUSG00000013846=St3gal1	protein_coding	0	0	0	0	0	0	0	0	0	0	0	0	0	0	0	0	0	0	0	0	0	0	0	0	0	0	0	0	0	0	0	0	0	0	0	0	0	0	0	0	0	0	0	0	0	0	0	82
ENSMUSG00000013858=Tmem259	protein_coding	24	82	31	22	22	2	0	10	57	48	25	38	32	25	4	18	44	5	6	4	5	19	0	0	27	9	4	45	26	34	1	4	17	46	1	1	22	9	49	1	20	119	13	5	26	21	21	4
ENSMUSG00000013878=Rnf170	protein_coding	2	9	0	11	0	24	0	1	1	1	94	79	48	34	1	0	0	8	0	3	2	0	0	13	3	26	0	200	5	45	2	92	1	0	6	70	1	5	0	55	2	8	0	9	2	19	0	0
ENSMUSG00000013921=Clip3	protein_coding	0	0	0	1	0	0	0	0	0	0	44	2	0	1	0	0	0	0	0	0	4	0	0	0	0	0	0	1	0	0	0	0	0	0	0	0	0	1	0	1	0	0	0	0	86	0	0	0
ENSMUSG00000013928=Thap8	protein_coding	0	0	0	1	15	0	0	0	0	0	29	0	2	0	1	0	0	0	0	0	0	0	0	0	0	0	0	0	0	0	0	0	0	0	0	0	0	0	0	1	0	0	0	0	1	0	0	0
ENSMUSG00000013936=Myl2	protein_coding	0	0	0	0	0	0	0	0	0	0	0	0	0	1	0	0	0	0	0	1	0	0	0	0	0	0	16	2	0	0	0	0	0	0	0	2	0	0	0	0	0	0	0	0	0	0	0	0
ENSMUSG00000013973=Dedd	protein_coding	31	12	7	36	4	1	33	22	26	103	0	18	5	2	2	0	0	0	1	2	0	3	0	0	5	20	4	18	0	24	6	1	2	3	0	1	0	2	0	0	2	0	5	0	0	13	1	149
ENSMUSG00000013974=Mcemp1	protein_coding	0	0	0	0	0	0	0	0	0	0	0	0	0	0	0	0	0	0	0	0	0	0	0	0	0	0	0	0	0	0	0	0	0	0	0	0	0	0	0	0	0	0	0	0	0	0	0	0
ENSMUSG00000013997=Nit1	protein_coding	33	1	26	43	1	59	40	81	81	21	105	102	11	7	82	2	0	0	64	2	118	3	3	1	8	14	0	102	95	8	0	21	4	50	0	1	50	6	14	3	2	3	4	37	7	0	9	159
ENSMUSG00000014030=Pax5	protein_coding	0	0	0	0	0	0	0	0	0	0	0	0	0	0	0	0	0	0	0	0	0	0	0	0	1	0	0	1	0	0	0	0	0	0	0	0	0	0	0	0	0	0	0	0	0	0	0	0
ENSMUSG00000014039=Prdm15	protein_coding	47	69	20	44	58	108	50	1	3	3	18	50	4	3	50	0	0	1	0	2	20	34	2	0	0	0	22	39	9	0	2	0	1	4	0	176	3	8	3	5	1	3	1	10	0	82	393	55
ENSMUSG00000014074=Rnf168	protein_coding	42	3	12	17	74	67	11	48	10	51	1	8	99	121	75	8	20	58	14	5	5	9	55	2	43	0	23	61	2	4	10	0	29	113	2	75	4	1	5	65	18	6	32	12	86	8	0	175
ENSMUSG00000014075=Tctex1d2	protein_coding	28	25	15	1	12	0	1	1	18	28	57	35	40	28	24	6	1	9	3	0	2	34	16	0	58	102	7	0	0	29	3	3	44	23	0	8	2	0	0	2	3	6	1	0	9	30	2	38
ENSMUSG00000014077=Chp1	protein_coding	54	44	4	17	35	0	24	10	36	4	54	44	4	148	2	41	0	1	1	3	9	8	8	11	3	3	2	97	81	74	14	131	3	16	32	85	6	3	1	10	1	8	0	13	150	33	169	0
ENSMUSG00000014104=Sval2	protein_coding	0	0	0	0	0	1	0	0	0	0	0	0	0	0	0	0	0	0	0	0	0	1	0	0	0	0	0	0	0	0	0	0	0	0	0	0	0	0	0	0	0	0	0	0	0	0	0	0
ENSMUSG00000014158=Trpv4	protein_coding	0	0	0	0	0	0	0	0	0	0	0	0	0	0	0	0	0	1	0	0	0	0	0	0	0	0	0	1	0	1	0	0	1	0	0	0	0	0	0	0	0	0	0	0	0	0	0	0
ENSMUSG00000014164=Klhl3	protein_coding	0	0	0	0	26	2	13	1	0	1	0	0	1	0	0	0	0	0	0	1	0	0	1	0	0	0	0	0	0	0	0	0	0	0	32	0	1	0	0	0	0	0	2	2	1	0	8	0
ENSMUSG00000014177=Tvp23b	protein_coding	6	4	7	235	82	0	2	83	111	120	86	17	182	92	12	3	24	51	46	5	90	29	10	113	50	443	15	68	26	60	247	31	41	82	311	43	311	70	25	89	20	136	9	214	42	101	98	18
ENSMUSG00000014195=Dnajc7	protein_coding	40	38	4	22	0	96	0	52	55	44	3	1	3	55	26	94	5	10	2	5	2	2	11	1	30	38	2	165	3	39	2	0	11	3	157	21	1	1	0	1	53	9	3	7	2	78	0	1
ENSMUSG00000014198=Zfp385c	protein_coding	0	0	0	0	0	0	0	0	0	0	0	0	0	0	1	0	0	0	0	0	0	0	0	1	1	0	0	0	0	0	0	0	0	0	0	0	0	0	0	0	0	0	0	0	0	0	0	3
ENSMUSG00000014226=Cacybp	protein_coding	1076	753	928	564	1122	1068	247	960	848	1052	860	689	949	1118	1064	1160	448	581	382	82	1044	1556	895	990	840	603	1725	1062	1042	1558	1293	772	854	166	244	995	1315	806	498	1224	672	1026	637	465	1063	1127	770	719
ENSMUSG00000014232=Cluap1	protein_coding	523	887	1334	999	835	977	251	1199	1198	679	1087	850	1576	582	641	903	254	313	408	80	1186	669	281	619	753	1046	847	484	1456	871	772	272	358	260	598	816	852	260	345	338	615	1280	551	481	1766	226	675	160
ENSMUSG00000014243=Zswim7	protein_coding	63	10	5	7	4	105	5	17	28	86	3	198	103	200	4	1	0	10	62	15	105	65	3	8	135	201	60	47	56	39	23	1	58	69	3	58	10	3	10	17	107	4	241	5	9	1	15	5
ENSMUSG00000014245=Pigl	protein_coding	0	1	39	33	2	0	15	1	9	24	25	6	70	85	1	157	0	1	2	2	2	38	1	3	5	2	28	53	1	38	35	0	3	2	0	1	17	2	90	3	8	5	0	0	1	63	118	0
ENSMUSG00000014294=Ndufa2	protein_coding	310	58	96	182	79	42	0	33	163	106	115	229	171	152	85	53	26	28	10	18	26	43	24	5	145	24	8	82	53	198	45	52	60	9	5	4	80	34	27	7	93	25	43	10	8	63	17	24
ENSMUSG00000014301=Pam16	protein_coding	97	48	82	143	142	15	6	44	20	1	109	36	77	62	16	56	27	9	18	21	38	46	12	38	109	36	25	102	13	72	126	111	32	9	6	13	7	43	25	5	57	35	11	8	19	111	49	59
ENSMUSG00000014303=Glis2	protein_coding	28	75	39	28	9	107	1	7	6	6	17	8	10	101	25	17	3	19	11	3	132	12	1	9	24	11	168	21	4	30	11	6	20	3	1	3	3	6	18	32	17	4	6	0	136	26	132	5
ENSMUSG00000014313=Cox6c	protein_coding	910	185	412	641	339	121	9	129	566	450	349	418	344	336	73	120	69	48	28	53	64	220	94	143	521	135	208	133	162	363	133	118	275	33	58	33	151	69	65	58	249	410	485	44	33	403	75	130
ENSMUSG00000014329=Bicc1	protein_coding	0	0	0	0	0	0	0	0	0	0	1	0	1	0	0	0	0	0	0	1	0	0	0	1	3	0	0	0	1	0	0	0	1	0	1	0	1	0	59	2	0	0	0	0	0	0	0	0
ENSMUSG00000014349=Ube2z	protein_coding	98	228	355	143	412	120	145	732	142	324	313	262	414	657	490	281	274	186	383	42	411	486	23	537	307	172	41	143	123	273	1156	223	214	137	371	267	400	51	67	237	275	349	215	211	854	21	732	4
ENSMUSG00000014351=Gip	protein_coding	0	0	0	0	1	0	0	0	0	0	0	0	0	0	0	0	0	0	0	0	0	0	0	0	0	0	0	0	0	0	0	0	0	0	0	0	0	0	0	0	0	0	0	0	0	0	0	0
ENSMUSG00000014353=Tmem87b	protein_coding	1	56	4	19	65	123	0	24	10	57	71	104	23	19	0	4	1	1	3	15	111	11	1	0	12	2	34	2	8	42	6	1	4	28	20	3	9	13	17	12	0	5	5	2	283	0	84	0
ENSMUSG00000014355=Anapc1	protein_coding	244	184	250	185	277	199	53	471	372	297	221	266	709	317	392	605	62	285	270	8	58	413	247	248	68	116	500	27	196	243	129	994	53	6	15	280	639	32	229	394	97	499	159	247	241	343	60	37
ENSMUSG00000014361=Mertk	protein_coding	1	10	1	1	0	0	15	0	0	1	0	0	0	1	0	0	0	0	0	0	0	0	0	0	0	0	36	1	0	0	0	0	0	0	2	0	0	0	0	0	0	0	0	0	0	0	0	0
ENSMUSG00000014402=Tsg101	protein_coding	162	72	95	83	159	34	176	271	26	219	40	176	142	150	37	191	168	36	139	4	159	14	2	111	60	144	34	112	66	106	151	193	49	201	164	424	45	65	353	130	184	508	21	140	194	105	171	264
ENSMUSG00000014418=Hps5	protein_coding	0	2	0	0	0	2	19	2	25	51	14	3	33	6	0	0	0	3	0	2	4	8	21	39	7	0	23	2	0	0	0	0	14	46	32	0	1	2	1	0	0	0	2	1	0	0	5	1
ENSMUSG00000014426=Map3k4	protein_coding	32	24	25	24	8	0	1	7	35	21	0	0	59	3	16	9	68	14	9	1	3	40	1	1	10	7	9	10	27	21	3	2	10	137	5	20	1	81	9	2	2	18	2	0	0	5	8	0
ENSMUSG00000014444=Piezo1	protein_coding	25	50	55	70	70	51	9	14	33	140	6	36	113	46	0	56	26	46	19	2	10	15	98	48	4	30	56	100	22	11	4	1	5	51	14	3	1	8	23	1	4	32	15	9	0	20	0	8
ENSMUSG00000014453=Blk	protein_coding	0	0	0	0	0	0	0	0	0	0	0	0	0	0	0	0	0	0	0	0	0	0	0	0	0	0	0	0	0	0	0	0	0	0	0	0	0	0	0	0	0	0	0	0	0	1	0	0
ENSMUSG00000014470=Rnf166	protein_coding	25	1	15	4	1	0	0	1	1	4	1	13	3	10	1	0	55	3	1	0	37	3	0	0	1	0	0	0	0	7	3	0	0	26	1	10	0	1	30	0	1	2	0	0	1	0	0	0
ENSMUSG00000014496=Ankrd28	protein_coding	5	273	135	12	75	1	0	118	22	164	54	115	177	55	205	15	52	5	70	23	111	26	28	40	55	158	66	12	286	139	57	27	34	10	8	23	30	5	23	5	35	2	59	22	126	16	187	2
ENSMUSG00000014498=Ankrd52	protein_coding	11	70	21	4	10	5	0	17	29	71	4	15	12	1	20	3	6	1	7	3	7	9	29	3	7	17	21	5	3	9	11	1	4	10	7	0	19	1	6	4	2	1	0	4	0	10	11	1
ENSMUSG00000014503=Pkd2l2	protein_coding	1	6	6	5	13	8	1	34	32	5	18	11	16	5	34	15	7	5	11	0	8	4	5	34	1	20	12	6	10	13	7	2	2	4	4	7	16	7	4	6	12	12	4	13	7	1	8	2
ENSMUSG00000014504=Srp19	protein_coding	34	82	202	236	417	155	70	269	404	142	204	308	254	201	212	162	92	23	131	33	388	297	157	267	227	186	97	12	285	157	116	129	188	104	87	28	119	248	5	160	250	175	36	129	292	61	187	8
ENSMUSG00000014529=Tmbim7	protein_coding	0	0	0	0	0	0	0	0	0	0	0	0	0	0	1	0	0	0	0	0	0	0	0	0	0	0	1	0	2	0	0	0	0	0	0	0	0	0	0	0	0	0	0	0	0	0	0	0
ENSMUSG00000014542=Clec4f	protein_coding	0	0	0	0	0	0	0	0	0	0	0	0	0	0	0	0	0	0	0	0	0	0	0	0	0	0	0	1	0	0	0	0	0	0	0	0	0	0	0	0	0	0	0	0	0	0	0	0
ENSMUSG00000014543=Klra17	protein_coding	0	0	0	0	0	0	1	0	0	0	2	1	1	0	0	0	0	0	0	0	0	0	0	0	0	0	0	0	1	0	0	0	0	0	0	0	1	0	1	0	0	0	0	2	0	2	0	0
ENSMUSG00000014547=Wdfy2	protein_coding	0	2	0	0	0	0	0	0	10	0	0	24	1	0	1	1	0	0	0	0	0	0	0	0	0	0	0	0	0	0	0	0	1	0	0	0	0	0	0	0	0	0	3	0	0	2	1	0
ENSMUSG00000014550=Rbsn	protein_coding	209	1	160	50	65	103	29	4	51	113	10	158	88	54	6	132	24	6	45	7	120	122	32	164	22	0	51	9	7	3	1	62	17	1	61	52	39	98	91	51	9	131	9	77	221	134	0	28
ENSMUSG00000014551=Mrps25	protein_coding	131	153	297	210	156	235	38	196	172	202	219	348	322	132	265	190	60	113	249	19	180	139	39	153	58	178	128	178	47	218	243	84	49	239	59	67	114	36	110	34	82	147	177	36	93	349	57	217
ENSMUSG00000014554=Dguok	protein_coding	0	1	82	105	35	111	110	5	0	0	176	36	36	7	31	6	1	25	7	2	1	1	77	3	3	158	182	9	1	2	203	7	3	46	2	95	4	0	231	8	0	3	3	44	497	0	47	19
ENSMUSG00000014592=Camta1	protein_coding	227	232	148	125	150	115	49	11	184	364	88	291	92	194	64	47	58	116	271	10	10	119	97	130	24	19	135	311	480	120	726	45	31	7	230	21	385	162	97	177	161	50	166	8	261	195	97	445
ENSMUSG00000014599=Csf1	protein_coding	0	1	0	0	0	0	4	0	1	1	0	1	0	0	0	0	0	0	0	0	0	13	0	0	0	0	0	0	1	0	1	0	1	0	0	0	0	0	0	0	1	0	0	2	0	0	0	0
ENSMUSG00000014601=Strip1	protein_coding	131	178	59	6	57	11	16	49	29	55	54	110	161	83	10	10	15	34	239	13	86	155	29	30	146	56	813	33	297	176	97	204	134	57	140	52	326	45	335	252	198	273	10	14	423	178	262	1
ENSMUSG00000014602=Kif1a	protein_coding	0	0	0	0	0	0	1	0	0	0	0	0	0	0	0	0	0	0	0	0	0	0	0	0	0	0	0	0	0	0	0	0	0	0	1	0	0	0	0	0	0	0	0	0	0	0	0	0
ENSMUSG00000014603=Alx3	protein_coding	0	0	0	0	0	0	0	0	0	0	0	0	0	0	0	0	0	0	0	0	0	0	0	0	0	0	0	0	0	0	0	0	1	0	0	0	0	0	0	0	0	0	0	0	0	0	0	0
ENSMUSG00000014606=Slc25a11	protein_coding	232	167	206	181	45	286	50	197	109	241	54	18	112	214	291	247	146	129	211	14	156	400	158	236	90	19	11	32	17	429	570	15	60	97	3	264	385	315	352	98	149	106	29	12	381	58	302	595
ENSMUSG00000014609=Chrne	protein_coding	2	0	0	0	0	0	1	0	2	0	2	1	0	0	0	0	2	0	0	0	0	0	0	0	0	2	5	0	0	3	0	0	0	0	1	0	0	0	42	0	0	0	0	0	0	0	0	0
ENSMUSG00000014633=Cmc2	protein_coding	96	2	177	33	42	24	12	19	37	26	1	62	103	22	31	145	9	61	49	2	22	37	7	31	24	32	2	9	11	40	214	30	16	15	16	5	144	38	4	25	5	2	8	1	4	69	261	6
ENSMUSG00000014668=Chfr	protein_coding	64	41	2	40	155	181	8	99	96	251	141	96	94	188	133	60	14	34	91	5	73	77	103	5	57	2	177	7	1	239	79	31	24	61	20	2	2	14	397	10	6	4	8	1	0	23	3	93
ENSMUSG00000014686=Ceacam16	protein_coding	0	0	0	0	0	0	0	0	0	0	0	0	0	0	0	0	0	0	12	0	0	0	0	0	0	0	0	0	0	0	0	0	0	0	0	0	0	0	0	0	0	0	0	0	0	0	0	0
ENSMUSG00000014704=Hoxa2	protein_coding	0	0	0	0	0	0	0	0	0	0	0	0	0	0	0	0	0	0	0	0	0	0	0	0	0	0	0	0	0	0	0	0	0	0	0	0	0	0	0	0	0	0	0	0	0	0	0	0
ENSMUSG00000014725=Adam28	protein_coding	6	1	1	2	2	1	0	2	4	5	2	5	3	1	2	2	0	0	1	0	0	1	0	3	8	3	0	5	3	0	3	1	2	0	0	0	2	0	1	0	6	1	2	1	0	6	1	0
ENSMUSG00000014747=Ankrd53	protein_coding	0	2	0	0	0	0	0	0	0	0	0	0	0	0	0	0	0	0	0	0	0	0	0	0	0	0	0	0	0	0	0	0	0	0	0	0	0	0	0	0	0	0	0	0	0	0	0	0
ENSMUSG00000014748=Tex261	protein_coding	89	45	83	27	61	264	26	15	12	49	191	62	257	27	312	63	25	137	45	3	7	116	83	54	77	97	169	149	75	13	246	243	98	3	214	6	7	78	313	122	104	145	14	140	133	411	48	572
ENSMUSG00000014763=Fam120b	protein_coding	111	11	47	1	19	32	15	0	19	65	91	4	2	1	17	5	10	41	7	5	10	1	34	0	35	119	19	24	2	0	1	0	74	4	1	0	0	27	1	103	5	7	3	0	45	0	0	0
ENSMUSG00000014767=Tbp	protein_coding	60	53	50	49	73	90	45	121	62	110	112	226	198	208	169	78	38	178	245	7	141	105	93	24	108	46	249	67	224	243	432	401	55	145	116	245	118	111	292	55	255	20	290	27	385	100	70	70
ENSMUSG00000014769=Psmb1	protein_coding	1369	940	1234	1015	1200	822	303	990	1359	974	1075	1254	1340	1656	1686	999	578	569	464	105	753	617	1058	1019	794	677	1341	1296	1119	1052	630	719	698	404	396	357	701	452	788	516	566	1585	767	655	378	1457	839	912
ENSMUSG00000014771=Pdcd2	protein_coding	207	147	187	85	91	163	94	145	189	320	236	122	171	151	553	299	127	35	165	8	266	63	176	120	161	200	114	26	129	390	105	245	86	90	114	373	375	101	56	19	269	7	296	162	298	215	188	256
ENSMUSG00000014773=Dll1	protein_coding	0	0	0	0	0	0	0	0	0	0	0	0	0	1	0	0	0	0	0	0	0	0	0	0	0	1	0	0	0	0	0	0	0	0	0	0	0	0	0	0	0	0	0	0	0	0	0	0
ENSMUSG00000014776=Nol3	protein_coding	2	1	1	0	0	0	0	0	5	1	1	0	0	0	0	8	1	0	2	0	3	0	0	1	0	0	1	3	0	0	0	0	1	0	0	0	0	0	1	0	0	0	0	0	0	1	6	0
ENSMUSG00000014778=Fhod1	protein_coding	0	7	47	17	0	48	7	10	11	12	0	40	9	6	1	70	9	11	32	0	7	24	1	2	17	0	4	1	37	1	0	2	17	0	0	7	68	13	21	3	0	0	3	6	7	1	18	0
ENSMUSG00000014782=Plekhg4	protein_coding	0	0	0	0	0	0	0	0	0	0	0	0	0	0	0	0	0	0	0	0	0	0	0	0	0	0	0	0	0	0	0	0	0	0	0	0	0	0	0	0	0	0	0	0	0	0	0	0
ENSMUSG00000014786=Slc9a5	protein_coding	0	1	2	0	0	0	0	0	3	0	0	1	0	0	0	0	0	0	19	2	0	0	0	0	11	9	0	0	0	0	2	0	14	0	0	1	0	0	0	0	0	0	0	0	1	0	0	0
ENSMUSG00000014791=Elmo3	protein_coding	9	0	0	0	33	6	3	0	13	0	4	0	0	0	0	2	0	28	4	0	2	2	0	0	1	0	23	2	0	1	0	0	0	1	0	0	0	0	0	0	0	0	0	0	0	0	3	0
ENSMUSG00000014813=Stc1	protein_coding	0	0	0	0	0	0	0	0	0	0	0	0	0	0	0	0	0	0	0	0	0	0	0	0	0	0	0	0	0	0	0	0	0	0	0	0	0	0	0	0	0	0	0	0	0	0	0	0
ENSMUSG00000014837=4931428F04Rik	protein_coding	5	3	0	0	16	0	0	1	42	16	5	0	23	1	2	81	1	2	111	0	1	0	0	5	2	0	8	1	0	44	4	2	1	0	1	2	4	1	0	2	0	3	0	0	0	0	49	0
ENSMUSG00000014846=Tppp3	protein_coding	0	0	0	0	0	0	0	0	0	2	88	0	0	1	0	0	0	0	0	0	0	0	0	0	0	0	0	4	0	33	1	1	0	0	30	2	0	0	0	3	1	1	0	0	0	0	0	1
ENSMUSG00000014850=Msh3	protein_coding	35	163	35	106	101	121	39	250	262	94	75	119	309	82	133	11	159	21	263	8	310	26	6	157	96	16	83	6	425	16	389	250	50	17	244	7	86	57	39	98	8	98	13	64	355	9	55	283
ENSMUSG00000014852=Adamts13	protein_coding	0	0	0	0	0	0	0	0	0	0	0	0	0	0	0	0	0	0	0	0	0	0	0	0	0	0	0	0	0	0	0	0	0	0	0	0	0	0	0	0	0	0	0	0	0	0	0	0
ENSMUSG00000014856=Tmem208	protein_coding	60	316	144	381	177	144	55	165	129	148	50	226	191	197	50	231	48	83	64	7	82	27	31	46	85	68	197	25	230	159	107	23	96	10	67	23	27	132	83	135	76	293	144	70	12	65	57	101
ENSMUSG00000014859=E2f4	protein_coding	273	159	138	159	245	87	80	90	93	133	39	342	592	189	209	81	34	165	47	21	18	16	188	47	116	153	47	147	19	155	58	132	100	14	17	113	154	54	71	117	228	65	8	23	13	59	167	14
ENSMUSG00000014867=Surf4	protein_coding	108	331	106	105	222	372	85	110	205	277	86	235	192	25	103	474	79	183	63	17	326	165	153	188	150	142	6	4	163	352	162	763	125	12	107	236	174	22	162	174	28	566	624	197	19	198	200	408
ENSMUSG00000014873=Surf2	protein_coding	216	162	241	37	265	105	179	7	7	78	63	4	76	158	7	70	176	64	170	5	311	140	239	101	68	2	152	180	95	242	240	37	28	100	13	176	253	11	7	54	184	122	11	277	950	200	98	204
ENSMUSG00000014905=Dnajb9	protein_coding	1	24	41	76	39	2	19	158	12	3	82	35	41	8	38	7	0	35	7	2	1	3	1	0	1	24	31	6	115	1	11	3	2	1	2	3	33	6	6	2	2	22	69	26	112	1	3	4
ENSMUSG00000014907=Naf1	protein_coding	137	91	111	96	227	180	36	45	82	42	174	85	18	164	82	307	83	73	22	10	7	240	43	55	32	218	221	49	179	329	194	5	38	17	6	47	39	149	42	122	194	181	84	182	51	14	151	1
ENSMUSG00000014932=Yes1	protein_coding	101	49	244	141	199	246	76	363	98	75	111	206	131	109	279	280	103	144	148	12	196	86	48	400	48	69	177	12	314	164	117	153	32	134	124	58	205	55	123	45	204	17	35	193	189	114	171	247
ENSMUSG00000014956=Ppp1cb	protein_coding	220	45	74	266	145	134	11	24	281	122	144	276	229	191	25	33	16	13	16	15	28	39	70	18	202	25	70	63	46	89	64	34	102	13	9	14	25	19	4	11	70	98	137	9	2	54	34	28
ENSMUSG00000014959=Gorasp2	protein_coding	29	30	136	112	152	70	20	46	180	217	147	365	87	74	83	15	55	22	12	20	170	81	85	149	204	2	299	39	170	93	260	44	189	17	18	50	46	67	37	98	235	174	93	115	8	88	147	9
ENSMUSG00000014980=Tsen15	protein_coding	41	103	245	31	82	7	46	225	62	48	94	58	182	154	7	2	120	20	23	7	69	8	63	7	22	3	9	0	221	27	192	103	39	0	246	365	41	1	4	12	128	2	4	8	6	80	46	100
ENSMUSG00000015001=Oc90	protein_coding	62	59	13	37	55	86	5	78	28	75	25	113	74	99	6	54	4	17	15	3	33	23	78	52	66	1	42	7	130	8	75	12	88	61	10	131	9	4	82	2	64	38	45	106	34	53	19	44
ENSMUSG00000015002=Efr3a	protein_coding	253	314	101	131	417	335	128	304	152	333	198	354	546	674	37	390	63	144	91	15	167	133	370	171	341	9	280	52	732	39	535	166	445	5	81	910	71	59	240	167	252	244	255	554	315	416	129	366
ENSMUSG00000015013=Trappc2l	protein_coding	96	24	94	70	56	5	3	34	75	143	19	59	163	91	111	61	8	2	39	3	52	29	15	4	39	27	35	5	2	73	63	3	25	16	9	18	51	81	22	4	88	73	6	11	5	16	3	0
ENSMUSG00000015016=Acsf3	protein_coding	14	48	49	1	2	16	128	7	0	2	0	0	0	53	1	0	0	0	70	1	36	1	0	91	38	0	3	1	2	44	3	65	16	9	9	0	0	0	1	6	6	130	4	0	0	67	3	0
ENSMUSG00000015023=Ddx19a	protein_coding	53	6	12	11	116	27	4	0	36	16	16	17	10	30	110	9	32	0	9	3	73	87	12	5	48	0	35	7	5	109	6	7	35	1	8	0	181	34	86	5	27	1	1	0	87	0	15	0
ENSMUSG00000015027=Galns	protein_coding	12	9	5	3	2	2	0	89	11	13	12	2	6	7	6	5	0	0	3	0	1	9	17	2	8	4	2	2	0	4	205	6	6	1	0	2	5	2	59	0	48	4	14	0	2	0	1	5
ENSMUSG00000015053=Gata2	protein_coding	0	0	0	0	0	0	0	0	0	0	0	0	0	0	0	0	4	0	1	0	0	0	0	0	0	0	0	0	0	0	0	1	0	0	0	0	0	0	0	0	0	0	0	0	0	0	0	0
ENSMUSG00000015083=C8g	protein_coding	0	0	0	0	0	3	0	0	0	0	0	0	0	0	0	0	0	0	0	0	0	0	0	0	0	0	1	0	0	0	0	0	0	0	0	0	0	154	3	0	4	0	0	0	0	0	0	0
ENSMUSG00000015085=Entpd2	protein_coding	0	0	0	0	0	0	0	0	0	0	0	0	0	0	0	0	0	0	0	0	11	0	0	0	0	0	0	0	1	0	0	0	0	0	0	0	0	0	0	0	0	0	0	0	0	0	0	24
ENSMUSG00000015087=Rabl6	protein_coding	58	22	131	105	82	40	28	76	92	134	300	92	6	10	4	80	53	98	27	11	67	151	128	21	23	32	24	201	194	33	49	271	7	2	46	46	9	0	42	19	46	14	7	5	380	247	40	95
ENSMUSG00000015090=Ptgds	protein_coding	0	0	0	0	0	0	0	0	0	0	0	0	0	0	0	0	0	0	0	0	0	0	0	0	0	0	0	0	0	0	0	0	0	0	0	0	0	0	0	0	0	0	0	0	0	0	0	0
ENSMUSG00000015092=Edf1	protein_coding	589	342	349	523	415	244	30	349	496	527	584	381	402	745	297	131	129	221	145	36	203	210	312	207	542	118	108	311	143	663	142	316	303	39	48	67	231	110	102	105	605	133	286	192	118	537	151	214
ENSMUSG00000015093=Clic3	protein_coding	0	0	0	3	1	0	1	2	0	0	0	0	1	0	0	0	0	0	0	0	0	0	0	0	0	0	0	0	0	0	0	2	0	0	0	0	0	0	0	0	0	0	0	0	0	7	0	0
ENSMUSG00000015094=Npdc1	protein_coding	6	85	92	11	43	45	1	100	87	35	55	1	28	12	57	7	3	0	60	2	16	0	2	61	73	176	5	2	1	10	1	3	44	72	121	89	11	4	0	156	0	4	5	77	13	258	0	34
ENSMUSG00000015095=Fbxw5	protein_coding	44	94	59	36	91	4	10	78	30	37	104	46	33	85	37	3	0	22	4	2	1	10	30	1	28	1	99	10	7	0	232	6	13	1	1	9	4	0	38	7	0	1	1	22	166	7	24	1
ENSMUSG00000015112=Slc25a13	protein_coding	402	607	200	282	422	91	181	208	496	133	198	227	237	184	625	107	194	320	503	19	634	317	120	180	545	266	220	213	275	623	632	157	510	286	592	254	146	325	166	210	514	116	571	300	530	118	634	22
ENSMUSG00000015120=Ube2i	protein_coding	130	218	329	491	295	81	162	618	302	529	381	326	716	271	178	313	216	214	239	24	209	262	405	240	308	460	205	32	203	525	351	288	355	134	64	404	130	146	199	259	195	317	146	248	287	132	365	224
ENSMUSG00000015126=Tsr3	protein_coding	70	52	27	26	87	7	11	45	84	34	286	236	87	71	140	22	101	5	10	8	0	4	71	203	94	117	7	39	250	218	12	270	100	6	91	6	35	217	41	167	82	37	116	72	9	1	183	8
ENSMUSG00000015127=Unkl	protein_coding	8	0	7	1	35	1	0	38	6	1	32	1	0	0	0	0	0	19	7	1	0	4	8	35	2	0	2	27	170	63	0	9	1	37	0	0	0	14	23	3	16	1	1	0	88	18	0	12
ENSMUSG00000015133=Lrrk1	protein_coding	3	3	1	3	1	2	0	0	0	0	2	6	1	3	0	3	0	1	2	0	0	1	0	3	1	2	1	1	4	0	0	0	1	0	0	0	0	3	9	0	3	0	4	5	0	0	2	0
ENSMUSG00000015134=Aldh1a3	protein_coding	1	2	0	0	0	0	0	0	0	0	0	0	0	0	0	0	0	49	1	0	4	0	0	0	0	0	0	0	0	0	0	0	0	0	0	0	0	0	12	0	0	2	0	0	0	0	0	0
ENSMUSG00000015143=Actn1	protein_coding	27	30	83	61	27	18	22	41	63	23	122	39	48	60	20	7	11	50	59	4	5	6	4	11	17	1	72	28	32	28	3	4	16	5	3	78	24	0	7	7	14	20	3	3	2	15	13	6
ENSMUSG00000015149=Sirt2	protein_coding	58	100	66	45	9	40	13	10	118	26	2	161	5	11	156	5	71	11	106	8	55	10	5	225	77	158	20	210	24	45	106	153	54	37	117	82	7	101	5	47	105	5	191	2	148	148	171	106
ENSMUSG00000015165=Hnrnpl	protein_coding	29	14	52	31	19	2	4	1	86	53	47	19	18	30	16	13	6	5	7	2	1	6	24	4	32	5	1	4	2	33	11	2	7	2	0	2	2	4	1	3	34	1	6	1	0	8	3	6
ENSMUSG00000015176=Nolc1	protein_coding	260	612	356	331	300	687	336	774	594	324	290	458	611	345	688	276	134	177	419	60	275	356	356	144	280	255	202	404	255	479	473	816	249	204	333	570	689	140	330	327	415	262	110	826	926	295	844	196
ENSMUSG00000015189=Casd1	protein_coding	0	0	22	0	0	126	0	2	0	1	54	110	3	3	0	0	0	104	24	10	95	6	1	9	24	43	2	0	6	0	1	1	54	1	297	7	0	2	0	11	82	8	8	62	5	0	0	1
ENSMUSG00000015202=Cnksr3	protein_coding	0	1	23	9	5	0	0	0	0	6	1	0	0	17	0	0	0	1	0	0	0	1	0	0	0	4	0	0	3	6	1	0	1	0	1	0	1	0	0	0	0	5	0	1	0	0	0	5
ENSMUSG00000015214=Mtmr1	protein_coding	0	14	0	1	18	1	0	0	1	0	0	53	1	2	22	30	8	0	0	3	0	0	0	0	0	0	105	2	0	2	123	5	0	0	1	1	0	0	2	0	0	0	0	28	0	0	22	0
ENSMUSG00000015217=Hmgb3	protein_coding	18	47	1	28	20	35	2	3	107	21	39	9	44	17	116	3	12	2	3	3	1	124	4	156	30	0	6	8	104	1	32	124	18	49	26	61	3	10	25	63	49	6	0	168	77	21	83	101
ENSMUSG00000015222=Map2	protein_coding	0	0	0	0	11	1	1	89	0	1	0	0	0	1	0	0	0	0	0	0	0	54	1	0	1	4	57	0	0	1	1	1	0	0	1	0	0	0	88	1	0	0	0	0	0	0	0	0
ENSMUSG00000015224=Cyp2j9	protein_coding	1	1	39	0	0	0	0	0	0	5	0	0	0	0	0	0	0	0	0	0	0	0	0	0	0	0	1	0	0	0	0	0	0	0	75	5	0	0	0	0	0	0	2	0	0	0	0	0
ENSMUSG00000015242=Nipsnap3a	protein_coding	0	0	0	0	0	0	0	0	0	0	0	0	0	0	0	0	0	0	0	0	0	0	0	0	0	0	0	0	0	0	0	0	0	0	0	0	0	0	0	0	0	0	0	0	0	0	0	0
ENSMUSG00000015243=Abca1	protein_coding	0	41	66	2	2	4	2	0	0	0	2	4	97	6	0	0	2	0	2	0	2	132	50	1	0	85	137	4	0	5	3	0	1	1	4	0	88	2	151	2	1	126	5	0	9	5	0	1
ENSMUSG00000015247=Nipsnap3b	protein_coding	8	92	82	26	428	131	62	125	108	149	32	30	535	165	43	146	54	206	77	6	591	305	38	51	65	202	482	111	426	83	29	23	108	135	1	108	85	13	177	22	51	49	25	1	573	1	338	191
ENSMUSG00000015289=Lage3	protein_coding	153	193	456	182	87	9	35	132	101	75	235	114	145	136	194	61	145	67	78	9	272	127	122	148	203	69	327	262	89	142	127	26	207	68	3	79	92	42	168	61	97	88	135	11	97	133	103	88
ENSMUSG00000015290=Ubl4	protein_coding	116	96	56	144	40	24	15	246	62	63	80	88	49	86	46	6	2	95	122	8	137	18	210	115	97	285	48	10	272	168	22	186	46	26	46	100	31	16	17	55	100	204	56	6	86	9	81	117
ENSMUSG00000015291=Gdi1	protein_coding	158	236	40	39	34	345	192	222	125	123	99	121	114	84	29	46	100	57	143	11	237	28	74	7	170	534	276	105	170	114	498	111	110	70	11	109	328	387	66	117	228	11	587	11	34	61	20	1
ENSMUSG00000015305=Sash1	protein_coding	17	4	98	81	245	84	40	90	11	129	135	62	126	28	100	16	17	54	67	11	6	60	93	81	25	28	4	65	105	27	1	240	32	3	106	2	20	6	21	61	154	33	6	1	53	96	0	1
ENSMUSG00000015312=Gadd45b	protein_coding	3	0	3	24	0	185	1	6	0	0	1	1	27	2	0	0	3	0	2	0	0	0	0	0	1	0	0	2	23	4	0	0	0	0	0	0	28	0	56	2	0	238	4	0	0	67	9	0
ENSMUSG00000015314=Slamf6	protein_coding	0	0	0	0	0	0	0	0	0	0	0	0	0	0	0	0	0	0	0	0	0	0	0	119	1	0	0	0	6	0	1	3	1	0	0	0	0	8	0	0	1	0	0	0	0	0	0	0
ENSMUSG00000015316=Slamf1	protein_coding	1	0	0	0	0	0	0	0	0	0	2	1	1	0	0	0	0	2	0	0	0	0	0	0	0	0	0	0	0	0	0	3	0	0	0	0	0	0	0	0	1	0	0	0	2	0	1	0
ENSMUSG00000015335=Zdhhc12	protein_coding	49	34	81	75	107	17	3	87	104	81	79	94	104	9	95	8	29	173	48	5	63	165	54	53	53	94	34	47	198	465	408	13	81	59	4	78	384	145	105	111	159	272	140	160	19	54	68	335
ENSMUSG00000015337=Endog	protein_coding	88	11	11	3	8	0	16	4	9	65	31	2	86	22	55	2	2	9	1	2	29	15	4	4	6	4	3	0	3	37	3	17	3	7	58	5	1	4	1	6	12	5	9	3	6	30	10	2
ENSMUSG00000015340=Cybb	protein_coding	0	0	0	0	0	0	0	0	0	0	0	0	0	0	0	0	0	0	0	0	0	0	0	0	0	1	0	0	0	0	0	0	0	0	0	0	0	0	0	0	0	0	4	0	0	0	0	0
ENSMUSG00000015341=Golga7	protein_coding	157	220	173	192	190	176	235	223	256	204	277	314	496	173	325	347	179	89	393	28	429	79	46	220	184	545	291	253	155	359	210	445	125	171	609	58	172	183	508	54	186	416	164	110	308	288	551	417
ENSMUSG00000015342=Xk	protein_coding	2	0	1	0	1	40	0	0	1	1	0	0	0	162	1	1	0	0	0	0	0	5	0	0	3	0	0	0	0	0	0	0	0	2	0	0	0	0	0	0	0	0	4	0	0	0	0	0
ENSMUSG00000015354=Pcolce2	protein_coding	146	176	305	270	91	121	53	127	351	65	68	31	212	138	129	341	102	153	171	5	70	148	76	109	18	296	77	210	429	224	18	4	34	235	26	215	20	12	450	103	163	34	9	3	429	98	133	30
ENSMUSG00000015355=Cd48	protein_coding	0	0	0	0	0	0	0	1	0	1	0	0	0	0	0	0	0	0	0	0	0	0	0	0	0	0	0	0	0	2	0	0	0	0	0	0	0	0	0	0	0	0	0	0	0	0	0	0
ENSMUSG00000015357=Clpx	protein_coding	120	79	36	61	105	180	3	189	47	40	78	140	401	272	14	125	36	4	92	7	79	153	6	137	178	226	170	16	39	77	4	4	176	31	6	5	76	64	118	12	57	298	14	210	168	84	173	0
ENSMUSG00000015363=Trabd	protein_coding	12	5	19	4	1	0	0	1	3	4	14	0	24	1	0	0	0	0	0	8	9	2	1	21	1	0	1	51	2	0	0	0	1	0	8	0	0	2	0	0	0	2	9	0	0	0	0	0
ENSMUSG00000015365=Mov10l1	protein_coding	46	0	0	1	0	46	0	29	1	1	2	0	0	0	1	0	9	46	0	0	0	0	0	0	2	0	10	1	1	2	0	0	0	0	7	0	0	0	0	0	0	0	0	0	1	0	3	0
ENSMUSG00000015377=Dennd6b	protein_coding	18	110	6	44	56	1	4	2	0	22	6	7	4	45	123	105	30	43	9	1	3	0	4	0	2	10	37	0	3	7	1	0	0	3	0	107	88	28	7	0	4	2	0	0	1	0	79	2
ENSMUSG00000015396=Cd83	protein_coding	0	0	0	0	0	0	0	0	0	0	0	0	0	0	0	0	0	0	0	0	0	0	0	0	1	0	0	0	0	0	0	0	0	0	0	0	0	0	0	0	0	0	0	0	0	0	0	0
ENSMUSG00000015401=Tmem27	protein_coding	0	0	0	0	0	0	1	0	0	0	0	0	0	0	0	0	0	0	0	0	0	0	0	0	0	0	0	0	0	0	0	0	0	0	0	0	0	0	0	0	0	0	0	0	0	0	0	0
ENSMUSG00000015405=Ace2	protein_coding	0	0	0	0	0	0	0	0	0	0	2	1	0	0	0	0	1	0	0	0	0	0	0	0	0	0	0	0	0	0	0	0	0	0	0	1	0	2	0	0	0	0	0	0	0	1	0	0
ENSMUSG00000015437=Gzmb	protein_coding	0	0	0	0	0	0	0	0	0	0	0	0	0	0	0	0	0	0	0	0	0	0	0	0	0	0	0	0	0	0	0	0	0	0	0	0	0	0	0	0	0	0	0	0	0	0	0	0
ENSMUSG00000015441=Gzmf	protein_coding	0	5	0	0	0	0	0	0	1	0	0	0	0	0	0	0	0	0	0	0	0	0	0	0	0	0	0	0	0	0	0	0	0	0	0	0	0	0	0	0	0	0	0	0	0	0	0	0
ENSMUSG00000015443=Gzmn	protein_coding	16	30	15	16	11	1	22	10	37	18	14	17	46	26	30	10	9	17	13	0	18	16	7	15	17	12	12	3	33	34	35	11	11	1	3	6	12	5	10	11	8	20	16	4	7	16	1	13
ENSMUSG00000015452=Ager	protein_coding	0	0	0	0	0	0	0	0	0	8	0	57	1	0	1	0	0	0	0	1	0	0	0	0	0	0	0	0	0	0	0	0	0	0	0	0	0	0	0	0	0	0	0	0	0	0	0	0
ENSMUSG00000015461=Atf6b	protein_coding	31	4	0	1	3	1	0	9	0	0	3	5	0	2	5	2	0	0	0	1	1	0	0	7	1	0	12	0	0	0	0	0	0	0	0	0	0	0	1	0	1	0	2	1	0	0	2	0
ENSMUSG00000015467=Egfl8	protein_coding	0	0	0	0	0	0	0	0	0	3	0	0	0	0	0	0	0	0	0	0	0	0	0	0	0	0	0	0	0	0	0	0	0	0	0	5	1	0	0	0	0	0	0	0	0	0	0	0
ENSMUSG00000015468=Notch4	protein_coding	30	0	0	51	1	54	0	13	16	0	0	1	1	28	0	36	0	0	0	6	5	3	0	0	0	0	2	1	0	0	0	0	0	0	0	0	0	0	0	0	66	4	1	0	0	93	0	0
ENSMUSG00000015474=Ppt2	protein_coding	20	0	0	4	1	0	0	13	7	1	1	0	0	74	0	0	0	0	0	0	0	0	0	0	2	0	0	0	0	0	6	0	1	0	0	0	0	0	0	1	0	0	2	0	0	1	0	0
ENSMUSG00000015476=Prrt1	protein_coding	0	0	0	0	0	0	0	0	0	0	0	0	0	0	0	0	0	0	0	0	0	0	0	0	0	0	0	0	0	0	0	0	1	0	0	0	0	0	0	0	0	1	0	0	0	0	0	0
ENSMUSG00000015478=Rnf5	protein_coding	36	2	90	12	75	22	21	50	25	14	75	53	37	84	25	95	26	40	13	1	10	39	47	3	15	15	36	4	3	19	1	9	8	11	19	19	11	15	15	30	12	47	7	7	1	81	33	62
ENSMUSG00000015484=Fam163a	protein_coding	0	0	1	0	1	0	0	0	0	0	0	0	0	0	0	0	0	0	0	0	0	0	0	0	0	0	0	0	0	0	0	0	0	0	0	0	0	0	0	0	0	0	0	0	0	1	0	0
ENSMUSG00000015488=Cacfd1	protein_coding	13	31	61	4	62	2	37	40	25	133	2	36	110	63	149	16	0	23	2	3	3	17	23	0	4	1	16	76	4	0	140	36	0	1	7	4	1	180	43	1	6	1	0	0	35	1	69	0
ENSMUSG00000015501=Hivep2	protein_coding	1	0	2	0	0	0	0	0	1	0	0	1	0	0	0	0	0	0	0	0	0	0	0	0	1	0	0	0	2	1	0	0	1	0	0	0	0	0	24	1	0	0	0	0	0	0	1	0
ENSMUSG00000015519=2310057J18Rik	protein_coding	0	0	1	0	0	0	0	0	0	0	0	0	0	1	0	0	0	0	0	0	0	0	0	0	0	0	0	0	0	0	0	0	0	0	0	0	0	0	0	0	0	0	0	0	0	0	2	0
ENSMUSG00000015522=Arnt	protein_coding	19	86	76	14	11	4	3	7	20	11	50	14	14	5	1	80	10	35	2	1	87	8	0	3	11	128	16	1	8	11	29	3	4	10	2	1	13	50	9	0	95	3	2	3	11	2	2	3
ENSMUSG00000015533=Itga2	protein_coding	0	0	0	0	0	0	0	0	0	0	0	0	1	0	0	0	2	0	0	0	0	0	1	0	0	0	0	0	0	1	0	0	0	0	0	0	0	0	0	1	0	0	0	1	0	0	0	0
ENSMUSG00000015536=Mocs2	protein_coding	121	0	33	41	3	1	5	9	7	19	11	120	14	230	64	64	4	13	134	6	121	401	5	102	84	4	322	232	7	7	2	139	85	0	152	3	216	10	2	72	31	348	18	1	5	29	38	0
ENSMUSG00000015542=Nat9	protein_coding	81	45	7	0	2	65	74	2	96	5	160	0	47	6	0	0	10	56	1	0	110	7	0	0	66	12	0	0	4	22	331	5	48	0	0	0	1	0	23	4	0	75	13	2	1	0	18	203
ENSMUSG00000015568=Lpl	protein_coding	0	12	20	3	1	0	0	0	0	0	0	116	5	2	75	3	0	4	1	6	8	2	2	214	72	5	3	1	98	8	114	118	47	0	1	0	86	23	2	6	1	0	0	38	35	1	0	0
ENSMUSG00000015575=Atp6v0e	protein_coding	185	426	287	194	166	263	176	226	277	351	486	398	254	435	337	463	88	75	283	36	145	243	81	90	158	320	300	314	232	376	175	539	212	97	118	259	159	367	68	142	382	273	405	192	28	214	77	166
ENSMUSG00000015579=Nkx2-5	protein_coding	0	0	0	0	0	0	0	0	0	0	0	0	0	0	0	0	0	0	0	0	0	0	0	0	0	0	0	0	0	0	0	0	0	0	0	0	0	0	0	0	0	0	0	0	0	0	0	0
ENSMUSG00000015597=Zfp318	protein_coding	127	102	58	77	65	2	69	2	15	2	16	3	18	0	1	10	28	32	7	2	83	6	1	33	43	2	18	1	37	46	4	93	29	82	0	1	151	6	132	46	2	2	2	68	6	0	13	10
ENSMUSG00000015599=Ttbk1	protein_coding	0	0	0	0	0	0	0	0	0	0	0	0	0	0	0	0	0	0	0	0	0	0	0	0	1	0	0	0	0	0	0	0	0	0	0	0	0	0	0	0	0	0	0	0	0	0	0	0
ENSMUSG00000015605=Srf	protein_coding	9	3	61	5	1	2	7	13	4	54	17	10	18	34	29	0	9	12	8	7	42	16	0	4	21	4	8	0	9	9	0	0	15	35	0	3	6	3	9	33	38	1	0	0	0	1	113	5
ENSMUSG00000015619=Gata3	protein_coding	0	0	0	1	0	0	0	0	0	0	0	0	0	0	0	0	0	0	0	0	0	0	0	1	0	0	0	0	0	0	1	0	0	7	0	0	0	0	0	0	0	0	0	0	0	0	0	0
ENSMUSG00000015627=Gata5	protein_coding	0	0	0	0	0	0	0	0	0	0	0	0	0	0	0	0	0	0	0	0	0	0	0	0	0	0	0	0	0	0	0	0	0	0	0	0	0	0	0	0	0	0	0	0	0	0	0	0
ENSMUSG00000015647=Lama5	protein_coding	45	246	155	190	199	223	131	279	162	274	271	226	197	261	55	293	95	270	85	9	161	233	143	325	171	479	300	197	122	271	538	138	141	210	13	26	468	239	381	65	140	26	481	9	36	128	142	10
ENSMUSG00000015652=Steap1	protein_coding	1	0	3	0	0	0	21	3	39	0	1	0	0	0	0	0	1	0	1	2	89	3	10	0	0	0	0	156	5	1	1	1	1	0	0	1	148	1	40	0	0	5	0	0	2	0	0	0
ENSMUSG00000015653=Steap2	protein_coding	0	0	0	0	0	0	0	1	0	0	0	0	0	0	0	0	0	0	0	0	10	1	1	0	0	0	0	0	0	0	0	0	0	0	0	268	4	1	0	2	0	1	0	1	0	0	0	0
ENSMUSG00000015656=Hspa8	protein_coding	8792	9907	12049	13687	11010	17720	5993	11014	13935	8559	9120	11138	14863	11941	13535	15872	5616	15259	10385	712	20630	11394	6956	14855	7299	11206	10263	9072	15009	10042	10055	10871	6490	7382	8761	18924	13245	10778	9782	11477	12278	15284	9277	7828	14416	10191	11151	10065
ENSMUSG00000015659=Serac1	protein_coding	0	2	0	1	0	2	0	1	1	1	0	0	0	2	3	0	0	1	0	1	2	53	1	11	0	0	11	0	0	29	264	6	2	0	0	0	0	1	0	38	1	5	0	18	2	0	0	1
ENSMUSG00000015665=Awat1	protein_coding	1	1	1	0	0	0	1	1	0	0	0	0	0	0	0	1	0	0	0	0	0	0	0	0	0	0	0	0	0	1	0	1	0	0	0	0	0	0	1	0	0	0	1	0	1	0	0	0
ENSMUSG00000015668=Pdzd11	protein_coding	65	109	130	117	118	19	11	131	15	168	81	54	109	36	102	4	50	7	4	8	40	8	96	30	46	122	186	212	69	11	277	6	18	5	81	120	12	2	57	83	21	7	71	70	9	28	62	119
ENSMUSG00000015671=Psma2	protein_coding	1012	1751	1012	862	693	923	264	1498	1433	1325	1205	1099	1374	1361	663	633	463	406	921	77	723	855	678	648	739	574	1292	650	1614	865	1098	992	600	129	228	559	555	319	320	617	1134	853	714	704	1103	900	479	570
ENSMUSG00000015672=Mrpl32	protein_coding	92	150	31	51	124	265	65	73	46	55	48	149	142	350	57	12	51	48	50	4	56	66	59	40	88	62	48	30	199	105	25	17	79	9	3	144	63	45	37	86	93	6	34	38	152	33	71	31
ENSMUSG00000015697=Setdb1	protein_coding	384	385	420	239	288	294	296	338	230	191	438	476	375	844	1195	428	191	191	146	58	554	377	365	495	247	740	300	150	308	855	1045	309	223	197	86	518	244	215	823	97	491	407	793	405	264	168	325	305
ENSMUSG00000015702=Anxa9	protein_coding	0	0	0	0	0	1	7	0	42	1	0	1	0	0	1	0	0	0	0	0	0	0	0	0	2	0	129	4	0	0	0	0	0	0	1	8	0	0	0	0	0	0	0	1	0	0	0	0
ENSMUSG00000015709=Arnt2	protein_coding	0	0	0	0	0	0	0	0	7	6	0	0	0	0	0	0	0	0	0	0	0	0	0	0	1	0	1	0	0	0	1	0	1	2	0	0	11	1	0	0	1	0	0	0	0	0	41	0
ENSMUSG00000015711=Prune	protein_coding	45	80	46	78	92	129	10	7	4	48	131	105	169	162	81	64	19	37	25	7	116	41	24	56	22	5	2	47	159	40	72	168	20	3	1	27	67	80	13	17	4	165	2	58	49	17	74	30
ENSMUSG00000015714=Cers2	protein_coding	160	357	108	70	147	163	119	432	40	250	258	126	158	208	492	271	120	310	50	8	306	405	74	142	104	110	121	441	175	194	128	29	75	26	285	247	296	912	165	55	218	25	40	82	827	244	603	301
ENSMUSG00000015721=Nlrp5	protein_coding	1	0	0	0	1	4	0	0	0	0	0	0	0	0	0	0	0	0	0	0	3	1	0	0	0	0	0	0	1	0	0	0	0	0	0	0	1	0	1	0	0	0	0	0	0	0	0	0
ENSMUSG00000015733=Capza2	protein_coding	326	291	192	179	202	422	40	406	279	98	227	286	214	157	48	215	52	83	147	18	124	238	113	141	185	169	129	196	234	154	662	38	209	81	414	43	157	133	211	53	167	53	90	291	44	265	239	181
ENSMUSG00000015745=Plekho1	protein_coding	11	1	2	4	6	35	1	1	0	8	3	0	3	7	2	0	0	22	4	0	3	0	1	2	3	0	0	2	0	3	4	2	2	0	1	0	3	0	0	1	4	2	5	0	0	38	6	4
ENSMUSG00000015747=Vps45	protein_coding	0	0	0	25	57	1	1	0	11	25	0	0	16	3	69	13	3	0	1	3	70	3	0	0	9	0	0	0	0	0	0	47	33	0	0	171	2	1	0	3	0	0	0	26	0	0	0	0
ENSMUSG00000015748=Prpf3	protein_coding	36	147	184	119	230	37	37	76	154	253	106	183	101	158	71	90	86	33	248	8	73	14	4	152	84	16	134	4	7	136	51	162	56	0	67	239	11	24	145	26	2	84	23	30	3	243	45	22
ENSMUSG00000015749=Anp32e	protein_coding	319	76	358	235	173	402	34	12	394	98	150	237	158	160	228	94	53	278	485	17	187	268	70	55	65	319	23	41	480	63	47	18	37	38	423	84	73	36	107	106	204	107	53	22	295	28	86	155
ENSMUSG00000015750=Aph1a	protein_coding	0	0	0	20	0	0	0	0	0	6	1	25	1	11	1	0	1	0	4	1	4	0	37	1	0	0	4	0	2	16	0	1	0	4	0	0	0	0	13	0	28	1	1	0	0	0	0	0
ENSMUSG00000015755=Tab2	protein_coding	41	107	155	48	60	62	47	64	302	95	108	8	125	339	239	46	32	57	20	2	123	52	107	206	69	163	280	55	11	36	379	223	55	6	57	533	207	119	95	78	35	9	10	60	32	50	132	51
ENSMUSG00000015757=Ppil4	protein_coding	34	47	197	210	188	64	148	235	28	105	60	102	71	246	76	9	1	47	246	7	238	86	222	73	172	101	180	4	25	11	68	332	168	231	405	142	12	159	134	32	361	13	7	191	268	378	41	522
ENSMUSG00000015759=Cnih1	protein_coding	97	314	168	109	223	330	53	153	245	206	101	185	82	261	230	183	24	253	116	18	184	151	251	98	189	303	103	146	221	35	128	11	237	75	256	82	88	200	95	112	30	106	57	218	257	110	87	63
ENSMUSG00000015766=Eps8	protein_coding	63	5	150	19	248	99	30	11	117	67	44	1	187	16	130	19	62	58	159	10	179	72	37	45	64	115	10	63	7	186	12	4	51	100	42	2	11	77	194	63	77	5	10	0	148	1	113	1
ENSMUSG00000015776=Med22	protein_coding	40	21	20	8	58	23	0	6	176	9	32	36	127	93	8	49	20	2	2	2	6	2	13	115	27	7	8	8	155	19	6	3	12	18	1	2	25	35	21	17	38	7	5	22	93	7	13	0
ENSMUSG00000015787=Abo	protein_coding	2	0	0	0	0	0	0	0	0	0	0	0	0	0	0	0	0	0	0	0	0	0	0	0	0	0	0	0	0	0	0	0	0	0	0	0	0	0	26	0	0	0	0	0	2	0	0	0
ENSMUSG00000015790=Surf1	protein_coding	77	53	103	163	125	131	17	107	137	84	27	116	101	235	9	40	12	28	268	3	19	140	93	52	29	37	149	15	99	112	20	186	14	5	8	22	40	85	48	114	129	286	12	20	43	19	4	11
ENSMUSG00000015804=Med28	protein_coding	709	267	349	408	124	255	80	481	312	236	138	259	399	580	297	288	146	217	252	25	63	22	130	324	111	585	154	429	309	498	164	176	90	91	78	89	54	157	360	70	271	19	16	244	246	221	144	128
ENSMUSG00000015806=Qdpr	protein_coding	615	509	382	357	724	436	91	193	264	198	346	431	357	636	290	156	187	306	388	47	568	615	292	260	296	527	614	252	534	319	266	415	294	247	118	402	113	55	243	344	410	478	283	256	510	277	414	561
ENSMUSG00000015812=Gnrh1	protein_coding	0	0	0	0	0	1	0	0	0	0	0	0	0	0	0	0	0	0	0	0	0	0	0	0	0	0	30	0	0	0	0	0	0	0	1	0	0	0	0	0	0	0	0	0	0	0	0	0
ENSMUSG00000015829=Tnr	protein_coding	0	2	0	2	0	0	0	0	0	1	1	2	1	0	0	1	0	2	1	0	0	2	8	1	1	0	0	0	0	0	0	2	0	0	0	0	1	0	2	0	0	1	2	2	1	0	3	0
ENSMUSG00000015837=Sqstm1	protein_coding	211	375	345	195	656	322	182	311	567	305	223	156	41	564	154	456	80	122	82	9	295	418	349	32	68	45	60	51	50	107	613	94	75	20	43	222	195	386	264	133	142	93	114	128	219	171	49	338
ENSMUSG00000015839=Nfe2l2	protein_coding	310	62	513	156	205	359	106	245	215	314	439	204	413	88	550	306	251	456	222	11	187	153	220	309	52	800	162	422	927	393	430	248	28	320	114	276	175	345	190	244	65	222	161	743	385	285	64	177
ENSMUSG00000015843=Rxrg	protein_coding	0	0	0	0	0	0	0	0	0	0	0	0	0	0	0	0	0	0	0	0	0	0	0	0	0	0	0	0	0	0	0	0	0	0	0	0	0	0	0	0	0	0	0	0	0	0	0	0
ENSMUSG00000015846=Rxra	protein_coding	0	0	11	1	0	0	1	12	0	0	1	13	1	0	1	0	0	0	0	0	0	0	33	1	0	24	1	0	0	33	0	0	0	1	0	0	0	1	0	0	1	2	0	0	2	15	4	0
ENSMUSG00000015850=Adamtsl4	protein_coding	16	1	0	8	0	0	0	0	0	0	3	0	0	0	0	0	0	0	0	0	0	0	73	2	0	0	0	14	0	0	0	0	0	0	0	0	0	0	1	0	1	0	0	0	0	0	0	0
ENSMUSG00000015852=Fcrls	protein_coding	0	0	0	0	0	0	0	0	0	0	0	0	0	0	0	0	0	0	0	0	0	0	0	0	0	0	0	0	0	0	0	0	0	0	0	0	0	0	0	0	0	0	0	1	0	0	0	0
ENSMUSG00000015854=Cd5l	protein_coding	0	0	0	0	0	0	0	0	0	0	0	0	0	0	0	0	0	0	0	0	0	0	0	0	0	0	0	0	0	0	0	0	0	0	0	0	0	0	0	0	0	0	0	0	0	0	0	0
ENSMUSG00000015869=Prpsap1	protein_coding	288	131	618	423	698	1411	201	398	435	437	359	436	319	273	344	37	209	433	652	40	395	533	56	760	272	65	23	287	275	483	807	163	308	25	102	832	1516	418	856	331	43	1523	915	223	48	387	335	754
ENSMUSG00000015879=Fam184b	protein_coding	0	3	0	0	0	0	0	0	0	0	0	1	0	0	0	0	0	0	0	0	0	0	0	2	1	0	0	1	0	3	0	0	0	0	0	3	0	0	4	3	0	1	0	1	0	0	0	0
ENSMUSG00000015880=Ncapg	protein_coding	142	59	263	290	309	197	179	267	187	81	63	62	189	296	28	108	60	165	29	13	295	83	3	580	129	20	12	176	218	183	133	237	194	145	10	257	434	166	372	57	199	254	31	292	56	357	193	271
ENSMUSG00000015882=Lcorl	protein_coding	1	22	44	18	1	1	0	37	80	13	90	4	2	54	2	12	10	1	4	1	1	4	55	16	9	3	0	5	1	3	47	145	3	0	0	50	6	1	15	58	14	4	136	1	1	18	1	2
ENSMUSG00000015889=Lta4h	protein_coding	17	40	404	82	1	86	106	186	145	381	250	94	454	53	327	261	12	329	232	7	580	494	77	31	10	172	129	160	15	443	49	265	9	104	211	401	8	454	119	105	42	19	399	6	26	277	1	3
ENSMUSG00000015890=Amdhd1	protein_coding	0	0	0	0	0	0	0	0	0	1	0	0	0	0	0	0	0	0	0	0	0	0	0	0	0	0	0	0	0	0	0	0	0	0	0	0	0	0	0	0	0	0	0	0	0	0	0	0
ENSMUSG00000015932=Dstn	protein_coding	806	1129	1864	1080	1187	786	600	480	1556	1152	810	1514	1117	1395	1193	1332	527	1234	1016	155	954	1172	989	1850	746	667	1136	1603	1169	1511	2286	959	581	663	293	486	979	1014	644	736	1701	1944	1128	399	1407	1041	1436	720
ENSMUSG00000015937=H2afy	protein_coding	190	204	226	263	462	415	198	226	512	228	478	288	442	211	294	196	140	196	209	17	111	274	34	33	107	325	259	185	89	84	152	83	93	106	292	518	344	90	169	152	50	387	143	109	35	184	140	169
ENSMUSG00000015942=Gtf2ird2	protein_coding	0	1	0	7	0	0	0	0	0	1	0	0	42	1	2	0	0	0	0	0	1	0	0	0	1	0	1	0	0	0	0	0	1	24	0	0	0	112	5	1	8	1	1	11	308	0	0	0
ENSMUSG00000015943=Bola1	protein_coding	38	72	55	28	54	1	0	65	106	62	26	36	99	71	34	66	6	3	11	5	32	5	25	24	38	37	79	2	14	77	35	30	37	0	4	0	32	10	38	7	91	48	3	12	5	4	16	4
ENSMUSG00000015944=Gatsl2	protein_coding	1	0	0	0	0	3	0	0	0	1	38	12	1	2	0	0	0	0	9	1	0	0	0	0	1	0	74	2	2	0	13	0	2	0	9	0	1	0	0	0	0	0	0	0	0	0	0	1
ENSMUSG00000015947=Fcgr1	protein_coding	0	0	0	0	0	0	0	0	0	0	0	0	0	0	0	0	0	0	0	0	0	0	0	0	0	0	0	0	0	0	0	1	0	0	0	0	0	0	0	0	0	0	0	0	0	0	0	0
ENSMUSG00000015950=Ncf1	protein_coding	0	0	0	0	0	0	0	0	0	0	0	0	0	0	0	0	0	0	0	0	0	0	0	0	0	0	0	0	0	0	0	0	0	3	0	0	0	30	0	0	2	0	0	0	27	0	0	0
ENSMUSG00000015957=Wnt11	protein_coding	0	0	0	0	0	0	0	0	1	0	0	0	0	0	0	0	0	0	0	0	0	0	0	0	0	0	0	0	0	0	0	0	0	0	0	0	0	0	0	0	0	0	0	0	0	0	0	0
ENSMUSG00000015961=Adss	protein_coding	248	392	381	491	399	239	171	364	294	399	480	609	448	379	476	241	121	261	151	33	534	191	303	279	228	220	161	193	245	403	370	157	193	176	203	153	477	274	510	117	304	308	568	252	536	108	98	156
ENSMUSG00000015962=1700016C15Rik	protein_coding	0	1	0	0	0	0	0	0	0	22	0	0	0	0	0	0	0	1	0	0	0	1	0	0	0	0	0	0	0	1	0	1	0	0	0	1	1	0	1	0	1	0	1	0	0	2	0	1
ENSMUSG00000015966=Il17rb	protein_coding	0	0	0	0	2	16	0	2	0	2	2	0	1	1	0	0	0	0	0	1	0	0	0	1	11	1	0	0	0	0	0	1	6	0	0	0	1	1	0	0	0	0	2	0	0	0	0	0
ENSMUSG00000015968=Cacna1d	protein_coding	7	6	6	4	3	6	2	5	4	4	5	19	4	10	6	6	2	3	5	0	1	4	13	5	4	1	7	6	2	3	4	9	4	2	1	0	6	4	1	0	12	4	5	7	8	10	4	6
ENSMUSG00000015970=Chdh	protein_coding	0	0	1	0	1	0	0	0	0	0	0	0	0	0	1	0	0	0	0	0	0	0	0	0	0	0	1	0	0	0	1	1	0	0	0	0	0	0	0	0	0	1	1	0	0	0	0	0
ENSMUSG00000015971=Actr8	protein_coding	252	64	110	202	318	54	31	6	202	24	138	159	151	252	118	55	82	198	168	16	231	26	64	7	87	51	98	51	159	201	431	12	82	42	21	47	76	119	12	11	68	23	92	330	101	90	5	108
ENSMUSG00000015980=Lrrc27	protein_coding	0	0	0	0	0	1	0	0	0	31	0	0	0	69	0	0	0	0	7	0	1	1	19	1	0	0	0	0	0	0	0	0	0	0	0	0	0	14	0	8	1	0	0	0	0	0	13	149
ENSMUSG00000015981=Stk32c	protein_coding	0	0	0	0	0	0	0	0	0	0	0	0	0	0	0	0	0	0	0	0	0	0	0	0	0	0	0	0	0	0	0	0	0	0	0	0	0	0	0	0	0	0	0	0	0	0	0	0
ENSMUSG00000015994=Fnta	protein_coding	187	160	221	190	306	134	56	34	206	145	290	336	426	436	499	106	145	157	48	26	49	279	99	166	38	390	25	137	287	414	1120	340	31	115	260	391	351	355	239	149	260	995	497	163	81	173	96	128
ENSMUSG00000016018=Skiv2l2	protein_coding	359	167	188	372	192	362	14	411	220	149	508	349	499	507	498	180	174	236	183	21	448	628	159	136	257	413	232	77	23	849	508	184	267	142	582	499	45	48	1136	139	109	658	52	237	32	118	51	52
ENSMUSG00000016024=Lbp	protein_coding	0	0	0	0	0	0	0	0	0	0	0	0	0	0	0	0	0	0	0	0	0	0	0	0	0	0	0	0	1	0	0	1	0	0	0	0	0	0	0	0	0	0	0	0	0	0	0	0
ENSMUSG00000016028=Celsr1	protein_coding	0	0	23	2	44	0	0	9	39	0	2	0	1	0	66	2	0	0	54	0	12	1	5	15	0	106	8	1	0	0	2	2	0	1	3	0	0	1	22	0	0	0	0	44	187	2	16	137
ENSMUSG00000016087=Fli1	protein_coding	0	1	0	0	0	0	0	0	0	0	0	0	0	0	0	0	0	0	0	0	0	0	0	0	0	0	0	0	0	0	0	0	0	0	0	0	0	0	0	0	0	0	0	0	0	0	0	0
ENSMUSG00000016128=Stard13	protein_coding	0	1	0	0	0	0	0	0	0	1	0	0	1	0	0	0	0	0	0	1	0	0	0	0	1	0	0	0	0	0	0	0	0	0	0	0	0	0	0	0	0	0	0	1	0	0	0	1
ENSMUSG00000016150=Tenm1	protein_coding	2	1	7	1	0	1	9	0	30	1	10	1	1	103	2	4	1	0	1	2	1	8	1	32	3	1	1	1	2	0	5	3	3	0	3	1	2	2	4	42	2	0	1	0	4	1	1	2
ENSMUSG00000016179=Camk1g	protein_coding	0	0	0	0	0	0	0	0	0	0	0	0	0	0	0	2	0	0	0	0	0	1	0	0	0	0	0	0	0	0	0	0	0	3	0	0	0	0	0	0	0	0	0	0	0	0	0	0
ENSMUSG00000016181=Diexf	protein_coding	14	102	24	52	105	203	2	14	188	21	84	7	4	61	200	71	118	63	4	1	176	33	3	83	52	180	27	2	35	105	12	2	31	65	0	102	107	16	113	183	10	3	24	1	7	1	103	479
ENSMUSG00000016194=Hsd11b1	protein_coding	1	0	0	0	0	0	0	1	0	0	0	0	0	0	0	0	0	0	0	0	0	0	0	0	0	0	0	0	0	0	0	0	0	0	0	0	0	0	0	0	0	2	0	0	0	0	2	0
ENSMUSG00000016200=Syt14	protein_coding	56	1	33	23	3	69	6	60	2	3	1	57	21	2	19	1	76	112	2	0	184	12	44	3	1	1	109	3	111	3	0	2	1	2	38	0	3	2	117	2	1	162	5	1	176	0	1	2
ENSMUSG00000016206=H2-M3	protein_coding	0	0	0	0	0	0	0	0	0	0	10	0	0	0	0	0	0	0	1	0	0	0	0	0	0	16	1	0	0	0	0	0	0	0	0	0	0	0	0	0	0	0	0	0	1	0	0	0
ENSMUSG00000016239=Lonrf3	protein_coding	0	0	0	0	0	0	0	0	0	0	0	0	0	0	0	0	0	0	0	0	0	0	0	0	0	0	0	0	0	0	0	0	0	0	0	0	0	0	0	0	0	0	0	0	0	0	0	0
ENSMUSG00000016252=Atp5e	protein_coding	263	67	115	275	94	19	0	44	166	84	97	75	94	119	55	12	11	23	6	16	24	41	15	20	141	20	45	25	12	139	28	42	82	8	4	8	31	47	15	19	111	123	61	4	26	86	12	66
ENSMUSG00000016253=Nelfcd	protein_coding	120	26	83	90	253	58	58	78	115	68	73	104	94	144	31	226	66	103	14	9	103	8	25	207	43	42	190	132	351	51	14	56	68	226	16	122	19	9	108	52	84	163	320	5	131	2	4	172
ENSMUSG00000016255=Tubb1	protein_coding	0	0	0	0	0	0	0	0	0	0	0	0	0	0	0	0	0	0	0	0	0	0	0	0	0	0	0	0	0	0	0	0	0	0	0	0	0	0	0	0	0	0	0	0	0	0	0	0
ENSMUSG00000016256=Ctsz	protein_coding	199	0	78	119	40	86	3	4	2	104	61	14	198	13	241	142	18	94	106	2	461	173	45	86	77	37	6	35	14	3	3	360	143	57	583	132	92	238	26	261	138	114	127	160	11	50	17	42
ENSMUSG00000016257=Slmo2	protein_coding	192	101	171	120	46	116	0	194	75	119	131	34	228	193	124	99	91	75	11	22	17	63	3	223	64	77	118	18	336	141	64	233	26	87	257	54	43	22	283	42	72	43	67	261	326	214	144	97
ENSMUSG00000016262=Sertad4	protein_coding	0	0	0	0	0	81	3	0	0	0	0	0	0	0	0	0	0	0	0	0	0	0	0	0	0	9	0	0	0	0	0	0	0	1	0	0	0	0	0	0	0	0	2	0	1	0	0	0
ENSMUSG00000016283=H2-M2	protein_coding	0	0	0	0	0	1	0	0	1	1	0	0	0	0	0	0	0	0	0	0	0	0	0	0	0	0	0	0	0	0	0	0	0	0	0	0	0	0	0	0	0	0	0	0	0	0	0	0
ENSMUSG00000016308=Ube2a	protein_coding	114	34	192	84	173	48	47	108	141	145	170	182	235	162	148	84	77	78	95	19	59	149	45	7	59	73	77	307	94	216	97	81	37	5	42	24	23	66	54	19	241	322	124	58	320	89	141	124
ENSMUSG00000016319=Slc25a5	protein_coding	1721	1909	1663	2427	1504	1138	429	1089	2475	1497	1668	2547	2154	1282	1083	1172	571	483	1056	141	752	976	1470	739	1345	1049	1575	1132	2047	2216	616	836	1106	195	389	760	1099	822	512	660	1420	1630	774	726	969	1201	653	1006
ENSMUSG00000016327=Atp1b4	protein_coding	0	5	1	0	0	1	0	0	0	0	0	0	0	0	1	0	0	0	0	0	0	0	0	0	0	0	0	1	0	0	0	0	0	0	0	0	0	0	0	0	0	0	0	0	0	0	0	0
ENSMUSG00000016344=Ppdpf	protein_coding	243	4	320	121	67	27	10	82	43	153	94	36	13	226	273	142	17	30	47	10	61	129	5	86	63	44	4	118	51	125	99	30	63	68	3	74	43	27	233	5	52	7	5	0	22	6	12	16
ENSMUSG00000016346=Kcnq2	protein_coding	0	0	97	1	1	0	0	0	0	0	1	1	0	0	0	0	0	2	0	0	0	0	0	0	0	0	0	0	0	0	0	0	0	0	0	0	0	0	0	0	0	0	1	0	0	0	0	0
ENSMUSG00000016349=Eef1a2	protein_coding	0	0	0	0	0	0	0	0	0	0	0	0	0	0	0	0	0	0	0	0	0	0	0	0	0	0	0	0	0	0	0	0	0	0	0	0	0	0	0	0	0	0	0	0	0	0	0	0
ENSMUSG00000016356=Col20a1	protein_coding	0	10	0	0	2	0	42	0	0	2	0	19	49	4	2	0	0	0	0	0	0	0	0	0	32	2	0	1	0	0	0	0	19	0	0	92	1	0	0	0	0	0	0	0	0	0	0	0
ENSMUSG00000016382=Pls3	protein_coding	12	40	91	57	1	62	1	42	123	15	53	3	32	9	38	10	1	33	25	1	0	7	2	28	3	1	2	12	3	2	21	2	2	18	57	23	0	1	80	3	1	15	8	2	357	0	100	2
ENSMUSG00000016386=Mpped2	protein_coding	0	0	11	109	0	0	0	6	35	1	1	12	11	1	17	1	0	0	0	7	1	21	0	0	1	0	2	0	1	0	21	0	1	0	0	0	0	0	3	2	31	30	1	0	0	0	59	0
ENSMUSG00000016409=Nkap	protein_coding	3	3	33	13	11	44	22	100	10	86	66	3	17	96	47	1	0	20	1	1	0	210	41	3	44	6	77	136	110	64	391	14	32	164	5	76	242	88	52	1	3	170	3	149	45	164	269	0
ENSMUSG00000016427=Ndufa1	protein_coding	33	34	119	117	28	23	0	9	108	121	51	63	61	84	35	49	14	6	12	11	22	29	16	13	111	18	30	68	16	64	22	11	62	5	4	7	22	6	10	9	37	22	54	15	5	48	10	46
ENSMUSG00000016458=Wt1	protein_coding	0	0	0	0	0	0	0	0	0	0	0	0	0	0	0	1	0	0	0	0	0	0	0	1	11	0	1	0	55	1	0	0	29	1	0	0	1	0	0	0	1	3	0	0	0	0	0	0
ENSMUSG00000016477=E2f3	protein_coding	2	6	36	10	21	54	2	71	45	1	9	3	11	7	26	3	49	52	43	1	49	16	53	14	1	41	2	51	8	4	2	0	5	38	3	9	28	1	131	9	1	65	5	2	1	1	0	14
ENSMUSG00000016481=Cr1l	protein_coding	94	29	205	153	26	92	4	155	4	56	2	131	23	46	56	5	32	60	43	21	41	5	12	25	59	25	99	6	62	97	100	157	82	3	9	69	3	9	441	50	76	10	205	39	5	30	42	34
ENSMUSG00000016487=Ppfibp1	protein_coding	28	7	80	17	3	0	19	72	28	2	2	3	36	2	79	18	16	5	7	1	0	74	3	2	87	4	16	6	1	11	5	112	151	29	89	3	24	0	293	13	38	11	0	1	1	9	65	0
ENSMUSG00000016493=Cd46	protein_coding	0	0	0	1	1	0	0	0	0	0	1	0	0	0	0	0	0	0	0	0	0	0	11	0	0	6	0	0	0	0	0	0	0	0	0	0	0	0	0	0	0	0	0	0	0	0	0	0
ENSMUSG00000016494=Cd34	protein_coding	0	0	0	1	0	0	170	5	1	0	0	0	0	0	0	0	0	0	0	1	0	0	0	0	0	6	0	0	0	0	0	0	0	0	0	0	0	0	0	0	0	0	0	0	0	0	0	0
ENSMUSG00000016495=Plgrkt	protein_coding	19	31	106	3	3	103	3	0	0	53	14	112	5	6	20	183	59	24	4	9	6	0	137	9	55	2	137	5	0	11	345	9	24	0	7	1	2	0	8	1	2	1	111	2	1	0	8	0
ENSMUSG00000016496=Cd274	protein_coding	0	0	1	0	0	0	0	0	0	0	0	0	0	1	0	0	0	0	0	0	0	0	0	0	0	0	0	0	0	0	0	0	0	0	0	0	0	0	0	0	0	0	0	0	0	0	0	0
ENSMUSG00000016498=Pdcd1lg2	protein_coding	0	0	0	1	0	0	0	1	0	0	0	0	0	0	0	0	0	0	0	0	0	0	0	0	1	0	0	0	0	1	0	0	0	0	0	0	0	0	0	0	0	1	0	0	0	0	0	0
ENSMUSG00000016503=Gtf3a	protein_coding	365	97	242	112	175	111	97	63	48	126	174	114	484	96	174	184	77	42	20	14	154	120	16	8	47	115	78	23	22	144	18	68	16	59	248	213	31	39	115	13	150	5	388	10	78	101	50	76
ENSMUSG00000016510=Mtif3	protein_coding	107	38	71	28	4	7	24	105	15	16	23	24	133	22	6	44	12	26	43	0	0	28	5	55	21	33	4	115	7	37	4	39	14	109	258	15	6	5	9	59	57	2	79	38	15	3	12	72
ENSMUSG00000016520=Lnx2	protein_coding	54	0	0	52	1	1	0	0	0	0	24	40	5	2	9	0	1	0	42	4	2	0	1	0	1	46	3	0	0	2	1	0	0	19	0	1	0	0	41	0	1	1	2	0	18	0	0	0
ENSMUSG00000016524=Il19	protein_coding	0	0	0	0	0	0	0	0	0	0	0	0	0	0	0	0	0	0	0	0	0	0	0	0	0	0	0	0	0	0	0	0	0	0	0	0	0	0	0	0	0	0	0	0	0	0	0	0
ENSMUSG00000016526=Dyrk3	protein_coding	30	70	84	193	130	140	3	300	101	165	78	18	510	104	7	370	30	245	305	8	315	37	86	162	75	49	36	0	113	129	6	40	54	82	47	4	54	13	250	22	62	23	46	14	3	39	11	8
ENSMUSG00000016528=Mapkapk2	protein_coding	2	115	59	102	32	36	63	11	156	139	66	214	13	57	86	5	38	2	38	4	1	45	20	2	128	4	143	77	2	1	5	158	205	221	185	12	2	2	2	7	39	10	439	96	25	0	20	0
ENSMUSG00000016529=Il10	protein_coding	149	162	179	126	232	216	80	248	157	116	157	184	309	176	91	109	98	117	176	19	152	222	65	176	129	136	197	175	258	260	224	171	122	69	31	97	196	67	70	134	254	180	131	87	192	279	207	196
ENSMUSG00000016534=Lamp2	protein_coding	89	115	85	107	203	24	55	134	86	204	58	85	117	69	164	104	11	67	8	9	30	144	8	41	65	7	20	46	107	205	95	157	42	174	120	2	27	42	136	13	158	204	38	7	7	0	57	1
ENSMUSG00000016541=Atxn10	protein_coding	437	509	909	404	914	600	258	769	704	387	299	746	325	226	123	571	453	312	506	52	639	570	313	566	381	408	624	298	314	540	811	503	274	521	996	698	913	739	1066	349	885	711	410	586	824	356	645	275
ENSMUSG00000016552=Foxred2	protein_coding	3	5	1	39	30	6	1	6	52	11	74	38	14	9	69	7	37	4	4	4	5	2	3	0	39	5	70	2	175	9	25	5	38	6	8	0	15	1	0	11	6	4	3	148	13	1	1	0
ENSMUSG00000016554=Eif3d	protein_coding	365	554	558	579	408	491	285	859	503	494	936	731	826	963	1781	556	208	674	910	50	757	734	497	695	539	323	503	823	1321	1198	923	538	420	467	913	555	651	231	1585	373	927	2123	447	473	461	865	1216	800
ENSMUSG00000016559=H3f3b	protein_coding	805	1654	1056	1226	2051	1767	1550	891	1923	872	1390	1110	1719	1214	1415	2358	792	1071	1240	169	1905	884	838	978	1167	3535	967	1345	1019	1596	2609	989	816	1071	1030	1544	1304	850	601	960	1807	1436	1402	1761	825	440	1364	685
ENSMUSG00000016619=Nup50	protein_coding	269	206	275	194	395	506	245	290	189	81	583	208	559	730	256	378	245	614	338	17	184	293	133	14	126	226	123	129	287	429	220	328	112	99	304	533	644	64	122	267	180	164	144	466	378	298	544	327
ENSMUSG00000016624=Phf21b	protein_coding	8	0	1	0	0	0	0	0	1	0	0	0	0	0	0	0	0	0	0	0	2	0	0	0	1	0	0	0	0	0	0	0	0	0	0	0	0	0	0	0	0	0	0	2	0	0	0	0
ENSMUSG00000016626=Nlrp14	protein_coding	0	0	0	0	0	0	0	0	0	0	0	0	0	0	0	0	2	0	0	0	0	0	0	0	1	5	0	0	0	1	1	0	0	0	32	1	0	1	284	1	0	0	2	0	0	0	0	0
ENSMUSG00000016637=Ift27	protein_coding	1	126	86	4	6	64	42	20	42	68	27	0	30	5	45	68	2	49	3	0	1	155	16	1	0	3	2	13	73	7	1	104	1	89	99	56	33	3	107	5	34	96	56	2	25	89	110	1
ENSMUSG00000016664=Pacsin2	protein_coding	57	142	169	200	138	186	183	79	193	273	152	182	133	140	200	44	101	130	43	12	190	195	135	67	155	93	86	55	151	113	465	345	176	35	580	23	69	208	78	38	134	674	125	265	186	326	237	93
ENSMUSG00000016756=Cmah	protein_coding	0	0	1	1	0	0	0	0	0	1	0	0	0	0	0	0	0	0	0	0	2	0	0	0	0	0	0	0	0	0	2	1	0	0	0	0	0	0	3	0	0	0	0	0	1	0	0	0
ENSMUSG00000016757=Ttll12	protein_coding	176	207	107	40	154	10	3	28	83	72	59	77	116	31	55	127	25	18	121	3	122	208	5	35	71	142	177	52	6	315	135	108	47	1	98	8	139	53	138	36	55	21	12	83	73	326	48	182
ENSMUSG00000016758=Bik	protein_coding	0	1	0	0	1	0	0	1	3	0	0	1	1	0	4	1	0	0	0	0	1	2	0	1	1	2	1	0	2	1	0	2	2	0	2	2	1	2	1	0	0	0	1	1	1	0	3	3
ENSMUSG00000016763=Scube1	protein_coding	0	0	0	0	1	0	0	0	0	1	1	0	0	0	0	0	0	0	0	0	0	0	1	0	1	0	1	0	0	0	0	0	0	0	0	0	0	0	0	0	0	0	0	0	0	0	0	0
ENSMUSG00000016831=Tox4	protein_coding	68	11	111	26	8	30	26	9	4	36	6	19	19	4	177	22	8	16	0	0	1	17	4	7	95	6	1	6	93	14	178	40	71	52	0	6	114	7	0	2	22	63	6	3	8	4	27	10
ENSMUSG00000016833=Mrps18c	protein_coding	91	73	67	67	96	26	35	54	99	66	42	134	53	106	50	15	3	5	25	13	28	46	15	0	55	69	46	11	8	142	13	15	51	11	14	12	15	12	26	7	32	38	34	69	5	21	4	14
ENSMUSG00000016918=Sulf1	protein_coding	194	19	97	94	186	57	2	88	229	63	30	78	55	66	5	70	7	47	5	16	355	137	158	12	43	7	66	3	333	111	456	23	20	107	167	247	27	21	11	53	14	84	79	18	322	4	191	101
ENSMUSG00000016921=Srsf6	protein_coding	1125	794	1321	1229	755	1954	250	1282	1035	1058	1109	809	1479	1500	989	1110	371	1183	951	62	1010	847	582	950	725	514	841	775	1117	1589	1721	688	684	465	683	1236	1186	1097	343	559	1061	1506	1040	801	1014	1043	484	864
ENSMUSG00000016933=Plcg1	protein_coding	12	133	58	161	244	5	30	5	98	165	4	56	63	57	50	47	56	148	41	8	29	222	8	154	21	92	7	14	789	90	2	63	20	15	1	85	67	110	235	133	40	16	17	247	161	59	101	39
ENSMUSG00000016940=Kctd2	protein_coding	73	1	78	102	173	49	133	43	50	1	53	6	40	182	156	5	1	0	138	1	72	6	12	306	5	2	92	2	2	33	37	101	4	0	4	2	111	12	0	9	37	0	45	0	1	0	54	202
ENSMUSG00000016942=Tmprss6	protein_coding	0	0	0	0	0	0	0	0	0	0	0	0	0	0	0	0	0	0	0	0	0	0	0	0	0	0	0	0	0	0	0	0	0	0	0	0	0	0	0	0	0	0	0	0	0	0	0	0
ENSMUSG00000016946=Kctd5	protein_coding	125	195	317	77	173	143	60	297	104	85	152	44	249	265	64	100	3	115	152	7	87	98	108	117	3	308	271	170	404	11	278	167	5	68	119	124	84	111	109	22	228	9	60	308	397	249	43	10
ENSMUSG00000016982=Pom121l2	protein_coding	0	0	0	0	0	0	0	0	0	0	0	0	0	0	0	0	0	0	0	0	0	0	0	0	0	0	0	0	0	0	0	0	0	0	0	0	0	0	0	0	0	0	0	0	0	0	0	0
ENSMUSG00000016984=Etaa1	protein_coding	140	157	184	115	27	312	20	73	176	309	159	217	13	234	340	9	36	321	30	16	228	97	19	325	66	220	171	33	303	497	732	241	49	4	5	195	338	37	259	84	195	119	82	105	317	78	292	9
ENSMUSG00000016995=Matn4	protein_coding	0	0	0	0	0	0	0	0	0	0	0	0	0	0	0	0	0	0	0	1	0	0	0	0	0	0	0	0	0	0	0	0	0	0	0	0	0	0	0	0	0	0	0	0	0	0	0	0
ENSMUSG00000016998=Svs4	protein_coding	0	0	0	0	0	0	0	0	0	0	0	0	0	0	0	0	0	0	0	0	0	0	0	0	0	0	0	0	0	0	0	0	0	0	0	0	0	0	0	0	0	0	0	0	0	0	0	0
ENSMUSG00000017000=Svs6	protein_coding	0	0	0	0	0	0	0	0	0	0	0	0	0	0	0	0	0	0	0	0	0	0	0	0	0	0	0	0	0	0	0	0	0	0	0	0	0	0	0	0	0	0	0	0	0	0	0	0
ENSMUSG00000017002=Slpi	protein_coding	0	0	2	0	0	0	0	0	0	0	0	0	0	0	0	0	0	0	0	1	17	1	1	0	0	0	0	1	0	0	0	0	0	0	0	0	0	0	0	0	0	0	0	0	0	0	0	3
ENSMUSG00000017003=Svs3a	protein_coding	0	0	0	0	0	0	0	0	0	0	0	0	0	0	0	0	0	0	0	0	0	0	0	0	0	0	0	0	0	0	0	0	0	0	0	0	0	0	0	0	0	0	0	0	0	0	0	0
ENSMUSG00000017004=Svs5	protein_coding	0	0	0	0	0	0	0	0	0	0	0	1	0	0	0	0	0	0	0	0	0	0	0	1	0	0	0	0	0	0	0	0	0	0	0	0	0	0	0	0	0	0	0	0	0	0	0	0
ENSMUSG00000017007=Rbpjl	protein_coding	0	2	0	0	0	0	0	0	0	0	0	0	0	0	0	0	0	0	0	0	0	0	0	0	0	0	0	0	0	0	0	0	0	0	0	0	0	0	0	0	0	0	0	0	0	0	0	0
ENSMUSG00000017009=Sdc4	protein_coding	0	0	61	51	4	1	0	0	1	4	3	7	7	2	0	4	0	60	7	5	1	0	41	4	128	5	57	46	76	6	0	89	73	2	1	0	18	0	205	10	3	137	2	27	8	136	16	56
ENSMUSG00000017049=Ccdc70	protein_coding	0	0	0	1	0	0	0	0	0	0	0	0	0	0	1	0	0	0	0	0	0	0	0	0	0	0	0	0	0	0	0	0	0	0	0	0	0	0	0	0	0	0	0	0	0	0	0	0
ENSMUSG00000017057=Il13ra1	protein_coding	1	0	0	14	0	1	0	0	0	60	2	4	2	1	0	0	1	1	0	5	0	0	0	1	1	0	0	0	0	0	0	0	0	1	1	0	3	0	0	0	0	0	0	0	0	0	163	0
ENSMUSG00000017064=Prl5a1	protein_coding	0	0	0	1	0	0	0	0	0	0	0	0	1	0	2	1	0	0	0	0	1	0	0	0	1	0	0	4	1	2	0	0	0	1	0	0	0	0	0	0	1	0	0	0	0	0	0	0
ENSMUSG00000017119=Nbr1	protein_coding	5	49	87	57	53	28	120	129	116	237	203	76	205	58	169	190	87	21	177	24	203	258	153	189	86	146	271	60	23	354	119	46	98	129	9	257	8	29	268	73	436	223	200	257	230	13	444	85
ENSMUSG00000017132=Cyth1	protein_coding	0	24	0	1	0	0	0	0	0	0	0	54	2	0	2	42	1	0	0	2	0	0	0	1	2	0	1	0	0	1	0	0	0	0	0	0	0	62	2	0	1	0	0	0	0	0	2	0
ENSMUSG00000017144=Rnd3	protein_coding	0	31	0	35	21	0	6	3	1	51	0	2	2	0	80	2	1	0	0	1	20	2	1	7	4	1	0	0	1	33	10	1	4	1	0	0	1	2	42	1	0	0	0	7	0	58	5	0
ENSMUSG00000017146=Brca1	protein_coding	118	101	216	137	75	7	29	37	31	370	184	383	181	160	104	211	116	39	123	46	155	97	95	249	91	315	53	70	215	225	234	99	115	31	1	383	284	291	247	80	181	128	11	230	82	65	50	237
ENSMUSG00000017165=Gast	protein_coding	0	0	0	0	0	0	0	0	0	0	0	0	0	0	0	0	0	0	0	0	0	0	0	0	0	0	0	0	0	0	0	0	0	0	0	0	0	0	0	0	0	0	0	0	0	0	0	0
ENSMUSG00000017167=Cntnap1	protein_coding	0	0	0	1	0	0	0	0	0	0	0	0	0	0	0	0	0	0	0	0	0	0	0	0	0	0	0	0	0	0	0	0	0	0	0	0	0	0	0	0	0	0	0	0	0	0	0	0
ENSMUSG00000017176=Nt5c3b	protein_coding	63	38	15	35	4	86	67	37	5	65	6	23	0	78	50	7	1	0	2	3	0	15	68	3	108	3	180	22	16	26	8	82	79	1	148	276	7	123	8	92	170	10	3	1	8	1	0	2
ENSMUSG00000017188=Coa3	protein_coding	50	50	110	179	101	2	1	84	45	207	139	26	170	128	102	8	8	10	102	14	53	97	61	62	128	27	23	0	121	41	12	148	118	7	47	43	104	60	57	17	88	175	26	65	12	261	52	126
ENSMUSG00000017195=Zpbp2	protein_coding	0	0	0	0	9	0	0	0	2	0	0	1	1	0	0	0	0	0	0	0	0	0	0	0	0	0	9	0	0	0	0	0	0	0	0	0	0	0	0	0	0	0	0	0	0	0	0	0
ENSMUSG00000017204=Gsdma	protein_coding	0	0	50	1	0	0	0	0	0	0	0	0	0	0	0	6	0	0	0	0	0	0	0	0	0	0	0	0	0	0	0	0	0	0	0	0	0	0	1	0	0	0	0	0	0	0	0	0
ENSMUSG00000017210=Med24	protein_coding	1	0	1	2	0	1	0	68	71	1	1	0	2	1	0	1	1	3	1	6	1	0	0	0	1	19	7	1	0	0	0	0	1	19	1	0	0	0	92	11	0	4	0	8	1	29	69	1
ENSMUSG00000017211=Gsdma2	protein_coding	1	0	0	3	1	1	0	0	0	3	3	0	1	3	0	0	1	0	0	0	0	2	0	0	1	1	0	0	2	6	6	0	0	0	0	0	0	0	0	5	0	8	1	1	0	0	1	0
ENSMUSG00000017221=Psmd3	protein_coding	314	294	271	394	165	179	127	291	509	518	295	297	396	655	429	202	64	113	281	34	80	193	283	187	242	209	423	224	298	206	173	298	201	111	100	131	342	169	46	269	414	61	94	290	112	178	135	168
ENSMUSG00000017264=Exosc10	protein_coding	48	90	321	133	185	128	48	142	82	70	81	78	143	100	29	158	121	167	75	18	186	49	80	323	75	107	172	26	152	81	185	86	65	92	3	32	150	128	6	112	67	66	53	298	228	9	73	71
ENSMUSG00000017286=Glod4	protein_coding	203	416	132	274	291	75	96	276	271	254	191	238	260	336	98	12	197	167	92	14	148	215	144	265	225	200	184	296	91	397	894	695	230	329	206	122	482	190	206	483	448	348	359	138	214	266	192	452
ENSMUSG00000017288=Vps53	protein_coding	1	33	49	49	119	213	19	94	47	9	135	102	10	111	43	121	4	61	6	4	2	215	4	5	47	5	253	68	19	3	3	2	36	10	12	4	10	2	138	41	94	9	123	13	5	1	65	11
ENSMUSG00000017291=Taok1	protein_coding	82	272	164	180	526	259	43	424	213	131	170	82	196	57	142	415	228	129	73	3	152	55	18	25	67	195	56	45	254	38	175	82	48	136	31	105	114	52	366	22	268	340	112	26	677	44	132	268
ENSMUSG00000017299=Dnttip1	protein_coding	8	84	5	8	111	1	38	65	43	72	20	171	100	35	3	25	19	51	34	5	185	279	53	30	175	96	12	2	96	166	14	15	106	5	2	1	76	12	132	8	88	30	3	54	11	0	38	192
ENSMUSG00000017300=Tnnc2	protein_coding	0	0	0	0	0	0	0	0	0	0	0	0	0	0	0	0	0	0	0	0	0	0	0	0	0	0	0	0	0	0	0	0	0	0	0	0	0	0	0	0	0	0	0	0	0	0	0	0
ENSMUSG00000017307=Acot8	protein_coding	1	33	0	4	1	47	0	1	21	1	3	1	8	3	0	0	0	0	4	0	1	0	8	6	13	0	0	0	0	0	0	0	8	31	0	0	0	0	11	0	1	1	1	0	0	0	0	0
ENSMUSG00000017309=Cd300lg	protein_coding	0	0	0	0	0	0	0	0	0	0	0	0	0	0	0	0	0	0	0	0	0	0	0	0	0	0	0	0	0	0	0	0	0	0	0	0	0	0	0	0	0	0	0	0	0	0	0	0
ENSMUSG00000017310=Spint4	protein_coding	0	0	0	0	0	0	0	0	1	0	0	0	0	0	0	0	0	0	0	0	0	0	0	0	0	0	0	0	0	0	0	0	0	0	0	0	1	0	0	0	0	0	0	0	0	0	0	0
ENSMUSG00000017311=Pyy	protein_coding	0	0	0	0	0	0	0	0	0	0	0	0	0	0	0	0	0	0	0	0	0	0	0	0	0	0	0	0	0	0	0	0	0	0	0	0	0	0	0	0	0	0	0	0	0	0	0	0
ENSMUSG00000017314=Mpp2	protein_coding	0	0	0	0	0	0	0	0	0	0	0	0	1	0	0	0	0	0	0	0	0	0	0	0	0	0	0	0	0	0	0	0	0	0	0	0	0	0	0	0	0	0	0	0	0	0	0	0
ENSMUSG00000017316=Ppy	protein_coding	0	0	0	0	0	0	0	0	0	0	0	0	0	0	0	0	0	0	0	0	0	0	0	0	0	0	0	0	0	0	0	0	0	0	0	0	0	0	0	0	0	0	0	0	0	0	0	0
ENSMUSG00000017344=Vtn	protein_coding	0	0	0	0	0	0	0	0	0	0	0	0	0	0	0	0	0	0	0	0	0	0	0	0	0	0	0	0	0	0	0	0	0	0	0	0	0	0	0	0	0	0	0	0	0	0	0	0
ENSMUSG00000017376=Nlk	protein_coding	72	57	70	59	37	59	7	5	117	86	28	97	66	144	17	46	15	1	32	4	72	25	17	37	137	7	30	10	225	60	10	39	91	0	1	45	36	5	1	15	54	39	56	12	8	121	76	10
ENSMUSG00000017386=Traf4	protein_coding	37	28	79	12	2	30	79	26	81	96	2	5	6	65	12	302	26	7	19	1	101	7	51	78	40	27	3	2	163	11	9	1	51	43	92	18	33	9	142	6	54	9	31	94	61	26	10	20
ENSMUSG00000017390=Aldoc	protein_coding	1	1	0	39	114	2	0	0	2	34	104	51	37	15	0	2	3	0	59	4	22	5	2	14	18	3	1	3	102	1	41	2	13	0	0	10	29	1	2	5	1	0	1	0	7	0	4	6
ENSMUSG00000017400=Stac2	protein_coding	1	0	0	0	0	0	0	0	1	0	47	1	0	0	0	0	0	0	1	0	0	137	1	0	0	2	0	0	0	0	0	0	0	0	0	0	1	62	2	3	2	0	0	0	0	0	0	0
ENSMUSG00000017404=Rpl19	protein_coding	4094	3924	3718	3572	3652	2656	951	3929	4875	4172	3165	3962	3648	3258	3110	3430	1163	1298	1677	346	2138	2582	1807	1667	3565	1660	2232	2035	2423	4151	3102	2862	3041	897	845	975	1878	1335	948	890	2241	2799	2942	1160	1583	3749	2165	2168
ENSMUSG00000017405=Nek8	protein_coding	0	7	23	18	0	0	0	35	0	10	130	97	92	9	4	2	0	6	3	4	127	2	2	9	17	58	0	5	6	20	43	2	10	1	109	22	1	65	1	14	0	47	3	67	2	0	23	0
ENSMUSG00000017412=Cacnb4	protein_coding	7	2	2	14	1	33	1	5	12	11	8	9	5	0	8	41	30	7	6	0	5	4	8	22	16	5	8	27	1	5	26	12	12	5	8	4	0	30	16	2	30	3	58	6	2	7	23	1
ENSMUSG00000017417=Plxdc1	protein_coding	67	2	1	3	0	1	0	2	6	0	2	5	7	1	2	0	2	0	170	0	90	8	0	0	1	17	1	0	3	2	4	1	4	19	2	0	3	16	0	0	3	8	6	1	0	2	1	1
ENSMUSG00000017418=Arl5b	protein_coding	0	70	3	2	3	15	41	124	39	85	11	16	1	87	6	2	50	72	202	9	85	33	212	142	29	1	3	3	6	10	109	7	39	10	15	36	15	11	284	12	13	265	36	106	2	31	394	90
ENSMUSG00000017421=Zfp207	protein_coding	775	750	772	743	536	457	364	1139	714	577	669	682	834	1643	526	1267	377	732	945	70	1200	618	428	323	432	627	1073	836	2105	1314	1470	570	566	586	1349	1198	1713	597	553	594	1163	1828	819	510	755	1313	759	395
ENSMUSG00000017428=Psmd11	protein_coding	236	189	351	207	224	19	117	130	165	94	281	369	226	201	120	188	128	32	15	19	154	232	59	206	133	292	161	250	182	370	280	186	72	189	177	294	24	17	360	211	205	30	28	6	386	73	148	73
ENSMUSG00000017446=C1qtnf1	protein_coding	0	0	0	0	0	0	1	0	0	0	0	0	0	0	0	0	0	0	0	0	0	0	0	0	0	0	0	0	0	0	0	0	0	0	0	0	0	0	0	0	0	0	0	0	0	0	0	0
ENSMUSG00000017453=Pipox	protein_coding	64	42	55	82	31	348	0	14	129	48	21	5	39	16	110	205	1	48	14	3	109	13	46	65	38	112	8	299	27	60	331	9	74	2	114	163	1	65	73	10	24	99	15	28	340	10	264	0
ENSMUSG00000017466=Timp2	protein_coding	0	0	1	0	0	0	2	0	1	0	0	0	0	0	1	0	1	0	0	0	1	0	0	0	1	0	0	0	0	0	0	1	1	0	0	0	0	1	0	0	0	1	0	0	0	0	0	0
ENSMUSG00000017478=Zc3h18	protein_coding	39	82	211	40	55	192	86	63	188	134	150	28	79	99	3	33	17	32	18	6	31	51	9	98	118	118	12	25	53	123	22	34	93	32	26	113	41	10	40	25	30	61	45	2	326	25	22	2
ENSMUSG00000017485=Top2b	protein_coding	6	22	1	84	42	2	103	1	110	71	39	9	29	3	2	97	4	49	136	14	275	240	50	60	71	5	73	8	159	86	329	71	76	0	68	300	270	162	88	30	16	2	229	15	9	60	0	105
ENSMUSG00000017491=Rarb	protein_coding	7	30	18	18	14	4	1	10	20	15	17	21	10	27	12	20	24	11	8	16	4	6	19	7	14	5	7	10	3	13	7	8	10	16	3	1	3	12	8	56	12	9	20	6	7	8	2	16
ENSMUSG00000017493=Igfbp4	protein_coding	0	0	0	0	0	0	0	0	0	0	17	1	0	0	1	0	0	0	0	0	0	0	0	0	0	0	0	0	0	0	0	0	0	0	0	1	1	0	0	0	0	0	0	0	0	0	0	0
ENSMUSG00000017499=Cdc6	protein_coding	92	24	18	188	43	167	3	14	162	91	48	117	35	133	2	96	9	23	14	14	18	28	41	2	33	1	169	6	103	30	42	27	26	0	11	7	70	2	39	35	63	60	5	4	8	175	2	113
ENSMUSG00000017548=Suz12	protein_coding	120	405	483	367	207	208	242	266	366	471	509	463	785	306	1015	583	207	604	214	62	498	697	272	707	255	783	826	368	726	339	474	505	118	324	716	279	1570	130	853	433	268	567	249	726	467	491	862	945
ENSMUSG00000017550=Atad5	protein_coding	24	95	22	92	25	79	13	0	56	6	43	164	19	148	129	23	59	24	7	4	85	6	11	8	39	133	175	33	81	80	44	119	63	116	28	47	265	7	16	13	93	178	17	61	465	51	0	208
ENSMUSG00000017561=Crlf3	protein_coding	82	216	74	39	44	173	143	108	240	49	52	71	34	291	52	5	63	143	30	2	63	84	210	52	3	75	78	93	126	309	89	25	6	47	3	105	139	122	3	7	9	115	20	180	267	279	107	270
ENSMUSG00000017588=Krt27	protein_coding	0	0	0	0	0	0	0	0	0	0	0	0	0	0	0	0	0	0	0	0	0	0	0	0	0	0	0	0	0	0	0	0	0	0	0	0	0	0	0	0	0	0	0	0	0	0	0	0
ENSMUSG00000017607=Tns4	protein_coding	1	0	0	0	0	0	0	0	1	0	0	0	0	0	0	0	1	1	0	0	0	0	0	0	0	0	0	0	0	0	2	1	0	0	0	0	0	0	0	0	0	0	0	0	0	0	0	0
ENSMUSG00000017615=Tnfaip1	protein_coding	12	18	42	85	90	4	8	105	87	157	30	150	184	93	4	143	40	122	38	5	145	171	28	143	38	55	4	2	32	506	236	20	32	189	5	2	49	197	383	168	63	64	9	83	8	1	118	36
ENSMUSG00000017631=Abr	protein_coding	62	153	314	192	168	53	112	216	214	101	102	172	33	84	431	44	56	116	93	16	310	112	16	330	175	179	313	174	54	166	301	164	117	76	9	246	234	42	559	29	213	109	32	291	32	71	9	13
ENSMUSG00000017639=Rab11fip4	protein_coding	17	130	19	57	64	16	3	25	22	14	0	50	77	42	67	2	21	2	1	2	0	0	1	0	15	0	34	1	6	4	10	0	15	0	0	0	17	1	1	0	0	53	5	0	0	0	2	1
ENSMUSG00000017652=Cd40	protein_coding	0	0	0	1	0	0	0	0	0	0	0	0	0	1	0	0	0	0	0	0	0	1	1	0	0	105	3	0	0	1	0	0	0	0	0	0	0	0	0	0	0	0	0	0	4	0	0	0
ENSMUSG00000017664=Slc35c2	protein_coding	20	2	37	6	78	6	1	141	44	7	35	73	3	25	14	54	4	28	3	4	83	4	3	57	2	1	5	30	19	29	22	39	5	6	1	31	5	1	87	3	1	1	30	33	272	6	41	1
ENSMUSG00000017667=Zfp334	protein_coding	0	0	0	0	0	0	21	0	24	0	0	0	0	0	0	0	2	0	0	0	0	0	0	0	0	0	21	1	0	0	0	0	0	14	1	0	2	0	0	0	1	2	82	1	1	0	0	0
ENSMUSG00000017670=Elmo2	protein_coding	0	1	35	11	38	229	18	57	5	76	34	242	20	27	138	87	7	56	58	12	123	20	2	165	27	5	117	19	7	1	9	119	22	27	56	237	186	278	6	18	7	3	6	3	8	50	66	162
ENSMUSG00000017677=Wsb1	protein_coding	25	72	114	146	112	132	31	24	160	59	66	63	113	16	64	185	23	56	8	8	86	127	5	78	17	61	89	2	224	136	133	21	3	42	68	17	39	62	67	15	110	15	43	6	81	20	19	12
ENSMUSG00000017679=Ttpal	protein_coding	0	0	0	2	1	0	0	0	32	0	0	2	0	35	3	0	0	0	1	4	1	26	1	0	47	1	0	18	2	0	20	87	22	13	84	2	0	0	0	9	0	1	1	0	1	0	50	3
ENSMUSG00000017686=Rhot1	protein_coding	61	1	123	69	244	36	48	121	88	77	175	207	126	195	230	141	7	24	60	13	76	11	6	284	28	1	143	30	5	87	12	16	18	92	677	464	117	10	16	9	163	77	16	28	6	69	124	56
ENSMUSG00000017688=Hnf4g	protein_coding	0	0	0	0	0	0	0	0	0	0	0	0	1	0	0	0	0	0	0	0	0	0	0	0	0	0	0	0	2	0	1	0	0	0	0	0	0	0	4	0	0	0	0	0	0	0	0	0
ENSMUSG00000017692=Rhbdl3	protein_coding	0	1	0	1	0	0	0	0	0	0	0	0	0	0	0	0	0	0	0	0	0	1	0	0	0	0	0	0	2	0	0	0	0	0	3	0	0	0	0	0	0	0	0	0	0	0	0	0
ENSMUSG00000017697=Ada	protein_coding	22	63	73	6	3	27	4	391	45	28	123	60	235	20	26	62	3	19	3	1	12	104	2	14	103	198	37	146	133	12	1	37	92	178	20	3	730	9	92	20	243	68	10	26	28	38	99	56
ENSMUSG00000017707=Serinc3	protein_coding	47	44	106	67	64	40	33	224	71	19	77	111	17	18	1	54	36	74	134	3	92	77	43	66	66	101	351	95	51	29	60	66	37	57	30	87	112	19	25	55	29	27	30	19	87	115	27	54
ENSMUSG00000017713=Tha1	protein_coding	0	0	0	0	0	0	0	0	0	0	0	0	0	0	0	0	0	0	0	0	0	0	2	0	0	0	0	0	0	0	0	0	0	0	0	0	0	52	0	0	4	0	0	0	0	0	1	0
ENSMUSG00000017715=Pgs1	protein_coding	80	215	152	201	93	247	1	64	85	87	181	318	398	162	62	93	33	65	272	7	10	21	37	103	105	179	189	145	234	139	146	5	125	18	293	209	244	95	47	101	211	441	354	31	14	212	60	9
ENSMUSG00000017716=Birc5	protein_coding	178	509	640	449	342	337	314	800	642	198	434	256	755	427	350	683	80	304	636	45	775	215	11	618	185	338	28	309	685	404	442	141	125	193	17	245	250	47	56	117	168	433	11	259	32	630	632	326
ENSMUSG00000017718=Afmid	protein_coding	0	0	0	32	0	0	2	0	0	0	0	0	2	10	0	0	0	0	0	0	1	0	2	2	2	1	0	5	0	0	1	2	0	1	0	0	0	0	0	0	0	1	0	0	0	1	0	0
ENSMUSG00000017720=Trp53tg5	protein_coding	0	0	0	0	0	2	0	0	0	0	0	0	0	0	0	0	0	0	0	0	0	0	0	0	0	0	15	0	0	0	0	0	0	0	0	0	0	0	0	0	0	0	0	0	0	0	0	0
ENSMUSG00000017721=Pigt	protein_coding	2	10	1	0	4	0	0	0	2	2	6	8	11	3	0	0	0	0	1	1	1	12	0	0	4	4	0	0	12	8	0	0	3	1	0	0	0	0	0	1	0	0	0	0	0	17	13	3
ENSMUSG00000017723=Wfdc2	protein_coding	25	2	49	44	55	220	14	81	103	53	23	0	106	17	0	24	23	11	0	1	2	16	2	0	23	213	5	25	0	1	0	162	32	20	2	17	2	0	1	8	2	95	78	17	12	4	67	10
ENSMUSG00000017724=Etv4	protein_coding	0	0	195	4	0	1	0	0	0	0	58	50	78	8	1	3	0	1	0	2	0	0	0	18	11	39	1	2	442	15	1	37	18	1	0	0	6	2	1	4	109	3	4	43	148	107	65	0
ENSMUSG00000017733=Eppin	protein_coding	0	0	0	0	0	0	0	0	0	0	0	0	0	0	0	0	0	0	0	0	0	0	0	0	0	0	0	0	0	0	0	0	0	0	0	0	0	0	0	0	0	0	0	0	0	0	0	0
ENSMUSG00000017734=Dbndd2	protein_coding	0	7	0	0	33	0	0	12	0	1	0	0	1	0	0	0	0	0	0	1	0	0	0	0	0	0	0	0	0	0	0	0	0	0	0	0	2	0	3	0	0	0	0	0	0	0	0	1
ENSMUSG00000017737=Mmp9	protein_coding	0	0	0	0	0	1	0	0	0	0	0	0	0	0	0	0	0	0	0	0	0	0	0	0	0	0	0	0	0	0	0	0	0	0	0	1	0	0	0	0	0	0	0	0	0	0	0	0
ENSMUSG00000017740=Slc12a5	protein_coding	0	0	0	0	18	1	0	0	0	0	0	0	1	0	0	0	0	0	0	0	0	0	0	0	0	0	0	0	0	0	0	0	0	35	1	1	1	0	0	0	0	1	0	0	1	0	0	0
ENSMUSG00000017747=Ghdc	protein_coding	0	0	0	0	4	1	0	0	0	0	2	7	0	2	0	0	0	0	0	2	26	0	0	0	4	0	40	2	1	51	2	8	8	1	1	0	0	142	2	1	1	0	0	0	1	0	0	0
ENSMUSG00000017754=Pltp	protein_coding	46	108	52	242	113	169	109	109	54	109	9	50	173	113	178	68	12	47	19	4	96	226	5	5	96	5	73	442	204	446	445	332	74	61	39	151	45	121	23	29	70	977	284	99	235	189	34	287
ENSMUSG00000017756=Slc12a7	protein_coding	270	201	73	197	511	216	219	387	121	393	140	289	324	263	421	70	32	33	110	17	264	44	111	234	98	535	312	141	206	144	613	47	96	152	11	26	418	741	296	178	67	199	381	207	48	73	235	726
ENSMUSG00000017760=Ctsa	protein_coding	272	202	258	195	364	237	138	628	283	483	478	94	203	543	485	792	112	656	181	24	153	222	163	450	422	121	35	87	395	177	122	296	360	316	151	442	658	92	23	69	211	312	171	274	798	50	324	62
ENSMUSG00000017764=Zswim1	protein_coding	202	223	230	238	135	60	33	462	167	173	234	89	163	202	182	75	57	155	159	5	167	81	71	185	102	105	495	21	37	170	185	6	103	139	64	23	273	27	58	7	90	235	276	135	428	79	383	26
ENSMUSG00000017765=Slc12a4	protein_coding	4	0	1	1	0	0	11	0	0	0	1	43	52	57	1	84	0	0	2	0	1	0	39	113	3	0	0	24	2	1	0	6	2	12	26	1	0	14	1	1	0	0	0	13	0	0	0	0
ENSMUSG00000017767=Spata25	protein_coding	40	6	3	2	11	9	0	4	29	12	20	7	2	4	3	0	1	7	0	0	2	4	0	10	17	10	2	4	3	21	9	0	20	1	2	0	4	2	4	0	17	0	1	4	4	3	7	1
ENSMUSG00000017774=Myo1c	protein_coding	43	111	10	53	1	3	55	5	122	170	8	5	82	68	3	5	70	15	124	5	14	2	0	23	10	41	72	43	75	3	88	158	3	123	5	1	143	66	129	11	9	3	33	40	35	193	99	1
ENSMUSG00000017776=Crk	protein_coding	133	165	368	408	378	456	307	477	398	354	183	397	284	285	501	427	116	197	259	58	393	426	157	103	363	140	364	161	427	476	1360	287	349	86	337	186	599	99	333	186	227	954	696	489	328	366	1124	257
ENSMUSG00000017778=Cox7c	protein_coding	544	313	511	618	253	98	8	130	723	673	251	466	409	496	293	100	60	34	43	45	84	98	97	139	789	90	152	128	80	440	145	158	329	20	23	33	166	60	52	177	388	164	178	156	49	113	91	122
ENSMUSG00000017781=Pitpna	protein_coding	273	154	287	173	99	175	56	278	274	184	224	294	215	97	217	213	76	72	280	21	164	234	88	142	263	422	29	231	194	212	65	235	162	35	29	319	91	196	678	53	155	203	88	159	928	242	366	398
ENSMUSG00000017801=Mlx	protein_coding	35	30	51	22	60	56	66	63	84	21	93	94	155	23	1	86	20	71	8	4	8	93	86	24	57	15	113	114	46	70	11	27	40	68	4	117	119	82	331	8	20	10	70	2	300	33	9	28
ENSMUSG00000017802=Fam134c	protein_coding	0	0	0	0	0	0	0	0	0	0	1	0	0	0	0	0	0	9	0	0	1	0	0	0	0	0	0	0	0	0	0	0	0	0	0	0	0	0	0	0	0	0	0	0	0	0	1	1
ENSMUSG00000017817=Jph2	protein_coding	1	0	0	1	0	0	0	0	0	0	0	0	0	0	0	0	0	0	0	0	0	0	0	0	0	0	0	0	0	0	0	0	0	0	0	0	0	0	0	0	0	0	0	1	0	0	0	0
ENSMUSG00000017830=Dhx58	protein_coding	0	0	0	0	0	0	0	0	0	0	0	0	0	0	0	0	0	0	0	5	2	0	0	0	38	3	0	0	0	0	0	0	17	0	0	0	0	0	0	0	2	0	0	0	0	0	0	0
ENSMUSG00000017831=Rab5a	protein_coding	26	125	88	49	153	246	69	194	73	48	99	88	86	273	106	40	66	124	108	9	210	107	135	188	139	133	206	15	368	204	404	70	156	16	3	59	78	104	128	33	105	239	220	299	81	36	130	127
ENSMUSG00000017832=Hspb9	protein_coding	0	0	0	0	0	0	0	0	0	0	0	0	0	0	0	0	0	0	0	0	0	0	0	0	0	0	0	0	0	0	0	0	0	0	0	0	0	0	0	0	0	0	0	0	0	0	0	0
ENSMUSG00000017837=Nkiras2	protein_coding	7	25	56	70	100	7	5	225	50	199	78	27	285	35	161	154	4	2	5	3	6	90	6	169	117	211	181	11	248	111	11	17	237	23	23	166	70	24	8	121	79	17	29	40	18	167	160	0
ENSMUSG00000017843=Ppp2r5c	protein_coding	236	202	310	306	466	129	194	272	544	217	69	498	542	507	487	1020	93	328	126	28	167	150	221	90	105	290	292	99	413	179	17	281	82	251	29	402	328	136	228	127	173	276	556	694	101	564	113	184
ENSMUSG00000017858=Ift52	protein_coding	169	6	2	102	272	168	12	143	181	77	10	197	108	278	310	130	85	153	7	12	21	123	141	12	41	66	2	214	36	311	43	292	23	228	41	7	97	78	297	69	46	12	6	2	9	42	204	5
ENSMUSG00000017861=Mybl2	protein_coding	72	159	123	131	145	72	33	161	70	114	67	104	160	67	63	178	27	78	16	21	37	62	180	55	94	64	75	134	145	150	38	60	115	239	56	266	124	114	91	164	59	99	18	134	42	188	184	106
ENSMUSG00000017868=Sgk2	protein_coding	6	0	65	0	0	0	0	0	0	1	0	78	4	0	0	1	55	3	1	1	0	0	0	92	6	0	0	1	0	5	0	0	5	0	0	1	0	2	0	0	2	0	0	0	0	0	0	0
ENSMUSG00000017897=Eya2	protein_coding	2	1	1	1	0	7	0	3	0	1	5	2	2	0	1	0	1	3	5	0	3	2	2	0	9	15	2	0	0	10	4	1	6	3	1	1	10	6	0	0	5	0	2	2	1	2	0	0
ENSMUSG00000017922=Prl3c1	protein_coding	0	0	0	0	0	0	1	0	0	0	0	0	0	0	0	0	0	0	0	0	0	0	0	0	0	0	0	0	0	0	1	2	0	0	0	0	0	0	0	0	0	0	0	0	0	0	0	0
ENSMUSG00000017929=B4galt5	protein_coding	49	49	14	104	63	6	22	87	83	5	79	3	106	136	29	19	51	119	7	1	208	17	40	31	55	16	0	2	155	177	109	65	30	57	0	1	13	86	138	11	9	4	119	1	4	63	3	4
ENSMUSG00000017943=Gdap1l1	protein_coding	0	0	0	0	0	0	0	0	0	0	0	0	0	0	0	0	0	0	0	0	0	0	0	0	0	0	0	0	0	0	0	0	2	0	0	0	0	0	0	0	0	0	0	0	0	0	0	0
ENSMUSG00000017950=Hnf4a	protein_coding	0	0	1	0	0	0	0	0	2	0	2	0	0	5	0	0	0	15	0	9	2	0	0	0	0	0	1	2	0	0	0	0	0	0	0	3	0	0	0	11	0	1	0	0	0	0	0	1
ENSMUSG00000017969=Ptgis	protein_coding	2	46	86	9	65	9	10	29	4	2	7	2	3	1	0	0	0	57	85	3	4	1	4	0	26	0	0	0	0	1	1	1	33	31	0	0	2	1	0	22	2	3	2	2	0	0	4	0
ENSMUSG00000017978=Cadps2	protein_coding	1	0	1	1	6	0	0	1	1	0	1	0	0	166	3	3	0	0	3	0	2	2	0	0	0	11	1	2	0	0	1	2	0	0	1	1	3	0	1	1	2	0	0	0	0	0	0	49
ENSMUSG00000017999=Ddx27	protein_coding	16	236	86	25	119	19	11	347	175	61	215	113	165	187	66	8	83	5	115	13	7	45	78	55	39	68	16	11	211	183	321	56	34	83	50	52	29	60	136	154	132	134	122	59	39	3	7	102
ENSMUSG00000018001=Cyth3	protein_coding	36	0	33	1	0	0	0	0	0	1	2	1	6	1	0	0	7	20	35	3	9	0	133	3	0	84	15	1	0	2	0	0	2	2	144	4	0	0	0	103	2	0	7	0	6	0	0	0
ENSMUSG00000018008=Cyth4	protein_coding	0	0	0	0	0	0	0	0	1	0	0	0	0	0	0	0	0	0	0	0	0	0	0	0	1	0	0	0	0	0	0	0	0	0	0	0	0	0	0	0	0	0	0	0	0	0	0	0
ENSMUSG00000018012=Rac3	protein_coding	0	19	0	0	0	21	0	0	6	1	18	1	5	3	0	43	0	4	44	0	18	2	27	1	0	99	24	0	0	0	2	0	0	1	0	0	33	0	0	12	0	0	0	7	7	0	1	0
ENSMUSG00000018040=Rrp7a	protein_coding	16	5	4	1	78	2	12	2	55	1	67	4	4	0	1	0	1	0	1	0	19	2	46	0	8	0	0	1	1	18	50	3	6	42	1	1	3	1	1	6	0	7	28	0	10	0	11	1
ENSMUSG00000018042=Cyb5r3	protein_coding	120	186	147	265	312	52	126	86	579	158	103	27	364	138	57	134	73	96	93	18	171	44	74	302	216	38	210	91	314	148	25	96	169	175	6	286	73	35	299	137	289	229	93	55	133	4	34	159
ENSMUSG00000018068=Ints2	protein_coding	73	177	243	56	11	174	66	191	36	222	99	56	5	159	49	223	66	71	65	15	143	60	30	121	97	170	97	88	397	118	185	62	78	6	99	14	51	10	231	76	109	54	288	10	13	0	39	462
ENSMUSG00000018076=Med13l	protein_coding	2	39	0	112	5	19	3	48	29	22	36	39	6	3	3	2	0	2	0	0	3	0	0	134	15	1	0	0	45	49	144	5	13	2	2	0	1	7	0	2	6	0	6	1	0	0	1	0
ENSMUSG00000018102=Hist1h2bc	protein_coding	19	16	10	23	0	5	4	10	13	33	18	4	3	20	1	2	8	2	1	0	5	1	1	0	5	6	56	14	18	1	1	29	1	2	47	6	17	3	34	28	2	3	2	70	2	7	4	44
ENSMUSG00000018126=Baiap2l2	protein_coding	0	0	2	1	0	0	0	0	0	0	0	0	0	0	0	0	0	0	0	0	0	0	0	0	0	0	0	0	0	0	0	0	0	0	0	0	0	0	0	0	0	0	0	0	0	0	0	0
ENSMUSG00000018143=Mafk	protein_coding	9	0	0	0	0	0	0	0	0	0	2	0	0	0	0	0	0	0	0	0	0	0	34	0	1	0	0	0	0	0	0	0	0	0	0	0	0	0	0	0	0	0	0	0	0	0	0	0
ENSMUSG00000018160=Med1	protein_coding	280	95	128	82	52	77	78	149	154	101	150	111	257	99	144	129	23	115	35	25	226	47	14	87	80	79	99	46	179	88	33	72	32	241	61	14	190	70	96	22	168	16	161	17	289	41	213	91
ENSMUSG00000018166=Erbb3	protein_coding	111	219	110	62	65	6	2	119	77	8	50	5	150	108	1	54	17	64	13	1	112	11	2	28	19	100	133	4	346	178	16	1	11	36	25	1	8	15	155	7	20	1	3	12	600	87	4	11
ENSMUSG00000018167=Stard3	protein_coding	29	29	21	7	78	70	39	68	25	20	151	54	17	184	56	6	5	1	63	3	47	5	95	236	73	15	15	12	2	5	3	11	68	12	10	36	182	22	101	11	7	82	31	1	5	16	5	1
ENSMUSG00000018168=Ikzf3	protein_coding	0	0	0	0	0	0	0	0	0	1	0	0	0	0	0	0	0	0	0	0	0	0	0	0	0	0	0	0	0	1	1	0	0	0	0	0	0	0	0	0	1	0	0	0	0	0	0	0
ENSMUSG00000018169=Mfng	protein_coding	0	0	0	0	1	0	0	1	0	1	0	0	0	1	0	0	0	0	0	0	0	0	0	0	0	0	1	0	0	0	0	0	0	0	0	0	0	0	0	0	0	0	0	0	0	36	0	0
ENSMUSG00000018171=Vmp1	protein_coding	2274	1945	2004	2315	2222	1630	572	1651	2936	2173	2054	1993	2376	2632	1875	2108	717	736	852	190	889	994	896	1509	1945	1654	1388	1115	1054	2678	1470	1308	1736	434	1117	489	829	651	1010	638	1467	1434	1518	516	975	1750	981	1478
ENSMUSG00000018189=Uchl5	protein_coding	251	465	240	98	294	330	66	113	224	468	429	271	140	478	174	310	230	388	434	35	214	319	267	517	218	21	501	464	381	411	71	506	155	29	538	435	283	241	356	96	282	574	193	104	158	222	28	302
ENSMUSG00000018196=Glrx2	protein_coding	53	33	7	8	29	9	7	12	33	52	215	101	113	32	20	39	10	14	6	3	26	40	25	3	15	16	2	1	2	3	2	31	4	22	0	7	11	1	97	9	129	29	3	0	1	4	12	4
ENSMUSG00000018199=Trove2	protein_coding	49	10	2	2	19	62	13	37	6	11	42	3	2	5	68	2	1	7	18	6	54	42	65	3	60	3	9	4	11	85	304	9	68	46	3	4	4	5	85	5	10	2	5	0	456	157	16	0
ENSMUSG00000018209=Stk4	protein_coding	141	92	126	37	43	108	3	253	90	11	189	143	96	207	158	131	31	94	14	8	1	100	25	90	182	73	128	34	0	230	224	210	232	22	13	27	415	17	8	99	223	104	306	115	13	81	264	33
ENSMUSG00000018211=Wfdc15b	protein_coding	0	0	0	0	0	0	0	0	0	0	0	0	0	1	0	0	0	0	0	0	0	0	0	0	0	0	0	0	0	0	0	0	0	0	0	0	0	0	0	0	1	0	0	0	0	0	0	0
ENSMUSG00000018217=Pmp22	protein_coding	0	0	0	0	0	0	0	0	0	0	0	0	0	0	0	0	0	0	0	0	0	0	0	0	0	0	0	0	0	0	0	0	0	0	0	0	0	0	0	0	0	0	0	0	0	111	0	0
ENSMUSG00000018238=Gdf9	protein_coding	0	0	0	0	0	0	0	0	2	0	0	0	0	1	0	0	0	1	0	0	0	0	0	0	0	0	0	1	0	0	5	0	0	0	0	0	0	1	0	0	0	0	0	0	0	2	0	0
ENSMUSG00000018239=Zcchc10	protein_coding	58	134	59	275	207	166	36	379	130	133	11	116	221	188	223	71	123	254	171	11	46	88	34	99	44	189	92	31	246	259	177	49	45	54	12	327	23	23	286	68	75	383	328	64	32	129	272	3
ENSMUSG00000018259=Prl8a2	protein_coding	0	0	0	0	0	0	0	0	0	0	0	0	0	0	0	0	0	0	0	0	0	0	0	0	1	0	0	0	0	0	1	0	0	0	0	0	0	0	0	0	0	0	0	0	0	0	0	0
ENSMUSG00000018263=Tbx5	protein_coding	0	0	1	0	0	0	0	0	0	0	1	0	0	0	0	0	0	4	0	0	0	0	0	2	1	1	1	0	3	1	4	2	0	0	0	0	0	0	0	1	0	0	0	0	0	0	0	1
ENSMUSG00000018286=Psmb6	protein_coding	1089	796	1299	882	1129	769	269	2007	1023	948	1167	1433	1283	1573	1348	1268	446	596	962	70	968	628	227	817	845	597	848	768	1060	1266	1037	623	568	272	132	481	629	163	420	379	1304	664	746	486	383	1216	757	1272
ENSMUSG00000018287=Spag7	protein_coding	63	4	35	42	64	21	9	47	48	26	54	38	34	53	46	36	25	53	41	6	35	35	15	59	50	13	23	43	20	23	127	58	22	15	50	51	87	5	53	18	64	74	5	12	6	93	39	3
ENSMUSG00000018293=Pfn1	protein_coding	11	463	413	269	487	149	37	657	414	219	260	174	464	61	466	206	172	133	240	11	398	93	78	234	62	17	135	122	440	450	378	52	42	37	68	182	160	39	126	66	171	363	143	355	330	23	492	29
ENSMUSG00000018322=Tomm34	protein_coding	268	61	82	124	217	28	3	259	236	240	45	222	275	573	35	165	81	128	86	17	207	254	236	17	50	49	45	163	474	167	36	137	51	73	26	189	58	5	172	58	31	46	84	233	101	123	78	177
ENSMUSG00000018326=Ywhab	protein_coding	389	733	356	522	738	428	62	388	627	673	838	277	874	697	349	514	25	321	465	44	370	643	232	537	385	381	1163	572	1132	394	569	180	311	266	571	446	371	280	553	347	305	275	692	284	605	311	428	197
ENSMUSG00000018334=Ksr1	protein_coding	0	0	38	1	1	0	0	17	0	9	9	0	31	1	0	1	0	1	0	0	1	1	0	1	0	0	0	0	1	0	41	0	0	0	36	0	1	0	0	0	0	1	1	0	0	0	79	1
ENSMUSG00000018339=Gpx3	protein_coding	0	1	0	0	0	1	1	0	0	0	11	1	0	1	0	20	1	0	0	0	0	0	0	1	0	71	3	0	0	1	0	0	0	91	5	0	0	0	10	27	0	3	0	1	5	1	0	1
ENSMUSG00000018340=Anxa6	protein_coding	133	76	170	100	146	425	40	176	96	99	5	134	122	33	76	133	57	80	73	5	177	253	8	7	113	170	7	102	11	397	320	218	71	8	1	305	19	10	6	11	6	197	213	322	67	25	97	178
ENSMUSG00000018341=Il12rb2	protein_coding	0	0	0	1	0	0	2	0	0	0	0	0	1	0	0	12	0	0	1	0	1	2	0	0	18	0	0	3	40	1	19	2	7	0	1	1	0	0	0	0	5	0	0	0	0	4	0	6
ENSMUSG00000018347=Zkscan6	protein_coding	0	0	0	0	0	0	2	0	0	0	0	0	14	78	2	0	0	0	0	0	0	1	0	0	0	30	0	0	42	0	1	0	0	3	0	0	2	0	1	1	0	0	0	0	2	0	0	0
ENSMUSG00000018362=Kpna2	protein_coding	2248	291	2304	2147	2754	2787	467	2150	1557	414	851	868	1712	458	798	1539	615	2206	2513	56	3399	543	177	1239	693	1250	700	1031	834	1901	957	416	619	669	900	4017	678	650	623	554	919	1042	317	48	660	238	2002	547
ENSMUSG00000018363=Smurf2	protein_coding	4	63	77	38	50	0	5	59	114	12	31	3	22	85	39	65	1	2	217	2	22	59	82	4	11	0	2	2	94	3	106	5	6	135	31	2	2	53	108	6	22	5	1	138	2	95	49	6
ENSMUSG00000018372=Cep95	protein_coding	0	237	0	39	2	102	0	4	9	20	0	1	58	3	5	4	1	0	0	12	5	7	0	1	7	86	1	1	30	19	67	4	2	67	5	2	2	5	153	1	2	2	10	67	29	6	6	57
ENSMUSG00000018377=Vezf1	protein_coding	35	64	18	56	1	6	23	14	35	1	125	8	4	2	72	2	1	30	5	2	68	4	0	90	49	3	147	3	4	0	4	2	34	0	3	0	1	108	4	3	124	2	13	20	0	24	0	0
ENSMUSG00000018378=Cuedc1	protein_coding	0	15	0	24	0	1	0	0	0	9	0	0	1	0	0	0	0	0	2	0	1	0	0	1	0	2	0	2	1	2	0	0	0	0	0	3	3	0	0	0	0	0	0	2	43	0	0	0
ENSMUSG00000018379=Srsf1	protein_coding	361	216	754	597	481	266	188	961	813	365	652	587	802	595	639	495	438	515	693	41	657	344	279	265	395	208	427	231	804	888	1039	307	232	339	254	763	580	109	448	314	589	898	358	733	610	402	742	367
ENSMUSG00000018381=Abi3	protein_coding	1	3	0	3	1	2	0	0	35	1	0	0	0	3	0	0	2	0	0	0	0	0	3	0	9	0	25	0	0	0	0	0	4	0	0	0	0	0	0	0	0	0	0	0	0	2	0	43
ENSMUSG00000018387=Shroom1	protein_coding	0	0	0	0	0	0	0	0	0	0	0	0	0	0	0	0	0	0	0	0	0	0	0	0	0	0	0	0	0	0	0	0	0	0	0	0	0	0	0	0	0	0	0	0	0	0	0	0
ENSMUSG00000018395=Kif3a	protein_coding	39	1	34	70	63	0	0	62	71	3	48	295	31	56	3	3	0	34	4	12	2	2	0	61	25	15	0	2	153	3	0	41	14	82	295	14	90	11	1	2	13	1	8	26	25	31	26	54
ENSMUSG00000018398=Sept8	protein_coding	0	150	1	10	0	0	1	25	11	71	1	14	1	1	16	0	0	1	1	3	54	1	12	0	0	0	4	1	18	15	2	1	0	0	0	0	5	2	0	0	0	0	2	12	1	14	0	8
ENSMUSG00000018401=Mtmr4	protein_coding	1	0	5	190	11	108	10	199	43	117	84	6	13	45	56	5	1	0	18	2	60	8	32	5	203	7	0	0	49	22	10	160	135	87	5	1	3	0	2	131	10	15	7	4	0	3	1	439
ENSMUSG00000018405=Mrm1	protein_coding	34	1	5	4	70	5	8	0	3	0	69	0	123	10	105	4	0	44	2	11	5	0	0	69	3	0	1	6	0	1	4	1	0	25	3	7	4	3	1	3	1	25	43	1	0	0	7	0
ENSMUSG00000018411=Mapt	protein_coding	0	0	7	1	0	13	23	4	71	3	1	109	106	8	2	2	0	26	0	7	2	0	0	0	17	1	0	0	0	2	3	0	3	0	0	2	5	0	107	4	4	0	0	1	3	2	11	0
ENSMUSG00000018412=Kansl1	protein_coding	47	48	58	35	83	3	104	136	84	39	75	104	187	25	76	137	100	93	119	10	153	109	112	10	34	83	11	63	134	197	119	166	17	137	114	10	19	119	207	15	104	18	247	139	21	4	3	35
ENSMUSG00000018415=Gid4	protein_coding	104	64	89	87	49	197	14	59	111	122	201	126	168	265	151	54	88	24	8	9	8	85	13	111	34	77	240	55	10	7	4	11	33	63	128	77	50	4	23	81	52	2	15	253	20	9	17	9
ENSMUSG00000018417=Myo1b	protein_coding	60	42	70	99	61	60	27	37	145	11	52	78	32	25	248	8	5	11	19	16	18	58	145	52	45	158	11	0	32	132	5	46	19	53	125	150	184	2	226	5	4	29	4	117	74	75	130	44
ENSMUSG00000018425=Dhx40	protein_coding	263	282	32	49	134	137	20	5	84	11	15	21	41	26	361	76	4	75	193	6	257	65	41	241	72	731	147	176	35	16	385	551	65	12	3	8	109	362	583	226	17	19	345	12	39	72	107	27
ENSMUSG00000018427=Ypel2	protein_coding	0	0	0	10	0	9	0	0	31	1	0	1	1	7	1	3	0	0	0	0	0	1	1	4	2	72	1	11	0	0	0	0	2	0	1	1	0	0	16	0	1	29	0	0	3	1	39	0
ENSMUSG00000018428=Akap1	protein_coding	140	192	192	347	296	244	24	246	258	299	250	187	225	242	258	198	44	104	147	42	180	146	184	163	136	106	104	13	184	268	1178	109	76	144	348	285	721	483	183	103	383	609	408	208	116	135	379	341
ENSMUSG00000018433=Nol11	protein_coding	354	286	88	84	51	263	107	174	145	54	151	222	192	369	61	230	57	175	130	18	168	39	151	214	94	144	176	250	475	201	131	8	126	18	227	400	620	116	11	78	150	460	190	83	356	215	211	45
ENSMUSG00000018442=Derl2	protein_coding	22	45	96	88	71	7	4	61	77	6	1	6	119	73	207	3	11	30	159	3	69	4	5	126	53	52	9	27	1	2	183	15	29	3	144	101	42	7	55	5	115	38	10	11	3	122	135	132
ENSMUSG00000018446=C1qbp	protein_coding	957	497	529	1185	1013	771	301	515	750	548	867	613	1014	897	666	840	159	266	480	72	525	829	716	467	817	686	889	668	738	974	878	1088	864	210	105	362	614	251	421	406	740	857	872	353	238	741	853	869
ENSMUSG00000018449=Rpain	protein_coding	61	8	151	54	125	4	20	1	10	27	13	141	140	136	4	2	5	1	2	3	71	34	25	0	5	2	3	6	2	47	29	2	2	1	0	17	2	10	0	55	0	18	3	13	199	56	22	1
ENSMUSG00000018459=Slc13a3	protein_coding	0	0	1	0	0	0	0	0	0	0	0	0	0	0	2	0	0	0	1	0	1	0	0	0	0	0	0	0	0	1	0	0	1	0	0	1	0	0	0	1	0	0	2	1	0	0	1	1
ENSMUSG00000018470=Kcnab3	protein_coding	0	87	66	36	0	0	1	0	0	0	0	1	3	0	0	0	0	0	1	1	0	0	0	0	6	0	0	0	1	25	1	0	9	0	0	0	0	0	0	0	0	0	0	2	0	0	0	0
ENSMUSG00000018474=Chd3	protein_coding	0	10	32	4	46	16	0	0	0	25	2	0	1	8	5	0	0	0	1	10	1	4	10	3	23	24	27	0	54	60	4	203	15	0	0	118	4	1	12	40	3	0	1	0	1	135	1	0
ENSMUSG00000018476=Kdm6b	protein_coding	1	39	3	8	14	3	0	0	32	5	0	2	11	1	0	0	0	1	0	0	0	0	0	0	11	1	0	4	9	3	1	41	25	0	6	0	0	3	33	3	0	2	1	1	0	0	0	0
ENSMUSG00000018479=1700125H20Rik	protein_coding	0	0	0	2	2	0	3	0	1	1	1	1	0	0	1	0	0	0	4	1	2	0	0	0	0	1	0	0	0	0	1	1	1	0	0	0	0	0	0	0	0	0	1	0	1	0	0	0
ENSMUSG00000018481=Appbp2	protein_coding	94	93	239	220	106	161	71	314	165	110	258	355	371	93	325	391	49	69	40	33	83	29	104	430	107	94	323	32	622	220	475	41	89	74	61	30	31	239	184	43	152	328	30	27	76	200	455	212
ENSMUSG00000018486=Wnt9b	protein_coding	0	0	0	0	0	0	0	0	0	0	0	0	0	0	0	0	0	0	0	0	0	0	0	0	0	1	0	0	0	0	0	0	0	0	0	0	0	0	0	0	0	0	0	0	0	0	0	0
ENSMUSG00000018500=Adora2b	protein_coding	0	0	0	0	0	0	0	0	0	0	15	0	0	0	0	0	0	0	0	0	0	0	0	0	0	0	0	0	0	0	0	0	0	0	0	0	0	0	0	0	0	0	0	0	40	0	0	0
ENSMUSG00000018501=Ncor1	protein_coding	231	605	403	414	286	240	95	509	338	535	320	292	421	510	578	383	181	264	131	26	421	421	249	556	273	322	388	447	101	384	856	298	284	438	757	462	274	142	1019	348	436	457	1208	418	726	188	380	215
ENSMUSG00000018507=Trpv2	protein_coding	0	0	12	0	1	0	0	0	0	0	0	0	0	0	2	0	0	0	0	0	0	0	0	0	0	0	0	0	0	0	0	0	0	0	1	0	0	0	0	0	0	0	0	0	0	0	0	0
ENSMUSG00000018509=Cenpv	protein_coding	124	58	52	83	136	51	11	40	225	131	63	349	47	299	175	77	32	9	21	20	38	83	103	24	81	137	35	58	6	47	25	275	79	33	3	133	79	79	2	27	27	93	42	14	32	35	187	105
ENSMUSG00000018537=Pcgf2	protein_coding	3	0	4	12	19	14	6	8	8	2	20	2	2	4	19	20	2	6	0	2	41	4	2	0	11	5	31	13	2	15	10	8	11	1	0	0	0	1	10	5	8	6	4	0	2	28	24	0
ENSMUSG00000018541=Cwc25	protein_coding	9	79	12	3	62	94	0	2	2	118	37	102	5	17	1	0	7	0	57	0	63	10	5	37	72	5	24	1	1	98	27	3	40	52	23	92	4	8	10	17	33	84	4	28	5	2	1	0
ENSMUSG00000018543=1700001P01Rik	protein_coding	0	1	0	0	0	0	0	0	0	0	0	0	0	0	0	0	0	0	0	0	5	0	0	0	0	0	1	0	0	0	0	0	0	11	0	0	0	0	1	0	24	10	41	0	0	0	0	0
ENSMUSG00000018547=Pip4k2b	protein_coding	4	71	12	58	54	6	14	23	57	42	30	21	85	47	13	53	8	7	5	2	6	23	8	1	38	58	56	41	20	44	30	38	42	3	6	2	16	10	1	5	57	4	1	2	9	105	82	11
ENSMUSG00000018548=Trim37	protein_coding	224	117	279	152	23	121	91	25	40	105	197	89	111	184	116	37	53	16	69	25	34	392	49	9	73	251	95	14	334	155	26	1	124	72	4	307	17	477	222	19	428	73	32	152	37	56	50	41
ENSMUSG00000018554=Ybx2	protein_coding	2	129	0	19	3	44	4	0	13	3	2	0	21	2	1	0	0	0	1	0	0	1	6	0	6	0	0	0	0	0	0	0	11	0	0	38	0	3	0	0	1	0	3	2	0	0	8	0
ENSMUSG00000018559=Ctdnep1	protein_coding	99	158	133	65	23	107	6	57	90	79	137	63	183	39	21	150	15	57	4	8	107	90	72	94	48	18	106	13	107	94	166	150	46	26	51	33	22	49	9	41	24	180	6	109	64	65	86	6
ENSMUSG00000018565=Elp5	protein_coding	390	95	200	73	205	76	130	594	435	171	286	391	294	298	90	41	46	60	393	15	298	49	114	67	227	332	313	63	246	145	150	18	160	93	86	581	279	7	124	314	290	218	293	183	191	218	87	169
ENSMUSG00000018566=Slc2a4	protein_coding	0	0	0	0	0	0	0	0	0	0	1	0	0	0	0	0	0	0	0	0	0	0	0	0	0	0	0	0	0	0	0	0	0	0	0	0	0	0	0	0	0	0	0	0	0	0	0	0
ENSMUSG00000018567=Gabarap	protein_coding	56	44	108	54	105	51	24	83	72	116	143	54	8	100	80	358	23	90	100	6	80	65	9	69	87	48	35	102	110	182	311	12	44	16	36	5	33	9	74	40	116	257	183	1	21	30	207	165
ENSMUSG00000018569=Cldn7	protein_coding	0	0	0	11	0	0	0	0	1	91	4	0	0	0	0	0	0	1	1	0	0	3	1	0	1	1	0	48	1	0	0	0	0	0	0	1	0	0	0	0	0	17	2	0	0	0	0	0
ENSMUSG00000018570=2810408A11Rik	protein_coding	19	1	14	71	0	3	0	0	8	0	0	1	39	3	94	4	0	0	0	2	0	1	0	0	2	0	173	22	2	0	1	0	0	0	4	0	5	1	0	14	1	2	0	32	179	0	13	0
ENSMUSG00000018572=Phf23	protein_coding	173	254	402	156	247	127	40	309	47	81	203	213	251	212	467	140	68	42	88	21	118	146	54	302	71	210	108	4	34	175	12	69	85	63	68	66	46	70	226	23	142	184	174	37	195	84	207	136
ENSMUSG00000018574=Acadvl	protein_coding	59	22	15	2	40	14	146	32	27	5	9	2	75	12	7	153	35	1	2	0	22	144	8	115	2	0	1	12	174	0	192	7	1	90	6	2	70	22	336	4	61	2	4	0	23	69	44	0
ENSMUSG00000018581=Dnah11	protein_coding	7	31	0	9	14	2	2	0	21	2	45	0	13	6	0	5	0	0	3	1	33	1	20	1	1	0	45	62	18	1	1	79	1	0	0	3	0	4	1	6	1	1	4	0	2	9	0	32
ENSMUSG00000018583=G3bp1	protein_coding	265	551	656	557	411	408	195	732	1078	264	655	531	697	319	411	371	239	261	304	90	476	266	291	202	426	271	152	361	689	972	475	162	416	428	137	228	446	209	244	197	327	344	255	580	504	420	567	364
ENSMUSG00000018585=Atox1	protein_coding	301	213	349	238	145	47	20	151	414	385	205	230	243	245	159	62	38	25	38	38	26	77	99	51	377	80	115	102	83	126	40	51	212	20	16	12	53	64	24	22	223	77	52	52	37	182	44	54
ENSMUSG00000018589=Glra2	protein_coding	0	0	0	1	0	0	0	0	0	0	0	0	0	0	0	0	0	0	0	0	0	0	0	0	0	0	0	0	0	0	1	0	1	0	0	1	0	0	0	1	0	0	1	0	0	0	0	0
ENSMUSG00000018593=Sparc	protein_coding	111	282	267	178	219	77	81	380	106	938	154	222	343	187	607	142	80	86	156	32	346	136	51	289	207	126	126	378	321	474	253	421	126	373	18	271	356	273	1613	87	75	170	19	160	40	45	463	68
ENSMUSG00000018595=Glra4	protein_coding	0	0	0	0	5	0	0	0	0	0	0	0	0	0	9	0	0	0	0	0	0	0	0	0	0	0	0	0	0	0	5	1	0	0	0	0	0	12	0	0	0	0	0	0	0	48	0	25
ENSMUSG00000018599=Mief2	protein_coding	69	4	26	35	0	10	1	0	1	31	3	43	20	0	0	11	1	6	5	1	5	8	1	1	1	2	3	46	1	0	45	26	0	0	0	1	0	0	0	2	0	2	2	0	0	0	0	0
ENSMUSG00000018604=Tbx3	protein_coding	23	53	23	26	44	3	41	193	100	29	3	9	189	15	113	52	9	0	34	3	63	33	7	198	54	114	16	2	3	124	11	6	49	146	9	1	10	12	61	11	65	18	4	0	6	2	29	5
ENSMUSG00000018620=Mmp20	protein_coding	0	0	2	0	0	0	0	0	0	0	0	0	0	0	2	0	0	0	0	0	0	0	0	0	0	0	0	0	0	1	0	0	0	0	0	0	0	0	0	0	0	1	0	0	0	0	0	0
ENSMUSG00000018623=Mmp7	protein_coding	0	0	0	0	0	0	0	0	0	0	0	0	0	0	0	0	0	0	0	0	0	0	0	0	0	0	0	0	0	0	0	0	0	0	0	0	0	0	0	0	0	0	0	0	0	0	0	0
ENSMUSG00000018634=Crhr1	protein_coding	0	0	0	0	0	0	0	0	0	0	0	0	0	0	0	0	0	0	0	0	0	0	0	0	0	0	0	0	0	0	0	0	0	0	0	0	0	0	0	0	0	0	0	0	0	0	0	0
ENSMUSG00000018648=Dusp14	protein_coding	24	0	73	71	1	2	18	0	1	4	0	8	37	49	17	2	2	1	4	1	4	36	2	103	24	0	1	1	2	29	48	18	6	5	3	0	48	6	2	1	6	0	1	0	5	0	2	10
ENSMUSG00000018651=Tada2a	protein_coding	9	151	135	130	158	356	72	80	194	279	280	68	369	54	94	351	80	189	26	12	45	99	208	151	146	329	20	266	32	484	282	250	146	169	105	150	366	240	41	451	277	581	25	175	49	408	212	209
ENSMUSG00000018654=Ikzf1	protein_coding	0	0	0	2	0	0	0	0	2	1	0	0	0	0	0	0	0	0	0	0	0	0	0	0	0	0	0	0	0	0	0	0	0	0	0	0	1	0	0	0	0	0	0	0	12	0	0	0
ENSMUSG00000018656=Tcaf3	protein_coding	0	0	0	0	0	0	0	0	0	0	0	0	0	0	0	0	0	0	0	0	0	0	0	0	0	0	0	0	0	0	0	0	0	0	0	0	0	0	0	0	0	0	0	0	0	0	0	0
ENSMUSG00000018659=Pnpo	protein_coding	45	53	108	48	229	1	69	105	1	108	100	70	5	118	153	7	22	100	2	9	39	30	112	118	51	194	12	193	212	146	211	6	31	5	134	48	36	31	187	5	74	10	4	0	20	6	3	0
ENSMUSG00000018661=Cog1	protein_coding	34	154	55	35	76	59	2	151	167	31	115	113	96	19	45	20	142	49	23	4	24	104	1	107	53	11	121	37	338	77	181	55	42	23	7	110	27	13	0	6	77	112	11	79	9	29	17	226
ENSMUSG00000018666=Cbx1	protein_coding	120	109	88	167	142	25	101	156	64	162	84	76	210	240	126	87	122	10	97	14	105	36	3	18	22	87	109	93	78	94	277	109	21	97	4	59	24	87	65	249	117	200	490	71	12	71	75	135
ENSMUSG00000018669=Cdk5rap3	protein_coding	98	267	71	218	166	258	40	221	249	178	154	217	197	83	137	185	25	55	203	20	172	71	106	11	55	15	37	47	221	135	309	229	27	106	25	37	122	225	9	15	70	405	14	48	354	94	193	48
ENSMUSG00000018672=Copz2	protein_coding	0	2	1	1	0	0	47	0	0	0	7	22	20	2	0	1	0	11	7	1	0	1	0	0	1	50	1	1	60	0	1	19	0	0	1	0	2	0	0	2	0	46	6	0	5	0	0	0
ENSMUSG00000018677=Slc25a39	protein_coding	1134	795	845	594	1404	555	227	1017	1102	814	715	1048	1485	1488	745	734	216	625	795	59	1205	768	685	731	672	569	897	387	944	1351	382	1181	516	394	86	362	642	347	182	412	724	925	551	310	156	1485	578	1648
ENSMUSG00000018678=Sp2	protein_coding	32	52	9	43	17	12	0	41	88	29	23	21	60	55	29	86	3	3	1	4	11	29	13	21	23	66	8	24	93	2	28	25	8	11	0	0	33	21	3	4	28	9	0	0	5	32	6	0
ENSMUSG00000018697=Aatf	protein_coding	46	167	73	95	113	162	28	79	96	75	60	233	41	90	75	61	56	80	28	5	10	7	197	147	75	226	106	12	309	300	201	69	46	213	223	123	141	79	26	19	33	166	481	95	26	75	115	186
ENSMUSG00000018698=Lhx1	protein_coding	0	0	0	0	0	0	0	0	0	0	0	0	0	0	0	0	0	0	0	0	0	0	0	0	0	0	0	0	0	0	0	0	0	0	0	0	0	0	0	0	0	0	0	0	0	0	0	0
ENSMUSG00000018707=Dync1h1	protein_coding	345	282	302	130	580	134	270	462	400	403	108	164	285	754	350	360	146	177	219	13	69	74	233	506	261	176	186	128	352	221	188	378	327	111	91	119	53	98	423	246	185	261	410	118	280	253	138	211
ENSMUSG00000018727=Cpsf4l	protein_coding	34	0	110	10	261	1070	9	112	39	193	82	44	2	22	83	266	1	2	7	0	85	68	125	5	75	211	13	29	111	47	333	12	71	65	3	98	35	390	27	45	370	147	30	4	431	204	15	0
ENSMUSG00000018733=Pex12	protein_coding	63	2	20	47	127	245	19	19	7	43	31	49	8	55	3	138	9	46	19	5	9	4	1	85	5	11	2	6	161	155	13	23	3	5	1	1	7	146	47	6	2	108	8	132	93	0	0	0
ENSMUSG00000018736=Ndel1	protein_coding	4	53	88	92	1	44	11	66	68	77	45	14	3	29	2	92	2	26	2	1	35	4	91	9	10	1	49	33	1	44	161	6	5	1	28	2	156	80	6	76	11	1	27	1	8	130	13	5
ENSMUSG00000018740=Slc25a35	protein_coding	21	26	60	60	105	40	6	132	58	59	62	55	246	71	30	18	7	62	49	0	36	68	33	108	43	59	30	35	91	39	26	34	41	9	9	10	38	5	39	5	25	40	6	25	3	44	23	110
ENSMUSG00000018750=Zbtb4	protein_coding	0	0	0	0	0	0	35	1	0	1	0	30	1	1	0	0	0	0	12	0	0	0	0	0	0	0	0	0	0	0	0	0	0	0	0	0	0	0	0	0	0	0	0	0	0	0	0	0
ENSMUSG00000018752=Tnfsfm13	protein_coding	0	0	0	6	0	0	0	0	0	0	4	0	1	0	0	0	0	0	0	0	0	0	106	4	1	1	0	0	0	0	4	0	0	0	0	0	0	0	1	1	0	0	0	1	0	0	0	0
ENSMUSG00000018761=Mpdu1	protein_coding	99	60	95	234	97	145	5	455	44	124	29	55	107	42	83	18	14	22	125	7	141	9	28	2	9	3	41	229	8	58	8	94	6	73	10	52	9	2	6	10	360	17	7	2	248	3	37	8
ENSMUSG00000018765=Fxr2	protein_coding	12	68	3	54	61	19	4	1	5	21	1	20	6	4	58	3	2	20	36	0	21	6	9	28	20	112	2	53	0	93	6	5	10	2	0	9	79	72	5	11	70	1	51	3	122	11	2	0
ENSMUSG00000018770=Atp5g3	protein_coding	2916	2476	3433	2555	2094	1456	581	2331	2634	2142	2700	2545	3095	3061	1707	1832	924	846	1483	297	1153	1991	1562	1160	2073	1314	2194	1656	1829	2557	1876	1550	1937	426	421	686	842	935	791	725	1882	2702	1418	774	1276	2369	1078	2059
ENSMUSG00000018774=Cd68	protein_coding	0	0	0	27	0	6	0	0	0	0	28	0	1	35	0	2	0	22	2	2	2	1	0	0	0	9	0	2	0	1	2	0	0	0	0	1	0	24	176	5	4	1	2	0	0	0	0	0
ENSMUSG00000018776=Slc35g3	protein_coding	0	0	0	0	0	0	0	0	0	0	0	0	0	0	0	0	0	0	0	0	0	0	0	0	0	0	0	0	0	0	0	0	0	0	0	0	0	0	0	0	0	0	0	0	0	0	0	0
ENSMUSG00000018796=Acsl1	protein_coding	3	0	182	26	0	178	5	157	3	3	98	18	4	5	0	1	34	125	137	3	27	1	10	1	5	39	22	136	3	5	5	0	1	12	11	23	77	76	63	12	3	4	4	2	2	0	1	0
ENSMUSG00000018800=Abca5	protein_coding	0	0	68	2	0	0	0	0	23	0	36	0	216	17	6	0	2	0	1	1	34	0	0	0	0	0	0	0	1	0	0	0	0	0	215	13	0	0	18	0	1	0	0	0	0	0	0	0
ENSMUSG00000018809=Smyd4	protein_coding	0	2	0	15	1	0	7	15	1	98	4	5	28	35	9	9	0	0	1	1	2	31	30	2	18	0	38	26	1	9	1	0	14	2	51	70	0	0	2	19	18	1	1	1	45	2	0	40
ENSMUSG00000018819=Lsp1	protein_coding	0	0	0	0	0	0	0	0	0	0	0	0	0	0	0	0	0	0	0	0	0	0	0	0	0	0	0	0	0	0	0	0	0	0	0	0	0	0	0	0	0	0	0	0	0	0	0	0
ENSMUSG00000018820=Zfyve27	protein_coding	2	1	17	2	39	0	24	0	66	7	2	0	48	2	2	0	2	0	0	1	3	7	0	0	27	7	0	0	0	0	0	33	25	0	0	9	0	1	34	2	7	0	1	0	0	0	16	20
ENSMUSG00000018821=Avpi1	protein_coding	89	65	87	176	115	142	141	223	28	233	260	197	103	18	188	381	35	130	239	14	95	198	128	139	24	78	40	54	151	165	591	199	20	131	120	141	72	102	412	38	230	229	17	2	8	210	43	1
ENSMUSG00000018822=Sfrp5	protein_coding	0	0	0	0	0	0	0	0	0	4	0	0	0	0	0	0	0	0	0	0	0	0	0	0	0	0	0	0	0	0	0	0	0	0	0	0	0	0	0	0	0	0	0	0	0	0	0	0
ENSMUSG00000018830=Myh11	protein_coding	1	0	0	1	0	0	1	0	1	0	0	1	0	1	0	0	0	0	0	0	1	0	0	1	0	0	0	0	1	0	0	0	0	0	0	1	0	0	0	0	0	0	0	0	0	0	0	0
ENSMUSG00000018841=Rad51d	protein_coding	97	0	44	23	5	55	2	25	28	108	14	74	137	12	2	17	30	2	177	6	3	4	30	38	132	52	4	70	1	52	162	5	68	9	0	1	23	4	237	6	38	5	18	0	2	0	12	4
ENSMUSG00000018844=Fndc8	protein_coding	0	0	0	0	0	0	0	0	0	0	0	0	0	0	0	0	0	0	0	0	0	0	0	0	0	0	0	0	0	0	0	0	0	0	0	0	0	0	0	0	0	0	0	0	0	0	0	0
ENSMUSG00000018845=Unc45b	protein_coding	0	0	0	0	0	0	0	0	0	0	0	0	0	0	0	0	0	0	0	0	0	1	0	0	0	0	0	0	0	0	0	0	0	0	8	0	0	0	0	0	0	0	1	0	1	0	0	0
ENSMUSG00000018846=Pank3	protein_coding	3	38	131	65	82	6	1	227	121	115	11	30	141	22	3	69	47	71	15	0	20	50	87	10	71	63	134	9	165	53	28	94	59	30	12	196	82	173	6	3	102	262	8	136	163	50	25	68
ENSMUSG00000018848=Rars	protein_coding	380	441	608	521	740	316	164	637	289	494	740	549	859	583	450	539	224	296	834	48	317	164	322	398	298	313	279	485	337	434	618	702	167	374	684	576	636	499	451	225	234	693	1583	393	147	535	973	204
ENSMUSG00000018849=Wwc1	protein_coding	141	219	39	13	190	38	3	177	161	33	14	125	255	19	13	5	3	146	11	8	3	37	4	1	0	4	0	1	42	155	11	21	4	62	84	6	128	21	90	22	4	59	22	183	4	0	35	255
ENSMUSG00000018858=Ict1	protein_coding	95	104	116	37	135	151	106	186	59	7	264	43	182	69	133	56	16	39	33	7	105	277	102	219	103	76	67	154	65	217	50	159	87	5	68	16	99	88	221	51	103	7	66	133	87	121	121	267
[truncated: 20,061 more rows]
[truncated: 33 more columns]
