# Supplementary material for: High-quality single-cell transcriptomics from ovarian histological sections during folliculogenesis
Source: Life Sci Alliance. 2023 Sep 18;6(11):e202301929. doi: 10.26508/lsa.202301929 (PMC10507249; doi:10.26508/lsa.202301929)
Supplement: Supplementary file 2 [file LSA-2023-01929_SdataF3.xlsx]

## Sheet: Read count
							LCM ES	LCM ES	LCM ES	LCM ES	LCM ES	Fresh ES	Fresh ES	Fresh ES	Fresh ES	Fresh ES
transcript_id	gene_id	gene_biotype	Site1_chr	Site1_location	Site2_chr	Site2_location	LCMES_20210330_22_S19	LCMES_20210330_31_S13	LCMES_20210330_4_S11	LCMES_20210330_5_S14	LCMES_20210330_8_S16	RMES_20210331_17_S8	RMES_20210331_19_S10	RMES_20210331_35_S5	RMES_20210331_45_S6	RMES_20210331_4_S2
ENSMUST00000130201	ENSMUSG00000033845	protein_coding	chr1	4774516	chr1	4777525	3	8	34	1	28	8	1	14	27	17
ENSMUST00000130201	ENSMUSG00000033845	protein_coding	chr1	4776801	chr1	4777525	34	40	91	61	93	109	50	67	24	43
ENSMUST00000130201	ENSMUSG00000033845	protein_coding	chr1	4777648	chr1	4782568	11	50	78	42	93	101	46	59	52	96
ENSMUST00000130201	ENSMUSG00000033845	protein_coding	chr1	4782733	chr1	4783951	20	51	107	19	149	145	70	101	75	125
ENSMUST00000130201	ENSMUSG00000033845	protein_coding	chr1	4784105	chr1	4785573	0	0	0	0	21	31	10	3	4	48
ENSMUST00000134384	ENSMUSG00000025903	protein_coding	chr1	4808486	chr1	4828584	0	0	23	0	0	0	9	0	0	0
ENSMUST00000134384	ENSMUSG00000025903	protein_coding	chr1	4828649	chr1	4830268	0	0	46	0	0	0	12	0	0	0
ENSMUST00000134384	ENSMUSG00000025903	protein_coding	chr1	4830315	chr1	4832311	0	0	30	0	0	0	5	0	0	0
ENSMUST00000134384	ENSMUSG00000025903	protein_coding	chr1	4832381	chr1	4837001	0	0	28	0	0	0	7	0	0	0
ENSMUST00000134384	ENSMUSG00000025903	protein_coding	chr1	4839488	chr1	4840956	0	5	56	0	0	1	7	0	0	0
ENSMUST00000134384	ENSMUSG00000025903	protein_coding	chr1	4841132	chr1	4844963	0	0	43	0	0	11	18	0	0	0
ENSMUST00000155020	ENSMUSG00000104217	protein_coding	chr1	4866391	chr1	4866640	0	0	0	0	0	1	0	1	0	1
ENSMUST00000155020	ENSMUSG00000104217	protein_coding	chr1	4867532	chr1	4878027	0	0	0	0	4	18	0	2	0	27
ENSMUST00000081551	ENSMUSG00000033813	protein_coding	chr1	4886831	chr1	4889457	0	0	0	0	0	3	0	0	0	5
ENSMUST00000081551	ENSMUSG00000033813	protein_coding	chr1	4889602	chr1	4890740	1	0	0	0	0	15	0	5	13	10
ENSMUST00000081551	ENSMUSG00000033813	protein_coding	chr1	4892069	chr1	4893417	0	0	0	0	5	12	0	9	14	27
ENSMUST00000081551	ENSMUSG00000033813	protein_coding	chr1	4893563	chr1	4894934	0	0	7	0	1	9	0	2	17	22
ENSMUST00000081551	ENSMUSG00000033813	protein_coding	chr1	4895005	chr1	4896356	0	0	13	0	6	10	0	8	13	24
ENSMUST00000192847	ENSMUSG00000033793	protein_coding	chr1	5135937	chr1	5143750	0	0	0	0	0	0	0	3	2	0
ENSMUST00000192847	ENSMUSG00000033793	protein_coding	chr1	5143851	chr1	5149948	0	6	0	0	0	0	3	11	46	0
ENSMUST00000192847	ENSMUSG00000033793	protein_coding	chr1	5150061	chr1	5162105	0	8	0	0	0	0	3	5	20	0
ENSMUST00000027040	ENSMUSG00000025907	protein_coding	chr1	6270827	chr1	6272701	0	10	0	0	0	13	0	0	0	0
ENSMUST00000140295	ENSMUSG00000025909	protein_coding	chr1	8816116	chr1	8839948	0	1	0	0	0	1	0	0	0	0
ENSMUST00000140295	ENSMUSG00000025909	protein_coding	chr1	8936637	chr1	8941608	0	0	0	0	0	6	0	2	8	0
ENSMUST00000027050	ENSMUSG00000025917	protein_coding	chr1	10025063	chr1	10027103	45	85	183	166	179	213	87	170	139	101
ENSMUST00000027050	ENSMUSG00000025917	protein_coding	chr1	10027251	chr1	10030599	42	52	118	126	77	110	61	101	62	35
ENSMUST00000027050	ENSMUSG00000025917	protein_coding	chr1	10030710	chr1	10032339	1	1	7	12	3	11	4	14	5	0
ENSMUST00000027050	ENSMUSG00000025917	protein_coding	chr1	10032424	chr1	10033258	30	26	12	36	28	60	30	54	69	26
ENSMUST00000027050	ENSMUSG00000025917	protein_coding	chr1	10033323	chr1	10034008	9	14	0	11	6	37	37	57	62	18
ENSMUST00000027050	ENSMUSG00000025917	protein_coding	chr1	10034136	chr1	10034929	0	1	0	0	4	16	0	20	15	9
ENSMUST00000027050	ENSMUSG00000025917	protein_coding	chr1	10035163	chr1	10037670	0	0	0	0	0	4	0	2	5	13
ENSMUST00000027050	ENSMUSG00000025917	protein_coding	chr1	10035163	chr1	10037919	0	0	0	0	0	0	0	4	32	0
ENSMUST00000071087	ENSMUSG00000056763	protein_coding	chr1	10126479	chr1	10127423	0	0	0	0	8	0	0	2	0	0
ENSMUST00000071087	ENSMUSG00000056763	protein_coding	chr1	10127563	chr1	10129986	1	0	0	0	9	1	0	0	2	0
ENSMUST00000071087	ENSMUSG00000056763	protein_coding	chr1	10130032	chr1	10132454	1	0	0	0	9	0	0	0	2	0
ENSMUST00000071087	ENSMUSG00000056763	protein_coding	chr1	10132517	chr1	10133164	1	0	0	0	3	0	0	0	4	0
ENSMUST00000071087	ENSMUSG00000056763	protein_coding	chr1	10133273	chr1	10134092	14	0	0	0	1	0	0	1	7	0
ENSMUST00000071087	ENSMUSG00000056763	protein_coding	chr1	10134230	chr1	10135934	11	0	1	6	5	0	0	0	7	1
ENSMUST00000177608	ENSMUSG00000016918	protein_coding	chr1	12798115	chr1	12805911	0	0	0	0	0	0	0	0	3	1
ENSMUST00000047577	ENSMUSG00000042414	protein_coding	chr1	13115881	chr1	13118763	0	1	0	0	0	0	0	2	6	0
ENSMUST00000027068	ENSMUSG00000025935	protein_coding	chr1	13566396	chr1	13569471	0	1	0	0	0	0	0	1	1	0
ENSMUST00000027068	ENSMUSG00000025935	protein_coding	chr1	13569631	chr1	13569939	0	12	0	0	0	0	1	36	11	12
ENSMUST00000027068	ENSMUSG00000025935	protein_coding	chr1	13571907	chr1	13572004	0	5	0	2	0	0	4	12	0	0
ENSMUST00000027068	ENSMUSG00000025935	protein_coding	chr1	13576452	chr1	13578100	0	1	0	0	0	0	4	0	0	0
ENSMUST00000027068	ENSMUSG00000025935	protein_coding	chr1	13578158	chr1	13579450	0	5	0	0	0	0	1	0	0	0
ENSMUST00000027071	ENSMUSG00000025937	protein_coding	chr1	13626904	chr1	13627356	0	1	0	0	7	8	3	16	12	1
ENSMUST00000027071	ENSMUSG00000025937	protein_coding	chr1	13627437	chr1	13630065	18	16	3	12	64	64	12	83	44	9
ENSMUST00000027071	ENSMUSG00000025937	protein_coding	chr1	13630213	chr1	13638231	6	1	0	12	34	29	7	64	26	6
ENSMUST00000027071	ENSMUSG00000025937	protein_coding	chr1	13638409	chr1	13647385	0	1	0	1	0	4	0	13	4	0
ENSMUST00000027071	ENSMUSG00000025937	protein_coding	chr1	13647511	chr1	13650721	0	1	0	3	12	12	2	15	6	0
ENSMUST00000027071	ENSMUSG00000025937	protein_coding	chr1	13650884	chr1	13660329	0	0	0	0	33	35	5	48	53	6
ENSMUST00000188371	ENSMUSG00000025925	protein_coding	chr1	15805957	chr1	15807641	0	0	0	0	26	0	1	2	0	0
ENSMUST00000188371	ENSMUSG00000025925	protein_coding	chr1	15807736	chr1	15813041	0	0	0	0	3	0	0	2	0	0
ENSMUST00000188371	ENSMUSG00000025925	protein_coding	chr1	15831566	chr1	15833401	3	0	3	0	0	3	14	8	16	1
ENSMUST00000188371	ENSMUSG00000025925	protein_coding	chr1	15833489	chr1	15838182	0	0	5	0	3	4	5	4	5	0
ENSMUST00000188371	ENSMUSG00000025925	protein_coding	chr1	15838288	chr1	15842921	1	0	1	0	1	7	0	4	0	0
ENSMUST00000058437	ENSMUSG00000043716	protein_coding	chr1	16101359	chr1	16101727	105	69	256	98	303	289	367	105	253	163
ENSMUST00000058437	ENSMUSG00000043716	protein_coding	chr1	16101931	chr1	16102486	22	0	21	78	123	101	0	26	0	68
ENSMUST00000058437	ENSMUSG00000043716	protein_coding	chr1	16101936	chr1	16102490	3183	2776	4331	2994	6299	6279	3272	2981	4722	4056
ENSMUST00000058437	ENSMUSG00000043716	protein_coding	chr1	16102589	chr1	16106577	0	1	0	0	0	0	1	0	1	0
ENSMUST00000058437	ENSMUSG00000043716	protein_coding	chr1	16102598	chr1	16102692	85	51	64	56	126	123	52	51	19	97
ENSMUST00000058437	ENSMUSG00000043716	protein_coding	chr1	16102599	chr1	16102692	1802	1435	2244	1755	3007	3130	1890	1707	2316	2133
ENSMUST00000027053	ENSMUSG00000025921	protein_coding	chr1	16102599	chr1	16107453	1	0	0	0	0	0	1	0	0	0
ENSMUST00000058437	ENSMUSG00000043716	protein_coding	chr1	16102829	chr1	16103168	1839	1361	2286	1745	3293	3439	2122	1860	2671	2305
ENSMUST00000058437	ENSMUSG00000043716	protein_coding	chr1	16103334	chr1	16103510	1498	938	1772	1303	2675	3405	2035	1635	2716	2013
ENSMUST00000058437	ENSMUSG00000043716	protein_coding	chr1	16103545	chr1	16118282	0	0	1	0	0	1	0	1	0	0
ENSMUST00000058437	ENSMUSG00000043716	protein_coding	chr1	16103684	chr1	16104365	74	36	77	66	106	167	167	88	159	100
ENSMUST00000188641	ENSMUSG00000079658	protein_coding	chr1	16643478	chr1	16645686	15	9	39	19	38	19	30	27	21	29
ENSMUST00000188641	ENSMUSG00000079658	protein_coding	chr1	16645829	chr1	16647955	2	7	20	7	11	17	5	14	24	9
ENSMUST00000115352	ENSMUSG00000079658	protein_coding	chr1	16648007	chr1	16656992	0	0	0	0	1	1	0	0	1	0
ENSMUST00000053266	ENSMUSG00000041859	protein_coding	chr1	20726060	chr1	20803547	1	0	1	1	0	0	0	0	0	0
ENSMUST00000053266	ENSMUSG00000041859	protein_coding	chr1	20803265	chr1	20857677	0	1	0	1	0	0	0	1	0	0
ENSMUST00000053266	ENSMUSG00000041859	protein_coding	chr1	20803654	chr1	20804817	72	99	158	75	177	243	114	152	170	143
ENSMUST00000053266	ENSMUSG00000041859	protein_coding	chr1	20804907	chr1	20805263	45	58	71	30	147	203	109	107	158	135
ENSMUST00000053266	ENSMUSG00000041859	protein_coding	chr1	20805339	chr1	20805797	18	49	41	6	103	135	75	97	125	116
ENSMUST00000053266	ENSMUSG00000041859	protein_coding	chr1	20805900	chr1	20806742	1	1	6	0	26	36	19	21	40	20
ENSMUST00000053266	ENSMUSG00000041859	protein_coding	chr1	20806882	chr1	20808721	0	3	12	0	54	122	21	65	102	54
ENSMUST00000053266	ENSMUSG00000041859	protein_coding	chr1	20808871	chr1	20809596	0	0	0	0	1	3	0	1	1	0
ENSMUST00000053266	ENSMUSG00000041859	protein_coding	chr1	20809722	chr1	20810058	0	0	0	0	0	20	1	19	23	14
ENSMUST00000053266	ENSMUSG00000041859	protein_coding	chr1	20810232	chr1	20811965	0	0	0	0	0	3	0	4	5	9
ENSMUST00000027065	ENSMUSG00000025933	protein_coding	chr1	21226679	chr1	21229591	0	0	0	0	0	0	0	0	1	8
ENSMUST00000027067	ENSMUSG00000025934	protein_coding	chr1	21253444	chr1	21254169	1	0	0	0	0	0	0	4	16	4
ENSMUST00000027067	ENSMUSG00000025934	protein_coding	chr1	21257382	chr1	21258848	14	0	0	0	0	0	0	1	24	0
ENSMUST00000027067	ENSMUSG00000025934	protein_coding	chr1	21258980	chr1	21260048	57	0	0	1	0	0	0	13	37	1
ENSMUST00000027067	ENSMUSG00000025934	protein_coding	chr1	21260189	chr1	21262793	47	14	0	10	0	0	0	8	19	3
ENSMUST00000027067	ENSMUSG00000025934	protein_coding	chr1	21262924	chr1	21264843	42	12	0	1	0	0	0	6	17	4
ENSMUST00000063663	ENSMUSG00000026156	protein_coding	chr1	23846563	chr1	23848264	0	0	0	0	3	2	0	28	0	0
ENSMUST00000027339	ENSMUSG00000026155	protein_coding	chr1	23891993	chr1	23922038	0	0	0	0	1	0	0	1	0	0
ENSMUST00000027338	ENSMUSG00000026154	protein_coding	chr1	23996360	chr1	24003147	0	0	0	23	0	0	0	1	2	0
ENSMUST00000027338	ENSMUSG00000026154	protein_coding	chr1	23996360	chr1	24003157	19	18	0	0	24	53	0	8	18	14
ENSMUST00000027338	ENSMUSG00000026154	protein_coding	chr1	24003306	chr1	24005546	21	4	0	14	6	20	0	2	0	0
ENSMUST00000115244	ENSMUSG00000026141	protein_coding	chr1	24563869	chr1	24613382	0	0	1	0	1	0	0	0	0	0
ENSMUST00000115244	ENSMUSG00000026141	protein_coding	chr1	24565670	chr1	24613397	1	0	1	0	0	0	0	0	0	0
ENSMUST00000115244	ENSMUSG00000026141	protein_coding	chr1	24566195	chr1	24614159	0	0	0	1	0	0	0	0	0	1
ENSMUST00000115244	ENSMUSG00000026141	protein_coding	chr1	24580373	chr1	24615441	1	0	0	0	0	0	1	1	0	1
ENSMUST00000115244	ENSMUSG00000026141	protein_coding	chr1	24586472	chr1	24615915	0	0	1	0	0	0	0	0	1	0
ENSMUST00000191471	ENSMUSG00000073725	protein_coding	chr1	24613474	chr1	24685574	0	0	0	0	1	1	2	0	0	0
ENSMUST00000191471	ENSMUSG00000073725	protein_coding	chr1	24614805	chr1	24714568	0	1	0	0	0	1	0	0	1	1
ENSMUST00000191471	ENSMUSG00000073725	protein_coding	chr1	24646925	chr1	24694697	0	1	0	0	0	0	0	0	0	1
ENSMUST00000191471	ENSMUSG00000073725	protein_coding	chr1	24660540	chr1	24688891	0	0	0	0	0	1	0	2	0	0
ENSMUST00000191471	ENSMUSG00000073725	protein_coding	chr1	24744358	chr1	24744866	0	0	2	0	0	0	0	0	3	0
ENSMUST00000191471	ENSMUSG00000073725	protein_coding	chr1	24746954	chr1	24748800	0	0	2	0	0	0	0	0	5	0
ENSMUST00000191471	ENSMUSG00000073725	protein_coding	chr1	24748878	chr1	24762192	0	0	1	0	0	0	0	0	2	0
ENSMUST00000186733	ENSMUSG00000048874	protein_coding	chr1	30821314	chr1	30824210	0	0	10	0	0	0	0	0	0	1
ENSMUST00000027312	ENSMUSG00000026134	protein_coding	chr1	33454304	chr1	33464053	7	0	44	7	7	3	1	11	18	22
ENSMUST00000027312	ENSMUSG00000026134	protein_coding	chr1	33464121	chr1	33480458	13	0	42	6	12	5	3	19	21	18
ENSMUST00000027312	ENSMUSG00000026134	protein_coding	chr1	33479403	chr1	33482307	0	0	0	0	0	1	0	1	0	0
ENSMUST00000027312	ENSMUSG00000026134	protein_coding	chr1	33480540	chr1	33484682	8	0	3	0	7	6	0	21	20	8
ENSMUST00000027312	ENSMUSG00000026134	protein_coding	chr1	33484808	chr1	33512016	10	0	0	0	6	7	4	12	26	13
ENSMUST00000027312	ENSMUSG00000026134	protein_coding	chr1	33514217	chr1	33533296	13	0	0	0	12	1	1	7	25	0
ENSMUST00000027312	ENSMUSG00000026134	protein_coding	chr1	33533363	chr1	33628395	6	0	0	0	7	4	0	8	26	0
ENSMUST00000027312	ENSMUSG00000026134	protein_coding	chr1	33628532	chr1	33630338	7	0	0	0	15	8	0	7	24	0
ENSMUST00000027312	ENSMUSG00000026134	protein_coding	chr1	33630433	chr1	33662246	0	0	0	0	0	3	0	3	16	0
ENSMUST00000027312	ENSMUSG00000026134	protein_coding	chr1	33662366	chr1	33663777	0	0	0	0	0	2	0	0	1	0
ENSMUST00000139143	ENSMUSG00000042197	protein_coding	chr1	33762209	chr1	33765844	0	4	0	6	50	48	9	1	3	0
ENSMUST00000139143	ENSMUSG00000042197	protein_coding	chr1	33765909	chr1	33769721	0	6	0	5	46	41	4	2	2	0
ENSMUST00000139143	ENSMUSG00000042197	protein_coding	chr1	33769907	chr1	33770769	0	6	0	0	8	15	3	1	0	8
ENSMUST00000139143	ENSMUSG00000042197	protein_coding	chr1	33770899	chr1	33772893	0	9	0	0	0	18	0	0	0	5
ENSMUST00000139143	ENSMUSG00000042197	protein_coding	chr1	33773033	chr1	33776269	0	0	0	0	0	51	0	0	1	7
ENSMUST00000183034	ENSMUSG00000103888	protein_coding	chr1	34306651	chr1	34307330	0	0	0	0	0	4	0	1	0	0
ENSMUST00000042493	ENSMUSG00000042111	protein_coding	chr1	34437610	chr1	34437727	0	0	0	0	7	0	0	4	0	0
ENSMUST00000167518	ENSMUSG00000037503	protein_coding	chr1	34817404	chr1	34817997	0	0	18	17	0	22	0	0	0	0
ENSMUST00000167518	ENSMUSG00000037503	protein_coding	chr1	34818126	chr1	34819592	0	0	13	8	0	10	0	0	0	0
ENSMUST00000167518	ENSMUSG00000037503	protein_coding	chr1	34819769	chr1	34819867	0	0	20	6	0	0	0	0	0	0
ENSMUST00000167518	ENSMUSG00000037503	protein_coding	chr1	34820009	chr1	34828767	0	0	18	16	1	0	0	0	0	0
ENSMUST00000167518	ENSMUSG00000037503	protein_coding	chr1	34828847	chr1	34836733	0	0	17	9	1	0	0	0	0	0
ENSMUST00000167518	ENSMUSG00000037503	protein_coding	chr1	34836813	chr1	34842828	0	0	5	2	0	0	0	0	0	0
ENSMUST00000046875	ENSMUSG00000037470	protein_coding	chr1	36144251	chr1	36146032	12	0	3	0	32	0	3	7	13	7
ENSMUST00000046875	ENSMUSG00000037470	protein_coding	chr1	36146185	chr1	36146625	2	0	2	0	13	0	2	3	8	1
ENSMUST00000046875	ENSMUSG00000037470	protein_coding	chr1	36146741	chr1	36150045	1	0	1	0	2	0	1	3	11	1
ENSMUST00000191706	ENSMUSG00000079610	protein_coding	chr1	36539534	chr1	36541824	0	0	0	0	0	0	0	20	2	0
ENSMUST00000191706	ENSMUSG00000079610	protein_coding	chr1	36542062	chr1	36542762	0	0	0	0	0	0	0	15	4	0
ENSMUST00000170295	ENSMUSG00000046337	protein_coding	chr1	36564908	chr1	36578519	0	0	15	0	0	2	20	0	1	2
ENSMUST00000170295	ENSMUSG00000046337	protein_coding	chr1	36578644	chr1	36585916	0	0	3	0	0	0	6	0	0	2
ENSMUST00000170295	ENSMUSG00000046337	protein_coding	chr1	36600220	chr1	36600408	0	4	0	8	0	15	1	2	0	17
ENSMUST00000170295	ENSMUSG00000046337	protein_coding	chr1	36600584	chr1	36600867	0	2	0	7	0	11	3	3	0	6
ENSMUST00000170295	ENSMUSG00000046337	protein_coding	chr1	36600951	chr1	36608417	0	0	0	3	0	6	4	2	1	0
ENSMUST00000170295	ENSMUSG00000046337	protein_coding	chr1	36608531	chr1	36632420	0	0	0	2	0	5	0	2	0	6
ENSMUST00000170295	ENSMUSG00000046337	protein_coding	chr1	36632504	chr1	36635167	0	0	0	7	0	5	5	3	0	0
ENSMUST00000170295	ENSMUSG00000046337	protein_coding	chr1	36635272	chr1	36644210	0	0	0	0	0	2	0	2	0	2
ENSMUST00000170295	ENSMUSG00000046337	protein_coding	chr1	36659425	chr1	36660735	0	0	0	1	0	0	1	1	0	0
ENSMUST00000193210	ENSMUSG00000061518	protein_coding	chr1	36691689	chr1	36692211	123	147	178	152	358	340	211	130	161	165
ENSMUST00000193210	ENSMUSG00000061518	protein_coding	chr1	36692284	chr1	36692451	201	258	312	203	615	528	286	247	275	350
ENSMUST00000193210	ENSMUSG00000061518	protein_coding	chr1	36692550	chr1	36693197	197	197	274	160	616	422	293	181	197	291
ENSMUST00000043951	ENSMUSG00000037351	protein_coding	chr1	36700178	chr1	36700337	0	3	0	0	0	3	8	0	0	0
ENSMUST00000043951	ENSMUSG00000037351	protein_coding	chr1	36700377	chr1	36700536	0	1	0	0	1	2	7	0	0	0
ENSMUST00000043951	ENSMUSG00000037351	protein_coding	chr1	36700597	chr1	36701134	0	0	0	0	2	3	1	0	0	0
ENSMUST00000027291	ENSMUSG00000026117	protein_coding	chr1	36781029	chr1	36781119	0	0	3	0	0	0	6	1	0	0
ENSMUST00000027291	ENSMUSG00000026117	protein_coding	chr1	36781458	chr1	36782461	0	0	1	0	0	0	4	1	0	0
ENSMUST00000027290	ENSMUSG00000026116	protein_coding	chr1	36793205	chr1	36794044	0	1	0	0	0	0	5	1	13	4
ENSMUST00000027290	ENSMUSG00000026116	protein_coding	chr1	36794198	chr1	36794804	0	0	0	0	0	1	0	2	14	3
ENSMUST00000027290	ENSMUSG00000026116	protein_coding	chr1	36794901	chr1	36795101	0	2	0	0	0	0	0	0	4	2
ENSMUST00000027289	ENSMUSG00000050122	protein_coding	chr1	37115789	chr1	37123951	0	0	0	0	0	0	12	0	0	1
ENSMUST00000027289	ENSMUSG00000050122	protein_coding	chr1	37129060	chr1	37135435	0	0	0	0	0	0	47	0	0	1
ENSMUST00000027289	ENSMUSG00000050122	protein_coding	chr1	37135565	chr1	37137730	0	1	0	0	0	0	40	0	0	0
ENSMUST00000027289	ENSMUSG00000050122	protein_coding	chr1	37137887	chr1	37141091	1	1	0	0	0	0	27	0	0	0
ENSMUST00000027286	ENSMUSG00000026112	protein_coding	chr1	37420627	chr1	37428342	0	0	0	3	0	0	1	3	3	0
ENSMUST00000027286	ENSMUSG00000026112	protein_coding	chr1	37428425	chr1	37429869	0	0	0	14	4	0	0	0	21	0
ENSMUST00000114925	ENSMUSG00000026111	protein_coding	chr1	37430282	chr1	37431293	4	0	0	1	0	10	0	3	0	9
ENSMUST00000114925	ENSMUSG00000026111	protein_coding	chr1	37431576	chr1	37432551	17	6	0	2	4	11	1	11	3	10
ENSMUST00000114925	ENSMUSG00000026111	protein_coding	chr1	37432671	chr1	37437162	20	8	0	13	30	17	10	19	1	24
ENSMUST00000114925	ENSMUSG00000026111	protein_coding	chr1	37437301	chr1	37437377	16	2	2	4	16	10	2	5	0	7
ENSMUST00000114925	ENSMUSG00000026111	protein_coding	chr1	37437478	chr1	37438682	16	3	2	2	12	11	6	3	5	5
ENSMUST00000139725	ENSMUSG00000026088	protein_coding	chr1	37879363	chr1	37879560	0	0	0	0	0	4	1	0	0	0
ENSMUST00000139725	ENSMUSG00000026088	protein_coding	chr1	37879620	chr1	37880933	4	2	1	2	5	17	18	5	0	3
ENSMUST00000139725	ENSMUSG00000026088	protein_coding	chr1	37881048	chr1	37881699	0	0	8	6	9	31	14	13	0	4
ENSMUST00000139725	ENSMUSG00000026088	protein_coding	chr1	37881785	chr1	37882562	0	0	1	5	4	21	12	7	0	0
ENSMUST00000139725	ENSMUSG00000026088	protein_coding	chr1	37885316	chr1	37890160	0	0	0	0	0	10	0	1	0	1
ENSMUST00000027256	ENSMUSG00000026087	protein_coding	chr1	37890584	chr1	37892943	1	6	49	11	18	16	39	18	6	30
ENSMUST00000027256	ENSMUSG00000026087	protein_coding	chr1	37890584	chr1	37893939	2	0	4	2	0	11	9	2	21	14
ENSMUST00000027256	ENSMUSG00000026087	protein_coding	chr1	37893023	chr1	37893939	12	27	98	27	67	91	98	81	17	51
ENSMUST00000027256	ENSMUSG00000026087	protein_coding	chr1	37894015	chr1	37895330	7	2	20	6	28	35	29	31	15	31
ENSMUST00000027256	ENSMUSG00000026087	protein_coding	chr1	37895410	chr1	37897688	41	83	146	69	135	268	184	142	73	111
ENSMUST00000027256	ENSMUSG00000026087	protein_coding	chr1	37897834	chr1	37898061	49	82	194	78	146	214	133	116	81	131
ENSMUST00000162031	ENSMUSG00000058407	protein_coding	chr1	37987779	chr1	37990203	96	16	0	41	45	41	24	74	120	13
ENSMUST00000162031	ENSMUSG00000058407	protein_coding	chr1	37990457	chr1	37993992	4	0	0	0	11	6	0	25	37	0
ENSMUST00000162031	ENSMUSG00000058407	protein_coding	chr1	37994110	chr1	37995633	1	0	0	1	1	1	0	4	1	0
ENSMUST00000162031	ENSMUSG00000058407	protein_coding	chr1	37995841	chr1	37997109	7	10	0	0	10	12	5	16	30	0
ENSMUST00000162031	ENSMUSG00000058407	protein_coding	chr1	37995841	chr1	37997164	0	0	0	0	26	2	0	15	13	0
ENSMUST00000027252	ENSMUSG00000026083	protein_coding	chr1	37998324	chr1	38017806	0	0	0	0	4	0	23	8	5	2
ENSMUST00000027252	ENSMUSG00000026083	protein_coding	chr1	38017931	chr1	38018025	5	0	0	0	3	0	14	7	7	6
ENSMUST00000027252	ENSMUSG00000026083	protein_coding	chr1	38018109	chr1	38018865	4	1	0	0	0	0	1	4	0	8
ENSMUST00000027252	ENSMUSG00000026083	protein_coding	chr1	38019534	chr1	38021594	22	21	26	20	54	37	7	3	2	56
ENSMUST00000027252	ENSMUSG00000026083	protein_coding	chr1	38021811	chr1	38022164	0	0	0	1	1	1	0	0	0	0
ENSMUST00000027252	ENSMUSG00000026083	protein_coding	chr1	38045809	chr1	38046612	2	0	0	0	0	3	0	0	0	0
ENSMUST00000027252	ENSMUSG00000026083	protein_coding	chr1	38046743	chr1	38048793	6	0	0	0	0	14	5	1	0	0
ENSMUST00000027252	ENSMUSG00000026083	protein_coding	chr1	38048924	chr1	38049017	0	1	1	0	0	10	7	1	0	0
ENSMUST00000027252	ENSMUSG00000026083	protein_coding	chr1	38049093	chr1	38049176	4	5	8	1	0	16	34	6	0	0
ENSMUST00000027252	ENSMUSG00000026083	protein_coding	chr1	38049340	chr1	38050187	15	7	20	7	0	9	12	6	0	5
ENSMUST00000027252	ENSMUSG00000026083	protein_coding	chr1	38050325	chr1	38051123	1	0	0	5	0	2	0	3	2	2
ENSMUST00000027252	ENSMUSG00000026083	protein_coding	chr1	38051284	chr1	38051606	38	21	36	76	51	120	28	38	49	46
ENSMUST00000027252	ENSMUSG00000026083	protein_coding	chr1	38053198	chr1	38053616	3	7	0	1	9	7	7	0	0	0
ENSMUST00000027252	ENSMUSG00000026083	protein_coding	chr1	38053718	chr1	38053840	25	12	0	5	56	22	11	3	0	3
ENSMUST00000027252	ENSMUSG00000026083	protein_coding	chr1	38053996	chr1	38054084	18	7	0	7	42	6	12	3	1	9
ENSMUST00000027252	ENSMUSG00000026083	protein_coding	chr1	38054295	chr1	38054745	0	1	0	1	8	0	1	0	0	3
ENSMUST00000027252	ENSMUSG00000026083	protein_coding	chr1	38054865	chr1	38055291	1	0	0	0	19	2	6	1	0	6
ENSMUST00000027251	ENSMUSG00000026082	protein_coding	chr1	38055524	chr1	38056264	0	0	0	0	0	2	0	0	0	1
ENSMUST00000027251	ENSMUSG00000026082	protein_coding	chr1	38056466	chr1	38056717	0	0	0	0	0	4	0	0	0	2
ENSMUST00000027247	ENSMUSG00000026078	protein_coding	chr1	38995005	chr1	38995245	0	0	0	0	0	1	9	4	9	22
ENSMUST00000027247	ENSMUSG00000026078	protein_coding	chr1	38995388	chr1	38995735	0	0	0	0	0	0	1	0	1	0
ENSMUST00000027247	ENSMUSG00000026078	protein_coding	chr1	38995943	chr1	38996141	34	4	16	5	0	3	40	12	23	22
ENSMUST00000086535	ENSMUSG00000073702	protein_coding	chr1	39367934	chr1	39368121	0	0	0	0	0	1	0	0	2	0
ENSMUST00000086535	ENSMUSG00000073702	protein_coding	chr1	39367934	chr1	39368149	65	22	65	34	122	108	86	53	51	55
ENSMUST00000086535	ENSMUSG00000073702	protein_coding	chr1	39368006	chr1	39368149	0	0	1	4	2	6	7	1	2	2
ENSMUST00000086535	ENSMUSG00000073702	protein_coding	chr1	39368255	chr1	39370014	514	430	796	551	1657	1425	641	669	794	788
ENSMUST00000086535	ENSMUSG00000073702	protein_coding	chr1	39370139	chr1	39370954	382	284	712	401	1222	1025	536	442	600	636
ENSMUST00000086535	ENSMUSG00000073702	protein_coding	chr1	39371066	chr1	39371302	3	0	4	4	2	11	6	1	2	6
ENSMUST00000054462	ENSMUSG00000003134	protein_coding	chr1	39372786	chr1	39373727	0	0	0	0	0	0	0	1	5	0
ENSMUST00000161515	ENSMUSG00000003135	protein_coding	chr1	39537580	chr1	39538271	5	7	12	0	21	0	0	2	27	0
ENSMUST00000161515	ENSMUSG00000003135	protein_coding	chr1	39538423	chr1	39539873	6	12	18	9	21	1	3	2	21	0
ENSMUST00000161515	ENSMUSG00000003135	protein_coding	chr1	39540075	chr1	39542400	2	7	4	3	7	1	9	9	18	6
ENSMUST00000161515	ENSMUSG00000003135	protein_coding	chr1	39542602	chr1	39544892	21	10	23	8	34	28	20	21	63	18
ENSMUST00000161515	ENSMUSG00000003135	protein_coding	chr1	39544988	chr1	39545069	20	20	24	9	60	52	24	54	82	25
ENSMUST00000163854	ENSMUSG00000026074	protein_coding	chr1	40014697	chr1	40017110	0	0	0	0	0	44	9	2	5	0
ENSMUST00000163854	ENSMUSG00000026074	protein_coding	chr1	40017253	chr1	40019544	1	0	0	0	0	4	0	0	0	0
ENSMUST00000163854	ENSMUSG00000026074	protein_coding	chr1	40021184	chr1	40022705	1	0	0	0	11	79	7	4	11	0
ENSMUST00000163854	ENSMUSG00000026074	protein_coding	chr1	40022854	chr1	40023360	1	0	0	0	22	52	8	15	14	1
ENSMUST00000163854	ENSMUSG00000026074	protein_coding	chr1	40023519	chr1	40024310	45	0	15	12	13	63	7	20	11	0
ENSMUST00000163854	ENSMUSG00000026074	protein_coding	chr1	40024449	chr1	40024629	1	0	11	0	8	23	3	10	2	0
ENSMUST00000057208	ENSMUSG00000060679	protein_coding	chr1	42851426	chr1	42862469	0	1	0	0	18	17	13	10	0	4
ENSMUST00000057208	ENSMUSG00000060679	protein_coding	chr1	42862648	chr1	42879755	2	3	9	0	19	21	4	18	0	4
ENSMUST00000057208	ENSMUSG00000060679	protein_coding	chr1	42879817	chr1	42879896	4	3	21	0	20	11	11	8	0	1
ENSMUST00000057208	ENSMUSG00000060679	protein_coding	chr1	42879926	chr1	42887707	6	8	34	1	10	8	3	3	0	4
ENSMUST00000057208	ENSMUSG00000060679	protein_coding	chr1	42887786	chr1	42895350	15	4	64	10	22	13	17	16	4	2
ENSMUST00000057208	ENSMUSG00000060679	protein_coding	chr1	42895417	chr1	42896093	44	6	74	13	27	22	36	30	10	12
ENSMUST00000057208	ENSMUSG00000060679	protein_coding	chr1	42896168	chr1	42898440	28	9	64	13	13	51	30	19	27	8
ENSMUST00000057208	ENSMUSG00000060679	protein_coding	chr1	42898608	chr1	42899441	64	43	142	49	35	117	63	42	86	31
ENSMUST00000057208	ENSMUSG00000060679	protein_coding	chr1	42899549	chr1	42903295	84	61	182	65	70	156	87	82	69	40
ENSMUST00000057208	ENSMUSG00000060679	protein_coding	chr1	42903464	chr1	42905405	111	90	268	68	82	186	107	95	100	57
ENSMUST00000126008	ENSMUSG00000057363	protein_coding	chr1	43786662	chr1	43791696	0	0	2	0	0	1	0	0	0	0
ENSMUST00000087933	ENSMUSG00000041763	protein_coding	chr1	43978835	chr1	43980308	0	0	0	0	0	1	1	0	0	0
ENSMUST00000087933	ENSMUSG00000041763	protein_coding	chr1	43980404	chr1	43981730	0	0	0	0	0	11	4	1	0	0
ENSMUST00000087933	ENSMUSG00000041763	protein_coding	chr1	43981867	chr1	43983072	0	0	0	0	0	15	4	0	1	0
ENSMUST00000087933	ENSMUSG00000041763	protein_coding	chr1	43983316	chr1	43983514	0	0	0	0	0	6	0	1	3	2
ENSMUST00000087933	ENSMUSG00000041763	protein_coding	chr1	43990662	chr1	43991263	2	5	0	0	0	19	3	2	5	1
ENSMUST00000087933	ENSMUSG00000041763	protein_coding	chr1	43991359	chr1	43992264	2	4	0	0	0	7	4	2	2	3
ENSMUST00000087933	ENSMUSG00000041763	protein_coding	chr1	43992394	chr1	43999628	1	1	0	0	0	0	0	0	0	0
ENSMUST00000087933	ENSMUSG00000041763	protein_coding	chr1	43999835	chr1	44001319	2	13	0	26	1	11	17	16	9	3
ENSMUST00000087933	ENSMUSG00000041763	protein_coding	chr1	44001438	chr1	44002104	3	6	0	12	0	5	2	3	1	3
ENSMUST00000027215	ENSMUSG00000026049	protein_coding	chr1	44087063	chr1	44087843	0	1	9	0	0	0	3	1	0	0
ENSMUST00000027215	ENSMUSG00000026049	protein_coding	chr1	44088048	chr1	44088476	0	9	2	0	16	0	1	0	12	0
ENSMUST00000027215	ENSMUSG00000026049	protein_coding	chr1	44088527	chr1	44091361	11	20	0	0	28	11	29	16	56	5
ENSMUST00000027215	ENSMUSG00000026049	protein_coding	chr1	44091591	chr1	44099848	13	0	0	0	12	7	9	7	44	5
ENSMUST00000027215	ENSMUSG00000026049	protein_coding	chr1	44100001	chr1	44102328	8	0	0	0	1	2	0	4	27	3
ENSMUST00000065767	ENSMUSG00000026047	protein_coding	chr1	44110944	chr1	44112645	4	6	2	2	1	6	1	3	1	0
ENSMUST00000065767	ENSMUSG00000026047	protein_coding	chr1	44112882	chr1	44113003	0	0	0	0	0	3	1	11	6	7
ENSMUST00000065767	ENSMUSG00000026047	protein_coding	chr1	44113175	chr1	44114441	0	0	0	0	0	0	1	8	0	3
ENSMUST00000065767	ENSMUSG00000026047	protein_coding	chr1	44114518	chr1	44114694	0	0	0	0	0	0	0	11	0	25
ENSMUST00000027214	ENSMUSG00000026048	protein_coding	chr1	44179231	chr1	44180531	12	0	0	4	0	0	18	0	0	6
ENSMUST00000086430	ENSMUSG00000026042	protein_coding	chr1	45376230	chr1	45376639	0	0	0	0	0	0	0	0	1	3
ENSMUST00000027139	ENSMUSG00000025995	protein_coding	chr1	45817443	chr1	45818170	0	0	0	0	0	1	0	2	12	3
ENSMUST00000027139	ENSMUSG00000025995	protein_coding	chr1	45818264	chr1	45818822	0	0	0	0	0	38	3	28	31	16
ENSMUST00000027139	ENSMUSG00000025995	protein_coding	chr1	45818917	chr1	45819489	0	0	0	0	1	58	10	33	31	27
ENSMUST00000027139	ENSMUSG00000025995	protein_coding	chr1	45819658	chr1	45820131	13	0	0	7	9	57	22	59	65	24
ENSMUST00000027139	ENSMUSG00000025995	protein_coding	chr1	45820190	chr1	45822448	5	1	1	2	2	28	17	26	26	10
ENSMUST00000027139	ENSMUSG00000025995	protein_coding	chr1	45822594	chr1	45822883	47	25	24	27	12	110	38	78	65	20
ENSMUST00000027139	ENSMUSG00000025995	protein_coding	chr1	45822974	chr1	45823308	72	46	39	26	12	122	42	63	47	25
ENSMUST00000046390	ENSMUSG00000018417	protein_coding	chr1	51751296	chr1	51755643	38	24	0	0	46	8	0	29	0	0
ENSMUST00000046390	ENSMUSG00000018417	protein_coding	chr1	51755770	chr1	51757105	12	9	0	0	19	0	0	10	0	0
ENSMUST00000046390	ENSMUSG00000018417	protein_coding	chr1	51757257	chr1	51757876	3	2	0	0	12	0	0	2	0	0
ENSMUST00000046390	ENSMUSG00000018417	protein_coding	chr1	51758008	chr1	51760295	0	0	0	0	4	1	0	0	0	0
ENSMUST00000168302	ENSMUSG00000062939	protein_coding	chr1	52103039	chr1	52105206	0	2	0	0	0	0	0	0	0	8
ENSMUST00000168302	ENSMUSG00000062939	protein_coding	chr1	52105272	chr1	52105668	0	2	0	0	0	0	0	0	0	4
ENSMUST00000168302	ENSMUSG00000062939	protein_coding	chr1	52105776	chr1	52106910	0	8	0	0	0	0	2	0	0	7
ENSMUST00000159352	ENSMUSG00000041426	protein_coding	chr1	52862352	chr1	52865549	0	0	0	0	1	1	0	0	0	0
ENSMUST00000159352	ENSMUSG00000041426	protein_coding	chr1	52865629	chr1	52868906	0	0	0	0	16	2	0	0	0	0
ENSMUST00000159352	ENSMUSG00000041426	protein_coding	chr1	52885181	chr1	52901188	0	0	0	0	10	3	0	0	0	0
ENSMUST00000159352	ENSMUSG00000041426	protein_coding	chr1	52901333	chr1	52902847	0	0	0	0	10	1	0	13	8	0
ENSMUST00000159352	ENSMUSG00000041426	protein_coding	chr1	52902933	chr1	52904642	0	0	0	0	8	2	9	1	14	0
ENSMUST00000159352	ENSMUSG00000041426	protein_coding	chr1	52913850	chr1	52916637	9	2	0	0	2	0	19	7	18	0
ENSMUST00000159352	ENSMUSG00000041426	protein_coding	chr1	52916670	chr1	52920263	16	2	0	0	3	0	12	6	19	0
ENSMUST00000114492	ENSMUSG00000043629	protein_coding	chr1	52925734	chr1	52952615	0	0	0	0	0	9	0	10	0	0
ENSMUST00000027267	ENSMUSG00000026098	protein_coding	chr1	53189498	chr1	53192100	0	3	0	0	0	10	0	0	2	4
ENSMUST00000027267	ENSMUSG00000026098	protein_coding	chr1	53192260	chr1	53194928	0	10	0	0	0	8	0	1	4	13
ENSMUST00000027267	ENSMUSG00000026098	protein_coding	chr1	53195058	chr1	53196823	0	9	0	0	0	0	0	0	2	0
ENSMUST00000027265	ENSMUSG00000026096	protein_coding	chr1	53320296	chr1	53321080	0	0	0	0	8	0	19	0	0	0
ENSMUST00000027265	ENSMUSG00000026096	protein_coding	chr1	53321210	chr1	53321496	0	0	0	0	18	0	34	0	2	0
ENSMUST00000027265	ENSMUSG00000026096	protein_coding	chr1	53321567	chr1	53323167	2	0	0	0	18	0	24	1	13	0
ENSMUST00000027265	ENSMUSG00000026096	protein_coding	chr1	53323270	chr1	53326004	0	0	0	1	7	0	17	2	36	0
ENSMUST00000144660	ENSMUSG00000099913	protein_coding	chr1	53344929	chr1	53346580	0	0	0	0	0	0	0	8	0	4
ENSMUST00000144660	ENSMUSG00000099913	protein_coding	chr1	53344979	chr1	53346580	26	71	137	21	49	53	41	6	40	1
ENSMUST00000144660	ENSMUSG00000099913	protein_coding	chr1	53346761	chr1	53347015	5	40	102	19	22	27	28	6	24	0
ENSMUST00000041638	ENSMUSG00000041303	protein_coding	chr1	54398002	chr1	54399129	1	0	0	0	25	10	0	8	5	6
ENSMUST00000041638	ENSMUSG00000041303	protein_coding	chr1	54399281	chr1	54403511	0	0	0	0	0	10	0	0	3	1
ENSMUST00000041638	ENSMUSG00000041303	protein_coding	chr1	54403635	chr1	54404980	0	0	0	0	0	9	0	2	0	1
ENSMUST00000027127	ENSMUSG00000025982	protein_coding	chr1	54987492	chr1	54987939	48	101	21	55	146	267	64	65	168	198
ENSMUST00000027127	ENSMUSG00000025982	protein_coding	chr1	54988155	chr1	54990303	9	22	0	18	114	130	41	25	104	105
ENSMUST00000027127	ENSMUSG00000025982	protein_coding	chr1	54990575	chr1	54994330	0	0	0	0	0	24	3	1	0	33
ENSMUST00000027127	ENSMUSG00000025982	protein_coding	chr1	54994461	chr1	54995366	0	0	0	0	0	21	0	2	0	21
ENSMUST00000027127	ENSMUSG00000025982	protein_coding	chr1	54995486	chr1	54996817	0	0	0	0	0	17	0	1	0	23
ENSMUST00000027127	ENSMUSG00000025982	protein_coding	chr1	54996928	chr1	54997012	0	0	0	0	0	1	0	0	0	1
ENSMUST00000027127	ENSMUSG00000025982	protein_coding	chr1	55003490	chr1	55005802	0	0	1	0	5	38	28	9	46	12
ENSMUST00000027127	ENSMUSG00000025982	protein_coding	chr1	55005923	chr1	55006171	0	0	0	0	0	18	22	6	22	5
ENSMUST00000027127	ENSMUSG00000025982	protein_coding	chr1	55006383	chr1	55007480	0	0	0	0	0	1	0	2	0	0
ENSMUST00000027127	ENSMUSG00000025982	protein_coding	chr1	55007717	chr1	55012102	0	0	0	0	0	8	6	7	12	4
ENSMUST00000027127	ENSMUSG00000025982	protein_coding	chr1	55012272	chr1	55014483	0	0	0	0	0	0	0	0	11	3
ENSMUST00000027127	ENSMUSG00000025982	protein_coding	chr1	55014562	chr1	55016376	0	0	0	0	0	0	0	0	11	7
ENSMUST00000087617	ENSMUSG00000025981	protein_coding	chr1	55064373	chr1	55067497	0	0	15	0	1	0	0	0	2	0
ENSMUST00000027123	ENSMUSG00000025980	protein_coding	chr1	55078440	chr1	55078529	31	45	64	9	106	107	55	58	105	46
ENSMUST00000027123	ENSMUSG00000025980	protein_coding	chr1	55078707	chr1	55079056	3	1	1	0	1	11	1	11	5	3
ENSMUST00000027123	ENSMUSG00000025980	protein_coding	chr1	55079230	chr1	55080102	24	11	8	8	48	62	16	34	52	28
ENSMUST00000027123	ENSMUSG00000025980	protein_coding	chr1	55080347	chr1	55081073	0	0	0	0	15	5	4	1	9	2
ENSMUST00000027123	ENSMUSG00000025980	protein_coding	chr1	55081172	chr1	55081660	0	0	0	0	0	7	0	3	7	0
ENSMUST00000075242	ENSMUSG00000073676	protein_coding	chr1	55088412	chr1	55089051	81	58	80	53	65	68	62	53	75	69
ENSMUST00000075242	ENSMUSG00000073676	protein_coding	chr1	55089215	chr1	55090713	607	596	806	543	725	900	386	587	649	550
ENSMUST00000075242	ENSMUSG00000073676	protein_coding	chr1	55090802	chr1	55091070	364	204	401	0	217	616	201	240	403	326
ENSMUST00000075242	ENSMUSG00000073676	protein_coding	chr1	55090802	chr1	55091087	0	0	0	16	0	0	0	0	0	107
ENSMUST00000159311	ENSMUSG00000025979	protein_coding	chr1	55131359	chr1	55136677	0	0	0	0	1	8	0	2	1	0
ENSMUST00000159311	ENSMUSG00000025979	protein_coding	chr1	55136739	chr1	55145124	0	0	0	0	8	15	0	5	0	0
ENSMUST00000159311	ENSMUSG00000025979	protein_coding	chr1	55145224	chr1	55148319	0	0	3	0	27	49	0	13	0	0
ENSMUST00000159311	ENSMUSG00000025979	protein_coding	chr1	55148361	chr1	55148548	4	0	11	0	21	31	0	8	0	0
ENSMUST00000159311	ENSMUSG00000025979	protein_coding	chr1	55148634	chr1	55150146	6	1	3	1	4	8	0	1	0	0
ENSMUST00000159311	ENSMUSG00000025979	protein_coding	chr1	55150225	chr1	55150971	11	8	0	5	9	6	0	5	0	0
ENSMUST00000159311	ENSMUSG00000025979	protein_coding	chr1	55151082	chr1	55152675	7	8	2	1	3	3	0	3	0	0
ENSMUST00000173983	ENSMUSG00000025977	protein_coding	chr1	55323721	chr1	55340473	0	0	0	0	6	0	24	0	0	0
ENSMUST00000173983	ENSMUSG00000025977	protein_coding	chr1	55340600	chr1	55346377	0	0	0	0	2	0	4	0	0	0
ENSMUST00000173983	ENSMUSG00000025977	protein_coding	chr1	55348935	chr1	55355648	0	0	0	0	5	0	10	0	0	0
ENSMUST00000173983	ENSMUSG00000025977	protein_coding	chr1	55355739	chr1	55360616	0	0	0	0	3	0	8	0	0	0
ENSMUST00000162686	ENSMUSG00000048495	protein_coding	chr1	57388752	chr1	57390642	19	9	0	32	5	8	15	4	16	3
ENSMUST00000162686	ENSMUSG00000048495	protein_coding	chr1	57390758	chr1	57391449	10	1	0	7	9	7	4	1	0	0
ENSMUST00000162686	ENSMUSG00000048495	protein_coding	chr1	57391536	chr1	57393350	0	0	0	0	1	5	5	1	0	0
ENSMUST00000162686	ENSMUSG00000048495	protein_coding	chr1	57393487	chr1	57394047	0	0	0	0	11	11	9	1	0	0
ENSMUST00000162686	ENSMUSG00000048495	protein_coding	chr1	57394091	chr1	57396727	0	0	0	0	7	4	4	0	0	0
ENSMUST00000027114	ENSMUSG00000025971	protein_coding	chr1	57407222	chr1	57409912	24	28	0	34	31	19	13	5	11	12
ENSMUST00000027114	ENSMUSG00000025971	protein_coding	chr1	57409983	chr1	57411723	1	8	0	22	20	3	2	3	7	6
ENSMUST00000027114	ENSMUSG00000025971	protein_coding	chr1	57411849	chr1	57413240	18	36	4	45	36	13	0	2	17	19
ENSMUST00000027114	ENSMUSG00000025971	protein_coding	chr1	57413387	chr1	57415656	14	36	15	39	54	14	16	6	19	18
ENSMUST00000163239	ENSMUSG00000038305	protein_coding	chr1	57938021	chr1	57940373	0	0	0	0	0	0	0	0	2	1
ENSMUST00000163061	ENSMUSG00000054770	protein_coding	chr1	58013742	chr1	58015359	0	0	0	0	0	15	0	0	2	0
ENSMUST00000027202	ENSMUSG00000026039	protein_coding	chr1	58017983	chr1	58019589	0	0	4	14	17	39	4	40	37	12
ENSMUST00000027202	ENSMUSG00000026039	protein_coding	chr1	58019742	chr1	58024784	0	0	6	14	7	26	5	33	44	10
ENSMUST00000040999	ENSMUSG00000064294	protein_coding	chr1	58183580	chr1	58186277	0	0	0	0	0	0	32	1	4	0
ENSMUST00000040999	ENSMUSG00000064294	protein_coding	chr1	58186342	chr1	58188335	0	0	0	0	0	1	5	0	0	0
ENSMUST00000040999	ENSMUSG00000064294	protein_coding	chr1	58188523	chr1	58194626	0	0	0	0	0	4	28	0	1	0
ENSMUST00000040999	ENSMUSG00000064294	protein_coding	chr1	58194793	chr1	58200170	0	0	0	0	0	4	40	1	6	0
ENSMUST00000050552	ENSMUSG00000051223	protein_coding	chr1	58401511	chr1	58402887	0	0	0	0	0	2	0	3	0	0
ENSMUST00000050552	ENSMUSG00000051223	protein_coding	chr1	58403033	chr1	58403615	5	14	0	7	1	17	34	12	1	6
ENSMUST00000050552	ENSMUSG00000051223	protein_coding	chr1	58404354	chr1	58405035	2	0	0	0	2	5	17	6	0	0
ENSMUST00000156931	ENSMUSG00000026034	protein_coding	chr1	58412340	chr1	58412647	169	37	138	31	228	142	113	51	109	33
ENSMUST00000156931	ENSMUSG00000026034	protein_coding	chr1	58412737	chr1	58412947	36	12	8	0	89	40	26	2	28	8
ENSMUST00000156931	ENSMUSG00000026034	protein_coding	chr1	58413026	chr1	58413390	58	7	22	1	39	29	51	15	32	15
ENSMUST00000156931	ENSMUSG00000026034	protein_coding	chr1	58413472	chr1	58414372	2	0	1	1	27	8	1	1	1	0
ENSMUST00000156931	ENSMUSG00000026034	protein_coding	chr1	58414501	chr1	58414590	77	0	40	10	38	40	52	23	71	18
ENSMUST00000156931	ENSMUSG00000026034	protein_coding	chr1	58414684	chr1	58417013	4	0	22	5	19	5	9	3	9	0
ENSMUST00000156931	ENSMUSG00000026034	protein_coding	chr1	58417179	chr1	58417267	0	0	14	8	28	19	3	11	5	0
ENSMUST00000156931	ENSMUSG00000026034	protein_coding	chr1	58417383	chr1	58419667	0	0	0	0	9	0	2	1	0	0
ENSMUST00000156931	ENSMUSG00000026034	protein_coding	chr1	58419733	chr1	58420121	0	0	0	0	20	1	0	1	0	0
ENSMUST00000156931	ENSMUSG00000026034	protein_coding	chr1	58419733	chr1	58421083	0	0	0	0	0	2	1	0	0	0
ENSMUST00000156931	ENSMUSG00000026034	protein_coding	chr1	58421308	chr1	58421774	0	0	0	0	0	0	0	2	2	0
ENSMUST00000117069	ENSMUSG00000026035	protein_coding	chr1	58431330	chr1	58434331	106	0	57	10	147	36	13	7	42	83
ENSMUST00000117069	ENSMUSG00000026035	protein_coding	chr1	58434449	chr1	58438344	61	0	26	8	101	16	2	4	41	52
ENSMUST00000117069	ENSMUSG00000026035	protein_coding	chr1	58434449	chr1	58440843	0	0	4	0	0	13	0	0	0	0
ENSMUST00000117069	ENSMUSG00000026035	protein_coding	chr1	58438411	chr1	58440843	37	0	35	5	75	23	1	11	54	45
ENSMUST00000117069	ENSMUSG00000026035	protein_coding	chr1	58440936	chr1	58442525	2	0	5	0	6	0	0	0	0	3
ENSMUST00000117069	ENSMUSG00000026035	protein_coding	chr1	58442599	chr1	58444589	43	0	11	2	76	33	2	4	44	8
ENSMUST00000117069	ENSMUSG00000026035	protein_coding	chr1	58444639	chr1	58445146	1	0	0	0	4	3	0	1	16	0
ENSMUST00000087521	ENSMUSG00000026036	protein_coding	chr1	58445634	chr1	58447634	0	0	0	0	0	11	0	2	6	0
ENSMUST00000087521	ENSMUSG00000026036	protein_coding	chr1	58448089	chr1	58450387	0	0	15	0	33	25	0	12	8	0
ENSMUST00000087521	ENSMUSG00000026036	protein_coding	chr1	58450549	chr1	58452089	1	1	12	1	14	14	0	7	14	11
ENSMUST00000087521	ENSMUSG00000026036	protein_coding	chr1	58452215	chr1	58455597	0	6	32	9	11	9	1	3	17	7
ENSMUST00000087521	ENSMUSG00000026036	protein_coding	chr1	58455735	chr1	58457780	1	20	66	23	21	42	19	10	13	14
ENSMUST00000087521	ENSMUSG00000026036	protein_coding	chr1	58455735	chr1	58461141	0	0	0	0	0	0	0	4	6	0
ENSMUST00000087521	ENSMUSG00000026036	protein_coding	chr1	58457863	chr1	58461141	10	15	102	35	36	49	26	13	14	23
ENSMUST00000114337	ENSMUSG00000026036	protein_coding	chr1	58464290	chr1	58465995	0	0	0	0	1	0	4	0	0	0
ENSMUST00000114337	ENSMUSG00000026036	protein_coding	chr1	58466113	chr1	58467651	3	0	0	0	2	0	0	1	0	0
ENSMUST00000114337	ENSMUSG00000026036	protein_coding	chr1	58467712	chr1	58469668	23	0	0	0	20	25	13	17	26	3
ENSMUST00000114337	ENSMUSG00000026036	protein_coding	chr1	58469839	chr1	58470940	19	0	0	0	0	11	12	3	26	5
ENSMUST00000114337	ENSMUSG00000026036	protein_coding	chr1	58472401	chr1	58474809	25	0	0	0	0	1	0	2	11	0
ENSMUST00000114337	ENSMUSG00000026036	protein_coding	chr1	58474941	chr1	58476434	21	0	0	0	0	0	0	0	0	3
ENSMUST00000027193	ENSMUSG00000026032	protein_coding	chr1	58586670	chr1	58591090	19	17	36	5	19	9	43	15	7	3
ENSMUST00000027193	ENSMUSG00000026032	protein_coding	chr1	58591249	chr1	58595649	74	60	104	15	129	39	70	29	28	8
ENSMUST00000094917	ENSMUSG00000038079	protein_coding	chr1	59101198	chr1	59105546	0	0	0	0	5	0	0	1	0	0
ENSMUST00000094917	ENSMUSG00000038079	protein_coding	chr1	59105667	chr1	59106544	0	0	0	0	21	0	0	2	1	0
ENSMUST00000191158	ENSMUSG00000026021	protein_coding	chr1	59640268	chr1	59642418	0	0	0	0	0	5	2	0	0	0
ENSMUST00000191158	ENSMUSG00000026021	protein_coding	chr1	59642489	chr1	59644517	0	0	0	0	0	11	1	1	0	16
ENSMUST00000191158	ENSMUSG00000026021	protein_coding	chr1	59644594	chr1	59655458	0	0	0	0	0	85	8	7	3	27
ENSMUST00000191158	ENSMUSG00000026021	protein_coding	chr1	59655532	chr1	59670680	0	0	0	0	0	45	0	1	0	10
ENSMUST00000027174	ENSMUSG00000026020	protein_coding	chr1	59702947	chr1	59704063	2	0	0	0	0	0	0	7	0	1
ENSMUST00000027174	ENSMUSG00000026020	protein_coding	chr1	59704208	chr1	59704624	20	1	0	0	0	0	1	24	0	2
ENSMUST00000027174	ENSMUSG00000026020	protein_coding	chr1	59704750	chr1	59705593	1	0	0	0	0	0	0	1	0	1
ENSMUST00000027174	ENSMUSG00000026020	protein_coding	chr1	59705756	chr1	59706633	5	10	0	0	0	0	1	16	0	6
ENSMUST00000027174	ENSMUSG00000026020	protein_coding	chr1	59707064	chr1	59709003	2	11	0	0	0	0	0	1	0	1
ENSMUST00000027174	ENSMUSG00000026020	protein_coding	chr1	59709136	chr1	59710495	0	1	7	9	1	0	0	7	0	1
ENSMUST00000027174	ENSMUSG00000026020	protein_coding	chr1	59710652	chr1	59711271	1	3	3	4	2	2	1	2	14	1
ENSMUST00000027173	ENSMUSG00000026019	protein_coding	chr1	60078241	chr1	60080519	17	5	108	16	33	56	53	1	29	18
ENSMUST00000027173	ENSMUSG00000026019	protein_coding	chr1	60080591	chr1	60082037	37	27	264	44	58	196	93	13	111	72
ENSMUST00000027173	ENSMUSG00000026019	protein_coding	chr1	60082169	chr1	60082291	16	1	79	8	15	62	10	1	2	10
ENSMUST00000027173	ENSMUSG00000026019	protein_coding	chr1	60082396	chr1	60082509	1	0	11	0	7	46	3	1	2	9
ENSMUST00000027173	ENSMUSG00000026019	protein_coding	chr1	60082649	chr1	60083755	12	12	102	34	42	74	44	20	69	41
ENSMUST00000027173	ENSMUSG00000026019	protein_coding	chr1	60083840	chr1	60085711	23	12	140	44	38	71	55	22	49	63
ENSMUST00000027173	ENSMUSG00000026019	protein_coding	chr1	60085756	chr1	60087046	3	13	140	39	39	79	62	20	65	58
ENSMUST00000027173	ENSMUSG00000026019	protein_coding	chr1	60087200	chr1	60088041	0	0	0	0	0	1	6	1	0	3
ENSMUST00000027173	ENSMUSG00000026019	protein_coding	chr1	60088156	chr1	60089252	0	0	20	0	34	33	15	13	6	30
ENSMUST00000027173	ENSMUSG00000026019	protein_coding	chr1	60089358	chr1	60091020	0	0	16	0	39	29	13	5	16	30
ENSMUST00000027173	ENSMUSG00000026019	protein_coding	chr1	60091114	chr1	60094432	0	0	0	0	3	0	0	1	1	0
ENSMUST00000027173	ENSMUSG00000026019	protein_coding	chr1	60094526	chr1	60097507	0	0	0	0	0	2	0	0	1	4
ENSMUST00000117438	ENSMUSG00000026019	protein_coding	chr1	60097727	chr1	60098143	0	0	0	0	0	1	0	0	0	1
ENSMUST00000060608	ENSMUSG00000049439	protein_coding	chr1	60379485	chr1	60382404	0	0	0	0	7	0	1	0	0	0
ENSMUST00000060608	ENSMUSG00000049439	protein_coding	chr1	60382468	chr1	60386905	0	0	0	0	23	0	0	0	0	1
ENSMUST00000060608	ENSMUSG00000049439	protein_coding	chr1	60386994	chr1	60387139	0	0	0	0	23	9	0	0	0	0
ENSMUST00000140485	ENSMUSG00000026014	protein_coding	chr1	60483340	chr1	60488200	0	1	1	0	0	7	0	0	14	0
ENSMUST00000140485	ENSMUSG00000026014	protein_coding	chr1	60483340	chr1	60493538	0	0	6	0	5	0	18	11	6	2
ENSMUST00000140485	ENSMUSG00000026014	protein_coding	chr1	60493680	chr1	60495415	0	1	12	0	10	0	16	17	4	5
ENSMUST00000140485	ENSMUSG00000026014	protein_coding	chr1	60495535	chr1	60496225	0	0	3	0	11	0	16	21	3	3
ENSMUST00000140485	ENSMUSG00000026014	protein_coding	chr1	60496323	chr1	60498424	0	0	1	0	9	1	6	17	0	4
ENSMUST00000140485	ENSMUSG00000026014	protein_coding	chr1	60498534	chr1	60499480	0	0	5	0	11	0	10	25	1	5
ENSMUST00000140485	ENSMUSG00000026014	protein_coding	chr1	60500620	chr1	60501756	0	0	2	0	0	0	4	0	0	1
ENSMUST00000124816	ENSMUSG00000026011	protein_coding	chr1	60885041	chr1	60901336	0	0	0	0	0	0	1	0	0	1
ENSMUST00000124816	ENSMUSG00000026011	protein_coding	chr1	60897683	chr1	60901006	0	0	1	0	0	0	0	1	0	0
ENSMUST00000124816	ENSMUSG00000026011	protein_coding	chr1	60901069	chr1	60901112	6	3	4	2	12	11	2	6	5	3
ENSMUST00000027111	ENSMUSG00000025968	protein_coding	chr1	63157277	chr1	63159750	0	0	0	0	0	5	0	1	0	4
ENSMUST00000027111	ENSMUSG00000025968	protein_coding	chr1	63159864	chr1	63160880	0	0	0	0	0	1	0	0	0	1
ENSMUST00000129339	ENSMUSG00000025967	protein_coding	chr1	63177291	chr1	63177723	0	0	2	0	0	4	0	0	0	0
ENSMUST00000129339	ENSMUSG00000025967	protein_coding	chr1	63177291	chr1	63177754	796	522	828	756	942	1676	825	784	1422	1060
ENSMUST00000129339	ENSMUSG00000025967	protein_coding	chr1	63177876	chr1	63178439	24	18	36	40	52	110	31	15	54	59
ENSMUST00000129339	ENSMUSG00000025967	protein_coding	chr1	63178565	chr1	63178832	827	607	848	910	967	1414	666	658	964	1012
ENSMUST00000129339	ENSMUSG00000025967	protein_coding	chr1	63178565	chr1	63217956	1	0	0	0	0	0	0	0	1	0
ENSMUST00000129339	ENSMUSG00000025967	protein_coding	chr1	63178898	chr1	63179248	176	161	190	181	274	338	156	152	211	198
ENSMUST00000129339	ENSMUSG00000025967	protein_coding	chr1	63179373	chr1	63179458	1523	1039	1993	1332	2256	2955	1209	1249	2252	1790
ENSMUST00000027103	ENSMUSG00000025962	protein_coding	chr1	63735571	chr1	63735845	0	0	0	0	0	3	9	0	0	0
ENSMUST00000027103	ENSMUSG00000025962	protein_coding	chr1	63735968	chr1	63737779	0	0	0	0	0	23	10	0	8	0
ENSMUST00000027103	ENSMUSG00000025962	protein_coding	chr1	63737918	chr1	63739182	0	0	0	1	0	0	2	0	0	0
ENSMUST00000027103	ENSMUSG00000025962	protein_coding	chr1	63739354	chr1	63745842	18	3	0	4	2	5	2	2	2	0
ENSMUST00000027103	ENSMUSG00000025962	protein_coding	chr1	63746005	chr1	63747958	67	14	4	14	11	23	14	15	20	5
ENSMUST00000027103	ENSMUSG00000025962	protein_coding	chr1	63748170	chr1	63749686	99	33	60	26	32	17	7	37	23	14
ENSMUST00000027103	ENSMUSG00000025962	protein_coding	chr1	63749770	chr1	63751264	110	32	77	24	45	20	19	21	18	11
ENSMUST00000027103	ENSMUSG00000025962	protein_coding	chr1	63751378	chr1	63752297	85	24	80	17	22	15	17	25	25	11
ENSMUST00000114086	ENSMUSG00000025959	protein_coding	chr1	64035764	chr1	64042314	0	4	0	0	7	0	2	0	0	0
ENSMUST00000114086	ENSMUSG00000025959	protein_coding	chr1	64042437	chr1	64078707	0	0	0	0	3	1	0	0	0	0
ENSMUST00000114077	ENSMUSG00000070871	protein_coding	chr1	64718297	chr1	64721627	0	0	0	0	0	2	0	0	0	12
ENSMUST00000114077	ENSMUSG00000070871	protein_coding	chr1	64721789	chr1	64723523	0	0	0	0	0	14	0	0	0	17
ENSMUST00000144760	ENSMUSG00000100846	protein_coding	chr1	65105750	chr1	65109462	0	0	0	0	2	0	0	0	1	0
ENSMUST00000144760	ENSMUSG00000100846	protein_coding	chr1	65109576	chr1	65109877	0	0	0	0	0	0	0	1	10	0
ENSMUST00000144760	ENSMUSG00000100846	protein_coding	chr1	65109964	chr1	65110062	0	0	0	0	0	0	0	2	17	0
ENSMUST00000113995	ENSMUSG00000026005	protein_coding	chr1	66714716	chr1	66715113	14	0	0	0	0	0	0	4	0	0
ENSMUST00000113995	ENSMUSG00000026005	protein_coding	chr1	66715247	chr1	66715959	19	0	0	0	0	0	0	2	0	0
ENSMUST00000113995	ENSMUSG00000026005	protein_coding	chr1	66716045	chr1	66717754	17	0	0	0	0	0	0	8	0	0
ENSMUST00000027153	ENSMUSG00000026003	protein_coding	chr1	66831527	chr1	66836962	6	1	8	0	1	0	1	7	0	0
ENSMUST00000027153	ENSMUSG00000026003	protein_coding	chr1	66838406	chr1	66841622	2	0	0	0	0	0	2	2	0	0
ENSMUST00000027153	ENSMUSG00000026003	protein_coding	chr1	66841676	chr1	66849227	0	0	0	0	0	0	1	0	0	1
ENSMUST00000027153	ENSMUSG00000026003	protein_coding	chr1	66841735	chr1	66843081	0	0	0	0	0	0	2	3	0	0
ENSMUST00000027153	ENSMUSG00000026003	protein_coding	chr1	66843182	chr1	66845168	0	0	0	0	0	0	3	2	0	0
ENSMUST00000027153	ENSMUSG00000026003	protein_coding	chr1	66845332	chr1	66848400	0	0	0	0	0	0	1	5	0	0
ENSMUST00000027153	ENSMUSG00000026003	protein_coding	chr1	66848466	chr1	66853127	0	0	0	0	0	0	2	3	0	0
ENSMUST00000027153	ENSMUSG00000026003	protein_coding	chr1	66848626	chr1	66849189	0	0	0	0	2	1	0	0	0	0
ENSMUST00000113979	ENSMUSG00000026000	protein_coding	chr1	67003557	chr1	67004339	4	11	20	9	0	17	2	22	6	23
ENSMUST00000113979	ENSMUSG00000026000	protein_coding	chr1	67004411	chr1	67004790	0	26	31	19	0	36	3	39	10	49
ENSMUST00000113979	ENSMUSG00000026000	protein_coding	chr1	67004966	chr1	67006868	0	4	3	1	0	7	0	0	0	0
ENSMUST00000113979	ENSMUSG00000026000	protein_coding	chr1	67007050	chr1	67009228	0	6	0	1	0	7	0	19	5	16
ENSMUST00000113979	ENSMUSG00000026000	protein_coding	chr1	67009374	chr1	67009911	0	4	0	0	0	0	0	4	7	4
ENSMUST00000113979	ENSMUSG00000026000	protein_coding	chr1	67010046	chr1	67020858	0	0	0	0	0	1	0	1	0	7
ENSMUST00000113979	ENSMUSG00000026000	protein_coding	chr1	67021065	chr1	67034124	0	0	0	0	0	3	0	7	0	0
ENSMUST00000113979	ENSMUSG00000026000	protein_coding	chr1	67034241	chr1	67038495	0	0	0	0	0	4	0	7	0	0
ENSMUST00000188894	ENSMUSG00000026193	protein_coding	chr1	71543280	chr1	71585717	0	0	0	0	1	0	0	0	0	1
ENSMUST00000188894	ENSMUSG00000026193	protein_coding	chr1	71586283	chr1	71586830	20	0	15	0	37	85	76	56	31	100
ENSMUST00000188894	ENSMUSG00000026193	protein_coding	chr1	71586943	chr1	71590098	15	0	0	0	27	129	48	43	38	79
ENSMUST00000188894	ENSMUSG00000026193	protein_coding	chr1	71590204	chr1	71590767	1	0	0	0	20	99	17	1	13	84
ENSMUST00000188894	ENSMUSG00000026193	protein_coding	chr1	71590892	chr1	71593071	0	0	0	0	0	30	0	0	0	20
ENSMUST00000188894	ENSMUSG00000026193	protein_coding	chr1	71593235	chr1	71595664	0	0	0	0	0	9	0	0	0	12
ENSMUST00000134840	ENSMUSG00000026189	protein_coding	chr1	72270373	chr1	72274886	0	7	0	0	0	0	0	0	5	0
ENSMUST00000134840	ENSMUSG00000026189	protein_coding	chr1	72277420	chr1	72284093	0	0	0	9	0	0	0	0	4	0
ENSMUST00000027379	ENSMUSG00000026187	protein_coding	chr1	72326354	chr1	72329926	0	0	0	0	0	0	0	1	0	2
ENSMUST00000027379	ENSMUSG00000026187	protein_coding	chr1	72330038	chr1	72334636	0	0	0	0	0	5	0	6	0	2
ENSMUST00000027379	ENSMUSG00000026187	protein_coding	chr1	72334698	chr1	72338960	0	0	0	0	0	22	0	11	3	9
ENSMUST00000027379	ENSMUSG00000026187	protein_coding	chr1	72339097	chr1	72339989	0	0	0	0	0	23	0	2	9	13
ENSMUST00000027379	ENSMUSG00000026187	protein_coding	chr1	72340079	chr1	72343009	0	0	0	0	0	20	0	4	37	4
ENSMUST00000027379	ENSMUSG00000026187	protein_coding	chr1	72343142	chr1	72346228	0	0	0	0	12	14	1	16	68	9
ENSMUST00000027379	ENSMUSG00000026187	protein_coding	chr1	72346424	chr1	72354243	2	5	2	1	15	51	1	11	47	11
ENSMUST00000027379	ENSMUSG00000026187	protein_coding	chr1	72354336	chr1	72356817	8	17	43	8	65	123	17	46	108	33
ENSMUST00000027379	ENSMUSG00000026187	protein_coding	chr1	72356886	chr1	72381619	8	16	32	14	46	86	6	25	101	21
ENSMUST00000027379	ENSMUSG00000026187	protein_coding	chr1	72381728	chr1	72383358	19	28	53	36	63	102	24	77	142	26
ENSMUST00000027379	ENSMUSG00000026187	protein_coding	chr1	72383454	chr1	72383702	36	67	119	65	96	156	30	95	178	39
ENSMUST00000027379	ENSMUSG00000026187	protein_coding	chr1	72383769	chr1	72393896	23	57	90	52	81	122	19	75	145	20
ENSMUST00000027379	ENSMUSG00000026187	protein_coding	chr1	72393967	chr1	72394708	39	75	141	53	119	157	30	94	222	24
ENSMUST00000136498	ENSMUSG00000039354	protein_coding	chr1	72601434	chr1	72611295	0	0	0	0	0	0	0	3	0	7
ENSMUST00000136498	ENSMUSG00000039354	protein_coding	chr1	72611435	chr1	72612809	0	0	0	0	0	0	0	1	0	16
ENSMUST00000136498	ENSMUSG00000039354	protein_coding	chr1	72620134	chr1	72626463	3	0	0	0	0	0	0	1	4	8
ENSMUST00000047615	ENSMUSG00000039354	protein_coding	chr1	72626645	chr1	72628101	5	0	0	2	0	18	0	3	3	12
ENSMUST00000047615	ENSMUSG00000039354	protein_coding	chr1	72628201	chr1	72629375	13	0	0	12	0	18	0	10	14	16
ENSMUST00000047615	ENSMUSG00000039354	protein_coding	chr1	72629471	chr1	72632821	15	1	1	14	0	22	0	6	10	16
ENSMUST00000059980	ENSMUSG00000046330	protein_coding	chr1	72711323	chr1	72711672	167	134	315	151	502	351	146	151	238	195
ENSMUST00000059980	ENSMUSG00000046330	protein_coding	chr1	72712224	chr1	72713182	0	0	1	9	8	0	5	2	5	0
ENSMUST00000059980	ENSMUSG00000046330	protein_coding	chr1	72712224	chr1	72713502	84	74	223	88	297	188	138	104	173	154
ENSMUST00000059980	ENSMUSG00000046330	protein_coding	chr1	72713339	chr1	72713502	0	0	1	2	3	0	7	3	4	0
ENSMUST00000047328	ENSMUSG00000039323	protein_coding	chr1	72824964	chr1	72849086	0	0	0	2	25	0	1	0	6	18
ENSMUST00000047328	ENSMUSG00000039323	protein_coding	chr1	72849312	chr1	72849564	0	17	0	6	87	0	3	4	5	66
ENSMUST00000047328	ENSMUSG00000039323	protein_coding	chr1	72849704	chr1	72851998	20	22	32	12	174	7	7	15	7	88
ENSMUST00000113820	ENSMUSG00000006304	protein_coding	chr1	74236899	chr1	74246080	0	0	0	0	0	0	0	1	1	1
ENSMUST00000113820	ENSMUSG00000006304	protein_coding	chr1	74246114	chr1	74248132	0	0	0	0	0	9	2	18	14	16
ENSMUST00000113820	ENSMUSG00000006304	protein_coding	chr1	74248244	chr1	74251254	0	0	0	0	7	19	8	27	18	33
ENSMUST00000113820	ENSMUSG00000006304	protein_coding	chr1	74251299	chr1	74254828	0	0	0	0	1	6	3	16	7	22
ENSMUST00000113820	ENSMUSG00000006304	protein_coding	chr1	74255014	chr1	74255958	0	1	0	0	2	8	14	8	14	14
ENSMUST00000113820	ENSMUSG00000006304	protein_coding	chr1	74256051	chr1	74262459	10	10	9	3	10	35	17	36	36	46
ENSMUST00000113820	ENSMUSG00000006304	protein_coding	chr1	74262585	chr1	74263743	42	39	89	38	60	72	57	76	54	139
ENSMUST00000113820	ENSMUSG00000006304	protein_coding	chr1	74263843	chr1	74264353	46	53	114	20	51	88	63	68	57	118
ENSMUST00000113820	ENSMUSG00000006304	protein_coding	chr1	74264453	chr1	74267771	11	16	32	6	22	33	29	21	21	27
ENSMUST00000006462	ENSMUSG00000006299	protein_coding	chr1	74280309	chr1	74280783	43	13	62	14	107	96	36	45	91	51
ENSMUST00000006462	ENSMUSG00000006299	protein_coding	chr1	74280937	chr1	74281089	33	14	39	13	98	106	39	34	57	33
ENSMUST00000006462	ENSMUSG00000006299	protein_coding	chr1	74281179	chr1	74281329	46	15	44	7	97	138	43	36	66	33
ENSMUST00000006462	ENSMUSG00000006299	protein_coding	chr1	74281432	chr1	74281527	38	18	5	7	62	51	40	37	92	43
ENSMUST00000006462	ENSMUSG00000006299	protein_coding	chr1	74281642	chr1	74281736	16	2	2	0	74	49	52	20	74	40
ENSMUST00000006462	ENSMUSG00000006299	protein_coding	chr1	74281819	chr1	74282027	0	0	0	0	37	32	21	5	9	14
ENSMUST00000006462	ENSMUSG00000006299	protein_coding	chr1	74282171	chr1	74282411	0	0	0	0	8	7	0	5	9	13
ENSMUST00000006462	ENSMUSG00000006299	protein_coding	chr1	74282550	chr1	74283094	0	0	0	0	3	8	0	2	8	3
ENSMUST00000006462	ENSMUSG00000006299	protein_coding	chr1	74283213	chr1	74283886	0	0	0	0	0	6	0	0	1	0
ENSMUST00000113805	ENSMUSG00000026179	protein_coding	chr1	74285137	chr1	74285842	15	2	1	16	12	23	6	10	1	14
ENSMUST00000113805	ENSMUSG00000026179	protein_coding	chr1	74286010	chr1	74287092	28	22	12	62	73	137	41	50	2	101
ENSMUST00000027370	ENSMUSG00000026179	protein_coding	chr1	74289518	chr1	74289871	0	0	0	0	0	0	0	1	14	0
ENSMUST00000027370	ENSMUSG00000026179	protein_coding	chr1	74289924	chr1	74290752	0	0	0	0	0	0	0	3	8	0
ENSMUST00000027370	ENSMUSG00000026179	protein_coding	chr1	74290847	chr1	74291200	0	0	0	0	0	0	0	4	21	0
ENSMUST00000187516	ENSMUSG00000026177	protein_coding	chr1	74384173	chr1	74384697	0	0	0	0	0	10	0	1	0	1
ENSMUST00000187516	ENSMUSG00000026177	protein_coding	chr1	74385294	chr1	74385393	0	0	0	0	0	31	0	4	0	0
ENSMUST00000113749	ENSMUSG00000026173	protein_coding	chr1	74565367	chr1	74565747	0	0	0	0	0	0	29	0	0	1
ENSMUST00000113737	ENSMUSG00000026135	protein_coding	chr1	74567347	chr1	74568551	2	0	1	0	0	0	10	3	7	0
ENSMUST00000113737	ENSMUSG00000026135	protein_coding	chr1	74568656	chr1	74569679	0	0	0	1	0	0	22	0	0	0
ENSMUST00000113733	ENSMUSG00000026172	protein_coding	chr1	74591129	chr1	74591589	0	0	0	0	2	4	0	0	1	2
ENSMUST00000113733	ENSMUSG00000026172	protein_coding	chr1	74591706	chr1	74591822	0	0	4	0	8	23	0	0	0	8
ENSMUST00000087183	ENSMUSG00000033276	protein_coding	chr1	74634756	chr1	74635715	16	0	0	0	0	0	0	1	0	0
ENSMUST00000042125	ENSMUSG00000033257	protein_coding	chr1	74696091	chr1	74696745	0	0	0	0	3	2	0	0	0	0
ENSMUST00000042125	ENSMUSG00000033257	protein_coding	chr1	74696615	chr1	74696742	0	0	0	0	7	13	0	2	2	0
ENSMUST00000042125	ENSMUSG00000033257	protein_coding	chr1	74696812	chr1	74697179	0	0	0	0	14	15	0	4	6	0
ENSMUST00000152855	ENSMUSG00000026162	protein_coding	chr1	74967768	chr1	74968169	16	9	51	0	0	0	0	0	0	0
ENSMUST00000152855	ENSMUSG00000026162	protein_coding	chr1	74968275	chr1	74968795	16	1	41	0	0	0	0	0	0	0
ENSMUST00000152855	ENSMUSG00000026162	protein_coding	chr1	74968912	chr1	75045309	11	4	18	0	0	0	0	0	0	0
ENSMUST00000152855	ENSMUSG00000026162	protein_coding	chr1	75045367	chr1	75046501	0	1	33	0	0	0	0	0	0	0
ENSMUST00000152855	ENSMUSG00000026162	protein_coding	chr1	75046639	chr1	75055543	0	2	13	0	1	0	0	0	0	0
ENSMUST00000162768	ENSMUSG00000026197	protein_coding	chr1	75169279	chr1	75169500	0	0	0	0	11	0	1	0	0	0
ENSMUST00000162768	ENSMUSG00000026197	protein_coding	chr1	75169631	chr1	75169765	0	0	0	0	2	10	0	0	1	0
ENSMUST00000162768	ENSMUSG00000026197	protein_coding	chr1	75169916	chr1	75170367	0	0	27	2	33	34	13	2	16	7
ENSMUST00000162768	ENSMUSG00000026197	protein_coding	chr1	75170459	chr1	75170539	0	0	35	1	47	14	16	1	16	5
ENSMUST00000162768	ENSMUSG00000026197	protein_coding	chr1	75170599	chr1	75170686	0	0	16	3	36	13	21	7	19	3
ENSMUST00000160439	ENSMUSG00000026197	protein_coding	chr1	75170753	chr1	75170976	0	0	21	2	29	20	20	7	15	9
ENSMUST00000160439	ENSMUSG00000026197	protein_coding	chr1	75171048	chr1	75171236	0	0	28	6	35	29	25	19	29	6
ENSMUST00000027396	ENSMUSG00000026198	protein_coding	chr1	75171988	chr1	75172114	17	18	0	44	0	0	13	0	17	29
ENSMUST00000027396	ENSMUSG00000026198	protein_coding	chr1	75172182	chr1	75172266	9	14	0	33	1	0	16	2	30	29
ENSMUST00000027396	ENSMUSG00000026198	protein_coding	chr1	75172360	chr1	75172555	6	14	0	7	0	0	9	1	13	12
ENSMUST00000027396	ENSMUSG00000026198	protein_coding	chr1	75172667	chr1	75172791	0	6	0	12	0	0	0	3	11	12
ENSMUST00000027396	ENSMUSG00000026198	protein_coding	chr1	75172965	chr1	75173545	0	0	0	8	0	0	0	2	10	27
ENSMUST00000027396	ENSMUSG00000026198	protein_coding	chr1	75173649	chr1	75173862	0	0	0	1	0	0	0	1	13	5
ENSMUST00000027396	ENSMUSG00000026198	protein_coding	chr1	75173919	chr1	75174139	0	0	0	0	0	0	0	1	13	5
ENSMUST00000027396	ENSMUSG00000026198	protein_coding	chr1	75174389	chr1	75174478	0	0	0	0	0	0	0	1	19	0
ENSMUST00000027396	ENSMUSG00000026198	protein_coding	chr1	75174554	chr1	75174702	0	0	0	0	0	0	0	1	8	0
ENSMUST00000027396	ENSMUSG00000026198	protein_coding	chr1	75175038	chr1	75175508	0	0	0	0	0	0	0	1	18	0
ENSMUST00000145459	ENSMUSG00000026199	protein_coding	chr1	75198124	chr1	75198265	0	1	0	0	0	1	0	0	0	8
ENSMUST00000145459	ENSMUSG00000026199	protein_coding	chr1	75198376	chr1	75198477	0	0	0	0	0	13	0	0	0	3
ENSMUST00000145459	ENSMUSG00000026199	protein_coding	chr1	75198644	chr1	75198780	2	0	0	0	0	24	17	0	1	1
ENSMUST00000145459	ENSMUSG00000026199	protein_coding	chr1	75198865	chr1	75199064	3	1	0	0	2	37	10	0	0	7
ENSMUST00000027401	ENSMUSG00000026201	protein_coding	chr1	75211052	chr1	75211240	0	0	0	0	0	5	1	0	0	0
ENSMUST00000027401	ENSMUSG00000026201	protein_coding	chr1	75211414	chr1	75211925	0	1	0	0	0	7	6	3	0	0
ENSMUST00000027401	ENSMUSG00000026201	protein_coding	chr1	75212733	chr1	75212886	0	0	0	0	0	3	0	5	3	0
ENSMUST00000027401	ENSMUSG00000026201	protein_coding	chr1	75213006	chr1	75213133	0	1	8	0	2	5	0	10	8	8
ENSMUST00000027401	ENSMUSG00000026201	protein_coding	chr1	75213228	chr1	75213576	2	15	57	9	40	18	60	17	17	16
ENSMUST00000027401	ENSMUSG00000026201	protein_coding	chr1	75213697	chr1	75213814	4	16	91	15	91	27	54	20	10	17
ENSMUST00000186213	ENSMUSG00000026202	protein_coding	chr1	75216593	chr1	75216827	0	0	0	0	0	49	1	18	33	1
ENSMUST00000186213	ENSMUSG00000026202	protein_coding	chr1	75216975	chr1	75217212	0	0	0	0	0	36	0	0	1	2
ENSMUST00000188931	ENSMUSG00000026203	protein_coding	chr1	75243661	chr1	75244794	0	0	0	0	0	0	0	1	16	0
ENSMUST00000185797	ENSMUSG00000026209	protein_coding	chr1	75308709	chr1	75309299	0	1	0	0	2	91	1	1	1	20
ENSMUST00000185797	ENSMUSG00000026209	protein_coding	chr1	75309466	chr1	75311792	12	53	32	15	38	101	38	41	11	61
ENSMUST00000185797	ENSMUSG00000026209	protein_coding	chr1	75311893	chr1	75311992	0	15	4	7	4	12	2	19	4	7
ENSMUST00000185797	ENSMUSG00000026209	protein_coding	chr1	75312031	chr1	75312405	0	22	4	0	11	53	10	12	6	26
ENSMUST00000185797	ENSMUSG00000026209	protein_coding	chr1	75312565	chr1	75313426	4	23	3	6	24	78	18	34	10	37
ENSMUST00000185797	ENSMUSG00000026209	protein_coding	chr1	75313509	chr1	75314364	2	23	2	5	21	85	33	30	7	16
ENSMUST00000185797	ENSMUSG00000026209	protein_coding	chr1	75314441	chr1	75315130	2	8	0	1	14	58	27	23	7	23
ENSMUST00000185797	ENSMUSG00000026209	protein_coding	chr1	75315237	chr1	75315345	0	9	0	1	16	56	2	21	6	17
ENSMUST00000185797	ENSMUSG00000026209	protein_coding	chr1	75315420	chr1	75315619	0	6	0	0	17	39	0	25	13	14
ENSMUST00000185797	ENSMUSG00000026209	protein_coding	chr1	75315749	chr1	75315945	0	8	0	0	7	19	0	11	1	14
ENSMUST00000185797	ENSMUSG00000026209	protein_coding	chr1	75316070	chr1	75316330	0	0	0	0	0	23	0	2	0	0
ENSMUST00000037796	ENSMUSG00000033021	protein_coding	chr1	75441609	chr1	75441730	0	0	0	0	0	0	0	1	18	0
ENSMUST00000037796	ENSMUSG00000033021	protein_coding	chr1	75441827	chr1	75441985	0	0	0	0	0	0	0	1	23	0
ENSMUST00000037796	ENSMUSG00000033021	protein_coding	chr1	75442031	chr1	75442185	0	0	0	0	0	11	1	7	24	0
ENSMUST00000037796	ENSMUSG00000033021	protein_coding	chr1	75442277	chr1	75442444	7	0	4	7	0	22	4	4	34	0
ENSMUST00000037796	ENSMUSG00000033021	protein_coding	chr1	75442612	chr1	75442901	20	10	7	20	2	57	9	9	47	2
ENSMUST00000170217	ENSMUSG00000026245	protein_coding	chr1	78425345	chr1	78443635	3	10	12	0	102	84	0	0	52	0
ENSMUST00000170217	ENSMUSG00000026245	protein_coding	chr1	78443790	chr1	78454754	1	0	2	1	11	0	0	3	0	0
ENSMUST00000170217	ENSMUSG00000026245	protein_coding	chr1	78454871	chr1	78458565	52	89	45	32	88	88	38	98	62	82
ENSMUST00000170217	ENSMUSG00000026245	protein_coding	chr1	78458657	chr1	78462306	59	64	51	21	33	69	39	69	54	42
ENSMUST00000170217	ENSMUSG00000026245	protein_coding	chr1	78462386	chr1	78462835	77	67	41	25	24	81	54	98	74	47
ENSMUST00000170217	ENSMUSG00000026245	protein_coding	chr1	78463042	chr1	78463272	4	25	14	11	2	47	5	31	1	23
ENSMUST00000170217	ENSMUSG00000026245	protein_coding	chr1	78463333	chr1	78466967	17	11	0	7	3	64	9	29	5	45
ENSMUST00000170217	ENSMUSG00000026245	protein_coding	chr1	78467018	chr1	78467971	12	8	0	2	0	53	8	13	6	47
ENSMUST00000170217	ENSMUSG00000026245	protein_coding	chr1	78468032	chr1	78469252	0	0	0	0	0	20	0	4	1	4
ENSMUST00000170217	ENSMUSG00000026245	protein_coding	chr1	78469322	chr1	78471083	0	0	0	0	0	9	0	9	0	10
ENSMUST00000170217	ENSMUSG00000026245	protein_coding	chr1	78471191	chr1	78472484	0	0	0	0	0	10	0	7	0	10
ENSMUST00000170217	ENSMUSG00000026245	protein_coding	chr1	78472634	chr1	78476190	0	0	0	0	0	0	0	1	0	2
ENSMUST00000035779	ENSMUSG00000032883	protein_coding	chr1	78699168	chr1	78699756	0	0	0	0	0	3	0	0	14	5
ENSMUST00000035779	ENSMUSG00000032883	protein_coding	chr1	78701460	chr1	78703486	0	0	0	0	0	6	0	6	12	1
ENSMUST00000035779	ENSMUSG00000032883	protein_coding	chr1	78703600	chr1	78705234	0	0	0	0	3	13	6	19	43	14
ENSMUST00000035779	ENSMUSG00000032883	protein_coding	chr1	78705391	chr1	78706258	0	0	0	2	27	8	7	11	22	6
ENSMUST00000113512	ENSMUSG00000073643	protein_coding	chr1	79705570	chr1	79706244	9	29	5	24	0	0	1	4	12	7
ENSMUST00000113512	ENSMUSG00000073643	protein_coding	chr1	79706352	chr1	79707452	11	29	1	16	0	0	0	3	2	8
ENSMUST00000113512	ENSMUSG00000073643	protein_coding	chr1	79707582	chr1	79709093	10	20	0	15	0	0	0	5	3	8
ENSMUST00000113512	ENSMUSG00000073643	protein_coding	chr1	79709194	chr1	79713858	6	25	0	13	0	0	0	6	5	2
ENSMUST00000113512	ENSMUSG00000073643	protein_coding	chr1	79713963	chr1	79714874	7	19	0	6	0	0	0	3	7	0
ENSMUST00000113512	ENSMUSG00000073643	protein_coding	chr1	79715000	chr1	79717203	1	0	0	1	0	0	0	3	3	0
ENSMUST00000113512	ENSMUSG00000073643	protein_coding	chr1	79717315	chr1	79719124	0	0	0	0	0	0	0	2	1	0
ENSMUST00000113512	ENSMUSG00000073643	protein_coding	chr1	79724757	chr1	79726566	0	0	0	0	0	0	0	2	1	0
ENSMUST00000113512	ENSMUSG00000073643	protein_coding	chr1	79729710	chr1	79733800	0	0	0	0	0	0	0	1	3	0
ENSMUST00000027464	ENSMUSG00000026248	protein_coding	chr1	79779666	chr1	79780964	1	2	3	0	11	6	0	16	6	7
ENSMUST00000163119	ENSMUSG00000004364	protein_coding	chr1	80267287	chr1	80269210	17	16	91	13	1	21	40	18	13	22
ENSMUST00000163119	ENSMUSG00000004364	protein_coding	chr1	80269355	chr1	80271524	7	10	42	3	9	15	25	12	14	13
ENSMUST00000163119	ENSMUSG00000004364	protein_coding	chr1	80271710	chr1	80276414	37	7	1	9	8	28	31	12	18	33
ENSMUST00000163119	ENSMUSG00000004364	protein_coding	chr1	80276548	chr1	80277375	2	6	0	2	2	1	0	6	1	3
ENSMUST00000163119	ENSMUSG00000004364	protein_coding	chr1	80277471	chr1	80277964	0	4	0	0	0	26	15	20	15	26
ENSMUST00000163119	ENSMUSG00000004364	protein_coding	chr1	80278088	chr1	80280833	0	0	0	0	0	12	10	12	9	34
ENSMUST00000163119	ENSMUSG00000004364	protein_coding	chr1	80280940	chr1	80281383	0	0	0	0	0	5	0	6	5	17
ENSMUST00000163119	ENSMUSG00000004364	protein_coding	chr1	80281553	chr1	80282623	0	0	0	0	0	2	0	3	0	4
ENSMUST00000078332	ENSMUSG00000026150	protein_coding	chr1	82731282	chr1	82735416	0	3	0	0	0	0	1	8	2	3
ENSMUST00000078332	ENSMUSG00000026150	protein_coding	chr1	82731282	chr1	82735419	17	5	32	1	1	0	5	12	27	13
ENSMUST00000078332	ENSMUSG00000026150	protein_coding	chr1	82735507	chr1	82747083	0	0	0	0	0	2	0	28	0	12
ENSMUST00000078332	ENSMUSG00000026150	protein_coding	chr1	82735507	chr1	82750520	14	8	49	10	10	12	20	11	35	9
ENSMUST00000078332	ENSMUSG00000026150	protein_coding	chr1	82747142	chr1	82750520	3	14	0	0	8	0	1	45	1	18
ENSMUST00000078332	ENSMUSG00000026150	protein_coding	chr1	82750604	chr1	82751585	22	13	64	2	34	8	13	42	38	20
ENSMUST00000189220	ENSMUSG00000026159	protein_coding	chr1	82882437	chr1	82883181	0	1	0	0	0	0	11	0	0	0
ENSMUST00000189220	ENSMUSG00000026159	protein_coding	chr1	82883361	chr1	82886111	0	1	0	0	0	11	6	0	1	3
ENSMUST00000189220	ENSMUSG00000026159	protein_coding	chr1	82886187	chr1	82886375	0	6	0	0	0	9	5	0	0	0
ENSMUST00000189220	ENSMUSG00000026159	protein_coding	chr1	82886467	chr1	82893424	0	7	0	0	13	14	6	0	0	0
ENSMUST00000189220	ENSMUSG00000026159	protein_coding	chr1	82893582	chr1	82894476	0	2	0	0	0	7	2	0	0	2
ENSMUST00000186465	ENSMUSG00000026219	protein_coding	chr1	84724814	chr1	84725396	78	24	121	6	33	99	29	74	70	47
ENSMUST00000186465	ENSMUSG00000026219	protein_coding	chr1	84725499	chr1	84725736	39	29	70	2	26	64	33	67	46	28
ENSMUST00000186465	ENSMUSG00000026219	protein_coding	chr1	84725830	chr1	84726203	65	48	98	0	47	118	56	89	67	58
ENSMUST00000186465	ENSMUSG00000026219	protein_coding	chr1	84726316	chr1	84728125	41	39	69	0	24	56	76	72	81	31
ENSMUST00000186465	ENSMUSG00000026219	protein_coding	chr1	84728289	chr1	84730532	20	12	14	0	10	48	31	48	41	8
ENSMUST00000186465	ENSMUSG00000026219	protein_coding	chr1	84730696	chr1	84731623	0	6	0	0	0	22	7	17	10	6
ENSMUST00000186465	ENSMUSG00000026219	protein_coding	chr1	84731777	chr1	84732013	0	2	0	0	0	18	1	10	18	4
ENSMUST00000186465	ENSMUSG00000026219	protein_coding	chr1	84732127	chr1	84736982	0	2	0	0	0	22	0	1	9	2
ENSMUST00000097672	ENSMUSG00000073633	protein_coding	chr1	84896662	chr1	84899997	0	0	21	0	0	0	0	0	1	0
ENSMUST00000139715	ENSMUSG00000026229	protein_coding	chr1	86076004	chr1	86077356	0	0	0	0	1	0	0	14	0	0
ENSMUST00000139715	ENSMUSG00000026229	protein_coding	chr1	86086108	chr1	86086575	0	0	0	0	0	0	0	1	0	21
ENSMUST00000139715	ENSMUSG00000026229	protein_coding	chr1	86086748	chr1	86088809	2	0	0	0	34	44	0	15	22	22
ENSMUST00000139715	ENSMUSG00000026229	protein_coding	chr1	86088920	chr1	86089994	6	4	0	0	31	23	0	16	11	13
ENSMUST00000139715	ENSMUSG00000026229	protein_coding	chr1	86090190	chr1	86092003	2	7	0	0	65	45	0	28	31	76
ENSMUST00000139715	ENSMUSG00000026229	protein_coding	chr1	86092098	chr1	86094276	30	4	0	0	55	32	0	16	15	70
ENSMUST00000139715	ENSMUSG00000026229	protein_coding	chr1	86094340	chr1	86116575	0	1	0	0	0	8	0	3	6	13
ENSMUST00000139715	ENSMUSG00000026229	protein_coding	chr1	86116689	chr1	86118510	3	0	0	0	2	9	0	2	0	27
ENSMUST00000139715	ENSMUSG00000026229	protein_coding	chr1	86118626	chr1	86126456	55	18	4	33	110	133	1	84	98	196
ENSMUST00000139715	ENSMUSG00000026229	protein_coding	chr1	86126558	chr1	86128136	81	37	30	59	238	237	5	109	186	241
ENSMUST00000139715	ENSMUSG00000026229	protein_coding	chr1	86128305	chr1	86130637	20	16	6	20	108	154	7	70	77	70
ENSMUST00000139715	ENSMUSG00000026229	protein_coding	chr1	86130729	chr1	86132714	9	10	0	3	15	50	1	11	17	3
ENSMUST00000027432	ENSMUSG00000026229	protein_coding	chr1	86132800	chr1	86133638	21	10	10	9	13	48	16	15	26	11
ENSMUST00000027432	ENSMUSG00000026229	protein_coding	chr1	86133739	chr1	86139102	1	0	0	0	0	0	0	0	1	0
ENSMUST00000027432	ENSMUSG00000026229	protein_coding	chr1	86133784	chr1	86136963	93	57	115	68	52	162	70	69	118	67
ENSMUST00000027432	ENSMUSG00000026229	protein_coding	chr1	86137116	chr1	86139080	109	62	222	81	136	234	109	109	188	79
ENSMUST00000123618	ENSMUSG00000062590	protein_coding	chr1	86191102	chr1	86194277	0	1	0	0	0	1	8	0	0	0
ENSMUST00000123618	ENSMUSG00000062590	protein_coding	chr1	86194367	chr1	86196319	0	12	0	0	0	9	12	0	0	0
ENSMUST00000123618	ENSMUSG00000062590	protein_coding	chr1	86196442	chr1	86198242	0	19	0	0	1	5	7	0	0	0
ENSMUST00000123618	ENSMUSG00000062590	protein_coding	chr1	86199914	chr1	86202490	0	4	0	0	0	4	4	0	0	0
ENSMUST00000123618	ENSMUSG00000062590	protein_coding	chr1	86202564	chr1	86207953	1	8	0	0	0	4	4	0	0	0
ENSMUST00000123618	ENSMUSG00000062590	protein_coding	chr1	86208043	chr1	86213050	19	16	0	0	1	8	2	1	0	0
ENSMUST00000123618	ENSMUSG00000062590	protein_coding	chr1	86213105	chr1	86244566	20	33	0	1	1	4	7	0	0	0
ENSMUST00000135973	ENSMUSG00000062590	protein_coding	chr1	86244670	chr1	86252277	13	27	0	0	1	4	0	0	0	0
ENSMUST00000135973	ENSMUSG00000062590	protein_coding	chr1	86252392	chr1	86257226	0	4	0	0	0	9	0	0	0	0
ENSMUST00000027438	ENSMUSG00000026234	protein_coding	chr1	86350696	chr1	86350812	92	91	244	67	286	166	44	65	133	59
ENSMUST00000027438	ENSMUSG00000026234	protein_coding	chr1	86351035	chr1	86351367	28	3	54	5	83	17	3	5	30	1
ENSMUST00000027438	ENSMUSG00000026234	protein_coding	chr1	86351493	chr1	86352198	37	46	78	24	149	72	27	34	50	8
ENSMUST00000027438	ENSMUSG00000026234	protein_coding	chr1	86352319	chr1	86352510	1	26	47	8	88	71	17	28	36	8
ENSMUST00000027438	ENSMUSG00000026234	protein_coding	chr1	86352633	chr1	86353126	0	21	54	1	101	127	0	30	20	10
ENSMUST00000027438	ENSMUSG00000026234	protein_coding	chr1	86353280	chr1	86353732	0	0	6	2	48	46	0	21	17	0
ENSMUST00000027438	ENSMUSG00000026234	protein_coding	chr1	86353855	chr1	86355020	0	0	0	0	0	0	0	1	0	1
ENSMUST00000027438	ENSMUSG00000026234	protein_coding	chr1	86355144	chr1	86356052	0	0	0	0	1	8	0	4	3	0
ENSMUST00000027438	ENSMUSG00000026234	protein_coding	chr1	86356193	chr1	86356371	0	0	0	0	7	0	0	1	7	0
ENSMUST00000027438	ENSMUSG00000026234	protein_coding	chr1	86356457	chr1	86356556	0	0	0	0	21	0	0	0	6	0
ENSMUST00000027438	ENSMUSG00000026234	protein_coding	chr1	86356741	chr1	86356957	0	0	0	0	5	0	0	1	0	0
ENSMUST00000045897	ENSMUSG00000026238	protein_coding	chr1	86526950	chr1	86529173	0	13	0	0	8	208	0	34	85	79
ENSMUST00000045897	ENSMUSG00000026238	protein_coding	chr1	86528657	chr1	86530404	0	0	0	1	0	1	0	0	0	0
ENSMUST00000045897	ENSMUSG00000026238	protein_coding	chr1	86529244	chr1	86529456	0	6	1	0	43	252	4	49	105	130
ENSMUST00000045897	ENSMUSG00000026238	protein_coding	chr1	86529552	chr1	86529731	0	7	1	4	168	304	17	88	173	182
ENSMUST00000045897	ENSMUSG00000026238	protein_coding	chr1	86529804	chr1	86529965	8	42	1	13	388	735	87	276	447	446
ENSMUST00000148683	ENSMUSG00000026239	protein_coding	chr1	86543583	chr1	86545702	14	2	13	3	0	0	1	3	5	3
ENSMUST00000148683	ENSMUSG00000026239	protein_coding	chr1	86545807	chr1	86546657	15	2	10	3	0	0	0	2	8	3
ENSMUST00000148683	ENSMUSG00000026239	protein_coding	chr1	86546782	chr1	86547529	2	1	1	0	0	0	0	1	3	4
ENSMUST00000148683	ENSMUSG00000026239	protein_coding	chr1	86547617	chr1	86582300	2	0	0	1	0	1	1	2	8	0
ENSMUST00000121534	ENSMUSG00000026240	protein_coding	chr1	86601188	chr1	86605058	0	0	0	0	0	0	0	2	1	0
ENSMUST00000168237	ENSMUSG00000053333	protein_coding	chr1	87044916	chr1	87047037	0	0	0	0	0	0	0	1	9	0
ENSMUST00000168237	ENSMUSG00000053333	protein_coding	chr1	87047184	chr1	87047448	0	0	0	0	7	1	0	1	11	0
ENSMUST00000168237	ENSMUSG00000053333	protein_coding	chr1	87047578	chr1	87047688	0	0	0	0	39	0	0	2	10	0
ENSMUST00000168237	ENSMUSG00000053333	protein_coding	chr1	87047792	chr1	87048833	7	0	0	0	36	3	0	0	8	1
ENSMUST00000168237	ENSMUSG00000053333	protein_coding	chr1	87048934	chr1	87049623	0	0	0	0	21	15	0	3	7	4
ENSMUST00000050876	ENSMUSG00000026254	protein_coding	chr1	87214019	chr1	87219581	0	0	4	1	1	1	1	0	0	1
ENSMUST00000050876	ENSMUSG00000026254	protein_coding	chr1	87219695	chr1	87220920	50	7	96	45	60	101	30	20	7	80
ENSMUST00000050876	ENSMUSG00000026254	protein_coding	chr1	87221054	chr1	87224353	60	36	132	65	66	120	52	17	12	76
ENSMUST00000050876	ENSMUSG00000026254	protein_coding	chr1	87224457	chr1	87225850	0	0	0	2	0	4	1	1	0	0
ENSMUST00000050876	ENSMUSG00000026254	protein_coding	chr1	87226002	chr1	87226097	40	10	62	37	4	56	22	8	9	5
ENSMUST00000050876	ENSMUSG00000026254	protein_coding	chr1	87226233	chr1	87227801	49	24	110	43	65	62	32	31	26	76
ENSMUST00000050876	ENSMUSG00000026254	protein_coding	chr1	87226233	chr1	87232403	0	0	0	0	0	0	4	0	1	0
ENSMUST00000027512	ENSMUSG00000026289	protein_coding	chr1	87790687	chr1	87791216	0	0	0	0	2	1	0	0	0	3
ENSMUST00000066279	ENSMUSG00000036206	protein_coding	chr1	89145906	chr1	89152200	0	7	0	0	0	0	0	1	0	3
ENSMUST00000066279	ENSMUSG00000036206	protein_coding	chr1	89152388	chr1	89153127	0	9	0	0	0	3	0	0	0	9
ENSMUST00000036153	ENSMUSG00000034432	protein_coding	chr1	90604445	chr1	90605464	0	1	0	0	0	0	0	5	0	0
ENSMUST00000036153	ENSMUSG00000034432	protein_coding	chr1	90605512	chr1	90606537	0	0	0	0	5	0	2	2	0	0
ENSMUST00000036153	ENSMUSG00000034432	protein_coding	chr1	90606669	chr1	90610093	0	6	0	0	22	3	19	6	0	0
ENSMUST00000036153	ENSMUSG00000034432	protein_coding	chr1	90610200	chr1	90610975	0	8	0	0	11	5	29	2	0	10
ENSMUST00000036153	ENSMUSG00000034432	protein_coding	chr1	90611037	chr1	90611540	0	17	0	0	19	12	38	7	0	13
ENSMUST00000036153	ENSMUSG00000034432	protein_coding	chr1	90611587	chr1	90612174	6	3	2	0	26	12	47	10	0	8
ENSMUST00000094698	ENSMUSG00000070732	protein_coding	chr1	91168838	chr1	91168957	0	0	0	0	0	0	1	2	17	0
ENSMUST00000094698	ENSMUSG00000070732	protein_coding	chr1	91169096	chr1	91170088	0	0	0	0	0	0	1	0	7	0
ENSMUST00000188576	ENSMUSG00000034343	protein_coding	chr1	91254393	chr1	91262267	5	4	0	0	0	0	2	3	0	5
ENSMUST00000188576	ENSMUSG00000034343	protein_coding	chr1	91262296	chr1	91265218	3	5	0	0	0	0	2	3	0	9
ENSMUST00000188576	ENSMUSG00000034343	protein_coding	chr1	91265283	chr1	91275250	6	13	0	0	0	0	4	3	0	9
ENSMUST00000059743	ENSMUSG00000034343	protein_coding	chr1	91275317	chr1	91276386	2	22	0	0	1	0	3	3	0	19
ENSMUST00000059743	ENSMUSG00000034343	protein_coding	chr1	91276456	chr1	91278261	3	26	0	1	2	0	4	2	12	16
ENSMUST00000059743	ENSMUSG00000034343	protein_coding	chr1	91278318	chr1	91279505	0	0	0	0	0	0	0	1	3	0
ENSMUST00000059743	ENSMUSG00000034343	protein_coding	chr1	91284009	chr1	91285305	7	40	0	15	5	7	1	8	15	27
ENSMUST00000187049	ENSMUSG00000026309	protein_coding	chr1	91374016	chr1	91376318	3	0	0	0	0	0	0	0	1	0
ENSMUST00000187049	ENSMUSG00000026309	protein_coding	chr1	91376082	chr1	91376318	44	3	71	96	8	0	31	35	3	37
ENSMUST00000187049	ENSMUSG00000026309	protein_coding	chr1	91376399	chr1	91378466	37	2	48	75	11	3	31	31	4	39
ENSMUST00000187049	ENSMUSG00000026309	protein_coding	chr1	91378585	chr1	91381851	38	1	5	41	0	2	22	12	1	18
ENSMUST00000187049	ENSMUSG00000026309	protein_coding	chr1	91381972	chr1	91383304	41	0	0	32	0	2	31	38	3	13
ENSMUST00000187049	ENSMUSG00000026309	protein_coding	chr1	91383391	chr1	91384565	18	0	0	22	0	3	20	29	1	23
ENSMUST00000187049	ENSMUSG00000026309	protein_coding	chr1	91384658	chr1	91385240	20	0	0	6	0	2	18	20	0	19
ENSMUST00000187049	ENSMUSG00000026309	protein_coding	chr1	91385346	chr1	91387215	0	0	0	0	0	0	24	3	0	8
ENSMUST00000187049	ENSMUSG00000026309	protein_coding	chr1	91388464	chr1	91390607	0	0	0	0	0	3	2	0	1	0
ENSMUST00000187049	ENSMUSG00000026309	protein_coding	chr1	91390663	chr1	91391132	0	0	0	0	0	0	7	0	1	0
ENSMUST00000086843	ENSMUSG00000026311	protein_coding	chr1	91552439	chr1	91554751	0	9	0	0	0	1	0	0	0	0
ENSMUST00000027478	ENSMUSG00000026260	protein_coding	chr1	92439907	chr1	92452011	70	86	164	121	247	182	116	79	153	69
ENSMUST00000027478	ENSMUSG00000026260	protein_coding	chr1	92452119	chr1	92460380	43	71	117	87	151	122	81	54	87	67
ENSMUST00000027478	ENSMUSG00000026260	protein_coding	chr1	92460465	chr1	92462291	22	28	94	51	110	76	62	30	58	55
ENSMUST00000027478	ENSMUSG00000026260	protein_coding	chr1	92462345	chr1	92463078	14	34	77	48	86	84	56	31	48	52
ENSMUST00000027478	ENSMUSG00000026260	protein_coding	chr1	92463157	chr1	92464361	3	4	38	7	23	15	3	0	17	12
ENSMUST00000027478	ENSMUSG00000026260	protein_coding	chr1	92464482	chr1	92467381	9	7	75	17	37	51	41	30	56	37
ENSMUST00000027478	ENSMUSG00000026260	protein_coding	chr1	92467467	chr1	92469863	3	2	64	8	38	47	32	40	65	28
ENSMUST00000027478	ENSMUSG00000026260	protein_coding	chr1	92470078	chr1	92470817	0	1	12	0	15	34	27	5	19	29
ENSMUST00000027478	ENSMUSG00000026260	protein_coding	chr1	92470985	chr1	92473663	0	0	0	0	0	12	8	2	12	0
ENSMUST00000148508	ENSMUSG00000073616	protein_coding	chr1	92637403	chr1	92639687	0	0	0	0	1	0	1	0	1	2
ENSMUST00000148508	ENSMUSG00000073616	protein_coding	chr1	92639759	chr1	92641607	0	0	0	0	17	0	9	6	15	0
ENSMUST00000148508	ENSMUSG00000073616	protein_coding	chr1	92639759	chr1	92641880	3	6	15	10	19	14	29	14	1	26
ENSMUST00000112944	ENSMUSG00000026273	protein_coding	chr1	93301795	chr1	93302718	14	0	0	0	21	0	0	1	0	0
ENSMUST00000112944	ENSMUSG00000026273	protein_coding	chr1	93302902	chr1	93304608	1	0	0	0	1	0	0	0	0	0
ENSMUST00000027494	ENSMUSG00000026275	protein_coding	chr1	93346287	chr1	93350325	0	0	0	0	0	9	0	13	8	0
ENSMUST00000027494	ENSMUSG00000026275	protein_coding	chr1	93350380	chr1	93350949	0	0	0	0	0	2	2	12	11	0
ENSMUST00000027494	ENSMUSG00000026275	protein_coding	chr1	93351636	chr1	93352517	8	4	1	0	0	3	6	9	2	0
ENSMUST00000027494	ENSMUSG00000026275	protein_coding	chr1	93352679	chr1	93354329	1	4	0	0	0	0	0	0	4	0
ENSMUST00000027494	ENSMUSG00000026275	protein_coding	chr1	93354445	chr1	93357757	12	22	4	0	0	5	14	20	5	0
ENSMUST00000027494	ENSMUSG00000026275	protein_coding	chr1	93357861	chr1	93360726	0	11	2	0	0	2	7	10	1	0
ENSMUST00000027494	ENSMUSG00000026275	protein_coding	chr1	93360812	chr1	93364890	14	58	8	4	5	9	10	32	16	0
ENSMUST00000170883	ENSMUSG00000034088	protein_coding	chr1	93408259	chr1	93408369	4	32	0	23	75	68	36	27	8	35
ENSMUST00000170883	ENSMUSG00000034088	protein_coding	chr1	93408497	chr1	93408689	5	28	0	15	61	46	26	22	3	74
ENSMUST00000170883	ENSMUSG00000034088	protein_coding	chr1	93408805	chr1	93408951	3	3	0	6	17	5	7	16	0	31
ENSMUST00000170883	ENSMUSG00000034088	protein_coding	chr1	93409136	chr1	93412363	1	11	0	6	23	0	5	15	2	59
ENSMUST00000170883	ENSMUSG00000034088	protein_coding	chr1	93412506	chr1	93413491	0	0	0	7	11	0	0	12	3	54
ENSMUST00000170883	ENSMUSG00000034088	protein_coding	chr1	93413931	chr1	93414812	0	1	0	0	0	0	0	0	2	7
ENSMUST00000190116	ENSMUSG00000026279	protein_coding	chr1	93705655	chr1	93714898	5	21	20	12	14	0	1	12	23	35
ENSMUST00000190116	ENSMUSG00000026279	protein_coding	chr1	93715001	chr1	93716632	0	16	5	8	5	0	0	5	8	24
ENSMUST00000190116	ENSMUSG00000026279	protein_coding	chr1	93716741	chr1	93725157	0	3	0	5	6	0	0	1	8	19
ENSMUST00000027502	ENSMUSG00000026280	protein_coding	chr1	93780911	chr1	93784412	1	0	0	0	0	0	0	0	2	1
ENSMUST00000027502	ENSMUSG00000026280	protein_coding	chr1	93784490	chr1	93784753	1	0	0	0	0	0	0	1	1	0
ENSMUST00000027502	ENSMUSG00000026280	protein_coding	chr1	93784898	chr1	93785910	1	0	0	0	0	1	0	0	0	0
ENSMUST00000027502	ENSMUSG00000026280	protein_coding	chr1	93785966	chr1	93786511	5	0	0	0	0	0	0	0	1	0
ENSMUST00000027502	ENSMUSG00000026280	protein_coding	chr1	93786604	chr1	93787686	16	1	2	0	0	3	7	0	3	0
ENSMUST00000027503	ENSMUSG00000026281	protein_coding	chr1	93792943	chr1	93794726	21	13	30	16	30	62	18	37	52	10
ENSMUST00000027503	ENSMUSG00000026281	protein_coding	chr1	93794923	chr1	93798380	7	5	14	11	16	37	8	15	31	5
ENSMUST00000027503	ENSMUSG00000026281	protein_coding	chr1	93798470	chr1	93798776	10	0	9	0	0	7	0	0	0	0
ENSMUST00000027503	ENSMUSG00000026281	protein_coding	chr1	93798470	chr1	93800802	13	7	34	20	20	58	21	37	92	8
ENSMUST00000027503	ENSMUSG00000026281	protein_coding	chr1	93800910	chr1	93801690	0	3	0	0	2	0	10	6	29	0
ENSMUST00000027503	ENSMUSG00000026281	protein_coding	chr1	93800910	chr1	93801698	29	43	71	15	77	91	64	91	194	87
ENSMUST00000059975	ENSMUSG00000051185	protein_coding	chr1	95325243	chr1	95333936	0	9	0	13	0	0	0	0	0	0
ENSMUST00000112844	ENSMUSG00000026333	protein_coding	chr1	97783232	chr1	97784753	0	0	0	0	1	0	0	0	1	2
ENSMUST00000112844	ENSMUSG00000026333	protein_coding	chr1	97785222	chr1	97785976	0	0	0	0	2	0	0	1	15	14
ENSMUST00000112844	ENSMUSG00000026333	protein_coding	chr1	97786258	chr1	97792297	0	0	0	0	26	0	0	7	8	12
ENSMUST00000058762	ENSMUSG00000026335	protein_coding	chr1	97942540	chr1	97948946	0	0	0	1	0	1	1	0	1	1
ENSMUST00000086738	ENSMUSG00000067028	protein_coding	chr1	99784077	chr1	99790364	0	0	0	0	0	0	1	1	0	0
ENSMUST00000118196	ENSMUSG00000038866	protein_coding	chr1	106031233	chr1	106032096	2	0	0	2	0	0	0	0	0	0
ENSMUST00000112736	ENSMUSG00000009907	protein_coding	chr1	106772548	chr1	106774007	0	0	0	0	0	1	0	0	0	3
ENSMUST00000112736	ENSMUSG00000009907	protein_coding	chr1	106774147	chr1	106777270	0	0	0	2	0	1	0	0	0	0
ENSMUST00000027623	ENSMUSG00000026374	protein_coding	chr1	118301037	chr1	118304691	25	39	7	25	13	55	35	72	14	33
ENSMUST00000027623	ENSMUSG00000026374	protein_coding	chr1	118304770	chr1	118305200	4	15	0	0	2	28	3	27	10	11
ENSMUST00000027623	ENSMUSG00000026374	protein_coding	chr1	118305315	chr1	118308745	4	5	0	0	10	25	5	40	5	20
ENSMUST00000027623	ENSMUSG00000026374	protein_coding	chr1	118308841	chr1	118309773	2	3	0	0	6	31	0	21	9	4
ENSMUST00000027623	ENSMUSG00000026374	protein_coding	chr1	118309866	chr1	118311001	0	1	0	0	2	5	0	2	2	1
ENSMUST00000027626	ENSMUSG00000026377	protein_coding	chr1	118323725	chr1	118327625	0	0	0	0	0	9	0	0	6	0
ENSMUST00000027626	ENSMUSG00000026377	protein_coding	chr1	118327733	chr1	118329353	0	0	0	0	0	2	0	2	3	0
ENSMUST00000027626	ENSMUSG00000026377	protein_coding	chr1	118329564	chr1	118330606	0	0	0	0	5	10	0	0	8	0
ENSMUST00000027626	ENSMUSG00000026377	protein_coding	chr1	118330662	chr1	118332344	0	0	0	0	3	5	0	4	2	1
ENSMUST00000027626	ENSMUSG00000026377	protein_coding	chr1	118332478	chr1	118332750	0	0	5	0	6	27	0	8	40	11
ENSMUST00000064091	ENSMUSG00000026384	protein_coding	chr1	119659917	chr1	119667514	0	0	0	0	0	0	0	3	10	1
ENSMUST00000064091	ENSMUSG00000026384	protein_coding	chr1	119667649	chr1	119675549	0	0	0	0	0	0	0	0	1	2
ENSMUST00000027634	ENSMUSG00000026385	protein_coding	chr1	120113533	chr1	120116386	177	115	224	48	397	343	70	115	59	118
ENSMUST00000027634	ENSMUSG00000026385	protein_coding	chr1	120116448	chr1	120119895	86	52	111	20	175	181	33	48	18	58
ENSMUST00000027634	ENSMUSG00000026385	protein_coding	chr1	120120012	chr1	120120945	89	35	73	17	94	151	40	25	18	38
ENSMUST00000027637	ENSMUSG00000026388	protein_coding	chr1	120121217	chr1	120150603	0	1	2	0	0	9	0	0	0	0
ENSMUST00000027637	ENSMUSG00000026388	protein_coding	chr1	120150747	chr1	120160606	0	21	16	10	25	24	0	0	0	0
ENSMUST00000027637	ENSMUSG00000026388	protein_coding	chr1	120160656	chr1	120166135	0	17	16	8	21	30	0	0	0	0
ENSMUST00000027637	ENSMUSG00000026388	protein_coding	chr1	120166172	chr1	120171401	0	17	10	7	12	17	0	0	0	0
ENSMUST00000027637	ENSMUSG00000026388	protein_coding	chr1	120166172	chr1	120188041	0	0	4	0	8	0	0	0	0	0
ENSMUST00000027637	ENSMUSG00000026388	protein_coding	chr1	120171482	chr1	120188041	0	5	10	2	10	15	0	0	0	0
ENSMUST00000003818	ENSMUSG00000003721	protein_coding	chr1	121305947	chr1	121306864	0	0	31	3	28	0	0	1	0	0
ENSMUST00000003818	ENSMUSG00000003721	protein_coding	chr1	121306963	chr1	121307140	0	0	33	3	15	0	0	0	0	0
ENSMUST00000003818	ENSMUSG00000003721	protein_coding	chr1	121307306	chr1	121312201	0	0	43	8	22	0	0	0	0	0
ENSMUST00000003818	ENSMUSG00000003721	protein_coding	chr1	121312325	chr1	121319597	0	0	4	3	24	0	0	0	0	0
ENSMUST00000036025	ENSMUSG00000026339	protein_coding	chr1	121492987	chr1	121494396	0	0	0	1	0	0	5	4	0	0
ENSMUST00000036025	ENSMUSG00000026339	protein_coding	chr1	121494433	chr1	121496984	0	0	0	1	0	0	2	7	0	0
ENSMUST00000036025	ENSMUSG00000026339	protein_coding	chr1	121499321	chr1	121501190	0	0	0	1	0	0	0	3	1	0
ENSMUST00000001724	ENSMUSG00000001674	protein_coding	chr1	121554138	chr1	121555216	0	4	0	1	0	0	2	2	0	0
ENSMUST00000001724	ENSMUSG00000001674	protein_coding	chr1	121555393	chr1	121555691	1	0	12	0	0	0	1	1	17	1
ENSMUST00000001724	ENSMUSG00000001674	protein_coding	chr1	121555747	chr1	121557405	16	22	60	23	23	58	65	54	71	80
ENSMUST00000001724	ENSMUSG00000001674	protein_coding	chr1	121557518	chr1	121558411	20	32	27	11	30	41	57	55	45	84
ENSMUST00000001724	ENSMUSG00000001674	protein_coding	chr1	121558563	chr1	121559166	1	4	0	0	7	17	10	2	18	19
ENSMUST00000001724	ENSMUSG00000001674	protein_coding	chr1	121559327	chr1	121560132	0	2	0	0	7	0	0	3	6	11
ENSMUST00000001724	ENSMUSG00000001674	protein_coding	chr1	121560271	chr1	121561281	0	0	0	0	0	4	0	8	6	17
ENSMUST00000001724	ENSMUSG00000001674	protein_coding	chr1	121561595	chr1	121561690	0	0	0	0	0	0	0	0	4	4
ENSMUST00000001724	ENSMUSG00000001674	protein_coding	chr1	121566168	chr1	121567791	0	0	0	0	0	3	0	0	0	2
ENSMUST00000027579	ENSMUSG00000026341	protein_coding	chr1	125394090	chr1	125395068	4	0	1	0	7	7	1	11	26	15
ENSMUST00000027579	ENSMUSG00000026341	protein_coding	chr1	125395151	chr1	125397107	9	0	0	0	23	13	3	12	30	32
ENSMUST00000027579	ENSMUSG00000026341	protein_coding	chr1	125397232	chr1	125397452	0	0	0	0	8	10	4	7	22	20
ENSMUST00000027579	ENSMUSG00000026341	protein_coding	chr1	125397544	chr1	125403393	0	0	0	0	1	0	0	0	0	1
ENSMUST00000027579	ENSMUSG00000026341	protein_coding	chr1	125403566	chr1	125405845	0	0	0	0	1	6	0	2	1	0
ENSMUST00000027579	ENSMUSG00000026341	protein_coding	chr1	125405988	chr1	125407292	0	0	0	0	0	9	0	1	0	0
ENSMUST00000027579	ENSMUSG00000026341	protein_coding	chr1	125407399	chr1	125408520	0	0	0	0	0	6	0	2	0	0
ENSMUST00000189427	ENSMUSG00000036155	protein_coding	chr1	127282983	chr1	127286936	1	0	0	0	0	0	0	0	1	0
ENSMUST00000027587	ENSMUSG00000026349	protein_coding	chr1	127793418	chr1	127795255	6	0	14	0	2	0	1	0	0	0
ENSMUST00000037649	ENSMUSG00000036104	protein_coding	chr1	127939148	chr1	127942374	0	0	0	0	1	0	0	0	14	1
ENSMUST00000086614	ENSMUSG00000036086	protein_coding	chr1	127955065	chr1	127956537	0	0	1	11	10	2	8	1	2	1
ENSMUST00000086614	ENSMUSG00000036086	protein_coding	chr1	127956668	chr1	127959710	0	0	0	11	7	0	15	0	3	0
ENSMUST00000086614	ENSMUSG00000036086	protein_coding	chr1	128038799	chr1	128104569	0	1	1	0	3	2	1	3	1	1
ENSMUST00000190736	ENSMUSG00000026353	protein_coding	chr1	128252305	chr1	128255433	1	0	0	0	0	1	0	0	0	0
ENSMUST00000190736	ENSMUSG00000026353	protein_coding	chr1	128255461	chr1	128256119	3	0	0	0	0	3	0	0	0	0
ENSMUST00000190736	ENSMUSG00000026353	protein_coding	chr1	128256237	chr1	128258832	1	0	0	0	0	3	0	0	0	0
ENSMUST00000190736	ENSMUSG00000026353	protein_coding	chr1	128259003	chr1	128259444	1	0	0	0	0	0	1	0	0	0
ENSMUST00000027592	ENSMUSG00000026353	protein_coding	chr1	128260888	chr1	128262793	0	0	0	0	0	0	0	3	0	3
ENSMUST00000027592	ENSMUSG00000026353	protein_coding	chr1	128262957	chr1	128266290	0	0	0	0	0	0	0	6	0	4
ENSMUST00000027592	ENSMUSG00000026353	protein_coding	chr1	128266414	chr1	128269869	0	0	0	0	0	6	0	6	0	5
ENSMUST00000027592	ENSMUSG00000026353	protein_coding	chr1	128269971	chr1	128272821	0	0	0	0	0	7	0	6	2	7
ENSMUST00000027592	ENSMUSG00000026353	protein_coding	chr1	128272952	chr1	128274802	1	0	0	0	2	7	20	17	36	9
ENSMUST00000027592	ENSMUSG00000026353	protein_coding	chr1	128275004	chr1	128276957	0	0	0	1	0	2	6	3	9	2
ENSMUST00000027601	ENSMUSG00000026355	protein_coding	chr1	128332051	chr1	128333517	66	90	323	122	156	68	117	75	39	124
ENSMUST00000027601	ENSMUSG00000026355	protein_coding	chr1	128333656	chr1	128334763	47	75	290	77	127	65	112	53	60	118
ENSMUST00000027601	ENSMUSG00000026355	protein_coding	chr1	128334918	chr1	128335730	17	67	247	77	129	62	73	59	53	119
ENSMUST00000027601	ENSMUSG00000026355	protein_coding	chr1	128335865	chr1	128338116	2	60	147	12	69	35	47	53	24	74
ENSMUST00000027601	ENSMUSG00000026355	protein_coding	chr1	128338277	chr1	128339350	1	19	49	12	79	36	44	25	14	51
ENSMUST00000027601	ENSMUSG00000026355	protein_coding	chr1	128339478	chr1	128341285	0	6	38	1	83	35	30	17	29	15
ENSMUST00000027601	ENSMUSG00000026355	protein_coding	chr1	128341440	chr1	128343411	0	0	3	0	32	6	3	2	11	1
ENSMUST00000027601	ENSMUSG00000026355	protein_coding	chr1	128343518	chr1	128344297	0	0	0	0	31	22	8	1	0	6
ENSMUST00000027601	ENSMUSG00000026355	protein_coding	chr1	128344438	chr1	128345872	0	0	0	0	17	11	1	1	0	5
ENSMUST00000027601	ENSMUSG00000026355	protein_coding	chr1	128346013	chr1	128348369	0	0	0	0	12	0	0	0	0	1
ENSMUST00000027602	ENSMUSG00000026356	protein_coding	chr1	128364325	chr1	128366698	0	11	2	3	63	51	29	28	48	36
ENSMUST00000027602	ENSMUSG00000026356	protein_coding	chr1	128366769	chr1	128366921	0	1	0	0	23	12	2	11	23	19
ENSMUST00000027602	ENSMUSG00000026356	protein_coding	chr1	128367032	chr1	128368365	0	0	0	0	15	2	6	7	1	4
ENSMUST00000027602	ENSMUSG00000026356	protein_coding	chr1	128368445	chr1	128369493	0	0	0	0	14	25	5	0	5	5
ENSMUST00000027602	ENSMUSG00000026356	protein_coding	chr1	128369535	chr1	128372140	0	0	0	0	28	16	0	6	22	18
ENSMUST00000027602	ENSMUSG00000026356	protein_coding	chr1	128372286	chr1	128373937	0	0	0	0	0	5	0	0	1	0
ENSMUST00000027602	ENSMUSG00000026356	protein_coding	chr1	128374084	chr1	128376178	0	0	0	0	3	3	0	3	12	3
ENSMUST00000027602	ENSMUSG00000026356	protein_coding	chr1	128376312	chr1	128378766	0	0	0	0	0	0	0	0	7	1
ENSMUST00000027602	ENSMUSG00000026356	protein_coding	chr1	128378877	chr1	128387117	0	0	0	0	0	2	0	0	8	5
ENSMUST00000027650	ENSMUSG00000026399	protein_coding	chr1	130440379	chr1	130447619	0	0	0	0	0	0	4	2	13	0
ENSMUST00000027650	ENSMUSG00000026399	protein_coding	chr1	130447639	chr1	130448328	0	0	0	0	0	0	3	0	16	0
ENSMUST00000027650	ENSMUSG00000026399	protein_coding	chr1	130448408	chr1	130449417	0	0	0	0	0	0	4	0	18	0
ENSMUST00000016672	ENSMUSG00000016528	protein_coding	chr1	131055235	chr1	131055759	0	2	0	0	0	0	1	0	0	1
ENSMUST00000149119	ENSMUSG00000026427	protein_coding	chr1	131155723	chr1	131158192	0	0	0	0	17	0	0	2	0	0
ENSMUST00000149119	ENSMUSG00000026427	protein_coding	chr1	131158299	chr1	131160410	0	0	0	0	25	0	0	6	0	0
ENSMUST00000149119	ENSMUSG00000026427	protein_coding	chr1	131161402	chr1	131163520	0	2	3	0	21	23	0	11	3	6
ENSMUST00000149119	ENSMUSG00000026427	protein_coding	chr1	131163565	chr1	131164403	0	0	0	0	3	4	1	2	2	1
ENSMUST00000149119	ENSMUSG00000026427	protein_coding	chr1	131164506	chr1	131164620	1	23	5	2	15	43	17	53	34	21
ENSMUST00000149119	ENSMUSG00000026427	protein_coding	chr1	131164769	chr1	131165120	13	33	72	25	39	89	35	60	101	12
ENSMUST00000149119	ENSMUSG00000026427	protein_coding	chr1	131165209	chr1	131166327	9	29	77	32	29	80	35	74	96	17
ENSMUST00000149119	ENSMUSG00000026427	protein_coding	chr1	131166422	chr1	131168120	1	2	19	14	7	1	1	16	31	0
ENSMUST00000149119	ENSMUSG00000026427	protein_coding	chr1	131168240	chr1	131170937	0	3	4	10	4	18	0	2	6	0
ENSMUST00000149119	ENSMUSG00000026427	protein_coding	chr1	131171111	chr1	131173304	22	29	88	72	90	107	35	89	115	37
ENSMUST00000068613	ENSMUSG00000055184	protein_coding	chr1	131528852	chr1	131530654	10	0	0	0	0	8	0	4	15	0
ENSMUST00000068613	ENSMUSG00000055184	protein_coding	chr1	131530731	chr1	131533809	23	0	0	0	0	19	0	15	34	0
ENSMUST00000068613	ENSMUSG00000055184	protein_coding	chr1	131533933	chr1	131538835	21	0	0	0	0	25	0	20	36	0
ENSMUST00000112386	ENSMUSG00000026433	protein_coding	chr1	131870004	chr1	131870680	0	0	0	0	0	0	1	0	0	1
ENSMUST00000112386	ENSMUSG00000026433	protein_coding	chr1	131870861	chr1	131872067	0	0	0	5	0	0	16	0	0	7
ENSMUST00000112386	ENSMUSG00000026433	protein_coding	chr1	131872188	chr1	131872466	0	0	0	1	0	0	3	0	0	0
ENSMUST00000189946	ENSMUSG00000026434	protein_coding	chr1	131910750	chr1	131919005	6	2	3	0	26	15	3	20	7	1
ENSMUST00000189946	ENSMUSG00000026434	protein_coding	chr1	131919054	chr1	131921943	7	3	6	9	31	26	8	41	15	6
ENSMUST00000189946	ENSMUSG00000026434	protein_coding	chr1	131922048	chr1	131924586	1	5	1	8	8	12	2	19	7	0
ENSMUST00000189946	ENSMUSG00000026434	protein_coding	chr1	131924641	chr1	131928064	6	4	3	8	26	16	6	25	13	3
ENSMUST00000189946	ENSMUSG00000026434	protein_coding	chr1	131928216	chr1	131929613	2	0	6	18	3	2	12	30	1	14
ENSMUST00000189946	ENSMUSG00000026434	protein_coding	chr1	131928216	chr1	131929616	0	0	1	5	1	25	0	0	0	0
ENSMUST00000189946	ENSMUSG00000026434	protein_coding	chr1	131929762	chr1	131931034	3	0	10	10	0	18	7	18	0	5
ENSMUST00000027697	ENSMUSG00000026437	protein_coding	chr1	132114970	chr1	132115465	0	0	0	0	0	2	1	0	0	0
ENSMUST00000186617	ENSMUSG00000054387	protein_coding	chr1	132992225	chr1	132994503	6	0	0	0	0	0	0	4	0	0
ENSMUST00000166915	ENSMUSG00000090553	protein_coding	chr1	133604076	chr1	133606501	35	35	95	10	127	94	58	52	74	43
ENSMUST00000166915	ENSMUSG00000090553	protein_coding	chr1	133606579	chr1	133608897	164	215	340	178	487	296	138	206	283	230
ENSMUST00000166915	ENSMUSG00000090553	protein_coding	chr1	133608959	chr1	133609718	5	7	18	5	8	5	8	7	0	8
ENSMUST00000166915	ENSMUSG00000090553	protein_coding	chr1	133609744	chr1	133610164	55	45	88	58	127	75	37	45	82	63
ENSMUST00000191896	ENSMUSG00000102976	protein_coding	chr1	133622184	chr1	133622984	1	1	1	0	1	6	0	2	0	0
ENSMUST00000191896	ENSMUSG00000102976	protein_coding	chr1	133623150	chr1	133624483	9	2	16	1	21	22	13	47	0	11
ENSMUST00000191896	ENSMUSG00000102976	protein_coding	chr1	133624810	chr1	133625848	0	0	0	0	19	12	0	10	0	4
ENSMUST00000191896	ENSMUSG00000102976	protein_coding	chr1	133625930	chr1	133626767	0	0	0	0	10	2	1	3	1	1
ENSMUST00000168515	ENSMUSG00000026458	protein_coding	chr1	134298828	chr1	134299291	17	0	0	0	8	36	0	0	0	27
ENSMUST00000168515	ENSMUSG00000026458	protein_coding	chr1	134299468	chr1	134300470	0	0	0	0	0	50	0	0	0	14
ENSMUST00000168515	ENSMUSG00000026458	protein_coding	chr1	134300538	chr1	134303605	0	0	0	0	0	54	0	0	0	16
ENSMUST00000168515	ENSMUSG00000026458	protein_coding	chr1	134303780	chr1	134304287	0	0	0	0	0	20	0	0	0	11
ENSMUST00000049470	ENSMUSG00000042305	protein_coding	chr1	134348194	chr1	134350083	2	0	1	7	0	0	1	1	3	3
ENSMUST00000049470	ENSMUSG00000042305	protein_coding	chr1	134352435	chr1	134354661	3	1	4	7	0	0	5	0	0	4
ENSMUST00000049470	ENSMUSG00000042305	protein_coding	chr1	134354841	chr1	134355560	0	7	0	3	1	0	6	5	3	17
ENSMUST00000049470	ENSMUSG00000042305	protein_coding	chr1	134355713	chr1	134360757	3	0	0	0	0	0	0	1	0	0
ENSMUST00000049470	ENSMUSG00000042305	protein_coding	chr1	134355716	chr1	134360757	0	8	0	0	1	0	3	0	2	5
ENSMUST00000049470	ENSMUSG00000042305	protein_coding	chr1	134360924	chr1	134361534	0	0	0	0	0	0	0	2	4	18
ENSMUST00000186489	ENSMUSG00000026456	protein_coding	chr1	134406053	chr1	134406313	0	1	0	0	0	14	2	0	0	4
ENSMUST00000186489	ENSMUSG00000026456	protein_coding	chr1	134406462	chr1	134406599	0	1	0	0	0	23	1	6	1	5
ENSMUST00000186489	ENSMUSG00000026456	protein_coding	chr1	134406671	chr1	134407046	0	9	0	0	0	29	6	7	0	4
ENSMUST00000186489	ENSMUSG00000026456	protein_coding	chr1	134407152	chr1	134407574	24	0	11	5	0	34	8	14	1	3
ENSMUST00000154237	ENSMUSG00000026456	protein_coding	chr1	134407703	chr1	134408404	8	14	5	0	0	28	5	6	0	3
ENSMUST00000154237	ENSMUSG00000026456	protein_coding	chr1	134408487	chr1	134409601	18	6	9	11	0	22	12	4	12	4
ENSMUST00000154237	ENSMUSG00000026456	protein_coding	chr1	134409686	chr1	134410493	22	1	1	1	0	19	6	2	16	10
ENSMUST00000154237	ENSMUSG00000026456	protein_coding	chr1	134410592	chr1	134410907	22	11	6	18	0	38	14	9	7	13
ENSMUST00000027727	ENSMUSG00000026457	protein_coding	chr1	134424074	chr1	134424751	0	24	0	0	5	0	0	0	0	0
ENSMUST00000027727	ENSMUSG00000026457	protein_coding	chr1	134424922	chr1	134425909	0	5	0	0	1	0	0	0	0	0
ENSMUST00000027727	ENSMUSG00000026457	protein_coding	chr1	134426095	chr1	134428082	0	0	34	12	47	0	0	0	0	2
ENSMUST00000027727	ENSMUSG00000026457	protein_coding	chr1	134428269	chr1	134431057	39	44	67	26	44	0	0	1	0	17
ENSMUST00000027727	ENSMUSG00000026457	protein_coding	chr1	134431250	chr1	134431530	26	36	73	19	59	0	0	1	1	23
ENSMUST00000112232	ENSMUSG00000026455	protein_coding	chr1	134489121	chr1	134489332	0	0	0	0	0	0	0	1	2	0
ENSMUST00000047978	ENSMUSG00000042229	protein_coding	chr1	134494809	chr1	134506076	0	0	0	11	0	0	16	1	19	0
ENSMUST00000047714	ENSMUSG00000042207	protein_coding	chr1	134622093	chr1	134624711	0	1	0	0	0	0	0	0	0	1
ENSMUST00000047714	ENSMUSG00000042207	protein_coding	chr1	134625196	chr1	134627265	0	4	0	0	6	18	0	3	0	19
ENSMUST00000047714	ENSMUSG00000042207	protein_coding	chr1	134627376	chr1	134628598	0	0	0	0	17	6	0	4	0	28
ENSMUST00000047714	ENSMUSG00000042207	protein_coding	chr1	134628752	chr1	134630433	0	1	0	0	43	23	7	2	1	12
ENSMUST00000047714	ENSMUSG00000042207	protein_coding	chr1	134630753	chr1	134631237	0	3	0	0	69	110	32	7	24	9
ENSMUST00000027687	ENSMUSG00000026429	protein_coding	chr1	134962609	chr1	134967727	1	0	0	2	0	0	0	0	0	0
ENSMUST00000027687	ENSMUSG00000026429	protein_coding	chr1	134962786	chr1	134967727	0	0	1	3	0	0	0	2	12	2
ENSMUST00000027687	ENSMUSG00000026429	protein_coding	chr1	134967898	chr1	134969241	26	12	2	25	18	8	4	8	38	4
ENSMUST00000027687	ENSMUSG00000026429	protein_coding	chr1	134969310	chr1	134971250	30	23	0	38	17	16	0	2	37	4
ENSMUST00000027687	ENSMUSG00000026429	protein_coding	chr1	134969310	chr1	134971272	0	0	4	0	0	0	0	2	0	0
ENSMUST00000027687	ENSMUSG00000026429	protein_coding	chr1	134971355	chr1	134971901	41	20	39	31	25	11	13	19	47	4
ENSMUST00000027687	ENSMUSG00000026429	protein_coding	chr1	134971999	chr1	134972106	8	7	11	14	12	3	3	4	8	1
ENSMUST00000027687	ENSMUSG00000026429	protein_coding	chr1	134972189	chr1	134973800	10	0	5	2	1	0	0	0	5	0
ENSMUST00000081104	ENSMUSG00000062580	protein_coding	chr1	135302003	chr1	135304430	64	23	12	76	147	54	36	95	88	47
ENSMUST00000081104	ENSMUSG00000062580	protein_coding	chr1	135304540	chr1	135306089	0	1	0	2	1	2	1	1	3	2
ENSMUST00000081104	ENSMUSG00000062580	protein_coding	chr1	135306217	chr1	135309135	2	2	0	8	24	19	10	34	55	22
ENSMUST00000081104	ENSMUSG00000062580	protein_coding	chr1	135309198	chr1	135309771	1	0	0	1	2	1	3	12	12	1
ENSMUST00000081104	ENSMUSG00000062580	protein_coding	chr1	135309870	chr1	135313694	0	1	0	0	8	2	0	12	27	2
ENSMUST00000040599	ENSMUSG00000009418	protein_coding	chr1	135441650	chr1	135441673	0	0	0	0	0	0	4	0	1	0
ENSMUST00000040599	ENSMUSG00000009418	protein_coding	chr1	135441779	chr1	135443634	0	0	0	0	0	0	13	1	3	0
ENSMUST00000097561	ENSMUSG00000026421	protein_coding	chr1	135745427	chr1	135746720	0	0	0	0	0	0	0	3	0	3
ENSMUST00000097561	ENSMUSG00000026421	protein_coding	chr1	135746849	chr1	135750565	0	0	0	0	0	0	0	4	0	4
ENSMUST00000097561	ENSMUSG00000026421	protein_coding	chr1	135750658	chr1	135751044	0	0	0	0	2	1	0	0	0	3
ENSMUST00000038945	ENSMUSG00000041801	protein_coding	chr1	135766894	chr1	135768478	5	0	8	0	2	0	17	1	2	5
ENSMUST00000152208	ENSMUSG00000026418	protein_coding	chr1	135809735	chr1	135810613	5	2	0	37	0	0	0	0	1	0
ENSMUST00000038760	ENSMUSG00000041782	protein_coding	chr1	135831611	chr1	135831874	0	0	0	0	0	0	10	0	0	17
ENSMUST00000038760	ENSMUSG00000041782	protein_coding	chr1	135831948	chr1	135832312	0	0	0	0	0	0	20	0	0	28
ENSMUST00000165125	ENSMUSG00000026411	protein_coding	chr1	136018607	chr1	136019658	0	3	0	0	0	0	0	6	0	3
ENSMUST00000165125	ENSMUSG00000026411	protein_coding	chr1	136019749	chr1	136024618	0	20	0	0	0	1	0	8	0	2
ENSMUST00000165125	ENSMUSG00000026411	protein_coding	chr1	136024726	chr1	136027397	0	30	31	0	0	0	7	6	0	4
ENSMUST00000165125	ENSMUSG00000026411	protein_coding	chr1	136027528	chr1	136034068	0	11	37	0	1	1	6	15	0	4
ENSMUST00000120339	ENSMUSG00000041605	protein_coding	chr1	136214418	chr1	136215756	0	0	0	0	0	2	19	0	0	0
ENSMUST00000027655	ENSMUSG00000026404	protein_coding	chr1	136417396	chr1	136419410	0	0	0	0	1	0	0	0	1	0
ENSMUST00000027655	ENSMUSG00000026404	protein_coding	chr1	136419577	chr1	136424795	0	0	0	0	2	0	0	2	6	0
ENSMUST00000027655	ENSMUSG00000026404	protein_coding	chr1	136424884	chr1	136432312	0	0	0	0	3	0	0	1	7	0
ENSMUST00000027655	ENSMUSG00000026404	protein_coding	chr1	136432563	chr1	136433713	0	0	0	0	0	0	1	4	4	0
ENSMUST00000027655	ENSMUSG00000026404	protein_coding	chr1	136433865	chr1	136434506	0	0	0	0	14	0	0	2	2	0
ENSMUST00000027655	ENSMUSG00000026404	protein_coding	chr1	136434634	chr1	136439753	0	0	0	0	28	0	2	1	6	0
ENSMUST00000112025	ENSMUSG00000079283	protein_coding	chr1	138852173	chr1	138853571	0	0	0	0	38	0	0	1	23	7
ENSMUST00000112025	ENSMUSG00000079283	protein_coding	chr1	138853672	chr1	138856581	0	0	0	0	39	0	0	6	20	10
ENSMUST00000200083	ENSMUSG00000033952	protein_coding	chr1	139488537	chr1	139489646	0	0	0	0	0	0	0	0	4	1
ENSMUST00000200083	ENSMUSG00000033952	protein_coding	chr1	139489837	chr1	139489964	0	0	15	0	6	0	0	1	7	3
ENSMUST00000200083	ENSMUSG00000033952	protein_coding	chr1	139490156	chr1	139490299	6	0	34	0	27	35	0	7	16	3
ENSMUST00000200083	ENSMUSG00000033952	protein_coding	chr1	139490453	chr1	139491518	10	0	26	0	33	59	15	8	34	6
ENSMUST00000200083	ENSMUSG00000033952	protein_coding	chr1	139491694	chr1	139492707	15	8	23	0	21	65	5	14	47	11
ENSMUST00000200083	ENSMUSG00000033952	protein_coding	chr1	139492876	chr1	139493648	7	3	19	1	16	42	6	6	38	11
ENSMUST00000018337	ENSMUSG00000026361	protein_coding	chr1	143608557	chr1	143609370	4	0	0	0	6	0	29	1	7	2
ENSMUST00000018337	ENSMUSG00000026361	protein_coding	chr1	143609511	chr1	143615303	0	0	0	0	5	0	23	5	22	2
ENSMUST00000018337	ENSMUSG00000026361	protein_coding	chr1	143615403	chr1	143617279	0	0	0	0	0	0	1	0	3	1
ENSMUST00000185367	ENSMUSG00000018196	protein_coding	chr1	143739758	chr1	143741648	1	10	0	1	1	3	0	0	7	0
ENSMUST00000185367	ENSMUSG00000018196	protein_coding	chr1	143745223	chr1	143746508	5	6	1	4	0	6	0	2	6	7
ENSMUST00000189936	ENSMUSG00000018189	protein_coding	chr1	143777476	chr1	143783966	1	1	0	0	0	0	8	9	1	1
ENSMUST00000189936	ENSMUSG00000018189	protein_coding	chr1	143784029	chr1	143786130	1	0	0	0	0	3	2	14	4	3
ENSMUST00000189936	ENSMUSG00000018189	protein_coding	chr1	143786235	chr1	143794277	3	2	1	0	0	2	13	11	14	20
ENSMUST00000189936	ENSMUSG00000018189	protein_coding	chr1	143794402	chr1	143794483	21	0	1	0	0	1	28	13	35	25
ENSMUST00000189936	ENSMUSG00000018189	protein_coding	chr1	143794544	chr1	143794680	30	3	14	0	0	4	67	30	44	44
ENSMUST00000189936	ENSMUSG00000018189	protein_coding	chr1	143794810	chr1	143796762	13	0	40	0	0	2	56	29	53	32
ENSMUST00000189936	ENSMUSG00000018189	protein_coding	chr1	143796825	chr1	143798391	18	5	51	0	0	0	71	14	27	31
ENSMUST00000189936	ENSMUSG00000018189	protein_coding	chr1	143798493	chr1	143799921	73	0	45	0	1	6	51	35	58	24
ENSMUST00000189936	ENSMUSG00000018189	protein_coding	chr1	143798493	chr1	143799924	9	15	27	0	0	27	51	5	16	41
ENSMUST00000189936	ENSMUSG00000018189	protein_coding	chr1	143800034	chr1	143802135	0	1	6	0	0	2	5	0	5	3
ENSMUST00000189936	ENSMUSG00000018189	protein_coding	chr1	143802233	chr1	143802928	1	0	0	0	0	0	1	0	0	2
ENSMUST00000189936	ENSMUSG00000018189	protein_coding	chr1	143802233	chr1	143806684	1	1	43	0	0	17	3	2	2	1
ENSMUST00000189936	ENSMUSG00000018189	protein_coding	chr1	143803077	chr1	143806684	9	0	0	0	0	0	0	0	0	1
ENSMUST00000070200	ENSMUSG00000056220	protein_coding	chr1	149830192	chr1	149840618	11	0	0	0	0	0	2	0	0	0
ENSMUST00000111913	ENSMUSG00000006010	protein_coding	chr1	150362888	chr1	150363491	9	0	0	0	0	11	0	4	8	0
ENSMUST00000111913	ENSMUSG00000006010	protein_coding	chr1	150363598	chr1	150372029	8	0	0	0	0	22	0	8	12	0
ENSMUST00000111913	ENSMUSG00000006010	protein_coding	chr1	150374885	chr1	150375496	0	0	0	0	0	4	0	1	11	0
ENSMUST00000111913	ENSMUSG00000006010	protein_coding	chr1	150380377	chr1	150381499	0	0	0	0	0	0	0	1	2	0
ENSMUST00000124973	ENSMUSG00000006005	protein_coding	chr1	150413117	chr1	150413644	4	0	0	0	15	0	0	0	0	0
ENSMUST00000124973	ENSMUSG00000006005	protein_coding	chr1	150433886	chr1	150435643	0	0	0	0	0	0	0	3	30	0
ENSMUST00000124973	ENSMUSG00000006005	protein_coding	chr1	150435915	chr1	150436718	0	0	0	0	0	0	17	6	34	0
ENSMUST00000124973	ENSMUSG00000006005	protein_coding	chr1	150436866	chr1	150437403	0	0	1	0	0	0	1	7	24	2
ENSMUST00000124973	ENSMUSG00000006005	protein_coding	chr1	150437486	chr1	150439082	5	0	7	0	0	0	9	8	46	4
ENSMUST00000124973	ENSMUSG00000006005	protein_coding	chr1	150439276	chr1	150440067	10	0	3	0	0	20	12	13	37	7
ENSMUST00000124973	ENSMUSG00000006005	protein_coding	chr1	150440198	chr1	150440439	0	0	0	0	0	3	1	1	22	0
ENSMUST00000124973	ENSMUSG00000006005	protein_coding	chr1	150440529	chr1	150442059	0	0	0	0	0	11	0	0	0	3
ENSMUST00000124973	ENSMUSG00000006005	protein_coding	chr1	150442243	chr1	150443184	0	0	0	0	0	26	8	1	8	27
ENSMUST00000124973	ENSMUSG00000006005	protein_coding	chr1	150443252	chr1	150443335	0	1	0	0	0	9	0	0	2	14
ENSMUST00000124973	ENSMUSG00000006005	protein_coding	chr1	150443429	chr1	150444368	3	11	5	0	25	42	3	3	13	23
ENSMUST00000124973	ENSMUSG00000006005	protein_coding	chr1	150444474	chr1	150445868	10	10	3	0	34	42	8	7	8	27
ENSMUST00000124973	ENSMUSG00000006005	protein_coding	chr1	150445963	chr1	150446085	33	12	12	1	0	64	21	14	29	58
ENSMUST00000124973	ENSMUSG00000006005	protein_coding	chr1	150445963	chr1	150446124	0	0	0	0	21	0	7	0	0	0
ENSMUST00000124973	ENSMUSG00000006005	protein_coding	chr1	150446241	chr1	150447512	49	34	45	18	53	89	31	35	58	85
ENSMUST00000124973	ENSMUSG00000006005	protein_coding	chr1	150447630	chr1	150449143	68	56	84	15	105	194	62	53	97	105
ENSMUST00000124973	ENSMUSG00000006005	protein_coding	chr1	150449238	chr1	150449732	51	41	97	22	105	137	71	54	96	118
ENSMUST00000111901	ENSMUSG00000006014	protein_coding	chr1	150450081	chr1	150450763	0	0	0	0	0	0	0	1	9	0
ENSMUST00000023918	ENSMUSG00000023150	protein_coding	chr1	151361635	chr1	151363112	0	0	0	0	0	0	0	0	2	2
ENSMUST00000064771	ENSMUSG00000052748	protein_coding	chr1	151368588	chr1	151370579	1	5	57	23	0	0	34	3	21	11
ENSMUST00000064771	ENSMUSG00000052748	protein_coding	chr1	151372374	chr1	151379383	1	0	40	50	0	0	21	1	16	10
ENSMUST00000064771	ENSMUSG00000052748	protein_coding	chr1	151379514	chr1	151384317	0	0	38	20	0	0	16	1	9	5
ENSMUST00000065625	ENSMUSG00000053286	protein_coding	chr1	151452238	chr1	151453077	0	0	0	0	0	0	2	13	0	0
ENSMUST00000065625	ENSMUSG00000053286	protein_coding	chr1	151453155	chr1	151453885	0	0	0	4	0	0	6	25	3	0
ENSMUST00000065625	ENSMUSG00000053286	protein_coding	chr1	151455040	chr1	151457463	4	1	0	2	0	0	10	5	0	0
ENSMUST00000190070	ENSMUSG00000026484	protein_coding	chr1	151471417	chr1	151471638	4	0	5	0	0	49	13	4	37	0
ENSMUST00000190070	ENSMUSG00000026484	protein_coding	chr1	151471809	chr1	151473072	9	0	6	0	0	56	25	4	27	1
ENSMUST00000190070	ENSMUSG00000026484	protein_coding	chr1	151473344	chr1	151476140	0	0	0	0	0	10	2	0	7	0
ENSMUST00000187048	ENSMUSG00000026484	protein_coding	chr1	151476355	chr1	151476872	0	0	0	0	0	2	1	0	1	0
ENSMUST00000187048	ENSMUSG00000026484	protein_coding	chr1	151477032	chr1	151478537	0	0	0	0	0	49	8	0	0	0
ENSMUST00000187048	ENSMUSG00000026484	protein_coding	chr1	151478625	chr1	151500719	0	0	0	0	0	9	2	0	0	0
ENSMUST00000015124	ENSMUSG00000014980	protein_coding	chr1	152371283	chr1	152371754	16	11	16	5	14	58	11	4	1	3
ENSMUST00000015124	ENSMUSG00000014980	protein_coding	chr1	152371895	chr1	152383262	1	0	1	0	0	24	0	5	0	5
ENSMUST00000015124	ENSMUSG00000014980	protein_coding	chr1	152383397	chr1	152383699	1	0	0	0	13	24	0	2	0	11
ENSMUST00000077755	ENSMUSG00000008475	protein_coding	chr1	152766867	chr1	152768861	0	0	18	0	0	12	0	0	2	0
ENSMUST00000077755	ENSMUSG00000008475	protein_coding	chr1	152768933	chr1	152771364	0	0	43	1	0	18	2	4	51	6
ENSMUST00000077755	ENSMUSG00000008475	protein_coding	chr1	152771540	chr1	152774260	0	0	58	8	11	23	16	11	90	6
ENSMUST00000186368	ENSMUSG00000042751	protein_coding	chr1	153078154	chr1	153083293	0	0	0	0	0	0	1	0	1	0
ENSMUST00000027752	ENSMUSG00000026478	protein_coding	chr1	153219801	chr1	153249075	0	0	0	1	1	0	0	0	1	0
ENSMUST00000161744	ENSMUSG00000026478	protein_coding	chr1	153221729	chr1	153223659	0	0	0	0	0	0	0	1	11	0
ENSMUST00000186380	ENSMUSG00000042699	protein_coding	chr1	153481249	chr1	153482742	0	0	0	0	0	0	5	0	0	3
ENSMUST00000086199	ENSMUSG00000026473	protein_coding	chr1	153903112	chr1	153904537	0	0	0	0	0	13	2	0	0	0
ENSMUST00000086199	ENSMUSG00000026473	protein_coding	chr1	153906495	chr1	153907020	0	0	29	1	0	11	18	13	0	0
ENSMUST00000086199	ENSMUSG00000026473	protein_coding	chr1	153907147	chr1	153907286	0	1	63	0	0	19	31	18	3	2
ENSMUST00000086199	ENSMUSG00000026473	protein_coding	chr1	153907485	chr1	153907864	0	17	109	0	0	13	23	4	3	0
ENSMUST00000080138	ENSMUSG00000033701	protein_coding	chr1	155558859	chr1	155564657	13	11	65	0	0	8	1	10	36	34
ENSMUST00000080138	ENSMUSG00000033701	protein_coding	chr1	155564721	chr1	155567585	1	5	25	0	4	3	0	4	12	8
ENSMUST00000080138	ENSMUSG00000033701	protein_coding	chr1	155567681	chr1	155572198	0	1	7	0	0	0	0	1	2	0
ENSMUST00000035560	ENSMUSG00000033701	protein_coding	chr1	155567681	chr1	155587440	0	0	0	0	0	0	0	3	19	0
ENSMUST00000035560	ENSMUSG00000033701	protein_coding	chr1	155567681	chr1	155601454	0	0	0	0	7	23	0	2	0	0
ENSMUST00000035560	ENSMUSG00000033701	protein_coding	chr1	155615972	chr1	155624869	0	7	0	5	37	64	0	3	0	0
ENSMUST00000035560	ENSMUSG00000033701	protein_coding	chr1	155624958	chr1	155677204	0	18	0	10	42	65	2	9	0	0
ENSMUST00000035560	ENSMUSG00000033701	protein_coding	chr1	155677234	chr1	155686949	0	5	0	4	26	39	2	4	0	0
ENSMUST00000169241	ENSMUSG00000026466	protein_coding	chr1	156013374	chr1	156017511	0	0	0	0	0	1	1	0	0	0
ENSMUST00000172057	ENSMUSG00000026594	protein_coding	chr1	156809193	chr1	156811445	2	0	1	54	55	3	1	5	1	0
ENSMUST00000172057	ENSMUSG00000026594	protein_coding	chr1	156811536	chr1	156813438	2	0	0	50	6	3	1	6	1	0
ENSMUST00000172057	ENSMUSG00000026594	protein_coding	chr1	156813543	chr1	156817741	1	0	0	13	2	3	1	0	0	0
ENSMUST00000172057	ENSMUSG00000026594	protein_coding	chr1	156817833	chr1	156819813	0	0	0	2	2	0	0	0	0	0
ENSMUST00000172057	ENSMUSG00000026594	protein_coding	chr1	156819918	chr1	156823991	0	0	0	0	11	6	0	0	0	0
ENSMUST00000172057	ENSMUSG00000026594	protein_coding	chr1	156824045	chr1	156828140	0	0	0	0	10	4	0	0	0	0
ENSMUST00000078308	ENSMUSG00000070565	protein_coding	chr1	157140875	chr1	157146190	0	0	0	0	0	0	0	1	2	0
ENSMUST00000078308	ENSMUSG00000070565	protein_coding	chr1	157146277	chr1	157147630	0	0	0	0	0	0	0	1	5	0
ENSMUST00000078308	ENSMUSG00000070565	protein_coding	chr1	157149907	chr1	157156906	0	0	0	0	0	0	0	1	20	0
ENSMUST00000076894	ENSMUSG00000040782	protein_coding	chr1	159284662	chr1	159288905	0	0	0	0	0	0	0	2	0	1
ENSMUST00000076894	ENSMUSG00000040782	protein_coding	chr1	159306716	chr1	159308410	0	0	0	0	0	4	0	2	21	21
ENSMUST00000076894	ENSMUSG00000040782	protein_coding	chr1	159308518	chr1	159308883	0	0	0	0	0	0	0	0	1	1
ENSMUST00000076894	ENSMUSG00000040782	protein_coding	chr1	159319840	chr1	159324917	0	0	0	0	0	29	0	16	18	21
ENSMUST00000076894	ENSMUSG00000040782	protein_coding	chr1	159325034	chr1	159327077	2	10	16	2	1	9	16	4	8	30
ENSMUST00000076894	ENSMUSG00000040782	protein_coding	chr1	159327201	chr1	159328602	1	26	29	24	5	24	12	23	34	43
ENSMUST00000076894	ENSMUSG00000040782	protein_coding	chr1	159342851	chr1	159344821	6	27	25	19	15	37	21	33	31	57
ENSMUST00000135680	ENSMUSG00000058267	protein_coding	chr1	160195311	chr1	160196946	19	3	20	12	24	40	35	35	59	22
ENSMUST00000135680	ENSMUSG00000058267	protein_coding	chr1	160197104	chr1	160199428	56	61	20	66	105	192	116	109	177	68
ENSMUST00000014370	ENSMUSG00000014226	protein_coding	chr1	160203723	chr1	160204968	2	10	14	2	9	3	9	7	9	3
ENSMUST00000014370	ENSMUSG00000014226	protein_coding	chr1	160205065	chr1	160206096	1	2	6	0	4	0	0	2	3	1
ENSMUST00000014370	ENSMUSG00000014226	protein_coding	chr1	160206195	chr1	160206613	0	30	37	6	54	96	54	69	106	50
ENSMUST00000014370	ENSMUSG00000014226	protein_coding	chr1	160206709	chr1	160208379	0	25	9	2	78	129	78	90	146	51
ENSMUST00000014370	ENSMUSG00000014226	protein_coding	chr1	160208595	chr1	160212647	0	0	0	0	1	86	10	32	38	53
ENSMUST00000161609	ENSMUSG00000040423	protein_coding	chr1	160962484	chr1	160963479	0	0	0	0	0	0	0	1	1	0
ENSMUST00000140905	ENSMUSG00000026705	protein_coding	chr1	161036852	chr1	161088503	1	0	1	0	1	0	0	0	0	0
ENSMUST00000035430	ENSMUSG00000026709	protein_coding	chr1	161041930	chr1	161043613	33	5	0	0	34	21	12	2	21	1
ENSMUST00000035430	ENSMUSG00000026709	protein_coding	chr1	161043688	chr1	161044959	29	0	0	0	45	28	6	0	10	0
ENSMUST00000035430	ENSMUSG00000026709	protein_coding	chr1	161045069	chr1	161045258	36	0	0	0	41	20	0	0	4	0
ENSMUST00000035430	ENSMUSG00000026709	protein_coding	chr1	161045476	chr1	161046777	1	1	0	0	34	30	0	0	2	0
ENSMUST00000035430	ENSMUSG00000026709	protein_coding	chr1	161046929	chr1	161049938	0	0	0	0	23	26	0	0	2	0
ENSMUST00000035430	ENSMUSG00000026709	protein_coding	chr1	161050000	chr1	161051331	0	0	0	0	18	26	0	0	3	0
ENSMUST00000035430	ENSMUSG00000026709	protein_coding	chr1	161051438	chr1	161053941	0	0	0	0	4	0	0	1	1	0
ENSMUST00000028035	ENSMUSG00000026708	protein_coding	chr1	161071356	chr1	161074757	0	0	0	0	2	3	0	0	0	0
ENSMUST00000028035	ENSMUSG00000026708	protein_coding	chr1	161074930	chr1	161078229	2	0	0	0	14	10	0	0	4	0
ENSMUST00000028035	ENSMUSG00000026708	protein_coding	chr1	161078480	chr1	161082908	0	0	0	0	2	0	0	3	0	0
ENSMUST00000140905	ENSMUSG00000026705	protein_coding	chr1	161106865	chr1	161109222	0	0	0	0	0	0	0	2	5	0
ENSMUST00000125018	ENSMUSG00000044835	protein_coding	chr1	161160761	chr1	161163267	6	0	0	0	0	0	0	8	0	0
ENSMUST00000111608	ENSMUSG00000044835	protein_coding	chr1	161163405	chr1	161164172	1	0	0	0	0	0	0	4	0	0
ENSMUST00000111608	ENSMUSG00000044835	protein_coding	chr1	161164214	chr1	161167712	3	0	0	0	0	0	0	5	0	0
ENSMUST00000071718	ENSMUSG00000026701	protein_coding	chr1	161241849	chr1	161243575	0	17	0	4	26	108	8	5	25	9
ENSMUST00000071718	ENSMUSG00000026701	protein_coding	chr1	161243721	chr1	161244196	0	3	0	0	6	28	1	3	7	0
ENSMUST00000071718	ENSMUSG00000026701	protein_coding	chr1	161244342	chr1	161247257	0	2	0	0	5	33	7	6	14	0
ENSMUST00000071718	ENSMUSG00000026701	protein_coding	chr1	161247413	chr1	161251022	0	0	0	0	0	3	0	0	10	0
ENSMUST00000132158	ENSMUSG00000026696	protein_coding	chr1	162588296	chr1	162589465	0	0	0	9	0	0	0	11	0	0
ENSMUST00000132158	ENSMUSG00000026696	protein_coding	chr1	162592677	chr1	162594546	0	0	0	4	0	0	0	4	0	0
ENSMUST00000182149	ENSMUSG00000040225	protein_coding	chr1	162710829	chr1	162713304	0	0	30	0	0	0	0	6	0	1
ENSMUST00000182149	ENSMUSG00000040225	protein_coding	chr1	162713357	chr1	162714243	0	0	6	0	0	0	0	11	0	9
ENSMUST00000182149	ENSMUSG00000040225	protein_coding	chr1	162714387	chr1	162715392	0	0	0	0	0	0	0	5	0	3
ENSMUST00000182149	ENSMUSG00000040225	protein_coding	chr1	162715479	chr1	162715586	0	0	0	0	0	0	0	13	0	8
ENSMUST00000182149	ENSMUSG00000040225	protein_coding	chr1	162716361	chr1	162718690	0	0	0	0	0	0	0	1	0	9
ENSMUST00000182149	ENSMUSG00000040225	protein_coding	chr1	162720606	chr1	162721430	0	0	5	0	4	2	0	0	0	5
ENSMUST00000182149	ENSMUSG00000040225	protein_coding	chr1	162723287	chr1	162724704	16	0	27	8	7	10	0	0	0	7
ENSMUST00000182149	ENSMUSG00000040225	protein_coding	chr1	162724869	chr1	162740325	20	0	19	0	10	13	0	0	0	6
ENSMUST00000027877	ENSMUSG00000026585	protein_coding	chr1	163779902	chr1	163782985	0	0	3	0	11	0	0	0	0	0
ENSMUST00000027877	ENSMUSG00000026585	protein_coding	chr1	163862836	chr1	163865439	0	0	0	1	0	2	0	0	0	0
ENSMUST00000027877	ENSMUSG00000026585	protein_coding	chr1	163865537	chr1	163868701	0	0	0	13	0	1	0	0	0	0
ENSMUST00000027877	ENSMUSG00000026585	protein_coding	chr1	163868786	chr1	163883383	0	0	0	9	5	1	0	0	0	0
ENSMUST00000027877	ENSMUSG00000026585	protein_coding	chr1	163883572	chr1	163888206	0	0	0	6	3	1	0	0	0	0
ENSMUST00000027877	ENSMUSG00000026585	protein_coding	chr1	163888305	chr1	163915725	1	0	0	9	0	2	0	10	0	0
ENSMUST00000161908	ENSMUSG00000026584	protein_coding	chr1	163952616	chr1	163953382	0	18	0	10	0	0	0	0	0	0
ENSMUST00000097493	ENSMUSG00000041406	protein_coding	chr1	163954339	chr1	163955337	48	70	47	14	64	36	26	108	2	22
ENSMUST00000097493	ENSMUSG00000041406	protein_coding	chr1	163955456	chr1	163956828	2	1	1	0	4	3	2	13	0	0
ENSMUST00000097493	ENSMUSG00000041406	protein_coding	chr1	163956908	chr1	163957493	0	0	1	0	22	6	3	19	0	1
ENSMUST00000097493	ENSMUSG00000041406	protein_coding	chr1	163957597	chr1	163959288	3	9	11	2	20	21	2	41	1	4
ENSMUST00000097493	ENSMUSG00000041406	protein_coding	chr1	163959401	chr1	163960577	0	6	6	0	18	24	8	33	0	0
ENSMUST00000097493	ENSMUSG00000041406	protein_coding	chr1	163962086	chr1	163964470	0	0	0	0	0	48	18	5	0	0
ENSMUST00000027867	ENSMUSG00000026578	protein_coding	chr1	164286395	chr1	164287507	0	13	0	0	0	0	0	0	1	0
ENSMUST00000027866	ENSMUSG00000026577	protein_coding	chr1	164298367	chr1	164299545	0	0	0	0	11	0	0	1	0	2
ENSMUST00000193808	ENSMUSG00000026575	protein_coding	chr1	164328400	chr1	164332612	0	0	0	2	5	0	2	1	2	1
ENSMUST00000193808	ENSMUSG00000026575	protein_coding	chr1	164340839	chr1	164343214	0	0	0	0	0	0	5	1	0	0
ENSMUST00000193808	ENSMUSG00000026575	protein_coding	chr1	164345426	chr1	164347774	0	0	4	2	0	2	4	0	7	0
ENSMUST00000193808	ENSMUSG00000026575	protein_coding	chr1	164347879	chr1	164379359	0	15	13	15	6	4	34	2	22	4
ENSMUST00000193808	ENSMUSG00000026575	protein_coding	chr1	164379423	chr1	164380641	16	20	12	19	7	13	51	6	38	5
ENSMUST00000193808	ENSMUSG00000026575	protein_coding	chr1	164380709	chr1	164385700	29	25	14	19	5	22	38	13	44	6
ENSMUST00000193808	ENSMUSG00000026575	protein_coding	chr1	164385801	chr1	164402970	26	39	23	20	7	18	42	15	47	15
ENSMUST00000193808	ENSMUSG00000026575	protein_coding	chr1	164403077	chr1	164437016	4	36	12	1	0	7	20	1	38	0
ENSMUST00000027863	ENSMUSG00000026576	protein_coding	chr1	164438539	chr1	164439299	0	17	0	0	9	0	9	7	32	0
ENSMUST00000027863	ENSMUSG00000026576	protein_coding	chr1	164439382	chr1	164441457	0	2	0	0	12	0	10	0	0	0
ENSMUST00000043235	ENSMUSG00000040843	protein_coding	chr1	165215880	chr1	165217783	0	0	0	0	0	5	15	1	11	52
ENSMUST00000043235	ENSMUSG00000040843	protein_coding	chr1	165217845	chr1	165220099	0	0	0	0	0	4	15	2	11	30
ENSMUST00000043235	ENSMUSG00000040843	protein_coding	chr1	165220194	chr1	165222529	0	0	0	0	0	0	6	2	12	13
ENSMUST00000043235	ENSMUSG00000040843	protein_coding	chr1	165222660	chr1	165227505	0	0	0	0	0	3	1	0	2	24
ENSMUST00000043235	ENSMUSG00000040843	protein_coding	chr1	165227604	chr1	165228268	0	0	0	0	0	1	0	0	0	10
ENSMUST00000043235	ENSMUSG00000040843	protein_coding	chr1	165228447	chr1	165236730	0	0	0	0	0	5	0	0	0	11
ENSMUST00000027853	ENSMUSG00000026568	protein_coding	chr1	165461511	chr1	165474954	2	2	0	6	3	0	0	7	0	2
ENSMUST00000027853	ENSMUSG00000026568	protein_coding	chr1	165474994	chr1	165478221	11	5	2	39	10	0	0	29	0	1
ENSMUST00000027853	ENSMUSG00000026568	protein_coding	chr1	165478305	chr1	165479467	30	19	0	54	27	0	0	34	2	3
ENSMUST00000027853	ENSMUSG00000026568	protein_coding	chr1	165479578	chr1	165480903	29	13	5	39	16	0	0	36	4	2
ENSMUST00000111432	ENSMUSG00000040713	protein_coding	chr1	165764138	chr1	165769813	0	3	0	0	8	16	10	2	0	5
ENSMUST00000111432	ENSMUSG00000040713	protein_coding	chr1	165769932	chr1	165770632	0	8	0	0	14	22	28	11	0	13
ENSMUST00000111432	ENSMUSG00000040713	protein_coding	chr1	165770816	chr1	165773844	0	0	0	0	8	12	16	6	0	9
ENSMUST00000162411	ENSMUSG00000005763	protein_coding	chr1	165876048	chr1	165876977	0	3	19	0	0	2	9	1	15	12
ENSMUST00000160260	ENSMUSG00000026565	protein_coding	chr1	165877065	chr1	165880130	0	0	5	0	0	2	9	2	14	1
ENSMUST00000053686	ENSMUSG00000026558	protein_coding	chr1	167226521	chr1	167227732	41	43	2	28	20	83	17	30	53	49
ENSMUST00000053686	ENSMUSG00000026558	protein_coding	chr1	167227780	chr1	167229893	8	2	0	10	3	18	5	4	11	17
ENSMUST00000053686	ENSMUSG00000026558	protein_coding	chr1	167227780	chr1	167234692	0	0	0	0	0	0	3	7	0	0
ENSMUST00000053686	ENSMUSG00000026558	protein_coding	chr1	167229990	chr1	167234692	6	21	4	17	14	56	6	18	20	49
ENSMUST00000053686	ENSMUSG00000026558	protein_coding	chr1	167234834	chr1	167236603	0	12	0	13	13	52	21	28	28	13
ENSMUST00000053686	ENSMUSG00000026558	protein_coding	chr1	167236699	chr1	167237489	0	1	0	2	19	38	3	15	18	2
ENSMUST00000053686	ENSMUSG00000026558	protein_coding	chr1	167237648	chr1	167284776	0	0	0	0	1	30	0	16	13	0
ENSMUST00000195015	ENSMUSG00000052428	protein_coding	chr1	167308933	chr1	167309306	0	1	0	0	12	12	17	11	10	5
ENSMUST00000195015	ENSMUSG00000052428	protein_coding	chr1	167314166	chr1	167316243	1	0	0	0	21	21	15	8	4	3
ENSMUST00000195015	ENSMUSG00000052428	protein_coding	chr1	167316289	chr1	167319262	10	2	7	0	20	10	10	7	3	9
ENSMUST00000195015	ENSMUSG00000052428	protein_coding	chr1	167319329	chr1	167325876	38	0	33	0	13	54	24	24	9	30
ENSMUST00000195015	ENSMUSG00000052428	protein_coding	chr1	167326020	chr1	167330167	1	1	1	1	0	0	1	1	0	3
ENSMUST00000028004	ENSMUSG00000026687	protein_coding	chr1	167364649	chr1	167365775	0	0	0	0	2	0	0	2	12	1
ENSMUST00000028004	ENSMUSG00000026687	protein_coding	chr1	167365887	chr1	167367405	14	0	0	3	7	0	5	0	34	2
ENSMUST00000028005	ENSMUSG00000026688	protein_coding	chr1	167372642	chr1	167373793	0	0	0	0	14	0	0	10	0	0
ENSMUST00000028005	ENSMUSG00000026688	protein_coding	chr1	167373865	chr1	167375452	0	0	0	0	6	0	0	7	0	0
ENSMUST00000028005	ENSMUSG00000026688	protein_coding	chr1	167375509	chr1	167377261	0	0	0	0	2	0	0	5	0	0
ENSMUST00000111368	ENSMUSG00000026683	protein_coding	chr1	169498920	chr1	169504465	5	0	0	6	5	127	0	7	15	1
ENSMUST00000111368	ENSMUSG00000026683	protein_coding	chr1	169506157	chr1	169507244	0	0	0	0	0	1	0	5	0	1
ENSMUST00000027989	ENSMUSG00000026675	protein_coding	chr1	169956033	chr1	169959423	0	0	0	0	0	0	0	1	0	2
ENSMUST00000111350	ENSMUSG00000026670	protein_coding	chr1	170142572	chr1	170143397	7	0	0	13	5	0	0	0	0	20
ENSMUST00000111350	ENSMUSG00000026670	protein_coding	chr1	170143463	chr1	170147996	2	0	0	24	2	0	0	0	0	25
ENSMUST00000111350	ENSMUSG00000026670	protein_coding	chr1	170148046	chr1	170149271	6	0	0	8	0	0	0	0	0	17
ENSMUST00000111350	ENSMUSG00000026670	protein_coding	chr1	170150452	chr1	170150943	0	0	0	0	1	0	0	0	0	8
ENSMUST00000027974	ENSMUSG00000026663	protein_coding	chr1	170831697	chr1	170874439	0	0	1	0	0	0	0	1	0	0
ENSMUST00000170420	ENSMUSG00000026659	protein_coding	chr1	170881028	chr1	170885067	0	2	0	0	0	0	0	0	0	5
ENSMUST00000027966	ENSMUSG00000026656	protein_coding	chr1	170961100	chr1	170961196	16	6	7	3	0	9	0	1	0	17
ENSMUST00000027966	ENSMUSG00000026656	protein_coding	chr1	170961233	chr1	170963325	1	0	0	0	0	7	0	0	0	0
ENSMUST00000027966	ENSMUSG00000026656	protein_coding	chr1	170961233	chr1	170965702	0	4	2	1	0	0	0	0	0	1
ENSMUST00000027966	ENSMUSG00000026656	protein_coding	chr1	170965824	chr1	170966446	0	7	7	1	0	0	0	0	0	1
ENSMUST00000111336	ENSMUSG00000058076	protein_coding	chr1	171129905	chr1	171135993	29	13	18	15	30	40	48	17	17	55
ENSMUST00000111336	ENSMUSG00000058076	protein_coding	chr1	171136156	chr1	171138694	1	0	3	0	2	19	17	3	1	9
ENSMUST00000111336	ENSMUSG00000058076	protein_coding	chr1	171138755	chr1	171143558	5	0	4	0	25	67	63	13	33	48
ENSMUST00000111336	ENSMUSG00000058076	protein_coding	chr1	171143659	chr1	171145756	1	0	0	0	29	21	46	10	31	22
ENSMUST00000111336	ENSMUSG00000058076	protein_coding	chr1	171145812	chr1	171150559	0	0	0	0	14	4	16	3	13	4
ENSMUST00000155126	ENSMUSG00000005677	protein_coding	chr1	171219660	chr1	171219794	1	0	0	1	8	0	0	12	3	42
ENSMUST00000155126	ENSMUSG00000005677	protein_coding	chr1	171219896	chr1	171220109	0	0	0	0	0	0	0	4	0	25
ENSMUST00000155126	ENSMUSG00000005677	protein_coding	chr1	171220185	chr1	171220301	0	0	0	0	0	0	0	6	0	32
ENSMUST00000155126	ENSMUSG00000005677	protein_coding	chr1	171220423	chr1	171220547	0	0	0	0	0	0	0	3	0	34
ENSMUST00000005817	ENSMUSG00000005674	protein_coding	chr1	171220652	chr1	171220805	0	0	0	0	0	0	0	4	0	11
ENSMUST00000136976	ENSMUSG00000013593	protein_coding	chr1	171235087	chr1	171235273	157	124	172	109	202	259	190	75	187	165
ENSMUST00000136976	ENSMUSG00000013593	protein_coding	chr1	171235330	chr1	171236357	130	150	166	93	192	236	141	81	156	138
ENSMUST00000136976	ENSMUSG00000013593	protein_coding	chr1	171236440	chr1	171236606	127	143	121	79	159	210	131	91	130	115
ENSMUST00000136976	ENSMUSG00000013593	protein_coding	chr1	171236701	chr1	171237140	60	64	84	46	77	114	92	41	81	67
ENSMUST00000136976	ENSMUSG00000013593	protein_coding	chr1	171237269	chr1	171237945	50	33	84	28	81	73	67	26	68	44
ENSMUST00000136976	ENSMUSG00000013593	protein_coding	chr1	171238064	chr1	171238287	55	50	100	31	80	111	61	27	80	76
ENSMUST00000136976	ENSMUSG00000013593	protein_coding	chr1	171238372	chr1	171238515	33	31	50	25	42	51	60	10	35	40
ENSMUST00000136976	ENSMUSG00000013593	protein_coding	chr1	171238592	chr1	171238710	4	1	12	16	9	12	32	0	24	8
ENSMUST00000064272	ENSMUSG00000052423	protein_coding	chr1	171275986	chr1	171276106	0	5	0	0	0	13	0	0	1	0
ENSMUST00000064272	ENSMUSG00000052423	protein_coding	chr1	171276817	chr1	171276850	0	0	0	0	2	0	5	1	0	1
ENSMUST00000155083	ENSMUSG00000062729	protein_coding	chr1	171277199	chr1	171277286	0	2	5	0	0	0	0	0	0	0
ENSMUST00000155083	ENSMUSG00000062729	protein_coding	chr1	171277328	chr1	171277447	0	11	8	7	0	7	0	0	0	0
ENSMUST00000155083	ENSMUSG00000062729	protein_coding	chr1	171277596	chr1	171277694	0	16	5	1	0	11	0	0	1	2
ENSMUST00000155083	ENSMUSG00000062729	protein_coding	chr1	171277804	chr1	171277882	0	43	2	3	0	8	0	0	0	3
ENSMUST00000155083	ENSMUSG00000062729	protein_coding	chr1	171278000	chr1	171278135	0	7	0	5	0	0	0	0	0	3
ENSMUST00000065941	ENSMUSG00000053483	protein_coding	chr1	171282302	chr1	171282497	4	19	51	8	2	2	13	13	29	5
ENSMUST00000065941	ENSMUSG00000053483	protein_coding	chr1	171282611	chr1	171282695	5	16	74	13	0	1	7	13	20	10
ENSMUST00000065941	ENSMUSG00000053483	protein_coding	chr1	171282800	chr1	171283013	0	2	7	0	0	1	0	0	4	0
ENSMUST00000065941	ENSMUSG00000053483	protein_coding	chr1	171283093	chr1	171283355	0	8	16	3	0	1	0	7	6	5
ENSMUST00000065941	ENSMUSG00000053483	protein_coding	chr1	171283441	chr1	171283638	0	3	8	5	0	1	0	3	8	1
ENSMUST00000065941	ENSMUSG00000053483	protein_coding	chr1	171283741	chr1	171283962	0	9	10	1	0	4	0	4	15	3
ENSMUST00000065941	ENSMUSG00000053483	protein_coding	chr1	171284026	chr1	171284578	0	9	2	0	0	4	0	0	12	0
ENSMUST00000080001	ENSMUSG00000062963	protein_coding	chr1	171288971	chr1	171289171	34	48	73	31	94	78	46	21	73	110
ENSMUST00000080001	ENSMUSG00000062963	protein_coding	chr1	171288971	chr1	171289172	0	0	0	0	0	0	0	0	1	1
ENSMUST00000080001	ENSMUSG00000062963	protein_coding	chr1	171289261	chr1	171289518	1	2	17	1	14	20	4	0	4	46
ENSMUST00000080001	ENSMUSG00000062963	protein_coding	chr1	171289594	chr1	171289855	0	6	0	0	0	0	3	0	0	15
ENSMUST00000080001	ENSMUSG00000062963	protein_coding	chr1	171289594	chr1	171289884	26	36	12	18	89	117	39	26	76	92
ENSMUST00000080001	ENSMUSG00000062963	protein_coding	chr1	171289947	chr1	171290149	20	42	22	21	82	108	54	19	81	165
ENSMUST00000080001	ENSMUSG00000062963	protein_coding	chr1	171290216	chr1	171294634	20	34	0	6	68	82	40	16	66	109
ENSMUST00000080001	ENSMUSG00000062963	protein_coding	chr1	171294827	chr1	171294921	0	0	0	0	3	3	0	0	0	0
ENSMUST00000146428	ENSMUSG00000013997	protein_coding	chr1	171342797	chr1	171343438	0	0	0	12	16	1	0	0	4	0
ENSMUST00000146428	ENSMUSG00000013997	protein_coding	chr1	171343563	chr1	171343694	0	0	0	5	0	0	0	1	3	0
ENSMUST00000146428	ENSMUSG00000013997	protein_coding	chr1	171344167	chr1	171344288	0	0	0	0	0	0	0	2	4	0
ENSMUST00000146428	ENSMUSG00000013997	protein_coding	chr1	171344539	chr1	171344914	0	0	0	0	0	0	0	2	4	0
ENSMUST00000135941	ENSMUSG00000006412	protein_coding	chr1	171345786	chr1	171356530	3	0	0	0	0	9	0	0	1	0
ENSMUST00000135941	ENSMUSG00000006412	protein_coding	chr1	171356618	chr1	171356705	16	7	13	4	57	56	8	3	18	30
ENSMUST00000135941	ENSMUSG00000006412	protein_coding	chr1	171356828	chr1	171357850	12	21	58	8	77	44	6	5	23	33
ENSMUST00000161241	ENSMUSG00000026641	protein_coding	chr1	171417531	chr1	171417641	0	0	0	0	6	2	0	0	0	0
ENSMUST00000171362	ENSMUSG00000103711	protein_coding	chr1	171420100	chr1	171420191	1	2	0	0	0	0	0	0	0	0
ENSMUST00000003550	ENSMUSG00000003458	protein_coding	chr1	172066796	chr1	172067331	0	15	0	0	0	1	6	2	0	1
ENSMUST00000003550	ENSMUSG00000003458	protein_coding	chr1	172067543	chr1	172067789	0	0	0	0	0	0	5	5	0	0
ENSMUST00000135192	ENSMUSG00000026553	protein_coding	chr1	172119373	chr1	172119458	0	0	0	0	1	6	0	0	0	0
ENSMUST00000135192	ENSMUSG00000026553	protein_coding	chr1	172121424	chr1	172121700	36	16	0	2	24	43	0	0	0	0
ENSMUST00000075895	ENSMUSG00000003464	protein_coding	chr1	172133306	chr1	172134000	3	0	0	0	0	3	0	0	0	9
ENSMUST00000075895	ENSMUSG00000003464	protein_coding	chr1	172134044	chr1	172134207	3	0	0	0	1	4	0	0	0	1
ENSMUST00000139528	ENSMUSG00000038034	protein_coding	chr1	172318444	chr1	172318554	0	0	8	0	0	2	0	0	1	0
ENSMUST00000139528	ENSMUSG00000038034	protein_coding	chr1	172318967	chr1	172319293	0	10	73	11	6	18	18	0	0	33
ENSMUST00000139528	ENSMUSG00000038034	protein_coding	chr1	172319423	chr1	172319584	0	18	139	15	26	20	22	2	1	41
ENSMUST00000052629	ENSMUSG00000037995	protein_coding	chr1	172497746	chr1	172497997	0	0	0	0	0	0	0	13	57	0
ENSMUST00000052629	ENSMUSG00000037995	protein_coding	chr1	172498124	chr1	172498357	0	0	0	0	0	0	13	3	52	0
ENSMUST00000111230	ENSMUSG00000026547	protein_coding	chr1	172505327	chr1	172505761	0	0	0	3	0	0	0	1	0	14
ENSMUST00000111230	ENSMUSG00000026547	protein_coding	chr1	172506288	chr1	172506567	0	0	0	2	0	0	0	0	0	1
ENSMUST00000111230	ENSMUSG00000026547	protein_coding	chr1	172506887	chr1	172506910	6	0	12	12	8	1	0	3	0	0
ENSMUST00000111230	ENSMUSG00000026547	protein_coding	chr1	172506887	chr1	172506912	0	0	0	0	0	0	0	2	0	4
ENSMUST00000085894	ENSMUSG00000026546	protein_coding	chr1	172541378	chr1	172545092	1	0	0	0	6	0	0	0	0	0
ENSMUST00000085894	ENSMUSG00000026546	protein_coding	chr1	172545316	chr1	172545675	1	0	0	0	5	0	0	1	0	0
ENSMUST00000147604	ENSMUSG00000037860	protein_coding	chr1	173452948	chr1	173454224	0	0	0	0	0	0	0	1	6	0
ENSMUST00000056071	ENSMUSG00000043263	protein_coding	chr1	173637699	chr1	173660052	0	1	1	0	0	0	0	0	0	0
ENSMUST00000027817	ENSMUSG00000026532	protein_coding	chr1	174181137	chr1	174181705	0	0	0	0	11	0	0	0	0	15
ENSMUST00000027817	ENSMUSG00000026532	protein_coding	chr1	174181849	chr1	174184581	0	0	0	0	23	0	0	0	0	28
ENSMUST00000027817	ENSMUSG00000026532	protein_coding	chr1	174240413	chr1	174241041	0	1	0	0	0	0	0	0	0	3
ENSMUST00000027817	ENSMUSG00000026532	protein_coding	chr1	174244231	chr1	174245139	0	10	0	0	0	0	0	0	0	6
ENSMUST00000027817	ENSMUSG00000026532	protein_coding	chr1	174245793	chr1	174246474	0	7	0	0	0	0	0	0	0	13
ENSMUST00000027817	ENSMUSG00000026532	protein_coding	chr1	174246618	chr1	174247332	0	8	0	0	0	0	0	0	0	12
ENSMUST00000027810	ENSMUSG00000026526	protein_coding	chr1	175601566	chr1	175603938	161	33	144	60	130	86	52	80	190	35
ENSMUST00000027810	ENSMUSG00000026526	protein_coding	chr1	175604091	chr1	175606055	175	48	182	48	102	78	33	86	198	40
ENSMUST00000027810	ENSMUSG00000026526	protein_coding	chr1	175606182	chr1	175607817	87	31	120	29	61	62	14	54	146	50
ENSMUST00000027810	ENSMUSG00000026526	protein_coding	chr1	175608020	chr1	175609637	2	1	4	1	7	0	2	1	25	1
ENSMUST00000027810	ENSMUSG00000026526	protein_coding	chr1	175609802	chr1	175612147	23	5	8	7	20	23	12	19	71	15
ENSMUST00000027810	ENSMUSG00000026526	protein_coding	chr1	175612329	chr1	175614737	21	0	0	0	0	17	6	2	11	4
ENSMUST00000027810	ENSMUSG00000026526	protein_coding	chr1	175614913	chr1	175616529	2	3	0	5	26	30	2	9	7	15
ENSMUST00000027810	ENSMUSG00000026526	protein_coding	chr1	175616639	chr1	175619051	0	0	0	0	12	19	1	8	25	2
ENSMUST00000027810	ENSMUSG00000026526	protein_coding	chr1	175619185	chr1	175625451	0	0	0	0	0	17	0	4	7	0
ENSMUST00000039725	ENSMUSG00000039748	protein_coding	chr1	175899632	chr1	175900880	0	0	0	0	0	0	0	5	0	4
ENSMUST00000039725	ENSMUSG00000039748	protein_coding	chr1	175901453	chr1	175904336	31	2	35	35	1	5	34	21	29	56
ENSMUST00000039725	ENSMUSG00000039748	protein_coding	chr1	175904437	chr1	175905796	16	0	55	22	3	4	30	12	18	19
ENSMUST00000039725	ENSMUSG00000039748	protein_coding	chr1	175905989	chr1	175908430	1	1	2	0	0	0	2	0	0	2
ENSMUST00000016105	ENSMUSG00000015961	protein_coding	chr1	177764297	chr1	177767655	2	5	5	0	0	34	0	12	10	13
ENSMUST00000016105	ENSMUSG00000015961	protein_coding	chr1	177767804	chr1	177769925	18	6	0	0	0	44	4	6	9	19
ENSMUST00000016105	ENSMUSG00000015961	protein_coding	chr1	177770022	chr1	177771141	8	7	0	0	0	24	0	3	11	0
ENSMUST00000016105	ENSMUSG00000015961	protein_coding	chr1	177771265	chr1	177772072	21	14	0	0	0	65	4	7	20	4
ENSMUST00000016105	ENSMUSG00000015961	protein_coding	chr1	177772226	chr1	177773575	5	0	0	0	0	8	0	2	5	4
ENSMUST00000016105	ENSMUSG00000015961	protein_coding	chr1	177773701	chr1	177775581	19	0	0	0	0	5	0	2	11	4
ENSMUST00000016105	ENSMUSG00000015961	protein_coding	chr1	177775662	chr1	177776457	6	0	0	0	0	8	0	5	7	4
ENSMUST00000016105	ENSMUSG00000015961	protein_coding	chr1	177776879	chr1	177782843	0	0	0	0	0	5	0	7	8	5
ENSMUST00000016105	ENSMUSG00000015961	protein_coding	chr1	177782893	chr1	177784049	0	0	0	0	0	2	0	6	4	0
ENSMUST00000016105	ENSMUSG00000015961	protein_coding	chr1	177784117	chr1	177784896	0	0	0	0	0	0	0	8	6	0
ENSMUST00000016105	ENSMUSG00000015961	protein_coding	chr1	177784998	chr1	177796212	0	0	0	0	0	0	0	3	1	1
ENSMUST00000027781	ENSMUSG00000026500	protein_coding	chr1	178319208	chr1	178321745	0	0	0	1	0	0	0	0	0	1
ENSMUST00000027781	ENSMUSG00000026500	protein_coding	chr1	178321859	chr1	178321942	0	8	3	3	10	23	12	2	0	6
ENSMUST00000027781	ENSMUSG00000026500	protein_coding	chr1	178322005	chr1	178322481	1	18	1	2	19	39	17	0	0	6
ENSMUST00000161769	ENSMUSG00000100725	protein_coding	chr1	178329407	chr1	178329868	4	16	0	4	74	139	7	37	61	30
ENSMUST00000161769	ENSMUSG00000100725	protein_coding	chr1	178329939	chr1	178330165	61	51	3	2	174	129	10	29	36	16
ENSMUST00000161769	ENSMUSG00000100725	protein_coding	chr1	178330346	chr1	178330592	51	43	0	10	39	97	8	21	28	18
ENSMUST00000161769	ENSMUSG00000100725	protein_coding	chr1	178330846	chr1	178331093	19	22	0	0	37	42	5	15	22	18
ENSMUST00000161769	ENSMUSG00000100725	protein_coding	chr1	178331261	chr1	178331349	13	15	0	0	18	24	0	8	0	11
ENSMUST00000161769	ENSMUSG00000100725	protein_coding	chr1	178331477	chr1	178331835	2	19	0	0	22	29	3	17	3	8
ENSMUST00000161769	ENSMUSG00000100725	protein_coding	chr1	178331954	chr1	178332093	0	11	0	0	20	26	0	14	0	2
ENSMUST00000161769	ENSMUSG00000100725	protein_coding	chr1	178332356	chr1	178332997	0	0	0	0	0	11	0	5	0	0
ENSMUST00000161769	ENSMUSG00000100725	protein_coding	chr1	178333109	chr1	178333547	0	0	0	0	0	7	0	4	0	0
ENSMUST00000161769	ENSMUSG00000100725	protein_coding	chr1	178333646	chr1	178333887	0	0	0	0	0	6	0	5	0	0
ENSMUST00000161769	ENSMUSG00000100725	protein_coding	chr1	178334026	chr1	178335882	0	0	0	0	0	2	0	8	0	0
ENSMUST00000128302	ENSMUSG00000055067	protein_coding	chr1	178957561	chr1	178972188	0	0	0	0	0	2	0	1	0	0
ENSMUST00000128302	ENSMUSG00000055067	protein_coding	chr1	178957562	chr1	178972188	15	85	0	5	0	29	49	4	17	26
ENSMUST00000128302	ENSMUSG00000055067	protein_coding	chr1	179043911	chr1	179050291	10	12	0	0	0	4	20	1	8	8
ENSMUST00000128302	ENSMUSG00000055067	protein_coding	chr1	179050378	chr1	179086324	8	24	0	0	0	17	18	3	13	21
ENSMUST00000128302	ENSMUSG00000055067	protein_coding	chr1	179086434	chr1	179092866	10	18	0	0	0	4	11	1	10	2
ENSMUST00000128302	ENSMUSG00000055067	protein_coding	chr1	179092968	chr1	179094335	0	15	0	0	0	10	3	1	13	0
ENSMUST00000134287	ENSMUSG00000038936	protein_coding	chr1	179668545	chr1	179670583	0	0	0	0	0	37	12	4	0	0
ENSMUST00000134287	ENSMUSG00000038936	protein_coding	chr1	179670695	chr1	179676391	0	0	0	0	0	13	1	3	0	0
ENSMUST00000134287	ENSMUSG00000038936	protein_coding	chr1	179676471	chr1	179678041	0	0	0	0	0	37	8	17	0	0
ENSMUST00000134287	ENSMUSG00000038936	protein_coding	chr1	179678170	chr1	179678880	0	0	0	7	0	19	10	12	0	3
ENSMUST00000134287	ENSMUSG00000038936	protein_coding	chr1	179678929	chr1	179679585	0	0	0	1	1	28	7	11	0	1
ENSMUST00000134287	ENSMUSG00000038936	protein_coding	chr1	179679715	chr1	179680492	0	0	0	1	5	5	2	4	0	3
ENSMUST00000134287	ENSMUSG00000038936	protein_coding	chr1	179680609	chr1	179681433	0	1	0	7	24	56	35	40	1	4
ENSMUST00000134287	ENSMUSG00000038936	protein_coding	chr1	179681552	chr1	179681651	3	1	0	7	6	5	8	7	10	4
ENSMUST00000134287	ENSMUSG00000038936	protein_coding	chr1	179681707	chr1	179684205	2	4	2	11	12	12	11	8	15	6
ENSMUST00000134287	ENSMUSG00000038936	protein_coding	chr1	179684316	chr1	179685696	14	30	15	29	30	41	22	33	48	5
ENSMUST00000134287	ENSMUSG00000038936	protein_coding	chr1	179685777	chr1	179686572	11	16	24	35	20	40	11	10	25	3
ENSMUST00000027768	ENSMUSG00000026491	protein_coding	chr1	179746528	chr1	179747180	0	0	7	0	10	3	0	33	0	50
ENSMUST00000027768	ENSMUSG00000026491	protein_coding	chr1	179747256	chr1	179748557	0	0	2	0	4	4	0	17	1	13
ENSMUST00000027768	ENSMUSG00000026491	protein_coding	chr1	179748690	chr1	179752311	0	0	0	0	1	0	0	1	0	2
ENSMUST00000097453	ENSMUSG00000026490	protein_coding	chr1	180161697	chr1	180162035	0	0	0	0	0	0	0	6	38	10
ENSMUST00000111106	ENSMUSG00000010609	protein_coding	chr1	180227728	chr1	180228843	0	7	0	5	0	0	5	0	0	2
ENSMUST00000194608	ENSMUSG00000026496	protein_coding	chr1	180573817	chr1	180577583	0	5	0	0	2	0	0	0	0	0
ENSMUST00000194608	ENSMUSG00000026496	protein_coding	chr1	180577698	chr1	180579154	0	2	0	0	9	0	0	0	0	0
ENSMUST00000027777	ENSMUSG00000026496	protein_coding	chr1	180594783	chr1	180597290	0	1	0	0	0	3	0	0	1	0
ENSMUST00000027777	ENSMUSG00000026496	protein_coding	chr1	180597388	chr1	180598211	0	6	0	0	3	7	6	9	16	6
ENSMUST00000027777	ENSMUSG00000026496	protein_coding	chr1	180598363	chr1	180598953	23	3	12	2	61	38	33	23	16	19
ENSMUST00000027777	ENSMUSG00000026496	protein_coding	chr1	180599080	chr1	180599593	84	13	87	30	108	65	43	50	36	58
ENSMUST00000027777	ENSMUSG00000026496	protein_coding	chr1	180599654	chr1	180600096	5	14	6	11	43	20	13	23	11	35
ENSMUST00000027777	ENSMUSG00000026496	protein_coding	chr1	180600210	chr1	180600450	94	84	171	87	255	160	152	83	89	106
ENSMUST00000161308	ENSMUSG00000060743	protein_coding	chr1	180803205	chr1	180810117	45	47	6	37	111	141	108	95	139	102
ENSMUST00000161308	ENSMUSG00000060743	protein_coding	chr1	180810270	chr1	180811799	41	20	1	4	66	82	55	59	89	98
ENSMUST00000161308	ENSMUSG00000060743	protein_coding	chr1	180811949	chr1	180813471	15	2	5	9	22	100	65	35	39	87
ENSMUST00000038091	ENSMUSG00000038806	protein_coding	chr1	180851292	chr1	180855803	0	0	0	0	0	9	0	0	0	4
ENSMUST00000038091	ENSMUSG00000038806	protein_coding	chr1	180855920	chr1	180858123	1	0	0	0	0	33	0	0	0	7
ENSMUST00000038091	ENSMUSG00000038806	protein_coding	chr1	180858234	chr1	180859901	2	0	0	0	0	27	0	0	0	19
ENSMUST00000038091	ENSMUSG00000038806	protein_coding	chr1	180860070	chr1	180861098	1	0	0	0	0	2	0	0	0	5
ENSMUST00000027802	ENSMUSG00000026520	protein_coding	chr1	180904530	chr1	180904744	0	0	0	0	0	2	0	0	0	1
ENSMUST00000027802	ENSMUSG00000026520	protein_coding	chr1	180906053	chr1	180906163	0	1	13	0	10	8	6	3	1	4
ENSMUST00000027802	ENSMUSG00000026520	protein_coding	chr1	180906384	chr1	180906595	0	1	50	0	34	27	22	14	12	20
ENSMUST00000027802	ENSMUSG00000026520	protein_coding	chr1	180906687	chr1	180906790	7	2	39	0	31	46	13	10	7	70
ENSMUST00000027802	ENSMUSG00000026520	protein_coding	chr1	180906953	chr1	180907477	4	9	47	1	34	57	12	9	14	74
ENSMUST00000037361	ENSMUSG00000038793	protein_coding	chr1	180935359	chr1	180936547	0	0	0	0	0	15	0	1	18	0
ENSMUST00000037361	ENSMUSG00000038793	protein_coding	chr1	180936793	chr1	180937009	0	2	0	0	0	12	0	3	63	1
ENSMUST00000037361	ENSMUSG00000038793	protein_coding	chr1	180937254	chr1	180937612	0	10	0	0	11	95	10	18	173	53
ENSMUST00000154133	ENSMUSG00000038776	protein_coding	chr1	180989980	chr1	180990393	4	7	0	1	0	0	9	6	22	0
ENSMUST00000154133	ENSMUSG00000038776	protein_coding	chr1	180990518	chr1	180991933	11	8	0	0	0	0	8	13	13	0
ENSMUST00000154133	ENSMUSG00000038776	protein_coding	chr1	180992041	chr1	180993879	2	9	0	0	0	0	8	10	12	0
ENSMUST00000154133	ENSMUSG00000038776	protein_coding	chr1	180994087	chr1	180994628	4	0	0	0	0	0	7	4	7	0
ENSMUST00000193907	ENSMUSG00000062169	protein_coding	chr1	181151061	chr1	181153735	0	0	0	0	1	71	5	11	26	15
ENSMUST00000193907	ENSMUSG00000062169	protein_coding	chr1	181153803	chr1	181155859	0	0	0	0	0	18	0	4	2	0
ENSMUST00000193907	ENSMUSG00000062169	protein_coding	chr1	181155971	chr1	181162075	9	11	0	5	3	169	8	31	78	38
ENSMUST00000193907	ENSMUSG00000062169	protein_coding	chr1	181155971	chr1	181166181	0	0	1	0	0	19	0	0	12	0
ENSMUST00000193907	ENSMUSG00000062169	protein_coding	chr1	181162215	chr1	181166181	2	5	1	2	0	86	2	11	26	16
ENSMUST00000162819	ENSMUSG00000038733	protein_coding	chr1	181177831	chr1	181181304	0	0	0	0	0	0	0	9	1	14
ENSMUST00000162819	ENSMUSG00000038733	protein_coding	chr1	181180648	chr1	181181304	0	0	12	0	9	10	1	10	0	0
ENSMUST00000162819	ENSMUSG00000038733	protein_coding	chr1	181181489	chr1	181182769	0	0	3	0	3	11	0	15	0	10
ENSMUST00000162819	ENSMUSG00000038733	protein_coding	chr1	181182898	chr1	181183727	0	0	0	0	4	5	0	5	0	2
ENSMUST00000162819	ENSMUSG00000038733	protein_coding	chr1	181183805	chr1	181184251	0	0	0	0	10	8	0	19	0	10
ENSMUST00000162819	ENSMUSG00000038733	protein_coding	chr1	181184396	chr1	181185948	0	0	0	0	15	13	0	15	0	8
ENSMUST00000162819	ENSMUSG00000038733	protein_coding	chr1	181186067	chr1	181187606	0	0	0	0	0	1	0	4	0	2
ENSMUST00000193703	ENSMUSG00000022995	protein_coding	chr1	181905897	chr1	181906387	0	0	0	1	0	14	5	15	10	7
ENSMUST00000193703	ENSMUSG00000022995	protein_coding	chr1	181906444	chr1	181908298	0	0	0	1	0	4	7	7	15	9
ENSMUST00000193703	ENSMUSG00000022995	protein_coding	chr1	181908376	chr1	181913307	0	0	0	1	0	15	2	14	19	7
ENSMUST00000193703	ENSMUSG00000022995	protein_coding	chr1	181911659	chr1	181913307	0	0	0	0	0	0	0	3	8	0
ENSMUST00000193703	ENSMUSG00000022995	protein_coding	chr1	181913373	chr1	181917199	0	0	0	2	0	1	1	0	4	4
ENSMUST00000193703	ENSMUSG00000022995	protein_coding	chr1	181917247	chr1	181918258	0	0	0	0	0	2	2	2	9	1
ENSMUST00000193703	ENSMUSG00000022995	protein_coding	chr1	181918315	chr1	181918438	0	0	0	0	0	0	2	0	2	0
ENSMUST00000193703	ENSMUSG00000022995	protein_coding	chr1	181956571	chr1	181961754	3	0	0	0	0	0	0	0	0	9
ENSMUST00000111018	ENSMUSG00000026511	protein_coding	chr1	182124975	chr1	182128684	32	51	85	60	61	93	16	26	15	93
ENSMUST00000111018	ENSMUSG00000026511	protein_coding	chr1	182124975	chr1	182131336	0	0	0	6	1	0	0	0	0	0
ENSMUST00000111018	ENSMUSG00000026511	protein_coding	chr1	182128752	chr1	182131336	5	9	20	19	18	15	6	7	8	15
ENSMUST00000035295	ENSMUSG00000038633	protein_coding	chr1	182276893	chr1	182278976	0	0	16	0	10	20	19	4	3	14
ENSMUST00000051431	ENSMUSG00000047539	protein_coding	chr1	182317285	chr1	182317810	0	0	0	0	2	0	0	0	1	0
ENSMUST00000117245	ENSMUSG00000026510	protein_coding	chr1	182453831	chr1	182455697	0	0	0	0	0	1	4	0	0	0
ENSMUST00000117245	ENSMUSG00000026510	protein_coding	chr1	182455863	chr1	182458760	0	0	0	0	14	5	5	2	5	1
ENSMUST00000117245	ENSMUSG00000026510	protein_coding	chr1	182458959	chr1	182461687	0	0	11	0	26	9	2	1	13	19
ENSMUST00000195372	ENSMUSG00000030768	protein_coding	chr1	183098649	chr1	183098920	0	0	0	0	0	0	17	1	0	0
ENSMUST00000109158	ENSMUSG00000056050	protein_coding	chr1	183328345	chr1	183329746	0	0	0	0	0	1	3	0	0	7
ENSMUST00000109158	ENSMUSG00000056050	protein_coding	chr1	183329819	chr1	183329923	0	0	0	0	0	8	1	0	0	4
ENSMUST00000109158	ENSMUSG00000056050	protein_coding	chr1	183329991	chr1	183331092	0	0	0	0	0	1	0	0	0	4
ENSMUST00000097043	ENSMUSG00000072258	protein_coding	chr1	183402750	chr1	183404327	5	1	0	0	0	0	0	2	0	3
ENSMUST00000097043	ENSMUSG00000072258	protein_coding	chr1	183404485	chr1	183405896	10	2	0	0	0	0	0	7	0	2
ENSMUST00000097043	ENSMUSG00000072258	protein_coding	chr1	183408763	chr1	183409235	5	0	0	0	0	0	0	2	0	0
ENSMUST00000068725	ENSMUSG00000073481	protein_coding	chr1	184813883	chr1	184819201	158	128	107	173	299	207	157	118	81	212
ENSMUST00000068725	ENSMUSG00000073481	protein_coding	chr1	184816617	chr1	184865633	1	0	0	0	1	0	0	0	0	0
ENSMUST00000068725	ENSMUSG00000073481	protein_coding	chr1	184819347	chr1	184822335	141	97	99	187	240	180	191	102	43	212
ENSMUST00000068725	ENSMUSG00000073481	protein_coding	chr1	184822406	chr1	184822489	118	87	71	147	225	126	115	97	41	192
ENSMUST00000068725	ENSMUSG00000073481	protein_coding	chr1	184822550	chr1	184827108	0	0	0	0	33	0	0	1	3	8
ENSMUST00000068725	ENSMUSG00000073481	protein_coding	chr1	184822550	chr1	184832576	150	67	68	155	178	105	135	102	36	171
ENSMUST00000068725	ENSMUSG00000073481	protein_coding	chr1	184832595	chr1	184836493	0	1	0	1	0	1	0	0	0	0
ENSMUST00000068725	ENSMUSG00000073481	protein_coding	chr1	184832716	chr1	184833860	73	30	30	94	83	81	82	58	24	96
ENSMUST00000068725	ENSMUSG00000073481	protein_coding	chr1	184834028	chr1	184841254	60	36	25	73	35	48	7	43	20	65
ENSMUST00000068725	ENSMUSG00000073481	protein_coding	chr1	184841427	chr1	184845546	16	8	6	28	14	4	0	11	9	25
ENSMUST00000194740	ENSMUSG00000039318	protein_coding	chr1	185271500	chr1	185272572	0	0	0	0	1	0	0	1	0	0
ENSMUST00000194740	ENSMUSG00000039318	protein_coding	chr1	185277221	chr1	185278148	0	0	0	0	2	0	6	0	0	0
ENSMUST00000194740	ENSMUSG00000039318	protein_coding	chr1	185282510	chr1	185283382	0	0	0	0	1	0	2	0	0	0
ENSMUST00000194740	ENSMUSG00000039318	protein_coding	chr1	185283540	chr1	185283847	2	1	1	1	6	1	11	0	2	0
ENSMUST00000027921	ENSMUSG00000026618	protein_coding	chr1	185287191	chr1	185288040	5	44	85	24	11	20	8	44	6	8
ENSMUST00000027921	ENSMUSG00000026618	protein_coding	chr1	185288184	chr1	185289353	0	5	56	34	14	19	7	28	9	6
ENSMUST00000027921	ENSMUSG00000026618	protein_coding	chr1	185289543	chr1	185290486	0	0	4	9	7	5	1	4	4	2
ENSMUST00000027921	ENSMUSG00000026618	protein_coding	chr1	185290631	chr1	185291319	0	0	22	3	3	0	4	3	8	3
ENSMUST00000027921	ENSMUSG00000026618	protein_coding	chr1	185291425	chr1	185294744	0	0	0	0	1	0	4	6	9	7
ENSMUST00000027921	ENSMUSG00000026618	protein_coding	chr1	185294875	chr1	185295555	0	0	0	0	1	0	1	3	3	4
ENSMUST00000027916	ENSMUSG00000026617	protein_coding	chr1	185338232	chr1	185341223	0	0	0	0	0	0	6	3	0	0
ENSMUST00000027916	ENSMUSG00000026617	protein_coding	chr1	185341327	chr1	185345315	0	0	0	0	0	0	13	3	0	0
ENSMUST00000027916	ENSMUSG00000026617	protein_coding	chr1	185345422	chr1	185346675	0	0	0	5	0	0	10	7	0	0
ENSMUST00000027916	ENSMUSG00000026617	protein_coding	chr1	185346723	chr1	185348744	0	3	0	7	0	0	13	7	0	0
ENSMUST00000027916	ENSMUSG00000026617	protein_coding	chr1	185348835	chr1	185349149	0	0	0	0	0	0	20	19	0	0
ENSMUST00000027916	ENSMUSG00000026617	protein_coding	chr1	185348835	chr1	185349837	0	0	0	0	0	0	1	4	0	0
ENSMUST00000027916	ENSMUSG00000026617	protein_coding	chr1	185348835	chr1	185352182	0	2	0	11	0	0	0	0	0	0
ENSMUST00000027916	ENSMUSG00000026617	protein_coding	chr1	185349881	chr1	185352182	0	0	0	0	0	0	5	6	0	0
ENSMUST00000027916	ENSMUSG00000026617	protein_coding	chr1	185354062	chr1	185356478	0	9	0	13	0	42	18	7	0	0
ENSMUST00000192284	ENSMUSG00000026615	protein_coding	chr1	185371045	chr1	185372918	0	0	9	0	0	0	0	0	0	7
ENSMUST00000192284	ENSMUSG00000026615	protein_coding	chr1	185373057	chr1	185374118	0	0	1	0	0	0	0	0	0	3
ENSMUST00000192284	ENSMUSG00000026615	protein_coding	chr1	185394473	chr1	185396030	0	0	0	0	0	0	0	0	20	11
ENSMUST00000192284	ENSMUSG00000026615	protein_coding	chr1	185397267	chr1	185398394	0	0	0	0	0	0	1	1	14	0
ENSMUST00000192284	ENSMUSG00000026615	protein_coding	chr1	185398506	chr1	185399222	0	0	0	0	0	7	2	12	35	15
ENSMUST00000192284	ENSMUSG00000026615	protein_coding	chr1	185401668	chr1	185406961	2	27	1	5	46	93	70	73	98	34
ENSMUST00000192284	ENSMUSG00000026615	protein_coding	chr1	185407194	chr1	185407491	2	9	0	2	24	36	50	38	40	17
ENSMUST00000046514	ENSMUSG00000026615	protein_coding	chr1	185410236	chr1	185411158	0	0	0	0	0	1	0	0	0	2
ENSMUST00000046514	ENSMUSG00000026615	protein_coding	chr1	185411367	chr1	185411703	0	0	0	0	0	4	0	5	2	26
ENSMUST00000046514	ENSMUSG00000026615	protein_coding	chr1	185411775	chr1	185413155	0	0	0	0	2	16	1	11	1	48
ENSMUST00000046514	ENSMUSG00000026615	protein_coding	chr1	185413234	chr1	185413449	0	0	0	0	1	8	0	16	1	40
ENSMUST00000046514	ENSMUSG00000026615	protein_coding	chr1	185413550	chr1	185414330	0	0	0	0	6	11	23	29	24	47
ENSMUST00000046514	ENSMUSG00000026615	protein_coding	chr1	185414485	chr1	185415754	0	0	0	0	4	42	58	50	62	39
ENSMUST00000046514	ENSMUSG00000026615	protein_coding	chr1	185415951	chr1	185418212	0	12	4	3	42	51	127	94	78	61
ENSMUST00000046514	ENSMUSG00000026615	protein_coding	chr1	185418385	chr1	185420127	36	12	40	10	100	59	114	100	124	111
ENSMUST00000046514	ENSMUSG00000026615	protein_coding	chr1	185420287	chr1	185424311	123	95	197	36	255	125	203	153	127	135
ENSMUST00000046514	ENSMUSG00000026615	protein_coding	chr1	185424389	chr1	185427852	95	103	143	45	214	135	151	110	122	139
ENSMUST00000046514	ENSMUSG00000026615	protein_coding	chr1	185427916	chr1	185427997	87	88	114	19	130	107	111	83	76	100
ENSMUST00000045388	ENSMUSG00000039246	protein_coding	chr1	186088768	chr1	186089444	0	0	0	0	1	0	0	0	6	1
ENSMUST00000045388	ENSMUSG00000039246	protein_coding	chr1	186100362	chr1	186114264	0	0	0	0	0	0	0	4	15	6
ENSMUST00000045388	ENSMUSG00000039246	protein_coding	chr1	186114363	chr1	186117157	0	0	0	0	0	20	0	4	4	4
ENSMUST00000001339	ENSMUSG00000001305	protein_coding	chr1	186721546	chr1	186736116	47	33	45	72	64	47	16	101	34	52
ENSMUST00000001339	ENSMUSG00000001305	protein_coding	chr1	186736314	chr1	186737588	20	15	0	39	47	29	16	70	29	29
ENSMUST00000001339	ENSMUSG00000001305	protein_coding	chr1	186737685	chr1	186739604	1	2	0	15	1	0	2	14	3	1
ENSMUST00000001339	ENSMUSG00000001305	protein_coding	chr1	186739863	chr1	186749164	0	2	0	2	0	31	7	55	48	4
ENSMUST00000171929	ENSMUSG00000026605	protein_coding	chr1	189642802	chr1	189646802	0	1	0	4	0	13	0	0	1	0
ENSMUST00000171929	ENSMUSG00000026605	protein_coding	chr1	189651300	chr1	189652261	0	0	0	0	0	0	0	1	4	0
ENSMUST00000027897	ENSMUSG00000026603	protein_coding	chr1	189883998	chr1	189885299	0	0	0	0	0	37	3	5	0	2
ENSMUST00000027897	ENSMUSG00000026603	protein_coding	chr1	189885419	chr1	189886521	0	0	0	0	0	12	4	0	0	5
ENSMUST00000027897	ENSMUSG00000026603	protein_coding	chr1	189886631	chr1	189888815	0	0	0	0	0	12	0	1	0	0
ENSMUST00000027897	ENSMUSG00000026603	protein_coding	chr1	189891467	chr1	189896571	0	0	0	0	0	17	0	2	0	0
ENSMUST00000027897	ENSMUSG00000026603	protein_coding	chr1	189896695	chr1	189897423	0	0	0	0	0	2	0	1	0	0
ENSMUST00000159624	ENSMUSG00000089872	protein_coding	chr1	190773703	chr1	190782535	0	3	0	0	0	0	0	5	0	0
ENSMUST00000159624	ENSMUSG00000089872	protein_coding	chr1	190782630	chr1	190783564	0	2	0	0	0	0	0	3	0	0
ENSMUST00000027947	ENSMUSG00000026634	protein_coding	chr1	190942887	chr1	190943777	13	0	3	0	0	0	2	0	0	0
ENSMUST00000027947	ENSMUSG00000026634	protein_coding	chr1	190943940	chr1	190944940	6	0	13	0	0	0	7	2	0	0
ENSMUST00000110893	ENSMUSG00000026632	protein_coding	chr1	191046320	chr1	191049282	0	1	0	0	0	1	0	0	0	0
ENSMUST00000110893	ENSMUSG00000026632	protein_coding	chr1	191049359	chr1	191052860	0	0	0	0	0	0	0	2	20	0
ENSMUST00000110893	ENSMUSG00000026632	protein_coding	chr1	191052972	chr1	191054856	0	0	0	0	0	1	0	3	5	0
ENSMUST00000110893	ENSMUSG00000026632	protein_coding	chr1	191054911	chr1	191055262	0	0	0	29	0	8	0	1	3	0
ENSMUST00000110893	ENSMUSG00000026632	protein_coding	chr1	191055371	chr1	191056363	0	0	0	24	0	7	0	0	0	0
ENSMUST00000110893	ENSMUSG00000026632	protein_coding	chr1	191056425	chr1	191058827	0	0	0	21	0	10	0	0	0	0
ENSMUST00000110893	ENSMUSG00000026632	protein_coding	chr1	191058911	chr1	191060113	0	0	0	18	0	6	0	0	0	0
ENSMUST00000110893	ENSMUSG00000026632	protein_coding	chr1	191060186	chr1	191061225	0	0	0	12	0	12	0	1	0	0
ENSMUST00000110893	ENSMUSG00000026632	protein_coding	chr1	191061257	chr1	191062801	0	0	0	3	0	10	0	0	0	0
ENSMUST00000078259	ENSMUSG00000062510	protein_coding	chr1	191083636	chr1	191083690	0	0	0	4	0	1	0	1	6	0
ENSMUST00000067976	ENSMUSG00000026626	protein_coding	chr1	191353105	chr1	191353874	2	0	0	0	0	0	0	1	4	0
ENSMUST00000067976	ENSMUSG00000026626	protein_coding	chr1	191353109	chr1	191353874	0	0	0	0	34	16	0	0	0	0
ENSMUST00000067976	ENSMUSG00000026626	protein_coding	chr1	191353975	chr1	191354531	0	0	0	0	18	13	0	0	0	0
ENSMUST00000067976	ENSMUSG00000026626	protein_coding	chr1	191354658	chr1	191354742	0	0	0	0	22	23	0	0	0	0
ENSMUST00000067976	ENSMUSG00000026626	protein_coding	chr1	191354861	chr1	191355023	0	0	0	0	3	1	0	0	0	0
ENSMUST00000067976	ENSMUSG00000026626	protein_coding	chr1	191355073	chr1	191356334	0	0	0	0	19	10	0	0	0	0
ENSMUST00000067976	ENSMUSG00000026626	protein_coding	chr1	191356387	chr1	191356887	0	0	0	0	7	7	0	0	1	0
ENSMUST00000067976	ENSMUSG00000026626	protein_coding	chr1	191356995	chr1	191357792	0	0	0	0	27	17	0	2	0	0
ENSMUST00000067976	ENSMUSG00000026626	protein_coding	chr1	191357851	chr1	191358925	1	0	0	0	44	23	0	4	0	0
ENSMUST00000067976	ENSMUSG00000026626	protein_coding	chr1	191359055	chr1	191362249	0	0	0	0	14	3	0	0	0	0
ENSMUST00000067976	ENSMUSG00000026626	protein_coding	chr1	191362341	chr1	191368641	0	0	0	0	48	21	0	0	0	0
ENSMUST00000195650	ENSMUSG00000037474	protein_coding	chr1	191539341	chr1	191540704	0	0	19	0	0	0	0	14	0	0
ENSMUST00000045450	ENSMUSG00000037461	protein_coding	chr1	191583064	chr1	191583179	0	0	0	0	0	0	0	2	2	0
ENSMUST00000045450	ENSMUSG00000037461	protein_coding	chr1	191619781	chr1	191621165	0	5	0	0	0	0	0	1	0	0
ENSMUST00000194412	ENSMUSG00000016181	protein_coding	chr1	193114002	chr1	193114605	0	0	0	0	0	0	0	2	5	0
ENSMUST00000193460	ENSMUSG00000016181	protein_coding	chr1	193114717	chr1	193114839	0	0	0	0	3	0	0	10	4	8
ENSMUST00000193460	ENSMUSG00000016181	protein_coding	chr1	193115021	chr1	193117501	0	0	0	0	2	0	0	12	9	0
ENSMUST00000194677	ENSMUSG00000026639	protein_coding	chr1	193272802	chr1	193272989	0	1	0	0	0	0	0	0	1	0
ENSMUST00000193094	ENSMUSG00000016481	protein_coding	chr1	195103907	chr1	195106818	0	9	3	3	6	23	0	5	7	0
ENSMUST00000193094	ENSMUSG00000016481	protein_coding	chr1	195106922	chr1	195111080	0	5	0	0	0	9	0	0	0	0
ENSMUST00000193094	ENSMUSG00000016481	protein_coding	chr1	195111155	chr1	195112374	0	36	0	19	6	35	3	7	6	3
ENSMUST00000193094	ENSMUSG00000016481	protein_coding	chr1	195112397	chr1	195114656	0	39	0	25	10	50	7	12	11	8
ENSMUST00000193094	ENSMUSG00000016481	protein_coding	chr1	195114841	chr1	195117479	0	23	0	12	5	23	2	10	13	0
ENSMUST00000193094	ENSMUSG00000016481	protein_coding	chr1	195117880	chr1	195123690	0	19	1	0	1	7	5	0	7	2
ENSMUST00000193094	ENSMUSG00000016481	protein_coding	chr1	195123775	chr1	195129147	0	17	0	0	5	6	5	2	8	2
ENSMUST00000075451	ENSMUSG00000016481	protein_coding	chr1	195130009	chr1	195131502	0	1	0	0	1	1	0	2	7	0
ENSMUST00000081932	ENSMUSG00000026643	protein_coding	chr2	3309611	chr2	3312456	0	0	0	0	0	3	0	2	7	0
ENSMUST00000081932	ENSMUSG00000026643	protein_coding	chr2	3312574	chr2	3312662	0	0	0	0	0	20	8	2	8	0
ENSMUST00000081932	ENSMUSG00000026643	protein_coding	chr2	3312753	chr2	3312861	0	0	0	0	0	8	14	2	7	0
ENSMUST00000081932	ENSMUSG00000026643	protein_coding	chr2	3312977	chr2	3314694	0	2	0	0	0	3	11	0	5	0
ENSMUST00000081932	ENSMUSG00000026643	protein_coding	chr2	3314864	chr2	3316140	0	2	0	0	0	11	10	0	8	0
ENSMUST00000081932	ENSMUSG00000026643	protein_coding	chr2	3316248	chr2	3322571	0	0	0	0	0	22	5	1	10	7
ENSMUST00000081932	ENSMUSG00000026643	protein_coding	chr2	3322741	chr2	3324831	14	9	0	2	1	49	9	4	33	19
ENSMUST00000081932	ENSMUSG00000026643	protein_coding	chr2	3324998	chr2	3325264	11	10	0	0	13	73	16	9	49	25
ENSMUST00000081932	ENSMUSG00000026643	protein_coding	chr2	3325401	chr2	3326071	2	2	0	2	2	15	9	3	14	7
ENSMUST00000062672	ENSMUSG00000049950	protein_coding	chr2	3329873	chr2	3332527	0	0	0	0	3	10	0	3	24	3
ENSMUST00000115089	ENSMUSG00000026644	protein_coding	chr2	3340453	chr2	3340555	6	8	0	0	0	0	0	0	0	0
ENSMUST00000027961	ENSMUSG00000051396	protein_coding	chr2	3489069	chr2	3489698	54	45	78	5	71	30	40	45	8	27
ENSMUST00000027961	ENSMUSG00000051396	protein_coding	chr2	3489768	chr2	3490937	40	38	53	5	77	15	26	52	5	30
ENSMUST00000027961	ENSMUSG00000051396	protein_coding	chr2	3491110	chr2	3491521	3	0	16	0	3	5	14	14	0	2
ENSMUST00000027961	ENSMUSG00000051396	protein_coding	chr2	3491733	chr2	3494498	33	7	13	0	39	28	27	42	1	13
ENSMUST00000027961	ENSMUSG00000051396	protein_coding	chr2	3494600	chr2	3496564	23	6	8	0	17	4	3	21	0	11
ENSMUST00000027961	ENSMUSG00000051396	protein_coding	chr2	3496719	chr2	3498022	16	2	7	0	13	0	0	22	0	6
ENSMUST00000027961	ENSMUSG00000051396	protein_coding	chr2	3499311	chr2	3501048	0	0	0	0	0	0	0	11	0	5
ENSMUST00000027961	ENSMUSG00000051396	protein_coding	chr2	3502785	chr2	3511015	0	0	0	0	0	0	0	6	0	5
ENSMUST00000035721	ENSMUSG00000039449	protein_coding	chr2	4624526	chr2	4633433	0	0	0	0	54	4	0	0	0	0
ENSMUST00000035721	ENSMUSG00000039449	protein_coding	chr2	4635702	chr2	4635828	0	0	0	0	14	1	0	0	0	0
ENSMUST00000035721	ENSMUSG00000039449	protein_coding	chr2	4643764	chr2	4645569	0	0	0	0	46	0	0	0	0	1
ENSMUST00000027973	ENSMUSG00000026662	protein_coding	chr2	4893339	chr2	4896689	0	2	0	0	0	13	0	0	4	2
ENSMUST00000027973	ENSMUSG00000026662	protein_coding	chr2	4896779	chr2	4899464	0	0	0	0	0	1	0	0	0	3
ENSMUST00000027973	ENSMUSG00000026662	protein_coding	chr2	4899563	chr2	4905472	0	12	0	0	3	25	0	2	2	26
ENSMUST00000027973	ENSMUSG00000026662	protein_coding	chr2	4905684	chr2	4906581	0	17	47	0	34	24	0	4	15	26
ENSMUST00000027973	ENSMUSG00000026662	protein_coding	chr2	4907226	chr2	4908052	0	0	0	0	0	0	0	1	10	0
ENSMUST00000027975	ENSMUSG00000026664	protein_coding	chr2	4919144	chr2	4922828	0	0	0	0	3	11	0	0	1	0
ENSMUST00000027975	ENSMUSG00000026664	protein_coding	chr2	4927518	chr2	4928671	0	0	0	0	3	18	0	4	6	30
ENSMUST00000027975	ENSMUSG00000026664	protein_coding	chr2	4928752	chr2	4930713	0	0	0	0	3	18	4	15	15	63
ENSMUST00000027975	ENSMUSG00000026664	protein_coding	chr2	4930894	chr2	4935969	0	0	0	0	1	10	4	6	10	14
ENSMUST00000027975	ENSMUSG00000026664	protein_coding	chr2	4936118	chr2	4937676	11	14	13	7	9	25	5	17	23	39
ENSMUST00000027975	ENSMUSG00000026664	protein_coding	chr2	4937810	chr2	4938307	18	24	6	8	29	24	9	33	50	69
ENSMUST00000102985	ENSMUSG00000026669	protein_coding	chr2	4991476	chr2	4992095	46	13	5	3	47	47	14	34	35	16
ENSMUST00000102985	ENSMUSG00000026669	protein_coding	chr2	4992137	chr2	4992878	17	1	3	6	31	14	5	11	16	7
ENSMUST00000102985	ENSMUSG00000026669	protein_coding	chr2	4993023	chr2	4993743	0	0	0	0	10	0	0	3	11	0
ENSMUST00000102985	ENSMUSG00000026669	protein_coding	chr2	4993856	chr2	4994570	0	0	0	0	5	0	0	1	2	0
ENSMUST00000114996	ENSMUSG00000026672	protein_coding	chr2	5021481	chr2	5024067	0	0	0	0	0	0	8	0	4	0
ENSMUST00000114996	ENSMUSG00000026672	protein_coding	chr2	5024149	chr2	5027114	0	0	0	0	0	0	10	2	7	0
ENSMUST00000114996	ENSMUSG00000026672	protein_coding	chr2	5027244	chr2	5031260	0	0	0	0	0	0	0	1	1	0
ENSMUST00000043864	ENSMUSG00000039128	protein_coding	chr2	5795686	chr2	5798361	0	8	25	0	5	14	5	0	0	29
ENSMUST00000043864	ENSMUSG00000039128	protein_coding	chr2	5798489	chr2	5803947	0	14	17	0	2	9	10	0	0	21
ENSMUST00000043864	ENSMUSG00000039128	protein_coding	chr2	5803975	chr2	5804911	0	13	11	0	2	12	9	0	1	14
ENSMUST00000043864	ENSMUSG00000039128	protein_coding	chr2	5805033	chr2	5807431	0	4	0	0	0	6	3	0	0	6
ENSMUST00000043864	ENSMUSG00000039128	protein_coding	chr2	5807506	chr2	5810796	0	5	0	0	4	16	0	0	0	2
ENSMUST00000043864	ENSMUSG00000039128	protein_coding	chr2	5810018	chr2	5810796	0	0	0	0	1	0	8	1	0	0
ENSMUST00000043864	ENSMUSG00000039128	protein_coding	chr2	5821382	chr2	5823102	0	1	0	0	6	5	0	0	0	2
ENSMUST00000043864	ENSMUSG00000039128	protein_coding	chr2	5823197	chr2	5833081	0	6	0	0	2	0	0	0	0	0
ENSMUST00000043864	ENSMUSG00000039128	protein_coding	chr2	5833113	chr2	5833656	0	4	0	0	4	0	0	0	0	0
ENSMUST00000026927	ENSMUSG00000025817	protein_coding	chr2	5848190	chr2	5854816	0	0	0	0	18	0	0	0	0	3
ENSMUST00000026927	ENSMUSG00000025817	protein_coding	chr2	5854918	chr2	5855980	0	0	0	0	19	0	0	0	1	17
ENSMUST00000026927	ENSMUSG00000025817	protein_coding	chr2	5856047	chr2	5861027	0	0	17	1	23	0	2	3	0	22
ENSMUST00000026927	ENSMUSG00000025817	protein_coding	chr2	5861076	chr2	5862301	0	0	13	0	25	0	1	4	1	19
ENSMUST00000026927	ENSMUSG00000025817	protein_coding	chr2	5862408	chr2	5863579	0	1	20	0	46	1	6	10	3	15
ENSMUST00000026927	ENSMUSG00000025817	protein_coding	chr2	5863674	chr2	5864347	2	9	17	4	40	0	11	14	1	17
ENSMUST00000026927	ENSMUSG00000025817	protein_coding	chr2	5864448	chr2	5866233	0	3	7	7	18	0	3	8	0	14
ENSMUST00000026927	ENSMUSG00000025817	protein_coding	chr2	5866241	chr2	5866354	0	1	9	9	18	0	4	8	0	12
ENSMUST00000026927	ENSMUSG00000025817	protein_coding	chr2	5866407	chr2	5868089	14	23	41	27	41	3	22	19	1	30
ENSMUST00000102981	ENSMUSG00000025816	protein_coding	chr2	5872021	chr2	5873743	0	1	0	0	2	25	0	0	1	0
ENSMUST00000060092	ENSMUSG00000043241	protein_coding	chr2	6051629	chr2	6055433	0	0	0	0	0	0	0	13	1	0
ENSMUST00000026887	ENSMUSG00000025781	protein_coding	chr2	10056161	chr2	10056770	47	0	235	6	240	126	153	1	105	1
ENSMUST00000026887	ENSMUSG00000025781	protein_coding	chr2	10056806	chr2	10058996	319	147	749	152	893	770	493	341	499	418
ENSMUST00000026887	ENSMUSG00000025781	protein_coding	chr2	10059092	chr2	10059501	382	225	725	289	1070	996	481	629	652	558
ENSMUST00000026887	ENSMUSG00000025781	protein_coding	chr2	10059656	chr2	10063286	302	184	449	232	640	666	342	458	422	419
ENSMUST00000026887	ENSMUSG00000025781	protein_coding	chr2	10061472	chr2	10063292	1	0	1	0	0	0	0	0	0	0
ENSMUST00000026887	ENSMUSG00000025781	protein_coding	chr2	10063350	chr2	10063443	137	103	190	86	302	352	193	188	201	175
ENSMUST00000026887	ENSMUSG00000025781	protein_coding	chr2	10063586	chr2	10064107	90	33	108	25	206	243	112	121	127	95
ENSMUST00000026887	ENSMUSG00000025781	protein_coding	chr2	10064311	chr2	10068610	29	49	0	0	106	160	64	29	104	85
ENSMUST00000026887	ENSMUSG00000025781	protein_coding	chr2	10068741	chr2	10069693	0	1	0	0	55	70	20	39	62	23
ENSMUST00000026887	ENSMUSG00000025781	protein_coding	chr2	10069727	chr2	10080348	0	1	0	0	69	103	24	45	83	31
ENSMUST00000040314	ENSMUSG00000037197	protein_coding	chr2	11585728	chr2	11585834	17	24	42	7	43	30	25	29	42	30
ENSMUST00000040314	ENSMUSG00000037197	protein_coding	chr2	11585906	chr2	11586867	9	23	35	12	26	24	11	20	32	21
ENSMUST00000040314	ENSMUSG00000037197	protein_coding	chr2	11586965	chr2	11587721	12	43	63	13	49	25	24	34	51	20
ENSMUST00000040314	ENSMUSG00000037197	protein_coding	chr2	11587794	chr2	11588928	8	32	59	0	42	20	23	37	61	20
ENSMUST00000040314	ENSMUSG00000037197	protein_coding	chr2	11589091	chr2	11590689	6	20	13	0	15	11	21	26	58	11
ENSMUST00000040314	ENSMUSG00000037197	protein_coding	chr2	11590830	chr2	11593408	16	10	18	0	12	6	4	16	52	6
ENSMUST00000040314	ENSMUSG00000037197	protein_coding	chr2	11593464	chr2	11595331	0	0	0	0	1	1	0	3	5	1
ENSMUST00000040314	ENSMUSG00000037197	protein_coding	chr2	11596795	chr2	11598052	0	0	0	0	0	0	0	1	3	0
ENSMUST00000139292	ENSMUSG00000058594	protein_coding	chr2	11743033	chr2	11743626	1	3	2	0	1	0	1	5	1	0
ENSMUST00000071564	ENSMUSG00000058594	protein_coding	chr2	11743757	chr2	11747060	0	3	47	0	8	0	5	7	0	0
ENSMUST00000071564	ENSMUSG00000058594	protein_coding	chr2	11747166	chr2	11748364	1	0	16	0	3	0	1	3	0	0
ENSMUST00000071564	ENSMUSG00000058594	protein_coding	chr2	11748489	chr2	11748937	3	0	46	0	26	0	9	12	1	0
ENSMUST00000071564	ENSMUSG00000058594	protein_coding	chr2	11749134	chr2	11749531	0	0	3	0	19	0	9	2	1	0
ENSMUST00000071564	ENSMUSG00000058594	protein_coding	chr2	11749606	chr2	11751451	0	0	0	0	21	0	3	4	0	0
ENSMUST00000071564	ENSMUSG00000058594	protein_coding	chr2	11751572	chr2	11751667	0	0	0	0	24	0	3	4	0	0
ENSMUST00000056108	ENSMUSG00000047909	protein_coding	chr2	11783756	chr2	11784291	0	0	0	0	0	25	0	0	0	1
ENSMUST00000056108	ENSMUSG00000047909	protein_coding	chr2	11784452	chr2	11786224	0	0	0	0	0	0	0	5	0	1
ENSMUST00000194533	ENSMUSG00000026767	protein_coding	chr2	12348203	chr2	12350929	0	0	0	6	27	0	0	22	0	0
ENSMUST00000194533	ENSMUSG00000026767	protein_coding	chr2	12348203	chr2	12355277	0	0	4	0	0	0	0	0	1	0
ENSMUST00000194533	ENSMUSG00000026767	protein_coding	chr2	12351000	chr2	12355277	0	0	0	1	10	0	0	4	1	0
ENSMUST00000194533	ENSMUSG00000026767	protein_coding	chr2	12355364	chr2	12356905	0	0	4	0	15	0	0	2	6	0
ENSMUST00000194533	ENSMUSG00000026767	protein_coding	chr2	12356977	chr2	12364447	0	0	8	4	20	0	0	11	7	0
ENSMUST00000194533	ENSMUSG00000026767	protein_coding	chr2	12382183	chr2	12386609	0	0	9	1	2	0	0	0	7	0
ENSMUST00000194533	ENSMUSG00000026767	protein_coding	chr2	12386679	chr2	12396179	0	0	7	0	0	0	0	0	2	0
ENSMUST00000114791	ENSMUSG00000026727	protein_coding	chr2	13077607	chr2	13169998	23	0	17	0	8	1	26	15	60	8
ENSMUST00000114791	ENSMUSG00000026727	protein_coding	chr2	13170130	chr2	13216770	15	5	1	0	4	2	15	9	39	9
ENSMUST00000114791	ENSMUSG00000026727	protein_coding	chr2	13216884	chr2	13217189	2	0	0	0	2	1	5	10	26	0
ENSMUST00000114791	ENSMUSG00000026727	protein_coding	chr2	13217271	chr2	13219009	0	0	0	0	6	1	0	15	12	0
ENSMUST00000114791	ENSMUSG00000026727	protein_coding	chr2	13219127	chr2	13224305	1	0	0	0	4	2	0	13	13	0
ENSMUST00000114791	ENSMUSG00000026727	protein_coding	chr2	13224425	chr2	13241745	0	0	0	0	8	1	0	18	1	0
ENSMUST00000114791	ENSMUSG00000026727	protein_coding	chr2	13241795	chr2	13270911	0	0	0	0	2	1	0	13	0	0
ENSMUST00000124488	ENSMUSG00000026723	protein_coding	chr2	13516144	chr2	13516659	0	0	0	0	0	0	0	1	3	0
ENSMUST00000124488	ENSMUSG00000026723	protein_coding	chr2	13516716	chr2	13519756	0	0	0	0	0	0	0	3	11	0
ENSMUST00000028062	ENSMUSG00000026728	protein_coding	chr2	13574994	chr2	13575541	0	0	0	0	8	46	2	13	2	46
ENSMUST00000028062	ENSMUSG00000026728	protein_coding	chr2	13575601	chr2	13578413	0	0	0	0	9	71	11	36	7	66
ENSMUST00000028062	ENSMUSG00000026728	protein_coding	chr2	13578508	chr2	13578589	0	0	0	0	27	102	32	49	55	65
ENSMUST00000028062	ENSMUSG00000026728	protein_coding	chr2	13578750	chr2	13579421	1	13	1	3	117	198	87	122	145	174
ENSMUST00000028062	ENSMUSG00000026728	protein_coding	chr2	13579546	chr2	13580018	30	115	184	14	341	258	293	254	313	256
ENSMUST00000028062	ENSMUSG00000026728	protein_coding	chr2	13580238	chr2	13580640	111	166	525	100	400	267	287	199	252	258
ENSMUST00000028062	ENSMUSG00000026728	protein_coding	chr2	13580238	chr2	13585247	0	0	0	0	1	0	1	0	0	0
ENSMUST00000028062	ENSMUSG00000026728	protein_coding	chr2	13580683	chr2	13581613	108	160	477	102	356	232	235	160	251	222
ENSMUST00000028062	ENSMUSG00000026728	protein_coding	chr2	13581698	chr2	13582473	179	270	695	186	609	444	362	251	377	323
ENSMUST00000131730	ENSMUSG00000063275	protein_coding	chr2	14044871	chr2	14044948	0	0	0	0	3	0	0	3	0	8
ENSMUST00000131730	ENSMUSG00000063275	protein_coding	chr2	14044966	chr2	14045138	0	0	0	0	4	0	0	3	0	15
ENSMUST00000131730	ENSMUSG00000063275	protein_coding	chr2	14045255	chr2	14055731	0	0	0	0	0	0	0	3	0	17
ENSMUST00000028076	ENSMUSG00000026743	protein_coding	chr2	18065194	chr2	18071125	0	1	0	0	0	0	0	3	0	0
ENSMUST00000028076	ENSMUSG00000026743	protein_coding	chr2	18071204	chr2	18101458	0	7	0	0	0	0	0	0	1	0
ENSMUST00000028076	ENSMUSG00000026743	protein_coding	chr2	18092834	chr2	18101458	0	0	0	0	0	0	0	2	0	2
ENSMUST00000028076	ENSMUSG00000026743	protein_coding	chr2	18101512	chr2	18109782	0	9	0	0	0	0	0	4	0	2
ENSMUST00000028076	ENSMUSG00000026743	protein_coding	chr2	18109891	chr2	18122245	0	24	0	0	0	0	0	9	0	12
ENSMUST00000028076	ENSMUSG00000026743	protein_coding	chr2	18122348	chr2	18123719	0	6	2	0	0	0	0	5	1	3
ENSMUST00000148401	ENSMUSG00000026740	protein_coding	chr2	18217325	chr2	18219451	0	1	0	0	0	0	0	0	0	1
ENSMUST00000091418	ENSMUSG00000026740	protein_coding	chr2	18222761	chr2	18231704	0	0	0	0	0	0	0	2	0	1
ENSMUST00000171845	ENSMUSG00000051154	protein_coding	chr2	18672603	chr2	18673895	0	0	24	0	0	13	0	5	0	0
ENSMUST00000171845	ENSMUSG00000051154	protein_coding	chr2	18674006	chr2	18674125	0	0	0	1	0	4	0	5	0	0
ENSMUST00000171845	ENSMUSG00000051154	protein_coding	chr2	18674188	chr2	18674281	0	0	23	4	6	6	0	3	1	0
ENSMUST00000171845	ENSMUSG00000051154	protein_coding	chr2	18674315	chr2	18674656	0	0	28	4	8	11	0	1	0	0
ENSMUST00000171845	ENSMUSG00000051154	protein_coding	chr2	18674716	chr2	18674809	4	0	30	47	6	6	0	1	2	0
ENSMUST00000171845	ENSMUSG00000051154	protein_coding	chr2	18674865	chr2	18674950	17	0	43	60	12	25	0	11	0	0
ENSMUST00000171845	ENSMUSG00000051154	protein_coding	chr2	18675009	chr2	18675867	15	0	42	63	7	20	1	7	0	1
ENSMUST00000137812	ENSMUSG00000023094	protein_coding	chr2	19371779	chr2	19378162	0	0	0	0	0	0	0	10	8	1
ENSMUST00000137812	ENSMUSG00000023094	protein_coding	chr2	19378262	chr2	19383241	0	0	0	2	9	0	4	14	5	12
ENSMUST00000023856	ENSMUSG00000023094	protein_coding	chr2	19383317	chr2	19393208	0	1	1	6	20	1	9	9	4	9
ENSMUST00000023856	ENSMUSG00000023094	protein_coding	chr2	19393355	chr2	19394251	0	11	0	8	42	1	12	14	36	23
ENSMUST00000044749	ENSMUSG00000025716	protein_coding	chr2	22585026	chr2	22588196	0	0	0	0	1	1	0	0	0	0
ENSMUST00000044749	ENSMUSG00000025716	protein_coding	chr2	22585615	chr2	22588224	1	0	1	0	1	0	0	0	0	0
ENSMUST00000044749	ENSMUSG00000025716	protein_coding	chr2	22587675	chr2	22592623	2	0	0	2	0	1	0	3	1	0
ENSMUST00000044749	ENSMUSG00000025716	protein_coding	chr2	22587801	chr2	22593508	0	0	0	0	0	0	1	0	0	1
ENSMUST00000148072	ENSMUSG00000026784	protein_coding	chr2	22901873	chr2	22906795	0	0	0	0	0	0	0	1	15	0
ENSMUST00000148072	ENSMUSG00000026784	protein_coding	chr2	22906925	chr2	22912600	0	0	0	0	0	0	0	3	17	0
ENSMUST00000053729	ENSMUSG00000026784	protein_coding	chr2	22915524	chr2	22929540	0	0	0	0	0	0	0	10	18	0
ENSMUST00000053729	ENSMUSG00000026784	protein_coding	chr2	22929620	chr2	22929744	1	0	0	0	0	0	0	7	11	12
ENSMUST00000053729	ENSMUSG00000026784	protein_coding	chr2	22929857	chr2	22935559	0	0	0	0	0	0	0	5	2	7
ENSMUST00000053729	ENSMUSG00000026784	protein_coding	chr2	22935639	chr2	22939823	0	1	8	0	5	0	0	12	7	16
ENSMUST00000126112	ENSMUSG00000058835	protein_coding	chr2	22942047	chr2	22946576	0	0	4	0	1	0	4	1	1	0
ENSMUST00000028119	ENSMUSG00000026779	protein_coding	chr2	23118592	chr2	23120457	2	0	0	0	0	17	0	2	0	0
ENSMUST00000028119	ENSMUSG00000026779	protein_coding	chr2	23120558	chr2	23120893	0	0	0	2	0	6	0	0	0	0
ENSMUST00000028119	ENSMUSG00000026779	protein_coding	chr2	23121006	chr2	23131680	2	5	0	46	0	38	1	12	0	0
ENSMUST00000028119	ENSMUSG00000026779	protein_coding	chr2	23131818	chr2	23132625	10	4	0	17	0	8	1	16	0	0
ENSMUST00000028117	ENSMUSG00000026775	protein_coding	chr2	23186998	chr2	23187780	0	0	0	4	0	24	0	0	0	10
ENSMUST00000028117	ENSMUSG00000026775	protein_coding	chr2	23187842	chr2	23191013	0	6	0	7	0	39	0	0	0	12
ENSMUST00000028117	ENSMUSG00000026775	protein_coding	chr2	23191125	chr2	23192407	0	19	0	15	8	52	0	0	0	13
ENSMUST00000028117	ENSMUSG00000026775	protein_coding	chr2	23192562	chr2	23193088	0	1	0	0	0	3	0	0	0	1
ENSMUST00000028117	ENSMUSG00000026775	protein_coding	chr2	23193239	chr2	23194517	9	17	0	27	5	41	1	1	0	11
ENSMUST00000028117	ENSMUSG00000026775	protein_coding	chr2	23194643	chr2	23194735	7	23	9	42	11	55	10	0	0	17
ENSMUST00000028117	ENSMUSG00000026775	protein_coding	chr2	23194808	chr2	23195322	12	24	43	32	12	51	13	0	0	7
ENSMUST00000028117	ENSMUSG00000026775	protein_coding	chr2	23195408	chr2	23196888	0	3	2	3	3	3	0	0	0	1
ENSMUST00000147147	ENSMUSG00000036893	protein_coding	chr2	24801585	chr2	24802021	0	0	0	0	0	0	1	2	0	0
ENSMUST00000028350	ENSMUSG00000026974	protein_coding	chr2	24958216	chr2	24958918	0	0	0	3	0	6	0	0	0	0
ENSMUST00000045604	ENSMUSG00000036850	protein_coding	chr2	24974681	chr2	24974888	1	4	22	0	23	0	4	5	21	12
ENSMUST00000045295	ENSMUSG00000036833	protein_coding	chr2	24990925	chr2	24993413	1	0	0	0	0	1	0	0	0	0
ENSMUST00000045295	ENSMUSG00000036833	protein_coding	chr2	25050115	chr2	25050258	0	0	0	0	0	0	0	2	0	1
ENSMUST00000045295	ENSMUSG00000036833	protein_coding	chr2	25050971	chr2	25051601	0	5	0	0	0	0	0	3	0	2
ENSMUST00000045295	ENSMUSG00000036833	protein_coding	chr2	25052184	chr2	25052308	0	5	0	0	0	0	2	5	0	2
ENSMUST00000045295	ENSMUSG00000036833	protein_coding	chr2	25052418	chr2	25052553	0	2	0	0	0	0	16	3	0	11
ENSMUST00000045295	ENSMUSG00000036833	protein_coding	chr2	25052637	chr2	25053395	0	6	0	0	11	0	12	3	0	22
ENSMUST00000045295	ENSMUSG00000036833	protein_coding	chr2	25053498	chr2	25053671	0	9	0	0	23	0	10	2	0	32
ENSMUST00000059849	ENSMUSG00000013465	protein_coding	chr2	25200466	chr2	25200659	0	0	0	0	0	21	0	0	0	18
ENSMUST00000059849	ENSMUSG00000013465	protein_coding	chr2	25200767	chr2	25201045	0	0	0	0	0	5	0	0	0	8
ENSMUST00000059849	ENSMUSG00000013465	protein_coding	chr2	25201186	chr2	25203141	0	0	0	0	0	1	0	0	0	13
ENSMUST00000043584	ENSMUSG00000036752	protein_coding	chr2	25217631	chr2	25222364	0	1	0	0	0	1	0	0	0	0
ENSMUST00000043584	ENSMUSG00000036752	protein_coding	chr2	25222403	chr2	25270457	0	0	0	0	1	1	0	0	0	0
ENSMUST00000043584	ENSMUSG00000036752	protein_coding	chr2	25223368	chr2	25223934	0	0	0	0	2	50	8	4	0	4
ENSMUST00000043584	ENSMUSG00000036752	protein_coding	chr2	25224044	chr2	25224124	0	0	0	0	0	17	0	3	0	0
ENSMUST00000043584	ENSMUSG00000036752	protein_coding	chr2	25224232	chr2	25224534	0	0	0	0	0	7	0	2	0	0
ENSMUST00000100329	ENSMUSG00000006471	protein_coding	chr2	25247854	chr2	25247960	0	0	0	0	0	7	1	0	0	12
ENSMUST00000100329	ENSMUSG00000006471	protein_coding	chr2	25248054	chr2	25248122	0	0	0	0	0	4	0	0	0	2
ENSMUST00000114336	ENSMUSG00000048707	protein_coding	chr2	25269045	chr2	25269133	2	15	0	0	0	0	3	1	0	3
ENSMUST00000114336	ENSMUSG00000048707	protein_coding	chr2	25269239	chr2	25269356	25	20	0	0	0	4	5	2	0	19
ENSMUST00000133697	ENSMUSG00000026966	protein_coding	chr2	25271581	chr2	25271878	0	0	0	12	0	0	0	1	0	0
ENSMUST00000133697	ENSMUSG00000026966	protein_coding	chr2	25271581	chr2	25271907	0	0	0	0	4	6	0	2	8	6
ENSMUST00000133697	ENSMUSG00000026966	protein_coding	chr2	25271581	chr2	25271929	34	8	24	48	35	33	14	10	24	34
ENSMUST00000133697	ENSMUSG00000026966	protein_coding	chr2	25272128	chr2	25272298	6	0	0	4	3	17	1	16	41	19
ENSMUST00000028341	ENSMUSG00000026965	protein_coding	chr2	25278505	chr2	25279172	0	0	0	0	0	0	0	1	9	19
ENSMUST00000028341	ENSMUSG00000026965	protein_coding	chr2	25279313	chr2	25280127	0	0	0	0	0	5	0	0	20	29
ENSMUST00000028341	ENSMUSG00000026965	protein_coding	chr2	25280202	chr2	25280283	0	0	2	0	0	4	0	2	15	35
ENSMUST00000028341	ENSMUSG00000026965	protein_coding	chr2	25280486	chr2	25284562	16	24	1	0	22	2	1	18	58	38
ENSMUST00000028341	ENSMUSG00000026965	protein_coding	chr2	25284691	chr2	25284937	43	15	8	0	18	4	1	13	45	33
ENSMUST00000028341	ENSMUSG00000026965	protein_coding	chr2	25285172	chr2	25285251	108	28	66	36	44	29	35	25	70	47
ENSMUST00000139108	ENSMUSG00000026958	protein_coding	chr2	25352566	chr2	25352686	9	37	45	0	80	44	58	39	64	9
ENSMUST00000139108	ENSMUSG00000026958	protein_coding	chr2	25352756	chr2	25353153	1	20	19	0	35	20	36	34	55	0
ENSMUST00000139108	ENSMUSG00000026958	protein_coding	chr2	25353217	chr2	25353360	0	16	15	0	29	14	25	8	10	0
ENSMUST00000139108	ENSMUSG00000026958	protein_coding	chr2	25353516	chr2	25353608	0	2	4	0	29	40	47	14	11	0
ENSMUST00000139108	ENSMUSG00000026958	protein_coding	chr2	25353516	chr2	25354233	0	2	11	0	16	0	0	11	0	0
ENSMUST00000139108	ENSMUSG00000026958	protein_coding	chr2	25353726	chr2	25354233	0	0	0	0	9	32	58	16	13	0
ENSMUST00000139108	ENSMUSG00000026958	protein_coding	chr2	25354293	chr2	25354468	0	9	20	0	13	31	46	21	13	0
ENSMUST00000139108	ENSMUSG00000026958	protein_coding	chr2	25354634	chr2	25354741	0	4	14	0	19	0	35	13	0	0
ENSMUST00000139108	ENSMUSG00000026958	protein_coding	chr2	25354822	chr2	25354893	0	0	0	0	1	0	2	0	0	0
ENSMUST00000139108	ENSMUSG00000026958	protein_coding	chr2	25355028	chr2	25355558	0	0	0	0	0	0	7	15	0	0
ENSMUST00000102925	ENSMUSG00000026956	protein_coding	chr2	25361739	chr2	25362071	197	42	21	56	39	32	95	138	218	3
ENSMUST00000102925	ENSMUSG00000026956	protein_coding	chr2	25362137	chr2	25362650	23	0	0	0	13	0	0	0	0	0
ENSMUST00000102925	ENSMUSG00000026956	protein_coding	chr2	25362137	chr2	25362663	167	38	28	39	12	19	88	119	193	2
ENSMUST00000102925	ENSMUSG00000026956	protein_coding	chr2	25362848	chr2	25363244	32	4	1	10	7	0	42	10	36	0
ENSMUST00000102925	ENSMUSG00000026956	protein_coding	chr2	25363384	chr2	25363806	29	2	18	17	13	1	29	52	111	0
ENSMUST00000102925	ENSMUSG00000026956	protein_coding	chr2	25363999	chr2	25364101	0	0	0	0	11	1	1	11	24	0
ENSMUST00000102925	ENSMUSG00000026956	protein_coding	chr2	25364273	chr2	25364512	0	0	0	0	0	0	0	2	20	0
ENSMUST00000028329	ENSMUSG00000026955	protein_coding	chr2	25373517	chr2	25374952	0	0	0	0	0	9	0	1	0	0
ENSMUST00000028329	ENSMUSG00000026955	protein_coding	chr2	25375064	chr2	25375685	0	12	0	6	0	5	0	8	0	0
ENSMUST00000028329	ENSMUSG00000026955	protein_coding	chr2	25375831	chr2	25375968	0	14	0	11	0	11	0	13	0	0
ENSMUST00000028329	ENSMUSG00000026955	protein_coding	chr2	25376075	chr2	25376164	3	10	21	7	3	27	0	10	0	0
ENSMUST00000028329	ENSMUSG00000026955	protein_coding	chr2	25376274	chr2	25376352	0	12	30	10	1	25	0	10	16	0
ENSMUST00000132287	ENSMUSG00000015094	protein_coding	chr2	25406361	chr2	25407596	0	0	0	0	0	11	1	0	0	7
ENSMUST00000132287	ENSMUSG00000015094	protein_coding	chr2	25407736	chr2	25407841	0	0	0	0	0	8	0	0	0	3
ENSMUST00000132287	ENSMUSG00000015094	protein_coding	chr2	25408014	chr2	25408114	0	6	14	0	0	13	0	0	6	12
ENSMUST00000071442	ENSMUSG00000015094	protein_coding	chr2	25408180	chr2	25408260	0	7	35	0	0	10	0	2	9	10
ENSMUST00000071442	ENSMUSG00000015094	protein_coding	chr2	25408347	chr2	25408607	1	16	46	0	0	12	1	8	20	12
ENSMUST00000071442	ENSMUSG00000015094	protein_coding	chr2	25408686	chr2	25408905	6	12	79	0	0	17	2	17	16	20
ENSMUST00000071442	ENSMUSG00000015094	protein_coding	chr2	25409001	chr2	25409099	17	26	93	0	0	11	7	23	12	17
ENSMUST00000133919	ENSMUSG00000047617	protein_coding	chr2	25459859	chr2	25460009	0	0	0	0	0	18	1	5	0	0
ENSMUST00000028311	ENSMUSG00000026942	protein_coding	chr2	25519628	chr2	25520328	0	0	9	0	0	0	0	22	6	0
ENSMUST00000028311	ENSMUSG00000026942	protein_coding	chr2	25520476	chr2	25524340	0	0	1	0	0	0	0	1	7	0
ENSMUST00000028311	ENSMUSG00000026942	protein_coding	chr2	25524517	chr2	25524867	0	0	0	0	0	0	0	2	11	0
ENSMUST00000028311	ENSMUSG00000026942	protein_coding	chr2	25525148	chr2	25527474	0	0	0	0	0	0	0	2	6	0
ENSMUST00000015236	ENSMUSG00000015092	protein_coding	chr2	25558029	chr2	25560151	17	31	151	27	48	85	93	74	82	65
ENSMUST00000015236	ENSMUSG00000015092	protein_coding	chr2	25560202	chr2	25560540	2	4	17	1	8	18	8	13	4	4
ENSMUST00000015236	ENSMUSG00000015092	protein_coding	chr2	25560700	chr2	25560969	48	105	193	63	129	193	126	128	135	163
ENSMUST00000015236	ENSMUSG00000015092	protein_coding	chr2	25561062	chr2	25561851	61	160	396	109	290	411	201	211	248	292
ENSMUST00000142811	ENSMUSG00000026941	protein_coding	chr2	25573699	chr2	25574188	47	46	46	35	107	36	26	20	47	89
ENSMUST00000142811	ENSMUSG00000026941	protein_coding	chr2	25573699	chr2	25574683	0	0	0	0	0	1	2	0	0	0
ENSMUST00000142811	ENSMUSG00000026941	protein_coding	chr2	25574312	chr2	25574683	86	41	51	27	85	41	19	25	43	80
ENSMUST00000036509	ENSMUSG00000036352	protein_coding	chr2	25999067	chr2	26001391	0	0	0	0	0	0	0	3	16	0
ENSMUST00000036509	ENSMUSG00000036352	protein_coding	chr2	25999067	chr2	26005326	43	41	24	16	19	25	17	22	37	66
ENSMUST00000036509	ENSMUSG00000036352	protein_coding	chr2	25999067	chr2	26006527	20	2	0	0	0	1	0	14	48	0
ENSMUST00000036509	ENSMUSG00000036352	protein_coding	chr2	26005464	chr2	26006527	38	43	6	15	7	15	14	21	20	35
ENSMUST00000036509	ENSMUSG00000036352	protein_coding	chr2	26006613	chr2	26007719	35	36	3	17	9	10	3	16	26	19
ENSMUST00000036509	ENSMUSG00000036352	protein_coding	chr2	26007953	chr2	26008861	0	23	0	0	0	11	4	9	31	10
ENSMUST00000036509	ENSMUSG00000036352	protein_coding	chr2	26008969	chr2	26009161	0	7	0	0	1	7	0	4	12	10
ENSMUST00000036509	ENSMUSG00000036352	protein_coding	chr2	26009263	chr2	26010522	0	11	0	0	0	10	0	3	0	15
ENSMUST00000125848	ENSMUSG00000075467	protein_coding	chr2	26350558	chr2	26351335	0	2	0	5	0	1	0	5	26	0
ENSMUST00000125848	ENSMUSG00000075467	protein_coding	chr2	26351478	chr2	26351773	0	3	0	3	0	0	0	0	8	0
ENSMUST00000076431	ENSMUSG00000026926	protein_coding	chr2	26390577	chr2	26391084	0	0	0	0	0	49	0	0	0	1
ENSMUST00000076431	ENSMUSG00000026926	protein_coding	chr2	26391966	chr2	26392412	1	12	0	13	0	43	0	0	0	1
ENSMUST00000076431	ENSMUSG00000026926	protein_coding	chr2	26392675	chr2	26392906	2	3	0	5	0	39	0	2	1	10
ENSMUST00000076431	ENSMUSG00000026926	protein_coding	chr2	26392998	chr2	26393086	5	6	0	6	0	41	0	6	1	2
ENSMUST00000076431	ENSMUSG00000026926	protein_coding	chr2	26393204	chr2	26393297	8	14	15	8	0	43	3	0	0	7
ENSMUST00000076431	ENSMUSG00000026926	protein_coding	chr2	26393387	chr2	26393518	13	18	14	18	0	124	8	14	0	9
ENSMUST00000076431	ENSMUSG00000026926	protein_coding	chr2	26393580	chr2	26395025	11	13	22	14	0	85	3	14	0	11
ENSMUST00000076431	ENSMUSG00000026926	protein_coding	chr2	26395169	chr2	26395419	15	25	46	11	3	106	7	21	2	15
ENSMUST00000156442	ENSMUSG00000026924	protein_coding	chr2	26410953	chr2	26412836	0	0	0	0	0	20	22	8	0	16
ENSMUST00000156442	ENSMUSG00000026924	protein_coding	chr2	26412913	chr2	26414371	0	0	0	0	0	17	0	3	0	18
ENSMUST00000156442	ENSMUSG00000026924	protein_coding	chr2	26414445	chr2	26415307	0	0	0	0	0	12	12	8	0	7
ENSMUST00000156442	ENSMUSG00000026924	protein_coding	chr2	26415401	chr2	26415634	0	0	0	0	0	5	0	2	0	4
ENSMUST00000152713	ENSMUSG00000026921	protein_coding	chr2	26589169	chr2	26589330	0	5	0	0	1	1	0	0	0	0
ENSMUST00000166920	ENSMUSG00000026921	protein_coding	chr2	26589446	chr2	26590380	0	2	0	0	3	0	0	0	1	0
ENSMUST00000166920	ENSMUSG00000026921	protein_coding	chr2	26590495	chr2	26590657	6	16	0	0	5	0	0	0	0	4
ENSMUST00000166920	ENSMUSG00000026921	protein_coding	chr2	26590752	chr2	26590899	7	27	12	0	25	0	0	0	0	18
ENSMUST00000166920	ENSMUSG00000026921	protein_coding	chr2	26591063	chr2	26591664	0	11	2	0	23	0	0	1	7	22
ENSMUST00000166920	ENSMUSG00000026921	protein_coding	chr2	26591728	chr2	26592118	4	10	2	0	17	0	0	1	8	35
ENSMUST00000166920	ENSMUSG00000026921	protein_coding	chr2	26592280	chr2	26592418	0	0	2	1	2	0	1	0	0	2
ENSMUST00000174066	ENSMUSG00000092356	protein_coding	chr2	26593762	chr2	26594780	0	8	8	19	0	70	18	5	12	13
ENSMUST00000174066	ENSMUSG00000092356	protein_coding	chr2	26594852	chr2	26596080	0	10	4	25	0	43	11	1	4	0
ENSMUST00000174066	ENSMUSG00000092356	protein_coding	chr2	26596175	chr2	26596291	0	6	3	25	0	53	15	3	18	1
ENSMUST00000174066	ENSMUSG00000092356	protein_coding	chr2	26596466	chr2	26597204	0	4	0	26	0	83	1	2	20	0
ENSMUST00000174066	ENSMUSG00000092356	protein_coding	chr2	26597337	chr2	26604029	0	0	0	2	0	64	0	1	18	0
ENSMUST00000102898	ENSMUSG00000062647	protein_coding	chr2	26910830	chr2	26911006	34	26	55	27	139	184	68	64	89	90
ENSMUST00000102898	ENSMUSG00000062647	protein_coding	chr2	26911126	chr2	26911422	10	21	37	8	72	69	46	48	83	56
ENSMUST00000102898	ENSMUSG00000062647	protein_coding	chr2	26911571	chr2	26912019	15	13	40	33	77	53	38	53	61	45
ENSMUST00000102898	ENSMUSG00000062647	protein_coding	chr2	26912159	chr2	26912366	111	139	150	139	253	272	121	147	161	168
ENSMUST00000102898	ENSMUSG00000062647	protein_coding	chr2	26912445	chr2	26912654	13	0	0	0	0	0	1	0	0	17
ENSMUST00000102898	ENSMUSG00000062647	protein_coding	chr2	26912445	chr2	26912671	973	949	1408	1034	2145	2001	954	1139	1351	1202
ENSMUST00000102898	ENSMUSG00000062647	protein_coding	chr2	26912793	chr2	26912988	0	0	0	0	53	0	0	0	37	0
ENSMUST00000102898	ENSMUSG00000062647	protein_coding	chr2	26912801	chr2	26912988	181	160	254	211	395	415	188	216	259	233
ENSMUST00000102898	ENSMUSG00000062647	protein_coding	chr2	26913057	chr2	26913165	227	170	452	202	460	517	435	209	388	245
ENSMUST00000142967	ENSMUSG00000015790	protein_coding	chr2	26913505	chr2	26913577	8	7	12	4	0	7	6	10	9	3
ENSMUST00000142967	ENSMUSG00000015790	protein_coding	chr2	26913658	chr2	26913913	20	22	19	15	0	31	18	25	53	28
ENSMUST00000142967	ENSMUSG00000015790	protein_coding	chr2	26914075	chr2	26914175	16	9	0	11	0	8	7	8	14	10
ENSMUST00000142967	ENSMUSG00000015790	protein_coding	chr2	26914247	chr2	26914707	9	6	2	9	0	5	10	7	12	17
ENSMUST00000015934	ENSMUSG00000015790	protein_coding	chr2	26914895	chr2	26915432	0	0	0	0	0	6	1	9	4	6
ENSMUST00000015934	ENSMUSG00000015790	protein_coding	chr2	26915514	chr2	26915596	0	0	0	0	0	10	0	10	10	11
ENSMUST00000015934	ENSMUSG00000015790	protein_coding	chr2	26915729	chr2	26915955	0	0	0	0	0	4	0	4	4	0
ENSMUST00000015934	ENSMUSG00000015790	protein_coding	chr2	26916006	chr2	26916257	0	0	0	0	0	0	0	1	2	0
ENSMUST00000015017	ENSMUSG00000014873	protein_coding	chr2	26916503	chr2	26916705	0	4	0	0	0	0	7	14	13	3
ENSMUST00000015017	ENSMUSG00000014873	protein_coding	chr2	26916859	chr2	26917428	0	0	8	0	0	0	0	1	0	1
ENSMUST00000015017	ENSMUSG00000014873	protein_coding	chr2	26917531	chr2	26918873	0	3	0	0	7	0	0	16	1	4
ENSMUST00000015017	ENSMUSG00000014873	protein_coding	chr2	26919055	chr2	26919192	0	13	31	0	10	1	6	22	11	28
ENSMUST00000015017	ENSMUSG00000014873	protein_coding	chr2	26919358	chr2	26919727	5	12	31	0	11	1	11	21	12	10
ENSMUST00000064244	ENSMUSG00000052406	protein_coding	chr2	26954596	chr2	26955495	0	0	0	0	0	15	0	12	20	9
ENSMUST00000064244	ENSMUSG00000052406	protein_coding	chr2	26955569	chr2	26956289	0	0	0	0	0	11	0	5	13	0
ENSMUST00000064244	ENSMUSG00000052406	protein_coding	chr2	26956363	chr2	26958479	0	0	0	0	0	3	0	1	7	0
ENSMUST00000064244	ENSMUSG00000052406	protein_coding	chr2	26958567	chr2	26960224	0	0	0	0	0	5	0	13	23	0
ENSMUST00000064244	ENSMUSG00000052406	protein_coding	chr2	26960417	chr2	26960603	0	0	0	0	0	0	0	1	9	0
ENSMUST00000077737	ENSMUSG00000026918	protein_coding	chr2	27448580	chr2	27449201	0	1	1	0	0	0	0	2	6	0
ENSMUST00000077737	ENSMUSG00000026918	protein_coding	chr2	27449326	chr2	27450257	0	22	1	0	0	5	0	16	16	0
ENSMUST00000077737	ENSMUSG00000026918	protein_coding	chr2	27450549	chr2	27452833	0	25	0	0	0	0	0	4	16	0
ENSMUST00000077737	ENSMUSG00000026918	protein_coding	chr2	27453074	chr2	27454313	0	0	0	0	3	1	3	0	1	0
ENSMUST00000077737	ENSMUSG00000026918	protein_coding	chr2	27454504	chr2	27456909	0	0	0	0	30	19	4	3	29	0
ENSMUST00000077737	ENSMUSG00000026918	protein_coding	chr2	27457037	chr2	27459457	0	0	0	0	24	7	1	1	13	0
ENSMUST00000077737	ENSMUSG00000026918	protein_coding	chr2	27461743	chr2	27462421	0	0	0	0	0	0	3	0	4	0
ENSMUST00000086370	ENSMUSG00000026831	protein_coding	chr2	28462434	chr2	28465137	0	0	7	0	0	0	13	0	0	8
ENSMUST00000086370	ENSMUSG00000026831	protein_coding	chr2	28462933	chr2	28477777	0	1	0	0	0	0	1	0	0	0
ENSMUST00000086370	ENSMUSG00000026831	protein_coding	chr2	28463600	chr2	28477592	0	0	2	1	0	0	0	0	0	0
ENSMUST00000086370	ENSMUSG00000026831	protein_coding	chr2	28465215	chr2	28466034	0	0	8	0	0	10	31	0	0	19
ENSMUST00000189027	ENSMUSG00000079502	protein_coding	chr2	28933861	chr2	28933979	0	1	1	0	1	2	0	0	0	0
ENSMUST00000100237	ENSMUSG00000026803	protein_coding	chr2	29086905	chr2	29087119	21	0	17	0	27	0	27	0	1	8
ENSMUST00000028139	ENSMUSG00000026799	protein_coding	chr2	29349990	chr2	29413388	18	0	0	7	0	0	3	18	0	0
ENSMUST00000028139	ENSMUSG00000026799	protein_coding	chr2	29413518	chr2	29471293	18	0	0	22	2	1	4	17	0	0
ENSMUST00000028139	ENSMUSG00000026799	protein_coding	chr2	29471386	chr2	29477333	0	0	0	0	0	3	0	28	0	0
ENSMUST00000028139	ENSMUSG00000026799	protein_coding	chr2	29471386	chr2	29500219	14	0	0	21	13	0	2	9	0	0
ENSMUST00000028139	ENSMUSG00000026799	protein_coding	chr2	29500326	chr2	29509423	14	0	0	16	7	0	3	35	0	0
ENSMUST00000028139	ENSMUSG00000026799	protein_coding	chr2	29509464	chr2	29522774	10	1	0	16	8	0	3	26	0	0
ENSMUST00000028139	ENSMUSG00000026799	protein_coding	chr2	29522851	chr2	29524367	9	1	0	25	12	0	7	27	0	0
ENSMUST00000113807	ENSMUSG00000039826	protein_coding	chr2	29778868	chr2	29779823	0	0	0	0	2	2	0	1	9	0
ENSMUST00000113807	ENSMUSG00000039826	protein_coding	chr2	29779895	chr2	29782120	0	0	0	0	0	8	0	0	2	0
ENSMUST00000048044	ENSMUSG00000039826	protein_coding	chr2	29788357	chr2	29788437	0	0	0	0	0	1	0	0	1	0
ENSMUST00000143616	ENSMUSG00000026798	protein_coding	chr2	29788568	chr2	29789903	1	0	0	0	0	12	0	0	5	0
ENSMUST00000143616	ENSMUSG00000026798	protein_coding	chr2	29789999	chr2	29790457	0	0	0	0	0	10	0	3	2	0
ENSMUST00000143616	ENSMUSG00000026798	protein_coding	chr2	29790559	chr2	29795381	0	0	0	0	8	13	0	14	0	0
ENSMUST00000143616	ENSMUSG00000026798	protein_coding	chr2	29795510	chr2	29795936	0	0	0	0	6	5	0	15	6	0
ENSMUST00000143616	ENSMUSG00000026798	protein_coding	chr2	29796029	chr2	29796408	3	1	0	0	9	16	0	15	9	0
ENSMUST00000080065	ENSMUSG00000059316	protein_coding	chr2	29812934	chr2	29815576	0	0	0	0	5	0	0	0	8	0
ENSMUST00000113767	ENSMUSG00000026790	protein_coding	chr2	29903450	chr2	29903976	0	0	0	0	0	14	0	0	0	9
ENSMUST00000113767	ENSMUSG00000026790	protein_coding	chr2	29904107	chr2	29912569	0	0	0	0	0	6	0	0	0	17
ENSMUST00000113767	ENSMUSG00000026790	protein_coding	chr2	29912640	chr2	29914231	0	0	0	0	0	9	4	0	0	15
ENSMUST00000113767	ENSMUSG00000026790	protein_coding	chr2	29914302	chr2	29914394	0	0	0	0	0	10	10	0	0	9
ENSMUST00000113767	ENSMUSG00000026790	protein_coding	chr2	29914510	chr2	29914734	0	0	0	0	0	12	10	0	0	15
ENSMUST00000113767	ENSMUSG00000026790	protein_coding	chr2	29914919	chr2	29915208	0	4	0	0	0	32	16	0	0	25
ENSMUST00000113767	ENSMUSG00000026790	protein_coding	chr2	29915317	chr2	29917610	0	5	0	0	0	23	17	0	0	12
ENSMUST00000113767	ENSMUSG00000026790	protein_coding	chr2	29917745	chr2	29920775	0	31	86	0	5	12	18	0	2	25
ENSMUST00000113767	ENSMUSG00000026790	protein_coding	chr2	29920885	chr2	29921004	0	1	29	0	3	9	2	0	0	0
ENSMUST00000113767	ENSMUSG00000026790	protein_coding	chr2	29921108	chr2	29922213	0	11	37	1	27	31	15	0	4	9
ENSMUST00000019859	ENSMUSG00000019715	protein_coding	chr2	29949346	chr2	29950602	0	0	0	0	0	23	6	2	0	0
ENSMUST00000019859	ENSMUSG00000019715	protein_coding	chr2	29950731	chr2	29952555	0	0	0	0	0	22	5	0	8	0
ENSMUST00000019859	ENSMUSG00000019715	protein_coding	chr2	29952659	chr2	29955606	6	0	0	0	0	30	5	5	19	0
ENSMUST00000019859	ENSMUSG00000019715	protein_coding	chr2	29955688	chr2	29957750	13	0	0	9	6	65	9	8	13	1
ENSMUST00000019859	ENSMUSG00000019715	protein_coding	chr2	29957813	chr2	29958447	20	0	0	9	12	63	11	10	20	1
ENSMUST00000113719	ENSMUSG00000057738	protein_coding	chr2	30026817	chr2	30027019	0	0	0	0	2	31	0	0	4	0
ENSMUST00000113719	ENSMUSG00000057738	protein_coding	chr2	30027131	chr2	30027631	0	0	0	0	1	1	0	0	0	0
ENSMUST00000113719	ENSMUSG00000057738	protein_coding	chr2	30027648	chr2	30029620	0	0	0	0	2	14	1	1	4	0
ENSMUST00000113719	ENSMUSG00000057738	protein_coding	chr2	30029674	chr2	30030000	7	0	0	0	8	26	3	2	6	0
ENSMUST00000113719	ENSMUSG00000057738	protein_coding	chr2	30030196	chr2	30030317	19	0	1	15	47	74	9	2	25	2
ENSMUST00000113719	ENSMUSG00000057738	protein_coding	chr2	30030370	chr2	30030452	18	0	0	34	69	90	27	3	20	12
ENSMUST00000113719	ENSMUSG00000057738	protein_coding	chr2	30030598	chr2	30030675	43	0	14	58	62	79	36	18	24	17
ENSMUST00000113719	ENSMUSG00000057738	protein_coding	chr2	30030822	chr2	30030971	25	0	72	70	113	82	50	22	12	18
ENSMUST00000113711	ENSMUSG00000039715	protein_coding	chr2	30031972	chr2	30032073	0	1	14	0	3	0	1	2	4	3
ENSMUST00000113711	ENSMUSG00000039715	protein_coding	chr2	30032230	chr2	30032402	2	2	19	0	10	0	1	11	16	0
ENSMUST00000113711	ENSMUSG00000039715	protein_coding	chr2	30032634	chr2	30032750	0	0	0	0	8	5	4	9	17	0
ENSMUST00000113711	ENSMUSG00000039715	protein_coding	chr2	30032917	chr2	30033274	0	0	0	0	0	0	5	4	5	0
ENSMUST00000134364	ENSMUSG00000054766	protein_coding	chr2	30068326	chr2	30068960	0	0	0	0	2	20	0	5	10	3
ENSMUST00000134364	ENSMUSG00000054766	protein_coding	chr2	30069102	chr2	30069327	0	0	0	0	20	61	0	16	25	10
ENSMUST00000134364	ENSMUSG00000054766	protein_coding	chr2	30069430	chr2	30069518	0	1	0	0	16	34	0	9	20	11
ENSMUST00000134364	ENSMUSG00000054766	protein_coding	chr2	30069631	chr2	30070185	0	0	0	0	7	34	1	3	2	5
ENSMUST00000102866	ENSMUSG00000054766	protein_coding	chr2	30070355	chr2	30070441	2	8	0	1	175	269	14	110	136	130
ENSMUST00000102866	ENSMUSG00000054766	protein_coding	chr2	30070546	chr2	30070919	0	0	0	0	0	10	0	0	0	41
ENSMUST00000102866	ENSMUSG00000054766	protein_coding	chr2	30070587	chr2	30070919	1	10	0	0	247	331	37	90	164	176
ENSMUST00000102866	ENSMUSG00000054766	protein_coding	chr2	30070601	chr2	30070919	0	0	0	0	0	1	0	1	0	0
ENSMUST00000102866	ENSMUSG00000054766	protein_coding	chr2	30072245	chr2	30080233	1	0	0	0	1	0	0	0	0	0
ENSMUST00000148650	ENSMUSG00000026785	protein_coding	chr2	30089981	chr2	30090068	0	0	0	0	0	1	0	3	0	0
ENSMUST00000148650	ENSMUSG00000026785	protein_coding	chr2	30090175	chr2	30090331	0	4	0	0	0	0	0	10	0	1
ENSMUST00000148650	ENSMUSG00000026785	protein_coding	chr2	30090411	chr2	30090523	0	3	0	0	0	0	0	9	0	10
ENSMUST00000102865	ENSMUSG00000015335	protein_coding	chr2	30091566	chr2	30091667	0	19	3	1	14	4	5	8	3	2
ENSMUST00000102865	ENSMUSG00000015335	protein_coding	chr2	30091833	chr2	30091988	0	13	5	0	0	14	2	5	2	5
ENSMUST00000102865	ENSMUSG00000015335	protein_coding	chr2	30092065	chr2	30092405	0	4	1	0	0	9	6	9	0	0
ENSMUST00000102865	ENSMUSG00000015335	protein_coding	chr2	30092541	chr2	30093489	0	1	0	0	0	5	11	0	0	0
ENSMUST00000015481	ENSMUSG00000015337	protein_coding	chr2	30172066	chr2	30172842	0	0	1	0	0	0	31	0	0	1
ENSMUST00000015481	ENSMUSG00000015337	protein_coding	chr2	30172951	chr2	30173691	0	3	17	0	0	0	36	0	0	0
ENSMUST00000127309	ENSMUSG00000039660	protein_coding	chr2	30174185	chr2	30174922	13	5	17	11	9	0	20	7	25	5
ENSMUST00000127309	ENSMUSG00000039660	protein_coding	chr2	30175069	chr2	30175187	1	3	0	8	0	0	3	2	13	9
ENSMUST00000127309	ENSMUSG00000039660	protein_coding	chr2	30175289	chr2	30175714	0	0	0	0	0	1	0	0	15	4
ENSMUST00000127309	ENSMUSG00000039660	protein_coding	chr2	30175812	chr2	30175919	0	0	0	0	0	0	0	2	4	0
ENSMUST00000044038	ENSMUSG00000039648	protein_coding	chr2	30186271	chr2	30186357	22	1	0	0	0	0	0	0	0	5
ENSMUST00000044038	ENSMUSG00000039648	protein_coding	chr2	30186543	chr2	30186646	19	3	0	0	0	0	0	0	0	9
ENSMUST00000044038	ENSMUSG00000039648	protein_coding	chr2	30186735	chr2	30186833	28	4	0	0	0	0	0	1	0	0
ENSMUST00000044038	ENSMUSG00000039648	protein_coding	chr2	30186909	chr2	30187187	26	2	0	0	0	0	0	0	0	0
ENSMUST00000044038	ENSMUSG00000039648	protein_coding	chr2	30187307	chr2	30187689	12	1	0	0	0	0	0	0	0	0
ENSMUST00000139454	ENSMUSG00000099041	protein_coding	chr2	30280287	chr2	30281010	0	3	0	0	0	0	0	0	1	0
ENSMUST00000139454	ENSMUSG00000099041	protein_coding	chr2	30281136	chr2	30281770	0	5	0	0	0	0	0	2	8	0
ENSMUST00000064447	ENSMUSG00000052533	protein_coding	chr2	30343590	chr2	30343702	0	0	0	0	0	4	0	9	0	0
ENSMUST00000100215	ENSMUSG00000026860	protein_coding	chr2	30345427	chr2	30345699	37	18	0	7	54	81	26	19	8	1
ENSMUST00000100215	ENSMUSG00000026860	protein_coding	chr2	30345939	chr2	30346353	14	1	0	0	8	3	11	6	1	0
ENSMUST00000100215	ENSMUSG00000026860	protein_coding	chr2	30346453	chr2	30346611	2	8	0	0	11	0	10	10	1	0
ENSMUST00000100215	ENSMUSG00000026860	protein_coding	chr2	30346700	chr2	30347081	0	7	0	0	17	0	8	11	2	0
ENSMUST00000100215	ENSMUSG00000026860	protein_coding	chr2	30347104	chr2	30348555	0	3	0	0	19	0	9	12	1	0
ENSMUST00000100215	ENSMUSG00000026860	protein_coding	chr2	30348617	chr2	30350288	0	0	0	0	14	0	15	6	0	1
ENSMUST00000042055	ENSMUSG00000039515	protein_coding	chr2	30446972	chr2	30447923	0	0	0	0	0	0	0	2	0	1
ENSMUST00000042055	ENSMUSG00000039515	protein_coding	chr2	30447046	chr2	30447997	0	0	0	0	0	0	4	1	0	0
ENSMUST00000041830	ENSMUSG00000026857	protein_coding	chr2	30820701	chr2	30822362	23	13	0	3	3	0	3	12	0	10
ENSMUST00000028200	ENSMUSG00000026849	protein_coding	chr2	30961197	chr2	30963475	0	1	12	0	0	8	0	12	19	6
ENSMUST00000028200	ENSMUSG00000026849	protein_coding	chr2	30963602	chr2	30963694	0	2	0	0	0	11	0	11	29	0
ENSMUST00000028200	ENSMUSG00000026849	protein_coding	chr2	30963869	chr2	30967090	0	0	0	0	0	1	0	5	14	0
ENSMUST00000028200	ENSMUSG00000026849	protein_coding	chr2	30967355	chr2	30967674	0	0	0	0	0	0	0	3	14	0
ENSMUST00000028205	ENSMUSG00000026851	protein_coding	chr2	30973301	chr2	30973692	17	11	1	8	3	23	2	10	22	18
ENSMUST00000028205	ENSMUSG00000026851	protein_coding	chr2	30973790	chr2	30973901	3	0	0	0	1	8	5	1	9	10
ENSMUST00000028205	ENSMUSG00000026851	protein_coding	chr2	30974037	chr2	30975891	0	0	0	1	4	3	1	1	1	7
ENSMUST00000028205	ENSMUSG00000026851	protein_coding	chr2	30976088	chr2	30977892	0	0	0	2	7	0	0	6	0	0
ENSMUST00000028205	ENSMUSG00000026851	protein_coding	chr2	30977969	chr2	30978895	0	0	0	0	1	2	0	0	0	4
ENSMUST00000028205	ENSMUSG00000026851	protein_coding	chr2	30978965	chr2	30979999	0	0	0	0	0	2	0	0	0	8
ENSMUST00000028205	ENSMUSG00000026851	protein_coding	chr2	30980050	chr2	30981483	0	0	0	0	0	1	0	0	0	9
ENSMUST00000102849	ENSMUSG00000026854	protein_coding	chr2	31020900	chr2	31021324	0	0	0	0	5	0	7	0	0	0
ENSMUST00000056433	ENSMUSG00000000194	protein_coding	chr2	31177895	chr2	31178254	0	0	0	0	37	0	1	0	0	0
ENSMUST00000056433	ENSMUSG00000000194	protein_coding	chr2	31178387	chr2	31183580	0	0	0	3	14	0	1	1	0	0
ENSMUST00000056433	ENSMUSG00000000194	protein_coding	chr2	31183655	chr2	31184798	1	0	0	5	28	0	24	1	0	0
ENSMUST00000056433	ENSMUSG00000000194	protein_coding	chr2	31184871	chr2	31185489	4	0	0	6	53	0	19	2	0	0
ENSMUST00000056433	ENSMUSG00000000194	protein_coding	chr2	31185606	chr2	31188683	18	0	0	2	106	0	26	12	0	19
ENSMUST00000056433	ENSMUSG00000000194	protein_coding	chr2	31188813	chr2	31191847	8	0	7	9	49	0	28	12	0	24
ENSMUST00000056433	ENSMUSG00000000194	protein_coding	chr2	31191890	chr2	31207679	13	0	11	7	67	0	8	13	0	3
ENSMUST00000056433	ENSMUSG00000000194	protein_coding	chr2	31207728	chr2	31209067	15	0	14	14	83	9	11	19	0	5
ENSMUST00000056433	ENSMUSG00000000194	protein_coding	chr2	31209150	chr2	31210449	17	0	18	15	47	14	5	23	0	4
ENSMUST00000056433	ENSMUSG00000000194	protein_coding	chr2	31210570	chr2	31214244	15	0	14	21	64	28	14	43	0	9
ENSMUST00000102840	ENSMUSG00000076441	protein_coding	chr2	31476995	chr2	31478935	0	0	0	0	0	0	0	1	0	4
ENSMUST00000102840	ENSMUSG00000076441	protein_coding	chr2	31481163	chr2	31486489	0	0	0	0	10	0	0	3	8	5
ENSMUST00000102840	ENSMUSG00000076441	protein_coding	chr2	31486545	chr2	31488578	0	0	0	0	14	2	0	5	9	7
ENSMUST00000102840	ENSMUSG00000076441	protein_coding	chr2	31488652	chr2	31492314	0	0	0	0	20	10	6	5	18	32
ENSMUST00000102840	ENSMUSG00000076441	protein_coding	chr2	31492384	chr2	31493145	0	2	2	0	12	5	4	2	19	21
ENSMUST00000102840	ENSMUSG00000076441	protein_coding	chr2	31493175	chr2	31498147	0	1	5	1	20	5	2	4	25	16
ENSMUST00000102840	ENSMUSG00000076441	protein_coding	chr2	31498237	chr2	31500833	1	0	0	0	2	1	0	1	2	1
ENSMUST00000102840	ENSMUSG00000076441	protein_coding	chr2	31500917	chr2	31501488	6	11	91	14	69	42	46	42	98	64
ENSMUST00000102840	ENSMUSG00000076441	protein_coding	chr2	31501552	chr2	31510110	0	0	0	0	0	26	0	0	89	0
ENSMUST00000102840	ENSMUSG00000076441	protein_coding	chr2	31510241	chr2	31514679	16	24	108	23	111	33	43	36	76	77
ENSMUST00000102840	ENSMUSG00000076441	protein_coding	chr2	31514835	chr2	31518726	75	60	225	54	218	71	107	65	162	128
ENSMUST00000102840	ENSMUSG00000076441	protein_coding	chr2	31518791	chr2	31520372	62	73	180	49	211	83	75	70	149	167
ENSMUST00000038474	ENSMUSG00000039356	protein_coding	chr2	31674784	chr2	31675839	0	0	0	0	0	0	0	2	0	12
ENSMUST00000038474	ENSMUSG00000039356	protein_coding	chr2	31676736	chr2	31678451	0	0	0	0	0	0	0	5	0	6
ENSMUST00000038474	ENSMUSG00000039356	protein_coding	chr2	31678627	chr2	31679851	0	0	0	0	1	0	0	3	5	10
ENSMUST00000038474	ENSMUSG00000039356	protein_coding	chr2	31679979	chr2	31680490	4	0	0	0	18	0	0	1	13	7
ENSMUST00000065398	ENSMUSG00000001855	protein_coding	chr2	32034969	chr2	32038102	0	0	0	0	0	0	1	1	0	0
ENSMUST00000065398	ENSMUSG00000001855	protein_coding	chr2	32038172	chr2	32039320	0	0	0	0	0	2	11	0	0	0
ENSMUST00000065398	ENSMUSG00000001855	protein_coding	chr2	32039476	chr2	32042417	0	0	0	3	0	0	14	1	0	0
ENSMUST00000065398	ENSMUSG00000001855	protein_coding	chr2	32047574	chr2	32051009	7	10	10	13	1	11	13	12	4	13
ENSMUST00000065398	ENSMUSG00000001855	protein_coding	chr2	32051148	chr2	32051774	8	25	6	21	9	16	33	20	6	8
ENSMUST00000065398	ENSMUSG00000001855	protein_coding	chr2	32051798	chr2	32052119	8	35	8	18	8	19	35	28	9	12
ENSMUST00000036473	ENSMUSG00000039254	protein_coding	chr2	32253002	chr2	32253716	0	0	14	0	0	0	0	1	20	0
ENSMUST00000036473	ENSMUSG00000039254	protein_coding	chr2	32253893	chr2	32254273	0	10	20	0	9	3	0	2	18	0
ENSMUST00000113395	ENSMUSG00000044627	protein_coding	chr2	32279131	chr2	32280709	0	0	65	3	35	59	37	21	22	8
ENSMUST00000113395	ENSMUSG00000044627	protein_coding	chr2	32280803	chr2	32281686	1	0	45	7	17	38	23	19	28	2
ENSMUST00000113397	ENSMUSG00000044627	protein_coding	chr2	32280803	chr2	32287597	0	0	22	0	10	3	0	0	0	0
ENSMUST00000113397	ENSMUSG00000044627	protein_coding	chr2	32281810	chr2	32287597	0	0	47	0	9	42	27	27	16	1
ENSMUST00000113397	ENSMUSG00000044627	protein_coding	chr2	32287645	chr2	32287886	0	0	65	1	23	29	16	15	12	4
ENSMUST00000113334	ENSMUSG00000039205	protein_coding	chr2	32376122	chr2	32376266	0	0	0	0	0	0	0	5	0	10
ENSMUST00000113334	ENSMUSG00000039205	protein_coding	chr2	32376427	chr2	32377293	0	0	0	0	0	0	0	6	0	2
ENSMUST00000113334	ENSMUSG00000039205	protein_coding	chr2	32377362	chr2	32377509	0	0	0	0	0	0	0	6	0	10
ENSMUST00000113334	ENSMUSG00000039205	protein_coding	chr2	32377630	chr2	32377964	0	0	0	0	0	1	5	7	0	4
ENSMUST00000146423	ENSMUSG00000039195	protein_coding	chr2	32379533	chr2	32381692	1	0	35	34	38	17	14	30	11	0
ENSMUST00000028162	ENSMUSG00000026820	protein_coding	chr2	32397735	chr2	32400050	6	0	0	0	0	0	0	9	3	0
ENSMUST00000028162	ENSMUSG00000026820	protein_coding	chr2	32400108	chr2	32400403	0	0	0	0	3	0	0	14	4	0
ENSMUST00000028162	ENSMUSG00000026820	protein_coding	chr2	32400552	chr2	32400878	5	0	15	0	15	0	0	12	5	0
ENSMUST00000028162	ENSMUSG00000026820	protein_coding	chr2	32401078	chr2	32401487	35	0	17	13	15	7	0	20	6	0
ENSMUST00000028162	ENSMUSG00000026820	protein_coding	chr2	32401604	chr2	32402176	21	0	16	27	12	12	0	21	5	0
ENSMUST00000140592	ENSMUSG00000026810	protein_coding	chr2	32570912	chr2	32571206	10	2	0	4	1	9	9	0	9	0
ENSMUST00000140592	ENSMUSG00000026810	protein_coding	chr2	32571295	chr2	32572297	58	13	44	18	49	50	55	13	86	7
ENSMUST00000140592	ENSMUSG00000026810	protein_coding	chr2	32572399	chr2	32572959	57	13	47	43	70	54	52	48	132	22
ENSMUST00000113278	ENSMUSG00000026817	protein_coding	chr2	32629884	chr2	32630235	0	0	0	0	9	0	20	0	0	2
ENSMUST00000113278	ENSMUSG00000026817	protein_coding	chr2	32630398	chr2	32631076	0	0	1	0	18	0	20	0	0	4
ENSMUST00000113278	ENSMUSG00000026817	protein_coding	chr2	32631192	chr2	32633294	0	0	4	0	12	0	12	0	0	13
ENSMUST00000113278	ENSMUSG00000026817	protein_coding	chr2	32633485	chr2	32633641	0	1	4	0	17	0	17	0	4	18
ENSMUST00000009705	ENSMUSG00000026814	protein_coding	chr2	32680335	chr2	32681196	0	0	0	0	0	0	1	0	0	12
ENSMUST00000009705	ENSMUSG00000026814	protein_coding	chr2	32681297	chr2	32681437	0	0	0	0	0	0	7	0	0	13
ENSMUST00000028148	ENSMUSG00000009566	protein_coding	chr2	32683106	chr2	32685805	0	0	22	0	1	0	0	0	0	0
ENSMUST00000028148	ENSMUSG00000009566	protein_coding	chr2	32683468	chr2	32684750	0	0	0	0	0	14	0	10	0	6
ENSMUST00000028148	ENSMUSG00000009566	protein_coding	chr2	32684816	chr2	32685314	0	0	0	0	0	22	0	1	0	16
ENSMUST00000028148	ENSMUSG00000009566	protein_coding	chr2	32685389	chr2	32685719	0	0	0	0	0	18	0	0	0	18
ENSMUST00000028148	ENSMUSG00000009566	protein_coding	chr2	32685869	chr2	32686554	0	0	29	0	0	3	0	0	0	0
ENSMUST00000028148	ENSMUSG00000009566	protein_coding	chr2	32686643	chr2	32686738	0	0	13	0	0	3	0	0	0	0
ENSMUST00000125058	ENSMUSG00000009555	protein_coding	chr2	32708289	chr2	32709467	24	3	2	0	34	45	27	12	0	13
ENSMUST00000125058	ENSMUSG00000009555	protein_coding	chr2	32709615	chr2	32709773	4	0	1	0	1	16	9	0	1	1
ENSMUST00000125058	ENSMUSG00000009555	protein_coding	chr2	32709944	chr2	32710043	0	0	0	0	0	0	20	0	1	0
ENSMUST00000091059	ENSMUSG00000039021	protein_coding	chr2	32758936	chr2	32759527	0	0	0	0	2	2	1	0	0	0
ENSMUST00000091059	ENSMUSG00000039021	protein_coding	chr2	32759702	chr2	32760589	0	1	0	0	32	4	12	0	0	0
ENSMUST00000091059	ENSMUSG00000039021	protein_coding	chr2	32760716	chr2	32761496	0	4	0	14	16	2	36	1	0	0
ENSMUST00000066352	ENSMUSG00000053746	protein_coding	chr2	32775895	chr2	32776304	14	1	0	0	0	21	0	1	2	3
ENSMUST00000066352	ENSMUSG00000053746	protein_coding	chr2	32776523	chr2	32776707	21	3	0	0	0	17	0	12	11	15
ENSMUST00000066352	ENSMUSG00000053746	protein_coding	chr2	32776806	chr2	32776983	18	3	0	0	0	14	0	0	16	13
ENSMUST00000066352	ENSMUSG00000053746	protein_coding	chr2	32777028	chr2	32777122	32	2	0	0	0	17	2	8	14	15
ENSMUST00000028132	ENSMUSG00000026792	protein_coding	chr2	32957409	chr2	32963497	0	0	1	0	1	0	0	0	0	0
ENSMUST00000126610	ENSMUSG00000038900	protein_coding	chr2	32961839	chr2	32962049	919	583	1239	483	1417	2542	1320	1326	1901	1512
ENSMUST00000126610	ENSMUSG00000038900	protein_coding	chr2	32961960	chr2	32962049	0	6	0	14	52	139	45	77	77	61
ENSMUST00000126610	ENSMUSG00000038900	protein_coding	chr2	32962122	chr2	32962574	163	88	221	52	223	365	183	179	266	215
ENSMUST00000126610	ENSMUSG00000038900	protein_coding	chr2	32962672	chr2	32962985	2267	1920	2716	1402	3457	5274	2157	2860	3226	3567
ENSMUST00000126610	ENSMUSG00000038900	protein_coding	chr2	32963066	chr2	32963497	3597	3083	4606	2308	6584	8614	3365	4207	5571	5708
ENSMUST00000126610	ENSMUSG00000038900	protein_coding	chr2	32963066	chr2	32963550	0	0	0	4	0	8	0	0	3	0
ENSMUST00000126610	ENSMUSG00000038900	protein_coding	chr2	32963066	chr2	32963741	4	1	0	0	2	19	8	15	27	23
ENSMUST00000126610	ENSMUSG00000038900	protein_coding	chr2	32963580	chr2	32965767	1	1	0	1	4	2	1	2	0	2
ENSMUST00000126610	ENSMUSG00000038900	protein_coding	chr2	32963580	chr2	32970651	0	0	0	0	0	1	0	0	0	1
ENSMUST00000126610	ENSMUSG00000038900	protein_coding	chr2	32963583	chr2	32963741	2384	1691	3788	1423	4463	5697	2856	2722	4005	3544
ENSMUST00000126610	ENSMUSG00000038900	protein_coding	chr2	32963853	chr2	32963991	112	78	253	65	219	348	277	144	263	160
ENSMUST00000028129	ENSMUSG00000026791	protein_coding	chr2	32973732	chr2	32974838	0	0	0	2	0	0	0	0	0	11
ENSMUST00000102810	ENSMUSG00000038860	protein_coding	chr2	32986830	chr2	32989506	0	0	6	0	0	1	0	1	0	0
ENSMUST00000102810	ENSMUSG00000038860	protein_coding	chr2	32989632	chr2	32990564	0	0	2	0	0	0	0	2	0	0
ENSMUST00000102810	ENSMUSG00000038860	protein_coding	chr2	32990779	chr2	32992123	0	0	1	1	0	0	0	1	0	0
ENSMUST00000102810	ENSMUSG00000038860	protein_coding	chr2	32992261	chr2	32995047	0	0	4	0	0	0	0	7	0	0
ENSMUST00000102810	ENSMUSG00000038860	protein_coding	chr2	32995165	chr2	32997656	0	0	8	0	0	0	0	2	0	0
ENSMUST00000041555	ENSMUSG00000038740	protein_coding	chr2	33873847	chr2	33874338	0	0	0	0	0	0	0	1	9	0
ENSMUST00000124443	ENSMUSG00000038696	protein_coding	chr2	34493661	chr2	34565665	0	0	0	0	2	1	0	1	0	0
ENSMUST00000124443	ENSMUSG00000038696	protein_coding	chr2	34524672	chr2	34565665	0	1	0	0	0	1	0	2	0	2
ENSMUST00000124443	ENSMUSG00000038696	protein_coding	chr2	34565542	chr2	34571947	2	0	0	0	1	0	0	0	0	0
ENSMUST00000124443	ENSMUSG00000038696	protein_coding	chr2	34581332	chr2	34597423	0	22	0	15	0	0	0	0	1	0
ENSMUST00000124443	ENSMUSG00000038696	protein_coding	chr2	34597560	chr2	34619845	6	15	0	11	7	1	0	0	0	0
ENSMUST00000124443	ENSMUSG00000038696	protein_coding	chr2	34619942	chr2	34623423	21	8	0	14	9	13	1	0	1	0
ENSMUST00000102800	ENSMUSG00000026867	protein_coding	chr2	34678177	chr2	34678433	0	0	0	0	5	2	0	0	0	0
ENSMUST00000102800	ENSMUSG00000026867	protein_coding	chr2	34678630	chr2	34681635	0	0	0	0	20	17	0	0	0	0
ENSMUST00000102800	ENSMUSG00000026867	protein_coding	chr2	34681707	chr2	34684182	0	0	0	0	13	19	0	0	0	0
ENSMUST00000102800	ENSMUSG00000026867	protein_coding	chr2	34700850	chr2	34704166	3	0	8	0	0	15	3	0	1	0
ENSMUST00000102800	ENSMUSG00000026867	protein_coding	chr2	34704530	chr2	34704636	14	0	21	0	0	52	16	2	9	0
ENSMUST00000102800	ENSMUSG00000026867	protein_coding	chr2	34704713	chr2	34706020	6	0	17	0	1	49	5	0	3	0
ENSMUST00000102800	ENSMUSG00000026867	protein_coding	chr2	34706139	chr2	34706698	0	0	15	0	0	49	2	1	0	0
ENSMUST00000028222	ENSMUSG00000026864	protein_coding	chr2	34774418	chr2	34774535	0	0	0	0	2	3	0	2	14	8
ENSMUST00000028222	ENSMUSG00000026864	protein_coding	chr2	34774772	chr2	34775066	0	0	0	8	42	21	0	10	47	12
ENSMUST00000028222	ENSMUSG00000026864	protein_coding	chr2	34775233	chr2	34775551	0	0	0	6	23	35	0	4	50	12
ENSMUST00000145903	ENSMUSG00000070953	protein_coding	chr2	34779529	chr2	34780597	0	1	0	0	0	0	0	1	1	2
ENSMUST00000145903	ENSMUSG00000070953	protein_coding	chr2	34780746	chr2	34784546	4	4	46	15	10	0	0	15	5	33
ENSMUST00000145903	ENSMUSG00000070953	protein_coding	chr2	34784695	chr2	34785567	2	2	41	0	15	0	0	13	0	29
ENSMUST00000145903	ENSMUSG00000070953	protein_coding	chr2	34785725	chr2	34790503	0	0	0	0	15	0	0	0	0	32
ENSMUST00000145903	ENSMUSG00000070953	protein_coding	chr2	34785728	chr2	34790503	0	1	0	0	0	0	0	8	0	6
ENSMUST00000145903	ENSMUSG00000070953	protein_coding	chr2	34790655	chr2	34795172	0	0	0	0	1	0	0	2	0	13
ENSMUST00000156130	ENSMUSG00000035949	protein_coding	chr2	34805999	chr2	34807278	5	15	3	0	0	10	5	3	28	22
ENSMUST00000156130	ENSMUSG00000035949	protein_coding	chr2	34807447	chr2	34808514	6	0	1	0	0	18	0	1	12	33
ENSMUST00000156130	ENSMUSG00000035949	protein_coding	chr2	34808600	chr2	34810983	13	0	0	0	0	15	0	2	6	0
ENSMUST00000156130	ENSMUSG00000035949	protein_coding	chr2	34811116	chr2	34812815	0	0	0	0	0	9	0	0	1	0
ENSMUST00000156130	ENSMUSG00000035949	protein_coding	chr2	34813009	chr2	34822558	0	0	0	0	0	3	0	2	6	5
ENSMUST00000028225	ENSMUSG00000026869	protein_coding	chr2	34852833	chr2	34854252	32	0	0	21	40	72	22	14	13	28
ENSMUST00000028225	ENSMUSG00000026869	protein_coding	chr2	34854392	chr2	34856448	29	0	0	38	32	88	20	5	1	12
ENSMUST00000028225	ENSMUSG00000026869	protein_coding	chr2	34856557	chr2	34857638	15	0	0	14	1	24	17	0	0	4
ENSMUST00000028225	ENSMUSG00000026869	protein_coding	chr2	34857829	chr2	34860632	0	0	0	0	0	9	1	0	0	6
ENSMUST00000028225	ENSMUSG00000026869	protein_coding	chr2	34860774	chr2	34863457	0	0	0	0	0	9	0	1	0	10
ENSMUST00000028225	ENSMUSG00000026869	protein_coding	chr2	34863566	chr2	34865527	0	0	0	0	0	3	0	0	0	1
ENSMUST00000028225	ENSMUSG00000026869	protein_coding	chr2	34865655	chr2	34865982	0	0	0	0	0	4	0	2	0	1
ENSMUST00000028237	ENSMUSG00000057110	protein_coding	chr2	35175372	chr2	35175538	0	7	0	0	0	0	22	3	0	0
ENSMUST00000028237	ENSMUSG00000057110	protein_coding	chr2	35175600	chr2	35176128	0	11	0	0	0	0	33	14	0	0
ENSMUST00000028237	ENSMUSG00000057110	protein_coding	chr2	35176322	chr2	35178039	7	13	53	0	0	19	70	15	14	11
ENSMUST00000028237	ENSMUSG00000057110	protein_coding	chr2	35178110	chr2	35178397	1	0	7	0	0	1	9	0	1	0
ENSMUST00000028238	ENSMUSG00000026878	protein_coding	chr2	35182447	chr2	35183393	0	1	0	1	3	0	0	0	0	0
ENSMUST00000028238	ENSMUSG00000026878	protein_coding	chr2	35183423	chr2	35183744	3	11	4	13	24	5	3	9	4	0
ENSMUST00000028238	ENSMUSG00000026878	protein_coding	chr2	35183831	chr2	35186674	1	7	2	4	8	5	3	2	3	0
ENSMUST00000028238	ENSMUSG00000026878	protein_coding	chr2	35186740	chr2	35189900	3	9	0	0	26	4	0	2	3	0
ENSMUST00000028238	ENSMUSG00000026878	protein_coding	chr2	35191565	chr2	35192621	0	5	0	0	0	4	0	0	1	0
ENSMUST00000028238	ENSMUSG00000026878	protein_coding	chr2	35192679	chr2	35200760	0	4	0	0	0	12	0	0	2	0
ENSMUST00000070112	ENSMUSG00000026895	protein_coding	chr2	36036641	chr2	36039712	27	15	10	31	15	25	23	25	8	25
ENSMUST00000070112	ENSMUSG00000026895	protein_coding	chr2	36039877	chr2	36044350	66	28	37	94	55	52	49	58	25	55
ENSMUST00000070112	ENSMUSG00000026895	protein_coding	chr2	36044513	chr2	36049192	30	10	35	47	38	16	40	28	12	38
ENSMUST00000028250	ENSMUSG00000026887	protein_coding	chr2	36148058	chr2	36153593	0	6	0	0	0	0	11	0	5	0
ENSMUST00000028250	ENSMUSG00000026887	protein_coding	chr2	36153711	chr2	36159599	0	4	0	0	12	0	13	0	5	0
ENSMUST00000028250	ENSMUSG00000026887	protein_coding	chr2	36159690	chr2	36177115	0	8	0	0	10	1	39	2	13	0
ENSMUST00000028250	ENSMUSG00000026887	protein_coding	chr2	36177274	chr2	36189075	0	4	0	0	25	0	34	1	17	0
ENSMUST00000183690	ENSMUSG00000026915	protein_coding	chr2	37584106	chr2	37586510	31	4	83	0	9	50	0	6	0	5
ENSMUST00000183690	ENSMUSG00000026915	protein_coding	chr2	37586554	chr2	37590657	25	4	91	0	8	57	1	4	0	5
ENSMUST00000183690	ENSMUSG00000026915	protein_coding	chr2	37590780	chr2	37596704	8	0	70	0	1	40	0	1	0	1
ENSMUST00000183690	ENSMUSG00000026915	protein_coding	chr2	37596844	chr2	37599121	11	0	5	0	1	6	1	2	0	0
ENSMUST00000183690	ENSMUSG00000026915	protein_coding	chr2	37599255	chr2	37600745	5	0	0	0	6	0	0	1	0	3
ENSMUST00000183690	ENSMUSG00000026915	protein_coding	chr2	37600903	chr2	37602935	0	0	0	0	0	0	1	4	0	3
ENSMUST00000183690	ENSMUSG00000026915	protein_coding	chr2	37603134	chr2	37603922	0	0	0	0	0	0	17	7	0	4
ENSMUST00000183690	ENSMUSG00000026915	protein_coding	chr2	37624590	chr2	37625178	0	0	0	0	0	0	12	0	0	7
ENSMUST00000183690	ENSMUSG00000026915	protein_coding	chr2	37625289	chr2	37626482	0	0	0	0	0	0	12	0	0	1
[truncated: 25,707 more rows]
