# Supplementary material for: High-quality single-cell transcriptomics from ovarian histological sections during folliculogenesis
Source: Life Sci Alliance. 2023 Sep 18;6(11):e202301929. doi: 10.26508/lsa.202301929 (PMC10507249; doi:10.26508/lsa.202301929)
Supplement: Supplementary file 3 [file LSA-2023-01929_SdataF4.xlsx]

## Sheet: Cell types
Sample name	Oocyte or granulosa cell	Type
GC001_S72	Granulosa cell	Neighboring
GC002_S73	Granulosa cell	Non - neighboring
GC003_S74	Granulosa cell	Non - neighboring
GC004_S75	Granulosa cell	Non - neighboring
GC005_S76	Granulosa cell	Non - neighboring
GC006_S77	Granulosa cell	Non - neighboring
GC007_S78	Granulosa cell	Neighboring
GC008_S79	Granulosa cell	Non - neighboring
GC009_S80	Granulosa cell	Neighboring
GC010_S81	Granulosa cell	Neighboring
GC011_S82	Granulosa cell	Neighboring
GC012_S83	Granulosa cell	Neighboring
GC013_S84	Granulosa cell	Neighboring
GC014_S85	Granulosa cell	Non - neighboring
GC015_S86	Granulosa cell	Neighboring
GC016_S87	Granulosa cell	Neighboring
GC017_S88	Granulosa cell	Neighboring
GC018_S89	Granulosa cell	Neighboring
GC019_S90	Granulosa cell	Non - neighboring
GC020_S91	Granulosa cell	Non - neighboring
GC021_S92	Granulosa cell	Neighboring
GC022_S93	Granulosa cell	Non - neighboring
GC023_S94	Granulosa cell	Non - neighboring
GC024_S95	Granulosa cell	Non - neighboring
GC035_S99	Granulosa cell	Neighboring
GC036_S100	Granulosa cell	Non - neighboring
GC037_S101	Granulosa cell	Neighboring
GC038_S102	Granulosa cell	Non - neighboring
GC040_S103	Granulosa cell	Neighboring
GC041_S104	Granulosa cell	Neighboring
GC042_S105	Granulosa cell	Neighboring
GC043_S106	Granulosa cell	Neighboring
GC045_S107	Granulosa cell	Neighboring
GC046_S108	Granulosa cell	Non - neighboring
GC047_S109	Granulosa cell	Non - neighboring
GC050_S110	Granulosa cell	Non - neighboring
GC051_S111	Granulosa cell	Neighboring
GC057_S112	Granulosa cell	Non - neighboring
GC058_S113	Granulosa cell	Non - neighboring
GC064_S114	Granulosa cell	Neighboring
GC066_S115	Granulosa cell	Neighboring
GC069_S116	Granulosa cell	Non - neighboring
GC073_S46	Granulosa cell	Neighboring
GC074_S47	Granulosa cell	Neighboring
GC075_S48	Granulosa cell	Non - neighboring
GC078_S49	Granulosa cell	Neighboring
GC080_S50	Granulosa cell	Neighboring
GC081_S51	Granulosa cell	Mixed - profile
GC083_S52	Granulosa cell	Non - neighboring
GC084_S53	Granulosa cell	Neighboring
GC085_S54	Granulosa cell	Mixed - profile
GC087_S55	Granulosa cell	Non - neighboring
GC088_S56	Granulosa cell	Non - neighboring
GC089_S57	Granulosa cell	Neighboring
GC090_S58	Granulosa cell	Neighboring
GC091_S59	Granulosa cell	Non - neighboring
GC093_S60	Granulosa cell	Neighboring
GC095_S61	Granulosa cell	Mixed - profile
GC097_S62	Granulosa cell	Non - neighboring
GC100_S63	Granulosa cell	Neighboring
Oocyte_01_S1	Oocyte	Secondary - antral
Oocyte_02_S2	Oocyte	Secondary - antral
Oocyte_03_S3	Oocyte	Secondary - antral
Oocyte_04_S4	Oocyte	Secondary - antral
Oocyte_05_S5	Oocyte	Secondary - antral
Oocyte_06_S6	Oocyte	Secondary - antral
Oocyte_07_S7	Oocyte	Secondary - antral
Oocyte_08_S8	Oocyte	Secondary - antral
Oocyte_09_S9	Oocyte	Secondary - antral
Oocyte_10_S10	Oocyte	Secondary - antral
Oocyte_11_S11	Oocyte	Secondary - antral
Oocyte_12_S12	Oocyte	Secondary - antral
Oocyte_14_S13	Oocyte	Secondary - antral
Oocyte_15_S14	Oocyte	Secondary - antral
Oocyte_16_S15	Oocyte	Secondary - antral
Oocyte_17_S16	Oocyte	Secondary - antral
Oocyte_18_S17	Oocyte	Secondary - antral
Oocyte_19_S18	Oocyte	Secondary - antral
Oocyte_20_S19	Oocyte	Secondary - antral
Oocyte_21_S20	Oocyte	Secondary - antral
Oocyte_22_S21	Oocyte	Secondary - antral
Oocyte_23_S22	Oocyte	Secondary - antral
Oocyte_24_S23	Oocyte	Secondary - antral
Oocyte_25_S24	Oocyte	Secondary - antral
Oocyte_26_S25	Oocyte	Secondary - antral
Oocyte_27_S26	Oocyte	Secondary - antral
Oocyte_28_S27	Oocyte	Secondary - antral
Oocyte_29_S28	Oocyte	Primary
Oocyte_30_S29	Oocyte	Secondary - antral
Oocyte_31_S30	Oocyte	Secondary - antral
Oocyte_32_S31	Oocyte	Secondary - antral
Oocyte_33_S32	Oocyte	Primary
Oocyte_34_S33	Oocyte	Primary
Oocyte_35_S34	Oocyte	Primary
Oocyte_36_S35		Primary
Oocyte_37_S36		Primary
Oocyte_38_S37		Primary
Oocyte_39_S38		Primary
Oocyte_40_S39		Primary
Oocyte_41_S40		Primary
Oocyte_42_S41		Primary
Oocyte_43_S42		Primary
Oocyte_44_S43		Primary
Oocyte_45_S44		Primary

## Sheet: Read count
GeneID	Gene_biotype	GC001_S72	GC002_S73	GC003_S74	GC004_S75	GC005_S76	GC006_S77	GC007_S78	GC008_S79	GC009_S80	GC010_S81	GC011_S82	GC012_S83	GC013_S84	GC014_S85	GC015_S86	GC016_S87	GC017_S88	GC018_S89	GC019_S90	GC020_S91	GC021_S92	GC022_S93	GC023_S94	GC024_S95	GC035_S99	GC036_S100	GC037_S101	GC038_S102	GC040_S103	GC041_S104	GC042_S105	GC043_S106	GC045_S107	GC046_S108	GC047_S109	GC050_S110	GC051_S111	GC057_S112	GC058_S113	GC064_S114	GC066_S115	GC069_S116	GC073_S46	GC074_S47	GC075_S48	GC078_S49	GC080_S50	GC083_S52
ENSMUSG00000000001=Gnai3	protein_coding	11	31	0	1	23	0	116	108	18	0	66	0	65	75	3	43	58	0	0	144	229	0	6	0	35	172	68	15	6	295	26	518	441	0	0	1	7	175	61	84	0	34	111	115	137	71	0	5
ENSMUSG00000000003=Pbsn	protein_coding	0	0	0	0	0	0	0	0	0	0	0	0	0	0	2	0	0	0	0	0	0	0	0	0	0	0	0	0	0	0	0	0	0	0	0	0	0	0	0	0	0	0	0	0	0	0	0	1
ENSMUSG00000000028=Cdc45	protein_coding	100	0	62	11	23	4	130	47	8	0	0	0	0	114	1	17	126	0	102	3	50	1	1	2	148	4	38	0	3	1	0	5	36	0	0	1	0	0	29	7	25	0	0	153	0	2	217	0
ENSMUSG00000000037=Scml2	protein_coding	4	3	0	0	0	0	2	1	0	0	0	0	0	0	1	2	0	0	0	0	1	1	1	1	1	83	1	0	30	2	1	0	2	1	139	6	2	0	0	1	1	0	2	2	0	36	1	0
ENSMUSG00000000049=Apoh	protein_coding	0	0	0	0	0	0	0	0	0	0	0	1	0	0	0	0	0	2	0	0	0	0	0	0	0	0	0	0	0	0	0	0	0	0	0	0	1	0	5	3	0	0	0	0	0	0	0	0
ENSMUSG00000000056=Narf	protein_coding	1	30	0	0	0	0	1	0	0	0	0	3	0	0	0	0	0	3	0	0	0	0	0	0	0	0	0	0	0	0	0	0	0	0	0	0	0	0	0	0	0	2	0	0	4	0	1	12
ENSMUSG00000000058=Cav2	protein_coding	0	0	0	0	0	0	0	0	0	0	0	0	0	0	2	0	0	0	0	0	0	0	0	0	0	0	0	0	0	0	0	0	0	0	0	0	1	0	0	0	0	0	0	0	0	0	0	0
ENSMUSG00000000078=Klf6	protein_coding	0	35	0	0	0	0	0	0	0	0	0	0	0	0	0	1	0	2	0	29	0	0	0	0	0	1	0	0	0	0	0	1	0	0	0	0	0	0	0	0	0	0	0	0	1	6	0	0
ENSMUSG00000000085=Scmh1	protein_coding	69	11	70	526	13	136	2	47	1	0	9	5	0	210	0	3	269	0	1	230	66	113	8	2	16	105	12	1	70	18	2	39	6	12	69	7	7	124	13	461	121	3	31	8	14	10	5	0
ENSMUSG00000000088=Cox5a	protein_coding	100	32	78	166	46	61	143	4	82	418	0	176	140	60	2	840	94	16	914	0	272	4	419	2	236	284	77	117	114	301	18	127	204	11	250	16	19	24	175	57	154	0	720	168	2	789	115	112
ENSMUSG00000000093=Tbx2	protein_coding	0	6	0	0	0	0	0	0	0	0	0	0	0	0	2	0	0	1	0	0	1	0	0	0	0	0	0	0	0	0	0	0	0	0	0	0	0	0	0	0	0	0	0	0	0	0	0	0
ENSMUSG00000000094=Tbx4	protein_coding	0	0	0	0	0	0	0	0	0	0	0	0	0	0	0	0	0	0	0	0	0	0	1	0	0	0	0	0	0	0	0	0	0	0	0	0	0	0	0	0	0	0	0	10	0	278	1	12
ENSMUSG00000000103=Zfy2	protein_coding	0	0	0	0	0	0	0	0	0	0	0	0	0	0	2	2	0	0	0	0	2	0	0	1	0	0	0	0	2	0	1	2	0	0	0	4	2	0	0	0	0	0	2	0	0	0	0	0
ENSMUSG00000000120=Ngfr	protein_coding	1	0	0	0	0	0	0	0	0	0	0	0	0	0	0	0	0	0	0	0	0	0	0	1	0	0	0	0	0	0	0	0	0	0	0	0	0	0	0	0	0	0	0	0	0	0	0	0
ENSMUSG00000000125=Wnt3	protein_coding	0	0	0	0	0	0	0	0	0	0	0	0	0	0	0	1	0	0	0	0	0	0	0	0	0	2	0	0	0	0	0	0	0	0	0	0	0	0	0	1	0	8	0	0	0	0	0	0
ENSMUSG00000000126=Wnt9a	protein_coding	0	0	0	0	0	0	0	0	0	0	0	0	0	0	0	0	0	0	0	0	0	0	0	0	0	0	0	0	1	0	0	0	0	0	0	0	0	0	0	0	0	0	0	0	0	0	0	0
ENSMUSG00000000127=Fer	protein_coding	0	1	65	119	119	72	15	0	0	0	2	0	0	0	1	0	0	2	0	0	3	16	0	0	54	0	6	0	451	1	381	0	2	25	0	0	4	8	3	0	0	1	143	0	2	160	0	0
ENSMUSG00000000131=Xpo6	protein_coding	9	27	5	61	33	0	1	1	15	0	0	0	1	140	11	9	27	2	1	3	1	1	11	482	0	4	72	39	8	1	0	1	4	0	16	2	2	2	7	0	0	0	44	5	1	1	11	14
ENSMUSG00000000134=Tfe3	protein_coding	0	40	4	0	0	0	0	38	0	1	0	0	0	0	37	1	132	0	0	0	0	0	1	0	1	0	0	0	16	524	0	53	0	0	1	0	0	0	0	0	0	0	4	0	1	0	87	1
ENSMUSG00000000142=Axin2	protein_coding	48	2	0	0	1	0	0	0	0	0	0	0	0	0	0	0	0	0	56	0	0	0	0	0	0	0	0	18	0	0	0	0	0	0	68	3	0	0	0	14	0	0	0	0	0	0	0	0
ENSMUSG00000000148=Brat1	protein_coding	0	3	0	0	0	0	0	0	0	0	0	0	0	0	0	0	0	32	0	0	0	0	1	0	26	0	0	0	1	0	0	0	0	30	0	0	0	2	0	0	128	0	0	3	0	7	4	0
ENSMUSG00000000149=Gna12	protein_coding	3	7	40	10	1	0	8	107	65	0	0	0	0	0	93	0	0	0	19	249	1	0	2	0	84	29	0	1	0	1	5	0	0	23	18	2	23	3	0	1	83	0	0	30	82	17	4	0
ENSMUSG00000000154=Slc22a18	protein_coding	0	0	0	0	0	0	0	0	0	0	0	0	0	0	0	0	0	0	0	0	0	0	0	1	0	0	0	0	0	0	0	0	0	0	0	0	0	0	0	0	0	0	0	0	0	0	0	0
ENSMUSG00000000157=Itgb2l	protein_coding	0	0	0	0	0	0	0	0	0	0	0	0	0	0	0	0	0	0	0	0	0	0	0	0	0	0	0	0	0	0	0	0	0	0	0	0	0	0	0	0	0	0	0	0	0	0	0	0
ENSMUSG00000000159=Igsf5	protein_coding	0	0	0	0	0	0	0	0	0	1	0	0	0	0	0	0	0	0	0	0	0	0	0	0	0	0	0	0	0	2	0	0	1	0	0	0	0	0	1	1	0	0	0	0	1	0	0	0
ENSMUSG00000000167=Pih1d2	protein_coding	42	0	0	0	0	0	0	0	0	0	2	0	0	0	0	0	1	0	3	1	0	0	1	0	0	0	0	0	0	0	0	5	0	0	0	0	0	0	0	0	0	0	0	0	0	0	0	1
ENSMUSG00000000168=Dlat	protein_coding	72	1	0	0	46	0	0	0	95	0	1	0	0	0	0	0	0	0	161	0	0	5	0	0	0	1	3	0	0	13	0	0	9	0	0	0	2	12	70	0	0	0	108	0	0	2	1	26
ENSMUSG00000000171=Sdhd	protein_coding	0	27	13	31	2	0	1	14	0	0	3	0	4	0	9	64	0	1	8	0	97	1	1	45	8	3	40	0	1	3	172	104	98	15	0	0	1	44	178	23	0	0	1	10	0	81	0	2
ENSMUSG00000000182=Fgf23	protein_coding	0	0	0	0	0	0	0	0	0	0	0	0	0	0	1	0	0	0	0	0	0	2	3	0	0	0	0	0	0	0	0	0	0	1	4	0	0	0	0	0	0	0	3	0	0	0	0	0
ENSMUSG00000000183=Fgf6	protein_coding	0	0	0	0	0	0	0	0	0	0	0	0	0	0	0	0	0	0	0	0	0	0	0	0	0	0	0	0	0	0	0	0	0	0	0	0	0	0	0	0	0	0	0	0	0	0	0	0
ENSMUSG00000000184=Ccnd2	protein_coding	295	208	254	70	87	236	175	461	195	283	727	67	126	191	200	490	55	25	22	74	851	45	3	11	535	549	842	156	559	527	119	701	1236	32	573	34	334	235	105	1361	747	10	157	393	1140	994	586	445
ENSMUSG00000000194=Gpr107	protein_coding	0	0	0	6	63	0	2	0	362	38	0	4	1	0	76	2	0	0	3	147	5	0	1	0	15	0	53	2	0	0	0	0	0	0	1	0	0	0	1	1	0	2	0	172	15	0	60	13
ENSMUSG00000000197=Nalcn	protein_coding	0	2	0	0	1	0	0	0	0	1	0	0	1	0	4	1	0	0	0	0	2	1	4	0	0	3	0	0	1	1	0	3	0	0	0	3	1	0	0	1	0	0	1	4	3	3	2	0
ENSMUSG00000000202=Btbd17	protein_coding	0	0	0	0	0	0	0	0	0	0	0	0	0	0	0	0	0	0	0	0	0	0	0	0	0	0	0	0	0	0	0	0	0	0	0	0	0	0	0	0	0	0	0	0	0	0	0	0
ENSMUSG00000000204=Slfn4	protein_coding	0	0	0	0	0	0	0	0	0	0	0	0	0	0	63	2	0	0	0	0	0	1	0	402	0	0	0	0	2	0	0	0	0	0	0	0	0	0	0	0	0	0	0	0	0	0	0	0
ENSMUSG00000000214=Th	protein_coding	0	0	0	0	0	0	0	0	0	0	0	0	0	0	0	0	0	0	0	0	0	0	0	0	0	0	23	0	0	0	0	0	0	0	0	0	2	8	0	0	0	0	0	0	2	293	7	1
ENSMUSG00000000215=Ins2	protein_coding	0	0	0	0	0	0	0	0	0	0	0	0	0	0	0	0	0	0	0	0	0	0	0	0	0	0	0	0	0	0	0	0	0	0	0	0	0	0	0	0	0	0	0	0	0	0	0	0
ENSMUSG00000000216=Scnn1g	protein_coding	0	0	0	0	0	0	0	0	0	0	0	0	0	1	0	0	0	0	0	0	1	0	0	0	0	0	0	0	1	0	0	0	0	0	0	0	0	0	0	0	0	0	0	0	0	0	0	0
ENSMUSG00000000223=Drp2	protein_coding	0	0	0	0	0	0	0	0	0	0	0	0	0	0	0	0	0	1	0	0	0	0	0	0	0	0	0	0	0	0	0	0	0	0	1	1	0	0	0	0	0	0	0	183	0	0	0	0
ENSMUSG00000000244=Tspan32	protein_coding	0	0	0	0	0	0	0	0	0	0	0	0	0	0	0	0	0	0	0	0	0	0	0	0	0	0	0	0	0	0	0	0	0	0	0	0	0	0	0	0	0	0	0	0	0	0	0	0
ENSMUSG00000000247=Lhx2	protein_coding	0	0	0	0	0	0	0	0	0	0	0	0	0	0	0	1	0	0	0	0	0	0	0	0	0	0	0	0	0	0	0	0	0	0	0	0	0	0	0	0	0	0	1	1	0	0	0	0
ENSMUSG00000000248=Clec2g	protein_coding	0	0	0	0	5	0	0	0	0	0	0	0	0	0	0	0	118	0	0	0	0	0	0	0	0	0	0	0	1	0	0	0	0	0	0	2	1	0	0	0	0	0	5	0	0	0	0	0
ENSMUSG00000000253=Gmpr	protein_coding	37	22	61	0	0	0	0	19	0	0	0	2	0	0	0	6	0	32	0	1	448	0	0	0	0	127	1	0	0	0	0	0	0	227	6	1	3	0	227	58	0	1	0	0	0	0	1	345
ENSMUSG00000000263=Glra1	protein_coding	9	0	0	0	0	0	0	0	0	0	0	1	0	0	0	0	0	0	0	0	2	0	2	0	0	0	0	0	2	0	0	0	0	1	0	0	2	1	0	0	0	5	0	0	0	1	0	0
ENSMUSG00000000266=Mid2	protein_coding	0	5	105	0	0	0	0	1	0	0	0	0	0	0	1	1	0	0	0	0	0	0	0	1	0	1	1	0	2	0	0	0	1	0	0	0	1	0	0	0	0	1	0	0	0	0	1	0
ENSMUSG00000000275=Trim25	protein_coding	3	18	36	2	0	0	0	0	0	0	0	0	0	102	0	0	0	0	12	33	789	0	0	0	189	1	0	0	9	1	285	98	9	1	73	0	1	0	18	17	2	0	1	1	0	7	0	0
ENSMUSG00000000276=Dgke	protein_coding	0	0	20	0	0	0	0	0	0	0	0	0	0	1	1	0	0	0	0	1	0	6	0	0	0	0	0	0	0	0	0	8	0	0	2	0	1	2	9	0	2	0	3	16	0	0	0	4
ENSMUSG00000000278=Scpep1	protein_coding	51	102	69	10	11	0	0	0	0	1	0	0	0	206	7	1	0	0	0	43	94	27	6	3	24	0	138	1	1	170	51	134	3	0	1	1	3	0	0	0	0	1	199	0	0	0	0	0
ENSMUSG00000000282=Mnt	protein_coding	0	1	25	3	2	0	1	9	0	0	0	0	0	39	0	0	0	0	0	3	1	0	0	0	0	1	20	0	0	0	0	0	5	1	1	0	0	55	0	1	1	25	1	0	16	4	0	0
ENSMUSG00000000290=Itgb2	protein_coding	0	0	0	0	0	0	0	0	0	0	0	0	0	1	0	1	0	0	1	0	0	0	0	0	0	0	0	0	2	0	0	0	0	0	0	0	0	0	0	0	0	0	0	0	0	0	0	0
ENSMUSG00000000295=Hddc2	protein_coding	67	0	0	10	80	0	0	59	0	1	9	0	0	0	1	546	6	0	0	0	1155	0	0	0	0	1	8	0	9	0	0	0	1	1	0	32	0	0	0	0	107	2	0	0	0	4	1	0
ENSMUSG00000000296=Tpd52l1	protein_coding	89	98	32	22	76	118	57	49	103	0	197	0	0	13	5	14	139	351	1	2	2	3	2	0	39	15	16	237	363	28	0	267	0	158	54	9	696	85	64	72	146	1	0	166	37	298	3	49
ENSMUSG00000000301=Pemt	protein_coding	253	0	1	0	0	0	0	10	1	0	0	0	0	0	2	0	0	0	0	123	1	1	1	0	0	7	82	0	70	1	0	0	0	4	0	0	0	0	0	0	0	0	0	0	0	0	0	1
ENSMUSG00000000303=Cdh1	protein_coding	0	4	1	0	4	8	0	0	6	2	1	0	0	11	16	4	0	0	9	0	0	3	1	0	0	5	0	0	6	10	28	37	10	1	0	0	2	0	4	4	4	4	2	0	1	3	1	3
ENSMUSG00000000305=Cdh4	protein_coding	1	0	0	0	0	1	0	0	0	0	0	0	0	0	3	2	0	1	0	0	0	0	0	0	0	0	0	0	0	0	0	0	0	0	0	1	2	0	3	0	0	0	1	0	0	0	0	0
ENSMUSG00000000308=Ckmt1	protein_coding	0	0	0	0	0	0	0	0	0	0	0	0	0	0	0	0	0	0	0	0	0	0	0	0	0	0	0	0	0	0	0	0	0	0	0	0	0	0	0	0	0	0	0	0	0	0	0	0
ENSMUSG00000000317=Bcl6b	protein_coding	0	0	0	0	0	0	0	0	0	0	0	0	0	0	0	0	0	0	0	0	4	0	0	0	0	0	0	0	0	0	0	0	0	0	0	0	0	0	0	0	0	0	0	0	0	0	0	0
ENSMUSG00000000318=Clec10a	protein_coding	0	0	0	0	0	0	0	0	0	0	0	0	0	0	0	0	0	0	0	0	0	0	0	0	0	1	4	0	0	0	0	0	0	0	0	0	0	1	0	0	0	0	0	8	0	0	0	0
ENSMUSG00000000320=Alox12	protein_coding	4	0	0	0	0	0	0	0	0	0	0	0	0	0	0	0	0	0	0	0	1	0	0	0	0	0	108	0	0	0	0	0	0	0	0	0	0	1	0	0	0	0	0	0	0	0	0	0
ENSMUSG00000000325=Arvcf	protein_coding	0	133	0	0	2	5	1	0	1	0	0	0	1	0	3	0	0	1	0	0	0	0	0	0	0	1	0	0	0	0	0	0	0	19	1	0	0	0	0	0	0	0	16	0	0	0	6	0
ENSMUSG00000000326=Comt	protein_coding	0	32	14	73	121	34	59	13	7	0	1	0	3	16	2	2	18	0	105	25	0	141	0	0	4	3	102	114	208	9	0	55	3	28	94	10	16	732	15	73	312	2	65	2	16	0	82	241
ENSMUSG00000000339=Rtca	protein_coding	14	38	8	0	0	2	33	0	276	0	49	19	374	12	1	0	1014	34	0	5	1	0	1	100	61	3	1	0	15	0	0	1	0	0	0	0	1	0	1	0	0	1	9	48	0	0	0	0
ENSMUSG00000000340=Dbt	protein_coding	4	2	5	145	0	0	1	0	0	18	3	0	0	7	1	2	0	14	0	17	0	0	9	0	7	3	3	135	54	4	18	5	1	0	20	4	0	3	35	0	1	45	11	5	40	2	46	340
ENSMUSG00000000346=Dazap2	protein_coding	158	233	70	1	85	59	0	53	0	1	0	0	1	201	5	0	0	2	27	23	157	4	1	9	41	0	57	34	75	869	0	241	0	32	166	13	16	571	31	250	2	13	134	44	428	9	0	3
ENSMUSG00000000355=Mcts1	protein_coding	135	12	0	94	0	0	6	0	0	0	0	0	0	0	3	2	0	0	9	0	0	0	0	1	3	0	0	0	22	0	3	104	2	0	0	0	5	0	149	0	0	0	1	0	0	185	0	0
ENSMUSG00000000359=Rem1	protein_coding	0	0	0	0	0	0	0	0	0	0	0	0	0	0	0	0	0	0	1	0	0	0	0	0	0	0	0	0	0	0	0	0	151	0	0	0	0	0	0	0	0	0	0	0	0	0	0	0
ENSMUSG00000000365=Rnf17	protein_coding	0	0	0	67	0	0	0	0	1	25	0	314	0	0	0	1	0	0	0	0	1	6	4	0	0	3	1	0	2	2	0	0	0	0	0	0	1	4	0	0	0	0	1	0	0	0	12	0
ENSMUSG00000000374=Trappc10	protein_coding	6	0	4	4	0	0	141	0	0	0	0	0	0	0	1	0	200	101	0	99	0	298	1	0	0	1	22	1	0	0	0	0	0	0	4	0	101	0	0	1	169	0	1	1	233	61	308	0
ENSMUSG00000000378=Ccm2	protein_coding	0	16	72	1	6	1	35	11	1	43	0	7	150	1	0	0	0	0	1	160	0	1	0	0	7	4	22	4	0	1	3	0	0	1	155	2	0	0	0	0	0	2	13	0	1	142	2	246
ENSMUSG00000000381=Wap	protein_coding	0	0	0	0	0	1	0	0	0	0	0	0	0	0	0	0	0	0	0	0	0	0	0	1	0	0	0	0	0	0	0	1	0	0	0	0	0	0	0	0	0	0	0	0	0	0	1	0
ENSMUSG00000000384=Tbrg4	protein_coding	106	19	0	16	85	1	0	39	1	48	0	4	18	0	1	0	0	16	0	2	9	3	0	0	13	1	42	0	10	2	1	3	31	28	0	0	1	0	0	0	1	1	0	171	45	0	6	0
ENSMUSG00000000385=Tmprss2	protein_coding	0	0	0	0	0	0	0	0	0	0	0	0	0	0	0	2	0	0	0	0	0	0	0	0	0	0	0	0	0	0	0	0	0	0	0	0	0	0	0	0	0	0	1	0	0	0	0	0
ENSMUSG00000000386=Mx1	protein_coding	0	0	0	0	0	0	0	0	0	0	0	0	0	0	0	0	0	0	0	0	0	0	0	0	0	0	0	0	0	0	0	0	0	0	0	0	0	0	0	0	0	0	0	0	0	0	0	0
ENSMUSG00000000392=Fap	protein_coding	1	0	0	0	1	0	0	0	0	1	0	0	0	0	1	0	0	0	1	0	0	0	2	0	0	0	0	0	1	0	0	0	0	0	1	0	1	2	0	0	1	0	0	0	0	1	1	0
ENSMUSG00000000394=Gcg	protein_coding	0	0	0	0	0	0	0	0	0	0	0	0	0	0	0	0	0	0	0	0	0	0	0	0	0	0	0	0	0	0	0	0	0	0	0	0	0	0	0	0	0	0	0	0	1	0	0	0
ENSMUSG00000000399=Ndufa9	protein_coding	310	72	52	1	130	0	4	131	243	0	0	0	1	79	25	3	173	1	0	0	1	2	1	0	36	1	5	177	119	4	2	0	0	0	14	3	1	13	3	5	0	1	130	89	100	281	15	55
ENSMUSG00000000402=Egfl6	protein_coding	0	0	0	0	0	0	1	0	3	0	0	0	0	0	0	0	0	0	0	0	0	0	1	1	0	2	1	1	0	0	0	0	0	0	0	0	1	0	0	0	1	0	0	0	0	1	0	0
ENSMUSG00000000409=Lck	protein_coding	0	0	0	0	0	0	0	0	0	0	0	0	0	0	0	1	0	0	0	0	0	0	0	2	0	0	0	0	0	0	0	2	0	0	17	0	0	0	0	0	0	0	0	0	194	0	1	1
ENSMUSG00000000411=Tssk3	protein_coding	0	0	0	0	0	0	0	0	0	0	0	0	0	0	0	0	0	0	0	0	0	0	0	0	0	0	0	0	0	0	0	0	0	0	0	0	0	0	0	0	0	0	0	0	0	0	0	0
ENSMUSG00000000416=Cttnbp2	protein_coding	0	1	0	0	0	0	0	0	0	0	0	0	0	0	0	0	0	0	0	0	0	0	0	0	0	2	1	0	1	0	2	0	0	1	0	0	0	0	3	2	0	0	1	0	0	0	0	2
ENSMUSG00000000420=Galnt1	protein_coding	3	33	49	13	0	2	3	64	0	2	3	9	0	12	3	2	0	0	2	12	32	6	6	1	9	5	16	8	7	86	0	0	38	1	98	1	0	3	123	21	2	15	34	4	14	7	2	665
ENSMUSG00000000435=Myf5	protein_coding	0	0	0	0	0	0	0	0	0	0	0	0	0	0	0	0	0	0	0	0	0	0	0	0	0	0	0	0	0	0	0	0	0	0	0	0	0	0	0	0	0	0	0	0	0	0	0	0
ENSMUSG00000000439=Mkrn2	protein_coding	0	1	28	3	0	0	0	0	12	14	0	0	42	4	0	0	0	0	0	0	1	1	0	0	0	0	0	2	44	0	0	0	0	0	1	1	0	3	43	0	0	1	2	0	1	65	0	0
ENSMUSG00000000440=Pparg	protein_coding	238	41	1	4	18	207	20	29	39	109	1	1	49	0	3	1	2	3	17	88	1	372	500	82	132	304	42	4	9	1	1	175	5	3	318	11	3	28	14	431	219	38	51	10	10	39	5	19
ENSMUSG00000000441=Raf1	protein_coding	21	13	49	78	19	0	18	14	0	4	1	0	2	107	0	0	2	8	80	152	4	1	5	3	5	4	84	79	15	0	0	0	0	0	21	9	38	24	242	35	0	344	10	4	23	76	21	2
ENSMUSG00000000486=Sept1	protein_coding	0	0	0	0	0	0	0	0	0	0	0	0	0	0	0	0	0	0	0	0	0	0	0	0	0	0	0	0	0	0	0	0	0	0	0	0	0	0	0	0	0	0	0	0	0	0	0	0
ENSMUSG00000000489=Pdgfb	protein_coding	9	5	0	0	106	106	0	28	1	0	1	0	0	0	0	0	0	0	0	0	1	0	0	0	28	0	13	88	1	0	0	244	172	5	126	3	1	0	0	0	0	0	1	93	0	0	139	28
ENSMUSG00000000530=Acvrl1	protein_coding	0	0	0	0	0	0	0	0	0	0	0	0	0	0	0	0	0	0	0	0	0	0	0	0	0	0	0	0	0	0	0	0	0	0	0	0	0	0	0	0	0	0	0	0	0	0	0	0
ENSMUSG00000000531=Grasp	protein_coding	3	10	0	1	0	0	26	0	0	0	0	0	0	0	0	0	0	0	0	0	0	0	2	0	0	0	0	0	0	0	200	0	367	0	11	3	0	30	0	3	0	1	0	0	9	0	0	0
ENSMUSG00000000532=Acvr1b	protein_coding	6	0	0	0	53	1	0	0	0	0	0	0	0	0	0	0	0	0	0	97	43	0	175	0	0	2	0	0	3	0	0	0	0	0	0	0	0	0	0	0	0	0	0	0	0	0	0	0
ENSMUSG00000000538=Tom1l2	protein_coding	33	126	11	194	6	69	59	142	20	0	2	0	261	6	1	1	8	3	7	141	6	0	5	0	39	6	5	4	0	291	36	123	33	71	382	11	3	224	66	14	6	0	0	40	76	104	51	115
ENSMUSG00000000544=Gpa33	protein_coding	0	0	0	0	0	0	0	0	1	0	0	0	0	0	0	0	0	0	0	1	0	0	0	0	0	0	0	0	0	0	0	0	0	0	0	0	0	0	0	0	0	0	0	0	0	0	0	0
ENSMUSG00000000552=Zfp385a	protein_coding	0	0	0	0	0	1	0	0	0	0	0	0	0	0	0	0	0	0	0	0	0	0	2	0	0	1	0	2	0	0	0	0	0	0	0	1	0	0	0	0	0	0	0	0	0	0	0	0
ENSMUSG00000000555=Itga5	protein_coding	0	1	0	0	0	0	0	0	0	0	0	0	0	0	0	0	0	0	0	0	0	0	0	0	0	0	0	0	0	0	0	0	0	0	1	2	1	0	0	0	1	0	1	52	0	0	0	0
ENSMUSG00000000560=Gabra2	protein_coding	0	0	0	0	0	0	1	0	2	0	0	0	0	0	0	0	0	0	0	0	0	0	2	2	0	3	0	0	1	0	0	0	1	0	0	0	2	0	0	0	0	0	4	0	1	0	5	1
ENSMUSG00000000561=Wdr77	protein_coding	19	31	3	0	0	0	20	124	0	10	1	31	0	0	0	4	15	6	0	14	1996	0	0	27	1	13	0	48	85	14	0	0	513	0	3	0	0	0	9	0	358	0	11	48	210	1	1	0
ENSMUSG00000000562=Adora3	protein_coding	0	0	1	0	0	0	0	0	0	0	0	0	0	0	0	0	0	0	0	0	0	0	0	0	0	0	0	0	0	0	0	0	0	0	0	0	1	0	0	0	0	0	0	0	0	0	0	0
ENSMUSG00000000563=Atp5f1	protein_coding	139	143	748	12	368	2	133	43	0	18	834	1229	2	8	2	1011	326	9	157	227	1633	276	401	91	511	64	666	94	438	484	294	28	72	13	49	3	47	553	136	901	318	5	106	353	408	6	7	43
ENSMUSG00000000567=Sox9	protein_coding	0	0	0	0	0	0	0	0	0	1	0	0	0	0	0	0	0	0	0	0	0	0	4	0	0	1	1	0	0	1	0	0	0	0	0	1	0	0	0	1	1	0	0	0	0	0	1	0
ENSMUSG00000000568=Hnrnpd	protein_coding	58	71	27	200	58	80	52	21	29	51	121	223	781	410	29	14	31	4	0	98	1	17	126	1	95	219	46	15	251	109	0	81	53	2	63	3	13	67	143	6	46	9	416	23	130	34	189	62
ENSMUSG00000000579=Dynlt1c	protein_coding	16	8	25	35	1	32	11	66	6	670	0	20	50	1	55	0	34	16	13	10	15	79	55	190	89	12	40	70	1	3	1	52	10	34	50	1	11	149	177	0	18	68	211	48	82	70	9	144
ENSMUSG00000000581=C1d	protein_coding	81	75	47	0	25	0	23	34	0	0	59	0	3	0	0	0	216	629	0	0	0	84	3	11	0	0	0	0	0	11	1	99	0	0	10	0	1	0	4	7	1	0	0	4	1	0	15	19
ENSMUSG00000000594=Gm2a	protein_coding	0	1	0	0	0	0	102	0	3	1	3	1	0	0	0	0	456	0	0	0	1	1	2	0	0	0	1	0	0	0	0	0	0	0	70	7	0	0	2	1	2	0	5	0	1	0	0	34
ENSMUSG00000000600=Krit1	protein_coding	1	102	0	0	68	42	0	13	0	0	0	1	0	0	0	0	0	1	0	0	1	376	1	0	39	6	0	4	1	0	0	0	265	1	0	0	4	0	83	5	55	0	0	2	0	0	174	81
ENSMUSG00000000605=Clcn4-2	protein_coding	0	2	7	0	25	0	2	138	1	0	1	26	0	44	0	0	0	0	0	1	237	2	27	3	0	17	189	6	1	0	0	287	203	0	47	3	2	144	0	0	2	4	0	123	75	1	6	0
ENSMUSG00000000606=Vmn2r88	protein_coding	0	0	0	0	0	0	0	0	1	0	0	0	0	0	0	0	0	0	0	0	0	0	0	0	0	0	0	0	0	0	0	0	0	0	0	0	0	0	0	0	0	0	0	0	0	0	0	0
ENSMUSG00000000617=Grm6	protein_coding	0	0	0	0	0	0	0	0	0	0	0	0	0	0	0	0	0	0	0	0	0	0	0	0	0	0	0	0	0	0	0	0	0	0	0	0	0	0	0	0	0	0	0	0	0	0	0	0
ENSMUSG00000000627=Sema4f	protein_coding	0	0	0	0	0	0	0	0	0	0	0	0	0	0	0	0	0	0	0	0	0	0	0	0	0	1	0	0	0	0	0	0	0	0	0	1	0	0	0	0	0	0	0	0	0	0	0	0
ENSMUSG00000000628=Hk2	protein_coding	0	1	1	0	1	0	0	0	0	2	0	9	0	0	0	0	0	0	0	0	0	0	1	0	0	0	0	0	0	0	0	0	0	0	0	0	0	0	0	0	0	0	0	0	0	0	0	0
ENSMUSG00000000631=Myo18a	protein_coding	8	13	2	74	48	3	52	2	2	4	0	1	39	57	0	0	0	0	0	88	201	21	0	7	54	31	1	11	123	0	13	0	3	5	6	5	0	3	62	16	0	0	167	2	15	123	0	0
ENSMUSG00000000632=Sez6	protein_coding	0	0	0	0	0	0	0	0	0	0	0	0	0	0	1	0	0	0	0	0	0	0	0	0	0	0	0	0	0	0	0	1	0	0	0	0	0	0	0	0	0	0	0	0	0	0	0	0
ENSMUSG00000000673=Haao	protein_coding	0	0	0	0	0	0	0	0	0	0	0	0	0	0	0	0	0	0	0	0	0	1	0	0	0	0	0	0	0	0	0	5	0	0	0	0	0	0	0	0	0	0	0	0	0	0	0	0
ENSMUSG00000000682=Cd52	protein_coding	1	0	0	0	0	0	0	0	0	0	0	0	0	0	3	0	0	0	0	0	0	0	0	0	0	0	0	0	0	0	0	0	0	0	0	0	0	1	0	0	0	0	0	0	0	0	0	1
ENSMUSG00000000686=Abhd15	protein_coding	6	4	9	0	9	0	31	41	0	0	0	0	57	49	0	19	34	1	0	0	1	0	1	0	0	36	3	1	0	0	0	0	0	0	1	0	4	0	37	0	71	0	6	0	145	0	22	12
ENSMUSG00000000690=Hoxb6	protein_coding	0	0	0	0	0	0	0	0	0	0	0	0	0	0	0	0	0	0	0	0	0	0	0	0	0	0	0	0	0	0	0	0	0	0	0	0	0	0	0	0	0	0	0	0	0	0	0	0
ENSMUSG00000000693=Loxl3	protein_coding	7	6	6	29	4	0	0	0	13	0	0	0	0	2	0	0	0	0	0	0	1	0	0	0	0	0	0	0	0	0	0	0	1	0	0	1	0	0	0	1	0	1	0	7	0	5	0	1
ENSMUSG00000000701=Tcl1b5	protein_coding	0	0	0	0	0	0	1	0	5	0	0	3	0	0	40	0	0	65	0	1	0	0	0	0	1	0	0	4	26	2	0	0	0	0	1	1	0	0	0	0	0	0	175	0	1	6	26	2
ENSMUSG00000000706=Btn1a1	protein_coding	0	0	0	0	0	0	0	0	0	0	0	0	1	0	2	0	0	0	0	0	0	0	0	0	0	0	0	0	0	0	0	0	0	0	0	0	0	0	0	0	0	0	0	0	0	0	1	0
ENSMUSG00000000708=Kat2b	protein_coding	0	1	0	0	0	16	0	56	10	80	0	0	20	0	0	0	263	1	0	0	24	0	3	4	0	22	0	25	0	0	1	4	0	1	0	0	1	7	57	1	0	0	67	53	0	6	1	31
ENSMUSG00000000711=Rab5b	protein_coding	15	5	143	57	20	9	8	144	10	41	43	7	5	9	74	9	13	1	29	14	16	8	15	60	15	48	13	18	48	33	13	34	7	5	26	3	27	25	50	103	4	14	84	25	33	13	51	5
ENSMUSG00000000724=Cryba1	protein_coding	0	0	0	0	0	0	0	0	0	0	0	0	0	0	0	0	0	0	0	0	0	0	0	0	0	0	0	0	0	0	0	0	0	0	0	51	0	0	0	0	0	0	0	0	0	0	0	0
ENSMUSG00000000730=Dnmt3l	protein_coding	0	0	0	0	0	1	0	0	0	0	0	0	0	2	0	1	0	0	0	0	1	0	2	1	0	0	231	1	0	0	0	0	0	0	0	0	0	0	0	0	1	0	0	0	1	20	129	0
ENSMUSG00000000731=Aire	protein_coding	0	0	0	0	0	0	0	0	0	0	0	0	0	0	0	0	0	0	0	0	0	0	0	0	0	0	0	0	0	0	0	0	0	1	0	0	0	0	1	1	1	0	0	0	0	0	0	0
ENSMUSG00000000732=Icosl	protein_coding	0	1	0	1	4	7	0	0	0	0	0	52	0	8	0	0	51	0	0	0	0	0	0	0	0	0	0	5	1	0	0	0	2	0	2	2	1	0	0	0	0	0	0	2	12	0	0	0
ENSMUSG00000000738=Spg7	protein_coding	0	11	0	5	14	0	79	30	1	0	14	352	0	0	0	0	0	0	41	0	0	0	1	6	260	0	0	7	4	0	0	1	161	25	225	5	0	208	72	187	264	0	3	3	2	110	0	0
ENSMUSG00000000739=Sult5a1	protein_coding	0	0	0	0	0	0	1	0	0	0	0	0	0	0	0	0	0	0	7	0	0	2	42	0	0	0	0	0	1	0	0	18	0	0	1	0	0	0	0	0	0	0	0	0	0	0	0	1
ENSMUSG00000000740=Rpl13	protein_coding	2761	1283	1649	1893	1725	1292	1363	1866	2483	1541	1515	4016	1894	1538	1540	4006	2401	1270	2182	2083	3856	1623	2803	1362	1905	2434	1125	1115	1598	1122	1710	1685	3922	402	1389	60	1105	2190	1392	1995	1502	1440	2711	1967	2210	1973	538	1462
ENSMUSG00000000743=Chmp1a	protein_coding	37	31	64	28	30	47	37	71	39	80	122	21	11	53	63	28	36	22	31	25	53	35	34	41	21	67	34	13	17	20	12	75	304	18	64	2	5	36	50	18	24	43	112	106	100	90	162	16
ENSMUSG00000000751=Rpa1	protein_coding	248	0	22	0	140	0	95	40	0	346	18	42	0	231	21	1	293	1	124	0	15	0	19	84	153	283	401	87	12	0	0	0	180	162	84	2	2	1	106	41	105	0	100	0	40	13	0	1175
ENSMUSG00000000753=Serpinf1	protein_coding	9	0	0	3	10	9	0	1	1	0	0	0	0	12	0	0	1	0	0	0	0	0	0	0	37	0	0	1	0	0	0	98	581	0	12	0	1	0	21	0	1	0	0	9	0	0	0	0
ENSMUSG00000000759=Tubgcp3	protein_coding	9	0	1	0	102	0	0	13	285	0	0	1	223	0	0	0	18	0	309	0	0	58	1	0	2	0	12	15	0	0	4	205	1	3	5	4	2	0	2	165	0	1	0	49	0	0	0	0
ENSMUSG00000000766=Oprm1	protein_coding	9	2	1	3	2	3	2	2	1	3	1	0	1	13	1	10	12	0	1	10	12	8	12	1	3	14	7	16	2	1	3	0	17	10	9	5	6	3	14	3	2	24	11	15	6	7	9	3
ENSMUSG00000000776=Polr3d	protein_coding	72	5	1	0	0	0	2	0	0	1	9	0	0	0	53	0	0	0	0	0	0	1	1	0	0	3	0	162	0	0	0	0	0	0	38	3	0	0	6	3	2	0	84	0	0	4	0	0
ENSMUSG00000000782=Tcf7	protein_coding	3	46	170	2	195	73	130	34	5	45	1	248	24	14	3	228	435	58	394	1	63	0	57	449	7	8	57	4	3	12	1714	128	15	109	82	4	4	1	2	1	110	1	186	138	38	124	168	54
ENSMUSG00000000787=Ddx3x	protein_coding	134	200	223	251	30	118	35	152	0	27	465	11	281	98	198	97	41	1	536	383	955	1	34	33	172	21	327	450	48	65	1827	591	233	2	19	8	4	52	614	179	82	527	33	385	375	80	526	148
ENSMUSG00000000791=Il12rb1	protein_coding	0	0	0	0	0	0	1	0	0	0	0	0	0	0	1	0	0	0	0	0	0	0	0	0	0	0	1	0	0	0	0	0	0	0	0	0	0	0	0	0	0	0	0	1	2	0	0	0
ENSMUSG00000000792=Slc5a5	protein_coding	0	0	0	0	0	0	0	0	0	0	0	0	0	0	0	0	0	0	0	0	0	0	0	0	0	0	0	0	0	0	0	0	1	0	0	0	0	0	0	0	0	1	0	0	0	0	0	0
ENSMUSG00000000794=Kcnn3	protein_coding	0	0	0	0	0	0	0	0	0	0	0	0	0	0	2	2	0	0	0	0	0	0	0	0	0	0	0	0	0	0	0	0	0	0	0	1	1	0	0	0	0	0	1	0	0	1	0	0
ENSMUSG00000000804=Usp32	protein_coding	21	142	20	18	18	16	11	19	12	25	34	56	31	14	31	65	26	25	81	72	81	20	185	24	154	19	20	11	59	178	7	21	74	166	60	8	15	103	28	14	23	56	68	29	70	27	9	16
ENSMUSG00000000805=Car4	protein_coding	0	0	0	0	0	0	0	0	0	0	0	0	0	0	0	0	0	0	0	0	1	0	0	0	0	0	0	0	0	0	0	0	0	0	0	0	0	0	0	0	0	0	0	0	0	0	0	0
ENSMUSG00000000811=Txnrd3	protein_coding	0	0	0	0	0	0	124	0	0	0	0	0	0	0	0	0	0	1	0	0	0	0	2	0	0	0	0	0	0	0	0	0	0	0	0	0	0	0	53	1	0	0	0	0	0	231	1	291
ENSMUSG00000000817=Fasl	protein_coding	0	0	0	0	0	0	0	0	0	0	0	0	0	0	0	0	0	0	0	0	0	0	0	0	0	0	0	0	0	0	0	0	0	0	0	0	0	0	0	0	0	0	0	0	0	0	0	0
ENSMUSG00000000823=Znf512b	protein_coding	0	26	60	0	0	0	0	18	0	0	47	0	0	0	0	0	7	0	0	0	0	206	40	0	0	0	0	0	9	0	1	0	0	92	4	0	4	0	0	0	0	15	1	0	85	0	0	0
ENSMUSG00000000826=Dnajc5	protein_coding	69	21	52	4	14	210	82	0	0	0	99	0	183	15	95	21	10	1	0	37	0	1	1039	203	6	220	243	12	1	0	14	0	0	0	182	7	0	63	0	66	89	0	0	1	271	28	0	115
ENSMUSG00000000827=Tpd52l2	protein_coding	101	0	6	0	102	1	21	0	0	0	197	1	1	162	1	1	7	0	0	10	0	1	1	0	130	1	3	1	12	122	0	265	2	66	136	8	0	0	10	0	54	2	34	43	45	328	0	2
ENSMUSG00000000838=Fmr1	protein_coding	2	38	1	0	1	0	44	18	70	44	0	1	0	0	46	0	288	0	2	0	0	0	0	0	1	0	4	0	1	1	0	0	11	759	1	2	22	244	0	1	280	12	0	0	15	1	0	0
ENSMUSG00000000861=Bcl11a	protein_coding	3	65	28	0	103	50	112	53	0	222	0	0	1	100	219	1	6	0	0	90	0	1	2	62	2	4	488	100	1	11	12	11	6	4	149	117	0	36	9	715	1	2	123	52	137	0	105	2
ENSMUSG00000000869=Il4	protein_coding	0	11	0	0	1	0	7	0	0	0	0	0	93	0	0	25	0	1	0	9	1	0	35	0	0	0	0	0	3	0	0	0	2	0	1	0	0	0	8	2	0	0	0	0	0	0	0	0
ENSMUSG00000000876=Pxmp4	protein_coding	0	4	0	0	0	0	1	0	0	0	169	0	1	0	11	6	2	0	2	0	0	0	27	6	187	0	0	0	0	4	0	0	1	0	11	0	0	0	21	1	0	0	0	8	127	0	0	1
ENSMUSG00000000881=Dlg3	protein_coding	0	9	35	0	0	0	2	2	0	0	0	0	0	5	1	0	0	0	0	0	0	1	0	24	0	0	0	0	0	0	0	0	0	0	0	0	0	0	0	0	0	0	0	0	0	0	0	0
ENSMUSG00000000884=Gnb1l	protein_coding	181	38	60	61	160	17	27	69	94	23	28	26	55	11	304	142	48	49	59	134	160	17	267	16	20	251	79	33	112	31	120	40	143	29	13	3	58	101	30	247	189	40	19	20	52	7	16	88
ENSMUSG00000000889=Dbh	protein_coding	0	0	0	0	0	0	0	0	0	0	0	0	0	0	0	0	0	0	0	0	0	0	0	0	0	0	0	0	0	0	0	0	0	0	0	0	0	0	0	0	0	0	0	0	0	0	0	0
ENSMUSG00000000901=Mmp11	protein_coding	0	0	0	31	4	0	0	0	105	2	0	0	0	0	0	0	0	0	0	0	2	0	4	0	0	0	0	0	0	0	0	0	3	0	83	4	0	0	87	0	0	10	39	0	83	2	0	32
ENSMUSG00000000902=Smarcb1	protein_coding	16	30	32	177	136	34	81	0	1	5	156	89	0	162	10	0	3	8	0	71	179	96	1	129	7	3	9	16	14	527	777	1	7	7	34	6	11	83	50	201	114	0	748	193	335	276	26	1
ENSMUSG00000000903=Vpreb3	protein_coding	0	0	0	0	0	0	0	0	0	0	0	178	0	0	0	0	0	0	0	0	0	0	0	0	0	0	0	0	0	0	0	1	0	0	0	0	0	1	0	1	0	0	0	0	15	0	0	0
ENSMUSG00000000915=Hip1r	protein_coding	0	0	0	2	0	0	0	3	0	498	0	0	225	0	11	0	0	0	0	5	1	328	6	0	0	164	0	88	4	0	0	0	0	1	0	3	0	0	113	0	0	0	27	109	0	0	0	0
ENSMUSG00000000916=Nsun5	protein_coding	79	0	9	5	50	12	3	1	0	0	0	0	299	0	11	0	0	0	10	27	185	0	5	0	8	10	380	40	28	0	0	60	479	111	33	3	0	378	45	1	4	5	2	68	0	16	0	0
ENSMUSG00000000934=Top1mt	protein_coding	0	0	0	0	0	0	0	0	0	0	0	0	0	0	0	0	0	0	0	0	0	0	0	0	0	0	7	0	2	0	0	0	0	0	2	1	0	5	0	0	0	2	0	0	0	0	1	0
ENSMUSG00000000938=Hoxa10	protein_coding	0	0	0	0	0	0	0	0	0	0	0	0	0	0	0	0	0	0	0	0	0	0	0	0	0	0	0	0	0	0	0	0	0	0	1	0	1	0	0	0	0	0	0	0	1	0	0	0
ENSMUSG00000000942=Hoxa4	protein_coding	0	2	0	0	0	0	0	0	0	0	0	0	0	0	0	0	0	0	0	0	0	0	0	0	0	0	0	0	0	0	0	0	0	0	0	0	0	0	0	0	0	0	0	0	0	0	10	0
ENSMUSG00000000948=Gm38393	protein_coding	0	16	26	0	0	0	17	0	2	0	0	0	0	0	0	0	0	0	0	0	0	0	0	0	0	0	3	0	0	1	32	0	0	0	51	19	0	0	36	58	179	0	0	1	24	2	0	1
ENSMUSG00000000957=Mmp14	protein_coding	1	1	0	1	0	68	0	0	0	0	0	1	0	0	0	0	0	0	6	0	0	0	61	0	0	0	0	2	0	0	15	0	15	0	56	1	0	0	0	0	74	0	0	0	43	0	0	400
ENSMUSG00000000958=Slc7a7	protein_coding	0	0	0	0	2	0	0	10	0	0	0	0	0	0	0	0	0	0	0	0	0	7	2	1	0	0	1	2	0	0	1	0	0	0	1	0	0	0	0	0	0	0	0	0	0	0	0	0
ENSMUSG00000000959=Oxa1l	protein_coding	490	0	6	0	82	0	56	0	11	0	177	0	3	1	19	1	4	0	0	10	0	1298	4	297	82	6	12	4	1	0	3	4	230	0	24	2	3	221	37	1	0	0	0	2	83	10	181	16
ENSMUSG00000000976=Heatr6	protein_coding	0	0	1	0	7	0	79	7	0	0	0	0	0	14	1	0	0	0	1	0	0	3	2	0	0	0	0	11	2	127	0	0	0	3	3	0	1	0	39	60	9	1	0	0	0	1	208	28
ENSMUSG00000000982=Ccl3	protein_coding	0	0	0	0	0	0	0	0	0	0	0	0	0	0	0	0	0	0	0	0	0	0	0	0	0	0	0	0	0	0	0	0	0	0	0	0	0	0	0	0	0	0	0	0	0	0	0	0
ENSMUSG00000000983=Wfdc18	protein_coding	0	0	0	0	0	0	0	0	1	0	0	0	0	0	0	0	0	0	0	0	0	0	0	0	0	0	0	0	0	0	0	0	0	0	0	0	0	0	0	0	0	0	0	0	0	0	0	0
ENSMUSG00000001014=Icam4	protein_coding	45	8	0	0	0	0	0	0	0	254	0	0	0	0	0	0	0	1	0	0	0	0	0	0	0	0	0	0	0	0	0	1	0	0	0	0	0	0	0	0	0	0	0	121	0	0	0	0
ENSMUSG00000001016=Ilf2	protein_coding	216	33	221	102	9	131	23	34	110	4	0	910	0	56	260	0	295	5	291	14	0	0	1	1	5	47	184	20	32	4	67	139	0	41	414	8	805	26	166	70	15	0	32	138	148	38	53	0
ENSMUSG00000001017=Chtop	protein_coding	524	32	153	2	91	39	8	125	2	11	65	15	14	0	0	6	2	4	345	501	6	3	0	109	392	12	0	109	27	32	0	185	66	0	218	7	1277	0	4	23	13	1	2	151	108	26	0	80
ENSMUSG00000001018=Snapin	protein_coding	151	39	0	3	4	0	116	45	0	93	1	0	411	0	216	0	0	24	60	14	1	0	1	6	31	0	0	1	0	0	0	37	124	8	0	0	0	22	13	8	0	0	0	26	0	0	11	0
ENSMUSG00000001020=S100a4	protein_coding	0	0	0	0	0	0	0	0	0	0	0	0	0	0	0	0	0	0	0	0	0	0	0	0	0	0	0	0	0	0	0	0	0	0	0	0	0	0	0	0	0	0	0	0	0	0	0	0
ENSMUSG00000001021=S100a3	protein_coding	0	0	0	0	0	0	0	0	0	0	0	0	0	0	0	0	18	0	0	0	0	2	0	0	0	0	0	0	0	0	0	0	0	0	0	0	3	0	0	2	0	0	0	0	0	0	0	0
ENSMUSG00000001023=S100a5	protein_coding	0	0	0	0	0	0	0	0	0	0	0	0	0	0	0	0	0	0	0	0	0	0	0	0	0	0	0	0	0	3	0	0	0	0	0	0	0	0	0	0	0	0	0	0	0	0	0	0
ENSMUSG00000001025=S100a6	protein_coding	0	0	0	2	0	53	0	0	0	0	0	0	0	0	0	116	0	0	0	9	0	1	0	0	0	0	0	0	0	0	0	0	19	0	0	0	0	6	0	0	0	0	0	0	0	0	0	0
ENSMUSG00000001027=Scn4a	protein_coding	0	0	0	0	0	0	0	0	0	0	0	0	0	0	0	2	0	0	0	0	0	0	1	1	0	0	0	1	1	0	1	0	0	0	0	0	0	0	0	0	0	0	0	0	0	0	0	0
ENSMUSG00000001029=Icam2	protein_coding	0	0	0	0	0	0	0	0	0	0	0	0	0	0	0	0	0	0	0	0	0	0	0	0	0	0	0	0	0	0	0	0	0	0	0	0	0	0	0	0	0	0	0	0	0	0	0	0
ENSMUSG00000001034=Mapk7	protein_coding	0	0	37	15	0	0	0	26	0	0	40	0	0	0	3	0	0	0	1	85	0	0	254	0	0	0	0	5	2	0	0	0	0	0	5	0	0	3	1	0	0	0	0	0	0	0	140	0
ENSMUSG00000001036=Epn2	protein_coding	0	122	95	48	128	7	102	155	16	0	118	425	7	2	592	1	1	0	136	176	8	272	13	8	98	49	103	404	240	84	91	16	86	757	191	9	5	286	241	101	24	6	0	12	13	189	15	2
ENSMUSG00000001039=B9d1	protein_coding	53	0	0	1	3	142	0	0	15	5	0	0	0	105	0	0	0	0	9	1	0	0	5	0	103	106	111	1	297	0	0	0	0	0	117	0	0	1	0	4	64	0	2	1	178	0	0	0
ENSMUSG00000001052=Sec24b	protein_coding	375	73	1	176	138	54	82	0	2	0	0	0	79	159	4	0	126	1	108	4	0	131	0	141	56	242	38	51	282	0	0	8	40	66	58	7	3	577	5	83	142	4	115	92	0	1	0	0
ENSMUSG00000001053=N4bp3	protein_coding	0	0	0	0	0	0	54	0	415	0	0	0	0	0	0	3	0	0	0	0	0	0	2	1	0	121	0	4	0	0	0	1	0	0	9	0	0	6	0	0	489	0	0	0	0	0	0	0
ENSMUSG00000001054=Rmnd5b	protein_coding	206	164	82	0	0	0	0	0	0	1	1	1	0	0	8	0	0	2	0	0	1	116	0	0	0	5	0	0	66	11	35	1	0	0	13	1	0	92	91	0	13	0	10	0	15	36	1	0
ENSMUSG00000001056=Nhp2	protein_coding	30	96	58	363	168	158	9	30	955	0	145	0	1	347	1	0	33	23	5	131	61	528	2	59	180	238	42	2	1	1	7	70	103	1	57	0	19	231	30	0	124	22	4	53	172	100	456	86
ENSMUSG00000001062=Vps9d1	protein_coding	14	4	5	0	0	1	80	0	17	0	0	0	1	224	0	4	0	0	0	325	0	0	4	0	0	223	0	98	10	0	0	15	0	0	0	0	0	0	0	0	92	0	37	0	62	0	260	0
ENSMUSG00000001065=Zfp276	protein_coding	84	0	74	4	0	5	0	11	1	525	12	8	0	1	6	16	1	107	0	0	0	1	26	3	197	0	170	3	0	0	0	4	1	3	6	2	0	4	4	2	0	163	107	0	115	0	0	0
ENSMUSG00000001076=C1ql4	protein_coding	1	1	0	0	0	0	0	0	0	0	0	0	0	0	7	0	0	0	0	0	1	1	0	0	0	1	1	2	0	0	0	0	0	1	2	0	0	0	9	5	0	0	0	0	0	2	0	0
ENSMUSG00000001082=Mfsd10	protein_coding	133	83	1	198	0	5	107	3	0	52	144	1	89	154	5	131	13	0	0	0	57	6	123	0	32	1	89	18	111	10	2	116	9	4	1	0	0	3	44	188	99	0	145	12	305	6	217	1
ENSMUSG00000001089=Luzp1	protein_coding	73	56	11	2	70	113	10	0	16	0	1	0	0	3	0	1	99	38	0	42	2	3	1	64	10	16	1	4	16	0	0	1	4	36	39	4	5	1	10	0	0	0	0	0	0	1	45	1
ENSMUSG00000001095=Slc13a2	protein_coding	0	0	2	0	0	0	0	0	0	0	0	0	0	0	0	0	0	0	0	0	0	0	2	0	0	0	0	0	0	0	0	0	0	0	0	0	0	0	0	0	0	0	0	0	0	0	0	0
ENSMUSG00000001098=Kctd10	protein_coding	193	112	0	0	15	0	220	72	96	1	23	0	3	0	0	215	1	1	0	0	0	0	2	1	0	225	290	64	1	0	0	3	0	0	0	0	0	1	0	0	140	0	6	121	118	73	58	2
ENSMUSG00000001100=Poldip2	protein_coding	268	80	82	1	20	0	0	1	5	2	0	0	42	151	332	0	203	11	161	12	3	230	4	2	91	25	4	0	0	29	86	136	143	0	80	2	1	25	22	5	3	0	1	7	158	60	11	0
ENSMUSG00000001103=Sebox	protein_coding	0	0	0	0	0	0	0	0	0	0	0	0	0	0	0	0	0	0	0	0	0	0	0	0	0	0	0	0	0	0	0	0	0	0	0	0	0	0	0	0	0	0	0	0	0	0	55	0
ENSMUSG00000001105=Ift20	protein_coding	8	107	171	116	82	105	208	69	66	0	314	1	20	81	1	0	390	4	170	149	3	1	6	3	31	243	106	0	2	1	5	0	191	5	1	0	0	102	159	1	0	1	211	0	249	59	43	188
ENSMUSG00000001119=Col6a1	protein_coding	0	196	0	0	0	0	0	0	0	0	0	1	0	0	0	0	0	0	0	0	0	0	0	298	0	14	0	0	0	0	0	0	0	0	0	0	0	0	3	0	0	0	0	0	0	0	0	4
ENSMUSG00000001120=Pcbp3	protein_coding	0	0	0	0	0	0	2	1	1	0	0	1	0	1	0	1	0	0	1	0	0	0	0	0	0	1	0	0	0	0	0	0	2	0	1	1	3	0	1	1	0	2	44	0	2	0	3	1
ENSMUSG00000001123=Lgals9	protein_coding	0	0	0	0	1	0	3	0	0	0	0	0	0	0	0	105	0	0	2	0	0	1	0	0	0	0	0	0	7	0	0	0	0	0	0	0	0	0	13	0	0	0	0	0	0	0	0	0
ENSMUSG00000001127=Araf	protein_coding	3	87	10	0	18	1	99	33	213	0	0	7	135	11	1	30	0	1	91	125	0	0	92	66	22	2	1	0	72	0	0	0	0	438	7	137	8	46	7	2	0	1	97	0	4	61	93	15
ENSMUSG00000001128=Cfp	protein_coding	112	1	0	0	0	0	0	0	0	0	0	0	0	0	0	0	0	0	8	180	0	0	1	0	0	2	0	0	1	4	0	0	0	0	0	1	0	0	0	0	0	0	86	0	0	0	0	0
ENSMUSG00000001131=Timp1	protein_coding	0	0	8	0	202	0	0	0	0	0	0	0	0	0	0	0	0	0	0	0	2	0	0	1	96	1	1	0	0	42	0	0	0	0	0	0	1	11	15	0	0	0	0	0	0	0	0	1
ENSMUSG00000001134=Uxt	protein_coding	13	0	15	133	0	0	5	55	0	68	0	0	181	0	1	0	0	0	0	10	3	0	0	216	0	28	8	0	1	124	0	0	0	0	1	2	2	0	0	44	0	0	0	77	0	24	1	0
ENSMUSG00000001138=Cnnm3	protein_coding	0	11	6	3	1	0	7	14	0	0	0	0	0	10	0	45	4	0	2	17	0	0	0	0	0	1	0	0	2	37	0	2	2	5	1	0	0	0	7	5	0	0	0	47	0	0	0	0
ENSMUSG00000001143=Lman2l	protein_coding	1	5	0	0	66	49	0	0	0	2	14	0	4	60	0	2	0	0	154	0	0	3	0	0	0	1	0	0	0	38	2	1	5	3	0	0	0	0	0	1	0	0	1	0	79	1	0	331
ENSMUSG00000001150=Mcm3ap	protein_coding	51	98	0	5	0	0	1	0	1	0	0	0	0	0	0	0	0	0	0	0	0	0	0	362	50	0	12	223	101	0	0	0	0	0	1	1	0	41	1	8	268	1	0	0	0	1	32	0
ENSMUSG00000001151=Pcnt	protein_coding	2	105	0	0	139	31	1	0	395	1	0	0	28	27	0	1	0	423	2	0	2	78	2	96	54	1	3	137	195	2	495	2	3	0	13	3	2	82	1	0	12	1	3	0	1	23	140	148
ENSMUSG00000001155=Ftcd	protein_coding	0	0	0	0	0	0	0	0	0	0	0	0	0	0	0	0	0	0	0	0	0	0	0	0	0	0	0	0	0	0	0	0	0	0	0	0	0	0	0	1	0	0	0	0	0	0	0	0
ENSMUSG00000001156=Mxd1	protein_coding	4	0	0	0	0	5	0	14	0	0	0	0	0	0	2	4	1	0	0	0	0	0	0	0	4	0	0	0	0	0	0	0	0	1	0	1	0	0	0	1	0	0	0	0	1	3	0	1
ENSMUSG00000001157=Gmcl1	protein_coding	173	0	0	0	13	0	0	0	0	0	1	15	0	1	1	74	1	0	0	0	2	0	27	1	9	1	1	10	0	1	0	0	0	0	204	2	1	52	2	0	0	2	142	2	0	66	0	0
ENSMUSG00000001158=Snrnp27	protein_coding	106	3	0	2	43	61	19	43	10	109	146	0	0	2	35	7	33	1	0	8	0	0	3	122	9	1	82	85	24	66	2	22	0	20	27	1	0	5	6	7	74	0	12	0	0	118	124	26
ENSMUSG00000001166=Oas1c	protein_coding	0	0	0	0	39	0	0	0	0	0	0	0	512	0	2	9	0	1519	0	0	0	0	0	0	0	0	0	288	53	0	3	533	1	0	0	0	6	0	0	0	0	2	149	12	4	299	441	1
ENSMUSG00000001168=Oas1h	protein_coding	0	0	0	0	0	0	36	0	0	0	0	0	0	0	0	3	0	13	0	0	0	0	2	0	0	0	87	192	0	2	0	0	0	0	0	0	0	0	0	0	0	0	244	1	18	51	161	5
ENSMUSG00000001173=Ocrl	protein_coding	0	2	244	91	27	6	24	62	273	0	2	0	0	10	0	2	0	0	1	0	1	6	0	2	2	2	100	31	89	529	0	1	0	18	37	4	2	250	4	1	0	0	1	0	266	0	5	2
ENSMUSG00000001175=Calm1	protein_coding	145	106	62	145	1	198	39	291	227	156	986	947	40	282	120	829	128	22	32	224	29	2	165	273	546	83	67	123	331	29	205	112	140	10	1	0	42	73	174	240	216	89	601	441	123	565	65	41
ENSMUSG00000001211=Agpat3	protein_coding	40	0	1	52	0	42	126	0	0	176	122	5	15	35	0	19	1	1	3	0	0	209	5	449	0	0	1	5	60	1	0	0	0	0	79	0	22	17	0	0	1	0	0	1	4	0	26	6
ENSMUSG00000001225=Slc26a3	protein_coding	1	0	0	1	0	0	0	0	0	1	0	0	0	0	0	0	0	0	0	33	0	0	0	0	0	2	0	64	2	0	0	1	0	0	78	3	2	4	0	1	1	0	90	0	1	22	0	212
ENSMUSG00000001227=Sema6b	protein_coding	2	0	0	22	0	0	0	0	1	0	0	0	146	0	0	0	0	0	0	3	0	0	1	0	1	0	1	0	0	0	0	1	0	1	0	4	0	0	0	0	0	0	0	0	0	0	0	0
ENSMUSG00000001228=Uhrf1	protein_coding	78	9	0	0	32	43	98	12	17	0	0	0	36	28	4	0	2	1	355	0	83	64	372	11	37	0	146	3	11	6	1	40	0	0	105	2	1	0	1	8	63	1	159	112	46	96	19	0
ENSMUSG00000001229=Dpp9	protein_coding	16	62	0	39	0	30	0	74	1	1	0	0	0	124	1	0	0	0	0	112	0	2	0	10	2	126	4	2	2	0	361	0	0	2	0	1	1	0	0	0	5	0	0	2	0	0	1	608
ENSMUSG00000001240=Ramp2	protein_coding	0	220	12	0	40	0	31	118	0	0	0	19	6	0	0	1	4	1	1	212	1	0	2	0	50	239	80	94	0	26	0	0	0	3	45	1	0	2	13	0	1	2	1	0	1	119	10	100
ENSMUSG00000001247=Lsr	protein_coding	11	0	12	2	0	0	21	0	0	0	0	0	0	0	357	0	0	0	0	0	2	0	2	0	0	0	0	0	0	0	0	0	0	2	0	0	0	0	100	0	0	0	0	0	0	38	3	69
ENSMUSG00000001248=Gramd1a	protein_coding	3	137	3	0	84	58	101	0	7	0	0	0	0	0	10	0	0	0	0	17	1	15	1	0	0	1	93	0	0	0	0	0	0	0	19	2	0	0	159	1	0	3	0	1	0	6	0	0
ENSMUSG00000001249=Hpn	protein_coding	0	0	0	0	0	0	0	0	0	0	0	0	0	0	0	1	0	0	0	0	0	0	0	0	0	0	0	0	0	0	0	0	0	0	0	0	1	0	0	0	0	0	0	0	0	0	0	0
ENSMUSG00000001260=Gabrg1	protein_coding	0	1	0	0	0	0	0	0	0	0	0	0	0	0	1	0	0	0	0	0	0	0	3	0	0	1	0	0	2	0	0	1	0	0	0	212	3	0	0	1	0	0	2	0	0	1	0	1
ENSMUSG00000001270=Ckb	protein_coding	0	31	0	0	0	0	0	0	0	1	0	0	0	0	2	0	0	0	0	0	0	0	2	0	43	0	22	7	0	0	0	0	0	0	1	1	0	0	0	0	145	0	194	1	1	173	160	8
ENSMUSG00000001280=Sp1	protein_coding	3	1	7	4	6	95	33	0	1	1	0	0	0	0	3	1	0	0	0	0	5	0	1	13	0	6	1	0	2	0	0	0	2	1	0	1	1	25	15	25	96	0	33	13	0	0	0	1
ENSMUSG00000001281=Itgb7	protein_coding	0	0	0	0	0	0	0	1	0	0	0	0	10	0	0	1	0	0	0	0	0	0	0	0	0	0	0	0	2	0	0	0	0	1	0	0	0	0	0	0	0	0	1	0	0	0	1	0
ENSMUSG00000001285=Myg1	protein_coding	0	155	0	0	0	19	20	37	581	0	49	4	0	71	79	202	0	17	123	0	0	0	0	0	0	24	9	0	3	0	0	0	0	0	0	0	1	0	0	0	0	2	0	58	136	0	0	2
ENSMUSG00000001288=Rarg	protein_coding	0	2	0	0	0	5	0	0	9	0	0	0	0	0	0	0	0	0	0	0	0	1	0	1	1	1	34	0	0	0	0	0	0	0	0	0	0	0	0	0	0	0	0	0	0	0	0	0
ENSMUSG00000001289=Pfdn5	protein_coding	200	1	105	94	0	1	6	3	22	212	15	163	89	37	3	0	60	2	125	1	152	0	315	139	198	183	198	0	0	169	3	238	1	0	13	1	91	2	40	4	50	13	346	0	540	85	1	86
ENSMUSG00000001300=Efnb2	protein_coding	0	0	0	0	32	0	0	0	0	0	0	0	0	0	0	1	0	0	0	0	0	0	0	0	0	0	1	0	0	0	0	0	0	1	1	0	0	0	0	1	13	0	1	0	0	0	103	0
ENSMUSG00000001305=Rrp15	protein_coding	113	4	102	0	21	29	0	0	1	0	1	0	0	1	0	581	0	6	0	4	0	0	0	143	0	6	180	106	3	0	0	0	23	0	35	53	1	72	65	0	1	0	0	16	0	0	6	0
ENSMUSG00000001313=Rnd2	protein_coding	0	16	0	0	0	0	0	0	1	0	0	0	0	0	0	0	0	0	0	0	0	0	1	0	0	2	0	0	0	0	0	0	0	0	0	0	0	1	0	0	0	0	0	0	0	0	0	1
ENSMUSG00000001323=Srr	protein_coding	0	0	16	0	10	14	0	12	1	1	0	370	194	0	1	458	0	0	0	0	0	28	1	0	5	4	0	12	1	0	0	0	56	0	8	0	0	1	1	7	0	0	56	24	29	0	0	0
ENSMUSG00000001333=Sync	protein_coding	0	0	0	0	0	0	0	0	0	0	0	0	0	0	0	0	0	0	0	0	0	0	0	0	0	0	0	1	0	0	0	22	0	1	0	0	0	0	1	0	0	0	0	0	0	0	0	0
ENSMUSG00000001334=Fndc5	protein_coding	1	39	0	3	0	0	0	64	0	161	422	778	1	41	7	0	0	120	0	0	0	341	2	0	3	368	27	1	0	0	19	0	431	545	0	0	9	15	369	1	0	0	0	0	451	0	0	14
ENSMUSG00000001348=Acp5	protein_coding	0	0	0	0	0	0	0	0	0	0	0	0	0	0	18	0	1	0	0	0	0	0	0	0	0	2	0	0	0	0	0	0	1	0	0	0	0	0	0	0	0	0	1	0	1	0	1	0
ENSMUSG00000001349=Cnn1	protein_coding	0	0	0	0	0	0	0	0	0	0	0	0	0	0	0	0	0	0	0	0	0	0	1	0	0	1	0	0	0	0	0	0	0	0	0	0	0	0	0	0	0	0	0	0	0	0	1	1
ENSMUSG00000001366=Fbxo9	protein_coding	0	0	0	0	86	0	0	0	14	0	1	0	0	0	0	1	10	0	0	1	0	0	0	0	0	17	0	0	0	0	0	0	0	0	0	1	677	0	0	0	4	0	196	0	0	0	0	0
ENSMUSG00000001376=Ccdc132	protein_coding	0	44	24	149	9	0	1	0	0	0	0	0	0	0	4	0	0	785	21	235	0	0	2	0	0	1	31	5	0	0	0	3	0	0	0	3	2	132	5	0	3	14	11	0	2	28	7	0
ENSMUSG00000001380=Hars	protein_coding	0	96	41	4	35	48	0	2	0	61	0	8	0	0	0	0	318	43	11	23	0	0	1	11	30	22	0	14	2	138	0	4	8	0	4	1	2	224	173	40	49	0	0	52	0	126	6	0
ENSMUSG00000001383=Zmat2	protein_coding	1	29	0	5	18	64	26	112	0	0	2	1	0	0	21	0	6	0	0	104	1	345	21	0	0	1	14	26	51	1	1	0	23	3	0	0	48	1	174	0	85	1	190	93	1	11	1	212
ENSMUSG00000001403=Ube2c	protein_coding	237	18	43	80	343	0	1	123	264	0	6	21	7	216	183	349	1	0	7	390	159	44	0	89	48	6	185	355	18	6	98	34	72	69	396	9	8	64	158	31	0	9	41	1	12	24	68	1
ENSMUSG00000001415=Smg5	protein_coding	220	50	38	0	120	148	126	133	43	1	1	0	539	194	9	6	0	0	94	63	1	0	447	326	263	26	0	193	19	0	0	76	118	34	1	1	14	1	0	135	0	12	43	52	0	59	1	1
ENSMUSG00000001416=Cct3	protein_coding	686	149	67	458	581	66	147	280	128	239	463	1047	416	522	45	1711	229	15	48	349	606	485	2102	116	23	670	455	385	26	227	992	301	1267	376	408	36	219	13	281	43	18	7	95	259	200	369	50	471
ENSMUSG00000001418=Glmp	protein_coding	361	5	72	0	9	140	115	29	1	0	0	0	0	9	0	0	9	0	0	0	0	2	4	49	0	82	1	1	9	0	0	0	5	0	18	0	1	0	65	0	140	0	5	2	1	1	0	3
ENSMUSG00000001419=Mef2d	protein_coding	0	51	116	302	75	210	165	0	337	0	0	24	29	15	1	0	93	1	11	3	950	1	2	2	60	1	3	0	59	0	1	489	0	154	23	16	4	71	65	169	1	0	1	4	201	2	160	5
ENSMUSG00000001420=Tmem79	protein_coding	0	43	0	0	0	0	1	0	0	0	0	0	0	0	0	0	0	0	0	0	0	0	0	0	0	0	0	0	0	0	1	2	0	0	2	0	0	1	0	1	0	0	13	0	0	0	1	0
ENSMUSG00000001424=Snd1	protein_coding	58	318	6	17	75	7	126	43	106	5	3	21	3	0	2	65	8	14	69	43	300	5	6	9	76	13	23	118	11	11	815	9	96	1	127	29	35	4	45	9	208	0	273	156	10	45	27	42
ENSMUSG00000001435=Col18a1	protein_coding	1	0	220	15	0	0	0	0	0	0	0	0	5	0	2	0	0	0	0	0	1	1	0	0	0	0	1	0	1	0	762	7	4	0	8	3	0	0	289	0	358	0	0	0	2	0	0	55
ENSMUSG00000001436=Slc19a1	protein_coding	67	0	83	280	0	0	0	31	49	0	0	0	1	0	0	0	49	0	1	0	0	0	41	0	13	1	0	7	5	13	160	0	3	0	1	0	0	0	121	0	35	0	7	1	0	57	0	11
ENSMUSG00000001440=Kpnb1	protein_coding	20	128	190	216	191	270	434	186	1	6	32	1	46	237	9	7	44	452	7	20	0	624	3	30	1	73	11	164	6	13	881	88	436	68	165	1	4	446	69	3	0	3	31	117	290	32	181	253
ENSMUSG00000001441=Npepps	protein_coding	66	14	4	40	19	21	1	6	8	5	158	9	0	103	5	6	0	3	117	178	4	43	1	0	25	4	124	55	147	1	21	16	171	2	0	32	3	10	1	17	1	7	173	0	1	49	2	37
ENSMUSG00000001444=Tbx21	protein_coding	0	0	0	0	0	0	0	0	0	0	0	0	0	0	0	0	0	0	0	0	0	0	0	6	0	1	1	0	0	1	0	0	0	0	0	0	0	0	0	0	0	0	0	0	0	0	0	2
ENSMUSG00000001445=Mrpl10	protein_coding	0	26	0	14	5	14	0	133	6	1	68	3	1	1	0	0	3	0	4	118	4	1	0	0	0	2	3	1	19	39	0	19	1	0	2	0	8	0	24	1	0	0	0	0	0	49	57	0
ENSMUSG00000001467=Cyp51	protein_coding	0	0	0	6	2	133	0	0	0	355	45	659	2	0	2	1	0	0	0	0	0	18	1	206	0	1	0	0	2	78	0	78	0	0	1	0	0	0	3	0	0	0	0	23	0	20	0	0
ENSMUSG00000001472=Tcf25	protein_coding	171	32	44	174	3	253	120	6	497	12	180	0	242	99	91	11	697	192	2	116	0	0	1	295	52	22	99	25	52	0	365	4	23	0	187	12	36	2	363	4	6	7	71	38	54	0	461	176
ENSMUSG00000001473=Tubb6	protein_coding	0	0	0	3	0	0	0	0	0	0	0	0	0	1	1	0	0	102	0	0	0	0	2	0	0	0	403	73	0	38	0	0	0	0	1	0	0	0	0	0	6	1	4	1	2	24	0	1
ENSMUSG00000001482=Def8	protein_coding	0	0	0	182	0	0	106	0	1	0	101	0	0	338	1	0	0	0	0	0	0	0	1	33	0	1	0	0	2	0	0	0	6	6	1	0	0	0	0	0	0	0	0	1	0	0	1	33
ENSMUSG00000001493=Meox1	protein_coding	0	0	0	0	0	0	1	0	0	0	0	0	0	0	0	0	0	2	0	0	0	0	1	0	0	0	0	0	1	0	0	0	10	1	0	0	0	5	0	0	0	0	0	0	0	2	0	1
ENSMUSG00000001494=Sost	protein_coding	0	0	0	0	0	0	0	0	0	0	0	0	0	0	0	0	0	0	0	0	0	0	0	0	0	0	0	0	0	0	0	0	0	0	0	0	0	0	0	0	0	0	0	0	0	0	0	0
ENSMUSG00000001496=Nkx2-1	protein_coding	0	0	0	1	4	0	3	2	1	0	1	0	0	0	1	0	6	0	0	0	11	0	1	0	0	0	0	0	16	0	0	0	10	0	32	2	0	0	0	0	0	0	0	0	1	2	0	1
ENSMUSG00000001497=Pax9	protein_coding	0	0	0	0	0	0	0	0	0	0	0	0	0	0	0	0	0	0	0	0	0	0	0	0	0	0	0	0	1	0	0	0	0	0	0	1	0	0	0	0	0	0	0	0	0	0	0	1
ENSMUSG00000001504=Irx2	protein_coding	0	0	0	0	0	0	0	0	0	0	0	1	0	0	0	0	0	0	0	0	0	0	0	0	0	0	0	0	0	0	0	0	0	0	0	0	0	0	0	0	0	0	0	0	0	0	0	0
ENSMUSG00000001506=Col1a1	protein_coding	0	9	0	0	0	0	0	0	0	0	0	0	0	0	0	0	0	6	0	0	0	0	0	0	0	10	0	0	0	0	0	0	0	0	0	0	0	0	0	0	0	0	0	0	0	0	0	0
ENSMUSG00000001507=Itga3	protein_coding	0	27	7	0	0	0	0	18	0	0	0	0	0	0	0	1	0	0	0	0	0	0	0	0	0	0	7	0	0	0	0	0	0	0	0	0	1	0	65	7	0	1	2	0	0	0	0	0
ENSMUSG00000001508=Sgca	protein_coding	0	0	0	0	0	0	0	0	0	0	0	0	0	0	0	0	0	0	0	0	4	0	0	0	0	0	0	0	0	0	0	0	0	0	0	0	0	0	0	0	0	0	0	0	0	0	0	0
ENSMUSG00000001510=Dlx3	protein_coding	0	0	0	0	0	0	0	0	0	0	0	0	0	0	0	0	0	0	0	0	0	0	0	0	0	0	0	0	0	0	0	0	0	0	0	0	0	0	0	0	0	0	0	0	0	0	0	0
ENSMUSG00000001517=Foxm1	protein_coding	14	65	20	0	1	0	71	202	0	0	6	0	0	11	0	27	0	1	1	100	0	0	0	0	0	0	0	87	62	0	0	0	2	0	0	0	1	0	51	381	2	0	4	1	90	233	108	0
ENSMUSG00000001518=Itfg2	protein_coding	13	0	0	31	0	0	0	0	0	0	0	0	0	1	0	1	0	0	1	0	0	0	0	0	0	1	1	0	0	0	0	0	0	2	8	0	0	0	0	3	207	0	1	1	0	0	0	3
ENSMUSG00000001520=Nrip2	protein_coding	7	0	32	0	0	0	96	19	0	0	0	0	0	1	0	0	2	0	0	0	0	0	0	105	0	0	4	5	0	0	92	0	0	0	52	0	0	135	111	0	2	0	0	0	24	0	0	1
ENSMUSG00000001521=Tulp3	protein_coding	3	0	0	0	17	0	4	12	0	1	0	0	0	149	2	1	0	0	0	0	2	0	22	0	0	0	2	17	0	0	0	0	7	5	3	0	4	12	180	0	0	14	55	1	57	30	34	4
ENSMUSG00000001524=Gtf2h4	protein_coding	0	0	0	0	0	0	0	0	0	0	0	0	0	48	0	0	0	0	20	40	0	0	2	0	0	3	0	0	0	12	0	6	87	0	10	0	0	0	25	0	3	0	0	0	0	0	6	0
ENSMUSG00000001525=Tubb5	protein_coding	1780	718	607	1439	1233	578	663	1511	3953	291	1311	425	1242	1908	428	567	515	1128	349	1145	126	966	2335	2037	1223	1405	769	883	446	828	711	1285	661	564	1187	188	1606	845	1013	1264	1269	486	630	697	595	728	407	119
ENSMUSG00000001542=Ell2	protein_coding	0	11	0	0	1	0	0	0	1	1	3	0	0	0	0	1	0	0	0	0	0	0	4	0	0	22	0	0	0	0	0	0	1	0	0	1	0	99	0	2	0	0	1	16	0	0	0	0
ENSMUSG00000001552=Jup	protein_coding	25	0	14	0	0	0	7	0	7	1	0	0	0	0	0	0	0	0	0	2	0	1	0	0	0	0	0	0	0	1	0	0	0	0	0	1	0	0	1	0	0	0	0	0	0	0	1	0
ENSMUSG00000001555=Fkbp10	protein_coding	154	92	57	0	0	28	10	23	1	0	902	0	26	0	1	1	2	24	334	0	513	10	368	1	121	4	0	0	187	0	2	1	7	0	20	0	0	1	53	0	1	5	0	34	66	232	0	1
ENSMUSG00000001558=Klhl10	protein_coding	107	0	0	0	0	0	0	0	2	0	0	0	0	0	0	0	0	0	0	0	0	0	0	0	0	0	0	1	1	1	0	0	0	0	0	1	0	0	0	0	0	0	0	0	0	0	0	3
ENSMUSG00000001566=Mnx1	protein_coding	0	0	0	0	0	0	0	0	0	0	0	0	0	0	0	0	0	0	0	0	0	0	0	0	0	0	0	0	0	0	0	0	0	0	0	0	0	0	0	0	0	0	0	0	0	0	0	0
ENSMUSG00000001569=Nom1	protein_coding	9	15	1	74	0	0	0	0	0	0	2	0	119	0	0	182	0	0	0	0	0	4	0	0	0	0	0	0	0	0	0	1	1	0	0	6	954	1	0	0	0	0	12	0	1	218	57	0
ENSMUSG00000001576=Ergic1	protein_coding	0	50	1	0	130	15	28	22	0	0	0	245	27	0	3	4	2	0	0	0	49	0	4	0	0	0	1	0	3	7	116	0	9	1	2	0	0	0	4	3	55	101	15	4	28	0	100	0
ENSMUSG00000001583=Tnk1	protein_coding	0	0	0	0	0	0	0	0	0	0	0	0	0	0	0	0	0	0	0	0	0	0	0	0	0	0	0	0	0	0	0	0	0	1	0	0	0	0	0	1	0	0	0	0	0	0	0	0
ENSMUSG00000001588=Acap1	protein_coding	0	0	0	0	0	1	0	0	0	0	0	0	0	0	0	0	1	0	0	0	0	0	0	0	0	0	0	0	0	0	0	0	0	0	0	0	0	0	0	0	0	0	0	0	0	0	1	0
ENSMUSG00000001604=Tcea3	protein_coding	1	0	0	0	0	2	0	0	0	0	0	0	0	0	0	3	0	0	1	2	0	0	16	0	1	1	1	0	0	0	0	0	0	0	1	0	0	0	2	1	0	0	1	0	1	1	4	0
ENSMUSG00000001622=Csn3	protein_coding	0	0	0	0	0	0	0	0	0	0	0	0	0	0	1	2	0	0	0	0	0	0	0	0	0	0	0	0	1	0	0	0	0	0	0	0	0	0	0	0	0	0	0	0	0	0	0	0
ENSMUSG00000001627=Ifrd1	protein_coding	35	36	142	10	3	0	0	0	0	1	0	0	145	1	3	0	41	0	39	0	0	2	1	1	208	83	1	130	103	0	121	33	3	0	100	5	0	125	308	243	2	13	1	116	0	97	0	0
ENSMUSG00000001630=Stk38l	protein_coding	39	48	147	87	18	22	100	44	89	70	72	107	89	41	19	71	16	119	138	21	254	8	41	30	204	174	73	27	7	98	213	84	470	51	19	7	38	155	34	122	54	64	199	60	60	27	5	102
ENSMUSG00000001632=Brpf1	protein_coding	0	0	0	5	0	0	0	1	0	73	0	0	0	115	0	44	6	0	6	0	12	0	0	0	1	51	145	1	0	195	0	0	54	2	0	0	0	5	22	8	2	0	215	0	0	50	148	0
ENSMUSG00000001642=Akr1b3	protein_coding	201	79	44	1	132	100	39	133	0	34	207	9	133	173	4	0	6	31	189	1	0	141	15	0	284	42	320	333	17	3	4	418	1	91	59	4	6	13	18	3	6	59	489	44	120	175	404	74
ENSMUSG00000001655=Hoxc13	protein_coding	0	0	0	0	0	0	0	0	0	0	0	0	0	0	0	0	1	1	0	0	0	0	0	1	0	0	0	1	0	0	0	0	0	0	0	0	0	0	0	0	0	0	0	0	0	0	0	0
ENSMUSG00000001656=Hoxc11	protein_coding	0	0	0	0	0	0	0	0	0	0	0	0	0	0	0	0	0	0	0	0	0	1	1	0	0	0	0	0	0	0	0	0	0	1	0	1	2	0	0	0	0	0	0	0	0	0	0	0
ENSMUSG00000001657=Hoxc8	protein_coding	0	0	0	0	0	0	0	0	0	0	0	0	0	0	0	0	0	0	0	0	0	0	0	0	0	0	0	0	0	0	0	0	0	0	0	0	0	0	0	0	0	0	0	140	361	0	8	0
ENSMUSG00000001661=Hoxc6	protein_coding	0	0	0	0	0	0	0	1	1	0	0	0	0	0	0	0	0	0	0	0	0	0	0	0	0	0	0	0	1	0	0	0	0	0	10	0	1	0	0	0	0	0	0	0	3	0	0	0
ENSMUSG00000001663=Gstt1	protein_coding	0	0	0	0	0	0	0	0	0	0	0	0	0	0	0	0	0	0	0	0	0	0	0	0	0	0	0	0	0	0	0	0	0	0	0	0	0	0	0	0	0	0	0	0	0	0	0	0
ENSMUSG00000001665=Gstt3	protein_coding	1	0	0	0	0	0	0	0	0	0	0	0	0	0	0	0	0	0	0	0	0	0	0	0	0	0	0	0	0	0	0	0	0	0	0	0	0	0	0	0	0	0	2	0	0	0	0	0
ENSMUSG00000001666=Ddt	protein_coding	2	3	0	0	10	5	1	3	0	4	11	8	107	1	2	3	12	1	0	4	0	0	1	0	14	2	6	5	0	24	0	0	0	0	45	4	2	1	1	1	0	0	17	4	46	1	0	7
ENSMUSG00000001670=Tat	protein_coding	0	0	0	0	0	0	0	0	0	0	0	0	0	0	0	0	0	0	0	0	0	0	0	0	0	0	0	0	0	0	0	0	0	0	0	0	0	0	0	0	0	0	0	0	0	0	0	0
ENSMUSG00000001672=Marveld3	protein_coding	0	37	2	0	0	0	8	0	1	0	13	0	0	0	34	14	72	1	0	27	1	0	25	0	6	0	0	0	23	1	0	0	0	0	12	100	0	6	2	0	1	0	1	17	0	0	0	0
ENSMUSG00000001674=Ddx18	protein_coding	0	7	103	0	9	39	28	14	4	2	3	0	0	1	170	78	3	549	5	64	3	62	0	1	4	52	32	31	34	178	2	0	4	8	153	9	2	173	19	46	14	0	14	71	2	3	7	18
ENSMUSG00000001687=Ubl3	protein_coding	0	18	118	4	0	0	63	0	1	107	47	6	21	10	10	0	115	22	1	0	5	1	3	4	12	0	4	13	15	2	809	5	77	13	7	1	0	52	86	0	0	27	53	0	0	147	79	6
ENSMUSG00000001700=Gramd3	protein_coding	0	0	2	0	0	0	1	0	0	1	0	0	0	0	1	0	1	0	0	1	0	0	0	1	0	2	0	0	1	0	0	0	7	0	0	0	2	4	41	0	0	0	0	5	0	0	0	0
ENSMUSG00000001707=Eef1e1	protein_coding	9	0	0	0	0	0	40	4	29	0	0	0	0	18	0	2	0	0	0	73	1	0	1	0	0	1	0	3	0	0	0	0	10	1	191	2	0	0	0	0	1	0	0	0	0	0	0	0
ENSMUSG00000001729=Akt1	protein_coding	30	70	64	1	64	2	45	64	92	0	22	0	5	126	14	270	0	0	23	81	7	237	78	233	3	42	135	3	6	0	36	1	165	5	94	3	42	2	4	166	196	65	280	120	286	0	96	1
ENSMUSG00000001739=Cldn15	protein_coding	0	0	0	0	0	0	0	0	1	0	0	0	0	0	0	1	0	0	0	0	0	0	0	0	0	0	0	0	0	0	0	0	0	0	0	0	0	0	0	0	0	0	0	0	0	0	0	0
ENSMUSG00000001741=Il16	protein_coding	0	0	1	0	0	2	0	0	0	1	0	1	0	0	0	0	1	0	0	0	0	0	1	0	0	1	0	0	0	0	0	0	0	0	1	0	0	0	0	0	0	3	2	0	1	0	1	1
ENSMUSG00000001750=Tcirg1	protein_coding	2	0	0	0	101	0	4	0	11	0	0	0	3	0	3	0	0	0	0	0	2	0	10	0	0	0	0	0	0	0	0	4	0	4	0	32	12	0	0	0	0	0	0	0	0	0	0	0
ENSMUSG00000001751=Naglu	protein_coding	3	0	0	0	22	0	1	0	0	27	0	0	2	0	3	0	1	0	0	2	1	0	1	53	0	0	168	0	0	0	0	16	29	0	0	0	1	0	9	0	0	0	0	95	0	0	0	33
ENSMUSG00000001755=Coasy	protein_coding	56	176	236	0	116	0	0	227	1	0	0	0	0	0	2	1	13	1	0	57	6	0	668	0	122	4	0	0	1	2	0	10	0	0	0	0	1646	9	1	0	75	0	0	0	0	0	0	1
ENSMUSG00000001761=Smo	protein_coding	66	45	3	15	7	36	105	48	4	0	70	24	66	102	9	8	5	1	134	9	11	14	40	8	106	8	17	3	4	4	2	101	78	2	100	8	4	230	9	93	1	143	23	40	96	24	11	3
ENSMUSG00000001763=Tspan33	protein_coding	0	0	0	1	0	0	0	0	0	0	0	0	0	0	1	75	0	13	0	0	0	0	1	1	3	0	0	0	1	5	0	0	0	0	0	0	4	0	0	0	0	0	0	0	0	0	0	1
ENSMUSG00000001767=Crnkl1	protein_coding	78	4	3	0	0	0	0	0	0	25	0	46	12	0	0	172	2	62	0	0	287	0	159	0	54	0	68	164	0	154	0	7	0	18	1	0	2	4	0	0	13	0	0	0	1	0	10	1
ENSMUSG00000001768=Rin2	protein_coding	31	0	1	42	0	0	0	0	0	0	0	0	0	0	0	0	0	0	0	1	0	0	0	0	0	1	2	0	0	0	34	0	0	4	6	0	0	1	0	0	0	43	0	84	71	1	0	35
ENSMUSG00000001773=Folh1	protein_coding	0	0	0	0	0	0	0	0	0	0	1	0	0	0	0	0	0	0	0	1	0	0	2	0	0	1	0	0	0	0	0	0	0	0	0	0	3	0	0	0	0	1	0	0	0	0	0	2
ENSMUSG00000001774=Chordc1	protein_coding	1	0	12	0	37	0	5	0	1	0	0	461	18	0	0	0	0	10	1	19	2	0	9	0	12	9	5	7	3	0	0	66	6	5	0	2	2	8	50	1	1	7	111	13	184	144	0	0
ENSMUSG00000001783=Rtcb	protein_coding	164	114	1	182	119	0	26	14	320	131	244	361	58	47	699	0	313	1	407	27	6	350	0	264	128	3	231	14	90	154	0	727	7	27	42	7	16	263	134	197	13	0	280	41	4	189	117	6
ENSMUSG00000001785=Pwp1	protein_coding	18	19	8	5	0	44	58	0	1	0	1	0	0	68	0	0	0	0	0	0	0	0	0	1	241	0	0	6	10	3	0	2	0	5	0	0	0	2	22	0	9	609	5	0	0	0	0	0
ENSMUSG00000001786=Fbxo7	protein_coding	1	1	0	0	53	0	0	16	0	0	0	0	0	5	0	1	0	0	110	121	0	0	449	0	0	1	0	24	0	2	0	16	0	0	1	0	2	0	13	0	238	2	36	0	23	0	0	0
ENSMUSG00000001794=Capns1	protein_coding	209	121	185	14	65	2	51	26	66	0	180	2	1	0	57	0	0	23	0	343	712	7	41	0	24	752	146	14	353	0	11	196	53	0	2	10	12	95	60	14	10	123	154	108	20	1	0	31
ENSMUSG00000001802=Lrp3	protein_coding	2	0	0	27	0	0	0	0	0	0	0	0	0	85	0	0	0	0	0	0	0	0	2	0	0	0	0	0	0	0	0	0	0	0	0	0	0	0	0	0	0	0	0	1	0	0	0	0
ENSMUSG00000001804=Dsg4	protein_coding	0	0	0	0	0	0	0	0	1	0	1	0	0	0	0	0	0	0	0	0	0	0	0	0	0	0	0	0	1	0	1	0	0	0	0	1	0	0	0	0	0	0	0	0	0	0	1	0
ENSMUSG00000001815=Evx2	protein_coding	0	0	0	0	0	0	0	0	0	0	0	0	0	0	0	0	0	0	0	0	0	0	0	0	0	0	0	0	0	0	0	0	0	0	0	0	0	0	0	0	0	0	0	0	0	0	0	0
ENSMUSG00000001819=Hoxd13	protein_coding	0	0	0	0	0	0	0	0	0	0	0	0	0	0	0	0	0	0	0	0	0	0	0	0	0	0	0	0	0	0	0	0	0	0	0	0	0	0	0	0	0	0	0	0	0	0	0	0
ENSMUSG00000001823=Hoxd12	protein_coding	0	0	0	0	0	0	0	0	0	0	0	0	0	0	0	0	0	0	0	0	0	0	0	0	0	0	0	0	0	0	0	0	0	0	0	0	0	0	0	0	0	0	0	0	0	0	0	0
ENSMUSG00000001827=Folr1	protein_coding	10	3	1	0	0	0	0	1	0	0	0	0	0	0	0	2	1	828	0	1	3	0	0	0	0	1	0	0	0	0	0	0	0	3	2	0	0	0	1	0	1	2	5	2	1	1	0	0
ENSMUSG00000001829=Clpb	protein_coding	10	10	199	154	39	64	17	47	24	11	16	26	5	169	27	49	504	3	83	15	50	8	78	48	9	44	32	118	27	29	11	34	10	6	51	7	7	33	26	10	7	46	29	249	38	11	43	26
ENSMUSG00000001833=Sept7	protein_coding	72	49	3	230	59	67	27	104	1	9	0	0	0	0	0	0	0	0	0	0	1	0	1	0	14	11	2	0	6	0	0	0	0	0	2	0	0	1	65	7	40	0	1	16	1	107	124	163
ENSMUSG00000001844=Zdhhc4	protein_coding	0	6	1	3	0	14	0	0	0	0	2	0	0	0	0	3	0	128	0	0	0	0	0	0	5	0	0	0	0	0	7	0	2	0	0	0	0	1	23	1	0	0	0	0	0	0	0	1
ENSMUSG00000001847=Rac1	protein_coding	128	146	123	42	76	87	109	80	765	72	230	19	31	419	0	39	340	2	0	2	2	679	3	100	61	467	92	8	38	10	468	44	0	2	263	7	0	159	115	253	0	187	111	241	61	0	80	118
ENSMUSG00000001855=Nup214	protein_coding	57	11	1	0	46	0	0	0	10	188	0	0	5	3	1	0	0	113	466	92	0	0	11	2	9	1	0	0	133	2	26	3	6	2	78	1	3	2	26	1	1	0	428	13	0	3	9	0
ENSMUSG00000001864=Aif1l	protein_coding	25	64	249	59	138	113	0	61	342	3	76	8	0	0	20	118	1	22	0	0	443	484	0	0	19	2	12	0	0	0	7	30	2	15	0	0	1	5	1	0	3	985	0	0	114	112	0	1
ENSMUSG00000001865=Cpa3	protein_coding	2	0	2	0	0	0	0	0	0	1	1	1	0	0	0	0	0	0	0	0	1	0	0	0	0	0	2	0	1	0	0	0	0	0	0	1	0	0	0	0	0	0	2	0	0	0	0	0
ENSMUSG00000001870=Ltbp1	protein_coding	45	45	8	1	63	0	87	1	0	0	57	0	2	287	3	2	1	1	0	9	1	78	3	607	7	14	11	15	13	0	4	0	3	664	84	25	18	1	28	521	3	49	0	0	5	2	11	0
ENSMUSG00000001891=Ugp2	protein_coding	79	40	20	0	43	13	0	12	25	1	0	0	0	0	195	38	6	0	156	78	7	0	0	40	0	8	1	19	0	4	0	2	105	356	1	0	27	1	72	0	0	1	6	0	94	157	22	0
ENSMUSG00000001901=Kcnh6	protein_coding	3	0	0	0	0	0	1	1	0	0	0	13	0	0	0	0	28	0	0	0	11	0	1	0	10	13	0	0	0	0	35	0	10	0	20	0	0	0	0	0	0	0	0	1	2	4	0	0
ENSMUSG00000001909=Trmt1	protein_coding	79	278	191	0	0	56	2	0	15	0	2	0	25	70	20	0	2	1	2	32	0	0	0	81	9	0	0	0	193	0	0	0	585	0	1	0	1	149	147	0	0	173	120	79	0	0	1	0
ENSMUSG00000001910=Nacc1	protein_coding	23	3	2	4	3	2	22	19	264	122	38	4	0	0	3	7	4	0	0	0	0	0	2	0	20	1	53	3	2	26	0	0	0	0	45	1	5	15	0	0	20	0	12	5	0	6	5	0
ENSMUSG00000001911=Nfix	protein_coding	44	37	0	0	0	0	0	0	0	0	0	0	0	0	1	0	0	0	0	0	0	0	0	0	25	0	0	0	0	2	0	1	0	2	0	1	0	165	0	14	0	0	0	0	0	3	2	0
ENSMUSG00000001918=Slc1a5	protein_coding	0	0	0	0	0	0	4	1	0	0	0	0	0	6	0	0	0	0	0	0	0	0	0	0	0	0	2	0	0	0	0	38	0	0	10	0	0	0	0	0	25	0	0	20	0	0	0	0
ENSMUSG00000001924=Uba1	protein_coding	121	193	201	3	238	86	34	64	45	7	193	0	607	3	29	1	0	6	195	13	1	1	2	1	133	355	103	76	75	370	1104	0	15	55	512	35	9	478	156	61	18	17	249	229	3	214	169	1004
ENSMUSG00000001930=Vwf	protein_coding	0	0	0	0	0	0	0	0	0	1	0	0	0	0	0	1	0	0	0	0	0	127	84	372	0	0	0	0	4	0	1	0	0	0	0	0	0	0	0	0	0	0	0	0	0	0	1	0
ENSMUSG00000001942=Siae	protein_coding	0	0	0	1	0	0	0	0	0	0	0	0	0	0	0	0	0	0	0	0	0	0	0	0	0	0	0	0	0	0	0	0	111	0	16	70	0	151	0	0	10	62	0	0	90	0	0	0
ENSMUSG00000001943=Vsig2	protein_coding	0	0	0	0	0	0	0	0	0	0	0	0	0	0	0	0	0	0	0	0	0	0	0	0	0	0	0	0	0	0	0	0	0	0	0	0	0	0	0	0	0	0	0	0	0	0	0	0
ENSMUSG00000001946=Esam	protein_coding	0	0	0	0	0	0	0	0	0	0	0	0	0	0	0	0	0	0	0	0	0	0	0	0	0	0	0	0	0	0	0	0	0	0	0	0	0	0	0	1	0	0	0	0	0	0	0	0
ENSMUSG00000001948=Spa17	protein_coding	0	0	0	0	0	2	0	0	0	0	0	1	0	0	0	0	0	26	0	0	0	0	1	0	0	0	0	0	0	0	0	2	6	0	0	0	0	0	0	0	29	0	0	0	1	54	18	0
ENSMUSG00000001962=Fam50a	protein_coding	1	0	0	0	0	0	0	0	0	23	69	0	0	4	0	0	0	0	3	91	0	0	0	0	67	2	11	4	2	72	0	0	0	4	1	0	0	1	0	0	1	0	5	221	0	0	0	64
ENSMUSG00000001964=Emd	protein_coding	36	10	13	74	25	36	34	112	34	29	32	29	42	23	49	64	6	39	39	70	17	191	137	73	36	146	76	56	57	65	4	47	21	8	30	3	25	110	30	20	32	36	98	78	285	30	110	175
ENSMUSG00000001983=Taco1	protein_coding	0	70	0	0	0	0	0	0	1	0	0	0	1	0	0	1	0	0	0	0	0	0	0	0	0	0	0	0	0	0	0	0	0	0	1	1	0	0	0	237	8	0	0	0	0	0	0	0
ENSMUSG00000001985=Grik3	protein_coding	217	124	94	63	280	126	259	119	282	179	356	582	429	149	470	629	96	168	153	292	391	325	435	305	66	402	163	177	382	151	18	144	201	11	334	8	114	191	232	175	60	601	385	248	276	172	43	82
ENSMUSG00000001986=Gria3	protein_coding	0	103	0	0	0	0	15	0	0	0	0	0	0	0	0	1	0	0	0	1	1	0	0	4	0	0	2	0	0	0	0	0	0	19	0	0	3	0	0	1	0	2	1	0	2	1	1	0
ENSMUSG00000001988=Npas1	protein_coding	0	0	0	0	1	0	0	0	0	0	0	0	0	0	0	0	0	0	0	2	0	0	0	0	0	0	0	2	0	0	0	0	0	0	0	0	0	0	0	0	0	0	0	0	0	2	2	0
ENSMUSG00000001995=Sipa1l2	protein_coding	1	0	0	0	0	3	0	0	0	0	0	0	0	0	0	0	0	0	0	2	0	0	0	0	0	0	0	0	0	0	0	0	0	2	0	0	0	0	0	0	0	0	0	3	0	0	0	0
ENSMUSG00000001998=Ap4e1	protein_coding	0	1	0	0	0	0	27	0	0	2	0	0	0	0	1	0	0	0	0	21	0	0	1	0	0	1	0	0	1	0	0	0	1	1	0	0	0	0	0	0	0	0	0	1	0	0	0	0
ENSMUSG00000001999=Blvra	protein_coding	39	0	1	1	0	0	11	0	0	0	155	132	218	92	2	4	0	0	1	0	5	1	2	0	201	10	0	6	11	1	0	1	19	1	3	1	0	2	0	6	0	0	47	3	1	1	77	11
ENSMUSG00000002006=Pdzd4	protein_coding	6	1	0	22	1	3	1	1	0	0	0	0	1	0	0	0	0	0	0	0	0	0	0	0	7	0	0	0	0	0	92	0	0	0	0	0	0	0	0	0	2	0	1	0	1	0	1	0
ENSMUSG00000002007=Srpk3	protein_coding	0	0	0	0	1	0	0	0	0	0	0	0	0	0	0	0	0	0	0	0	0	0	0	0	0	0	0	0	0	0	0	0	0	0	0	0	0	0	0	0	0	0	0	0	0	0	0	0
ENSMUSG00000002010=Idh3g	protein_coding	246	226	110	183	32	0	248	8	1009	0	120	9	479	129	166	0	199	6	10	53	38	374	8	0	69	25	71	235	341	86	0	61	260	9	113	25	14	0	326	50	393	137	291	220	580	500	0	105
ENSMUSG00000002012=Pnck	protein_coding	0	0	0	0	0	0	0	0	0	0	0	0	0	0	0	0	0	0	0	0	0	0	0	0	0	0	0	0	0	0	1	0	0	0	0	0	0	0	0	13	0	0	0	0	0	44	0	0
ENSMUSG00000002014=Ssr4	protein_coding	108	235	127	87	166	0	119	42	3	181	8	4	1	187	640	6	532	0	27	149	688	201	715	29	128	62	133	14	165	447	0	201	173	63	743	8	3	1	62	44	4	47	290	194	189	297	295	373
ENSMUSG00000002015=Bcap31	protein_coding	25	60	185	3	25	59	22	1	11	9	5	174	195	22	0	0	5	0	104	289	180	0	214	0	2	475	115	0	9	190	1	0	1	5	0	0	316	247	63	44	37	0	8	126	150	166	134	1
ENSMUSG00000002017=Fam98a	protein_coding	73	49	29	159	65	182	128	221	0	0	7	3	9	212	3	112	136	25	0	0	32	85	250	299	113	238	3	79	57	0	1322	0	448	9	9	0	1	697	146	17	63	0	0	117	83	105	188	0
ENSMUSG00000002020=Ltbp2	protein_coding	0	0	0	0	0	0	0	0	0	0	0	0	0	0	1	0	0	0	0	0	0	0	4	0	0	0	0	1	1	0	0	0	0	0	0	0	4	0	0	0	16	0	1	0	0	1	0	0
ENSMUSG00000002028=Kmt2a	protein_coding	18	78	0	0	7	6	40	6	0	0	25	868	266	1	1	0	0	4	0	0	24	0	9	1	1	7	34	1	107	0	0	183	0	1	243	42	4	75	11	36	3	14	0	0	260	0	0	15
ENSMUSG00000002031=Ift46	protein_coding	28	209	146	359	0	18	69	4	2	25	4	0	0	1	2	0	4	1	81	41	0	0	109	0	143	4	208	69	34	389	70	0	5	4	2	1	1	63	275	1	153	0	1	1	129	4	84	76
ENSMUSG00000002032=Tmem25	protein_coding	0	0	0	0	2	0	0	0	0	0	0	0	0	0	0	0	0	0	0	0	0	0	2	1	0	0	0	0	0	0	0	0	0	0	0	0	0	0	0	0	0	0	0	0	0	0	0	0
ENSMUSG00000002033=Cd3g	protein_coding	0	0	0	0	0	0	0	0	0	0	0	0	1	0	0	0	0	0	0	0	0	0	3	0	0	0	0	0	1	0	0	0	0	1	1	0	2	1	0	0	0	0	0	0	0	1	0	0
ENSMUSG00000002043=Trappc6a	protein_coding	87	2	3	90	13	3	0	0	0	1	0	0	0	0	16	0	0	12	1	2	0	0	0	65	0	0	0	0	0	0	0	0	0	0	47	4	0	3	0	284	0	0	1	34	292	1	0	6
ENSMUSG00000002052=Supt6	protein_coding	19	26	8	0	76	0	87	18	4	0	0	0	0	16	2	340	0	0	0	44	1	1	2	266	71	1	131	1	246	110	1	114	32	48	0	0	3	154	10	4	166	1	201	123	88	0	2	142
ENSMUSG00000002055=Spag5	protein_coding	0	32	1	2	0	201	0	4	171	3	0	0	1	114	0	1	0	0	0	26	0	2	0	0	36	1	7	0	51	329	0	0	74	72	0	1	0	13	81	30	0	0	19	0	0	257	9	0
ENSMUSG00000002057=Foxn1	protein_coding	0	0	0	0	0	0	0	0	0	0	0	0	0	0	0	2	0	0	0	0	0	0	1	0	0	1	2	0	0	0	0	0	0	0	3	1	0	1	0	0	0	0	0	0	0	0	0	0
ENSMUSG00000002058=Unc119	protein_coding	20	0	73	0	0	0	0	137	0	0	4	4	0	1	0	1	0	0	0	0	0	0	0	0	0	0	0	0	1	0	0	0	0	1	4	2	2	0	3	6	0	0	1	269	2	0	14	0
ENSMUSG00000002059=Rab34	protein_coding	0	5	92	179	36	0	93	39	0	0	19	1	3	129	0	0	0	0	0	1	961	11	2	0	10	0	74	1	0	0	0	101	10	0	195	3	0	2	0	0	20	3	9	20	0	26	0	11
ENSMUSG00000002064=Sdf2	protein_coding	98	136	45	52	0	1	0	3	1	89	1	0	2	115	0	0	103	2	10	0	161	5	54	0	4	35	0	27	3	50	0	41	0	2	2	13	1	29	0	0	4	0	41	0	2	71	3	2
ENSMUSG00000002068=Ccne1	protein_coding	0	0	0	0	0	0	3	0	0	0	0	0	224	0	0	0	0	0	0	0	1	0	70	0	0	0	0	0	83	63	237	0	0	0	0	1	73	0	0	0	0	0	1	62	0	0	0	0
ENSMUSG00000002076=Hsf2bp	protein_coding	2	2	1	0	2	1	10	1	12	2	1	0	1	5	0	9	0	8	1	3	1	0	3	0	3	19	2	5	3	0	2	9	2	0	4	1	0	0	3	1	0	8	19	1	0	3	2	2
ENSMUSG00000002083=Bbc3	protein_coding	0	0	0	0	0	0	0	0	0	0	0	0	0	0	0	0	1	0	0	0	0	0	0	0	0	0	0	0	0	0	0	0	0	0	7	0	0	0	0	0	0	0	0	2	0	0	0	0
ENSMUSG00000002100=Mybpc3	protein_coding	0	3	0	39	75	2	79	0	179	0	1	39	0	0	272	0	0	0	0	0	0	0	1	0	2	37	2	46	0	0	0	0	1	0	167	6	0	0	0	2	26	0	0	0	0	0	0	0
ENSMUSG00000002102=Psmc3	protein_coding	265	125	154	117	58	0	224	152	3	22	9	17	0	12	1	13	8	102	2	127	288	0	28	187	9	19	22	8	61	24	0	262	6	6	338	10	2	32	84	596	285	3	189	170	86	25	149	775
ENSMUSG00000002103=Acp2	protein_coding	0	5	9	17	0	4	2	0	0	0	0	0	0	0	0	0	0	0	0	0	0	0	0	408	0	0	42	1	2	0	1	0	0	0	2	0	0	0	142	6	0	1	0	0	0	0	0	25
ENSMUSG00000002104=Rapsn	protein_coding	0	0	0	0	11	0	0	0	0	0	0	0	0	0	0	0	0	1	0	0	0	0	0	0	0	0	0	0	0	0	0	0	0	0	0	0	0	0	0	0	0	0	0	0	0	29	0	0
ENSMUSG00000002105=Slc39a13	protein_coding	0	0	14	1	10	0	0	0	258	1	0	0	0	1	0	0	0	0	0	0	0	0	0	228	0	92	0	0	1	0	0	0	0	1	0	0	1	0	0	0	0	0	0	4	36	0	0	0
ENSMUSG00000002107=Celf2	protein_coding	22	82	0	1	7	29	31	8	1	2	5	4	117	7	12	2	79	0	1	3	31	13	22	23	10	21	4	24	51	22	783	3	26	1	28	7	23	7	14	1	53	0	6	109	32	12	118	17
ENSMUSG00000002108=Nr1h3	protein_coding	0	66	0	0	31	0	1	0	0	0	0	0	0	0	0	0	0	0	0	0	0	0	0	0	0	0	0	0	1	0	0	0	0	0	0	0	0	0	0	2	0	0	1	0	0	7	0	0
ENSMUSG00000002109=Ddb2	protein_coding	2	6	79	37	0	1	0	0	0	1	0	0	0	0	1	0	0	3	0	2	0	1	1	1	0	2	15	5	1	0	0	7	0	1	0	0	1	1	37	3	0	0	0	0	0	0	104	22
ENSMUSG00000002111=Spi1	protein_coding	0	1	0	0	0	0	0	0	0	0	0	0	1	0	0	0	0	0	0	0	1	0	0	0	0	0	0	0	0	0	0	0	0	1	0	0	0	0	0	0	0	0	0	0	1	0	1	0
ENSMUSG00000002129=Sf3a1	protein_coding	142	111	155	623	39	100	3	32	0	4	210	265	0	59	6	1	0	3	51	4	0	43	1	33	7	1	2	104	52	86	1	1	18	221	59	3	3	282	70	0	2	0	28	3	462	73	262	1
ENSMUSG00000002147=Stat6	protein_coding	0	12	0	0	0	0	0	0	0	0	54	0	0	0	458	0	0	0	0	27	1	0	0	0	0	0	1	0	0	0	0	90	0	0	25	4	0	0	2	1	0	0	0	0	0	0	0	18
ENSMUSG00000002190=Clgn	protein_coding	0	0	0	2	0	0	0	0	0	0	0	0	0	0	1	0	0	0	0	0	0	2	2	1	0	0	0	0	0	0	0	1	0	1	0	0	0	0	0	0	0	0	0	0	0	0	0	0
ENSMUSG00000002204=Napsa	protein_coding	0	0	0	0	0	0	0	0	0	0	0	0	0	0	0	0	0	0	0	0	0	0	0	0	0	0	5	0	0	0	1	0	0	0	0	0	0	0	0	0	0	0	0	0	1	0	0	0
ENSMUSG00000002205=Vrk3	protein_coding	0	59	0	0	0	0	0	0	0	21	27	0	0	0	8	0	0	0	5	14	13	0	1499	0	0	0	0	68	58	0	0	0	0	0	245	7	1	14	168	0	0	0	0	136	26	88	0	22
ENSMUSG00000002210=Smg9	protein_coding	0	13	0	0	19	0	44	0	6	0	0	0	1	0	0	305	46	1	0	148	1	5	0	0	115	1	31	0	0	0	0	46	0	0	1	1	1	0	0	2	0	0	0	0	0	0	0	27
ENSMUSG00000002221=Paxip1	protein_coding	100	199	51	0	84	135	1	16	1	1	2	245	0	3	2	315	2	1	1	43	0	449	22	0	3	5	1	8	2	162	1	63	0	158	0	0	11	140	245	393	0	1	0	220	1	0	5	0
ENSMUSG00000002222=Rmnd5a	protein_coding	3	1	34	243	3	0	0	0	0	0	0	0	2	0	1	0	337	0	0	0	0	0	0	0	80	97	4	4	4	0	20	8	4	0	224	10	2	1	102	0	0	2	210	43	0	1	24	101
ENSMUSG00000002227=Mov10	protein_coding	144	53	1	4	32	0	123	175	0	0	36	3	211	80	2	1	168	0	2	4	2	2	5	109	1	25	3	87	26	340	0	18	7	146	172	7	2	243	242	160	56	0	100	14	44	140	14	2
ENSMUSG00000002228=Ppm1j	protein_coding	0	0	0	0	0	0	0	0	0	0	0	0	0	0	0	0	0	0	0	0	0	0	0	0	0	0	0	0	0	0	0	0	0	0	0	0	0	0	0	0	0	0	0	0	0	0	0	0
ENSMUSG00000002233=Rhoc	protein_coding	55	94	0	79	0	0	0	1	0	0	179	2	0	1	0	1	0	0	0	0	0	0	0	0	0	2	9	2	0	0	1	1	20	0	0	6	0	0	1	0	40	0	0	0	161	0	0	0
ENSMUSG00000002240=Prr27	protein_coding	0	0	0	0	1	0	0	0	0	0	0	0	0	0	1	0	0	0	0	0	0	0	0	0	0	0	0	0	0	0	0	0	0	0	0	2	0	0	0	0	0	1	0	0	0	0	0	0
ENSMUSG00000002249=Tead3	protein_coding	0	0	0	0	0	0	0	0	0	0	0	0	0	0	0	0	0	0	0	0	0	1	0	0	0	0	0	0	0	0	0	0	0	0	0	0	0	1	0	0	0	0	0	0	1	0	0	0
ENSMUSG00000002250=Ppard	protein_coding	1	100	0	0	0	0	0	0	0	1	0	0	0	0	81	0	0	0	0	0	0	0	19	0	0	0	5	0	0	0	0	0	8	5	4	0	0	0	0	0	0	0	0	0	1	1	0	0
ENSMUSG00000002257=Def6	protein_coding	0	0	0	0	0	0	0	0	0	0	0	0	0	1	0	0	0	0	0	0	1	0	0	0	188	0	0	0	0	0	0	0	0	0	0	0	0	0	0	0	0	0	0	0	0	0	0	0
ENSMUSG00000002265=Peg3	protein_coding	0	0	0	0	0	0	0	0	0	0	0	0	0	0	0	0	0	0	60	0	0	0	0	0	0	68	0	0	10	0	0	0	3	0	0	0	0	0	0	0	0	766	0	0	0	0	0	0
ENSMUSG00000002266=Zim1	protein_coding	0	0	1	0	0	17	0	0	0	18	0	0	0	0	0	0	0	0	0	0	0	0	0	0	0	0	0	0	0	0	0	0	0	0	0	0	1	0	0	0	0	0	1	0	0	0	0	0
ENSMUSG00000002274=Metrn	protein_coding	0	10	0	0	0	0	0	0	0	0	0	0	0	0	0	0	0	0	0	0	0	0	0	0	0	0	0	0	0	0	0	0	0	0	0	0	0	0	0	0	0	0	0	0	0	0	0	0
ENSMUSG00000002279=Lmf1	protein_coding	94	7	9	0	2	1	3	94	1	46	0	1	4	0	5	0	9	0	0	78	1	26	1	1	28	1	0	7	0	0	0	0	2	0	1	0	1	67	1	1	1	0	0	5	0	30	0	0
ENSMUSG00000002280=Narfl	protein_coding	0	0	0	0	83	42	0	100	0	0	4	0	0	0	0	1	11	0	0	0	0	0	0	166	0	0	42	24	4	0	0	1	0	0	0	0	1	0	56	0	0	1	36	0	0	0	0	47
ENSMUSG00000002289=Angptl4	protein_coding	0	61	0	253	0	0	23	61	58	0	366	0	0	204	1	3	0	1	80	0	495	0	429	0	0	1	1	64	3	33	615	0	4	0	158	8	65	336	107	9	164	2	96	0	0	0	0	115
ENSMUSG00000002297=Dbf4	protein_coding	9	24	0	57	8	32	2	49	0	0	0	494	0	132	8	73	152	0	1	135	0	0	3	0	0	1	8	139	0	6	0	0	0	4	30	0	1	1	18	0	0	102	1	34	17	87	3	2
ENSMUSG00000002307=Daxx	protein_coding	0	0	14	0	0	0	0	0	0	0	0	0	0	14	0	0	72	0	351	0	0	0	1	78	0	236	0	11	99	1	0	0	0	0	7	0	0	1	138	303	0	0	0	4	0	0	0	0
ENSMUSG00000002308=Cd320	protein_coding	70	61	163	30	38	105	8	9	2	0	4	0	136	223	0	1	21	1	1	0	0	38	60	0	29	1	14	1	7	0	145	415	69	0	31	1	4	0	24	0	91	0	0	0	16	15	70	66
ENSMUSG00000002319=Ipo4	protein_coding	69	19	69	53	17	0	55	0	379	1	105	276	22	51	0	228	3	0	0	10	154	273	27	0	35	8	162	35	8	3	104	436	2	9	0	0	6	349	25	64	0	0	30	18	9	149	137	25
ENSMUSG00000002320=Tm9sf1	protein_coding	27	17	0	2	10	0	1	0	372	0	1	0	0	0	0	0	3	0	0	0	154	0	26	0	0	4	8	2	8	0	104	7	2	5	0	0	5	1	2	0	0	0	0	17	99	2	0	0
ENSMUSG00000002324=Rec8	protein_coding	0	0	0	0	0	0	0	0	0	0	0	0	0	0	0	0	0	0	0	0	0	0	0	0	0	0	0	0	0	0	0	0	0	0	0	1	0	0	0	0	0	0	0	0	0	0	0	0
ENSMUSG00000002325=Irf9	protein_coding	2	37	35	0	0	0	40	0	0	1	0	0	0	65	0	0	0	1	0	10	0	1	0	0	0	2	0	0	9	0	0	0	0	0	0	0	0	7	5	0	0	0	0	0	1	0	1	0
ENSMUSG00000002326=Gmpr2	protein_coding	0	1	10	0	0	3	0	4	0	0	0	0	86	0	2	0	0	0	0	100	1	0	0	9	0	0	1	30	1	1	0	0	0	11	0	0	0	315	1	23	2	29	4	0	18	0	0	13
ENSMUSG00000002329=Mdp1	protein_coding	0	218	0	0	30	3	0	0	13	0	4	61	0	0	2	0	0	1	0	1	1095	0	331	0	0	0	133	76	35	11	0	0	50	0	177	4	0	0	27	0	0	0	0	61	0	1	0	60
ENSMUSG00000002332=Dhrs1	protein_coding	0	73	0	0	0	0	0	53	7	157	0	5	0	0	47	0	0	0	0	0	13	0	0	0	14	0	47	1	260	0	0	0	0	8	20	0	0	0	7	0	2	0	104	0	0	2	0	46
ENSMUSG00000002341=Ncan	protein_coding	0	0	0	0	0	0	0	0	0	0	0	0	0	0	0	0	0	0	0	0	0	0	0	0	0	0	0	0	0	0	0	0	0	0	0	0	0	0	0	0	0	0	0	0	0	0	0	0
ENSMUSG00000002342=Tmem161a	protein_coding	1	2	0	3	0	0	0	19	32	0	0	0	1	0	0	1	0	0	0	5	0	0	8	1	0	1	7	0	2	2	0	2	15	0	120	3	0	0	12	0	0	0	0	0	2	0	39	0
ENSMUSG00000002343=Armc6	protein_coding	0	1	1	159	0	7	0	37	0	0	1	0	0	0	0	0	5	0	1	65	173	5	0	0	2	8	0	0	30	0	0	0	0	0	40	46	0	3	43	0	0	0	0	0	79	1	1	0
ENSMUSG00000002345=2310045N01Rik	protein_coding	8	2	0	0	0	0	170	0	2	0	0	119	215	0	2	22	3	2	61	0	1	31	3	1	0	0	0	0	0	0	0	0	0	0	2	0	5	0	0	0	5	0	1	71	1	0	0	0
ENSMUSG00000002346=Slc25a42	protein_coding	1	4	17	2	2	2	19	18	56	0	3	0	12	6	0	29	0	86	30	284	287	1	0	11	3	24	9	6	85	1	10	85	12	76	84	3	2	58	41	0	18	0	0	44	86	1	0	8
ENSMUSG00000002365=Snx9	protein_coding	118	0	0	0	0	7	17	0	0	0	140	0	0	0	0	42	0	192	0	57	0	0	0	0	56	0	0	33	1	6	0	51	178	226	168	3	5	0	0	1	0	2	89	3	0	45	0	0
ENSMUSG00000002372=Ranbp3	protein_coding	75	63	215	228	198	403	1	76	338	0	0	0	254	9	775	0	6	84	86	549	0	0	347	68	110	347	83	294	391	6	318	0	678	275	362	3	160	379	4	2	0	6	12	161	1	93	47	1
ENSMUSG00000002379=Ndufa11	protein_coding	2	60	37	16	1	169	18	114	0	294	25	9	117	75	611	0	1	1	64	20	3	0	6	0	44	22	27	10	75	36	0	13	96	216	87	3	7	76	0	58	32	0	17	338	167	26	361	2
ENSMUSG00000002384=Bmp8b	protein_coding	0	1	0	1	2	3	0	11	0	0	0	19	3	12	0	529	33	0	2	0	0	96	0	7	3	56	6	0	2	0	1	0	8	0	0	0	0	1	0	13	0	1	9	1	1	2	0	0
ENSMUSG00000002393=Nr2f6	protein_coding	0	2	3	0	7	0	0	0	0	0	0	14	0	0	0	0	0	1	0	0	0	1	0	0	11	0	69	0	26	0	0	0	0	0	34	0	7	3	34	8	0	1	0	0	0	0	0	0
ENSMUSG00000002395=Use1	protein_coding	134	71	0	37	229	0	252	2	198	2	0	156	0	0	2	25	10	55	415	0	1	52	1	3	144	19	127	151	252	0	0	30	65	0	63	1	0	243	32	0	54	2	127	0	58	3	0	270
ENSMUSG00000002396=Ocel1	protein_coding	0	4	0	0	4	0	0	0	0	0	22	0	0	0	0	0	0	0	0	0	0	2	0	70	1	0	14	0	3	0	0	0	0	0	8	2	3	0	3	4	0	0	0	0	0	0	0	0
ENSMUSG00000002409=Dyrk1b	protein_coding	0	5	0	0	0	3	0	0	0	0	0	2	0	0	0	0	0	0	0	0	0	0	0	0	0	3	0	0	0	0	0	0	0	0	0	0	0	0	0	8	0	0	0	0	0	0	0	0
ENSMUSG00000002413=Braf	protein_coding	32	24	4	77	7	2	78	23	6	252	0	0	0	76	536	0	0	0	31	6	2	354	47	0	5	187	20	25	7	1	896	1	12	1	13	0	12	100	107	10	6	3	2	60	107	3	7	55
ENSMUSG00000002416=Ndufb2	protein_coding	21	0	4	122	42	173	0	156	0	138	74	65	0	15	0	2	42	2	9	0	1	319	0	40	5	2	15	0	2	39	0	0	170	3	104	4	3	3	51	20	19	72	6	172	237	265	10	0
ENSMUSG00000002428=Hltf	protein_coding	0	0	1	0	26	1	0	1	0	0	325	95	1	0	0	0	0	1	1	0	32	0	4	0	0	0	0	0	1	0	77	0	0	0	3	0	0	1	0	0	0	0	1	0	4	0	0	1
ENSMUSG00000002455=Prpf6	protein_coding	0	104	0	123	2	21	24	45	16	83	0	1	26	24	13	4	26	0	1	0	0	0	0	0	9	6	185	7	11	104	4	4	5	2	18	2	2	8	2	131	2	2	64	0	88	3	98	283
ENSMUSG00000002458=Rgs19	protein_coding	71	0	11	97	4	0	1	0	0	0	0	0	147	0	0	0	1	0	199	45	0	0	0	0	0	0	0	22	0	55	0	3	0	0	0	0	0	3	0	0	180	0	19	0	0	0	0	0
ENSMUSG00000002459=Rgs20	protein_coding	1	1	0	0	3	0	6	0	0	0	0	0	0	0	0	0	0	0	0	0	2	0	0	1	0	2	0	0	1	0	0	1	0	0	1	1	0	2	0	0	1	0	0	0	0	0	3	0
ENSMUSG00000002475=Abhd3	protein_coding	0	0	1	0	0	0	0	0	1	0	0	0	8	5	1	10	0	0	0	0	0	0	1	1	1	1	3	0	0	0	3	2	0	0	3	0	0	8	43	1	0	0	1	0	1	0	2	1
ENSMUSG00000002477=Snrpd1	protein_coding	124	0	75	4	73	200	87	21	161	106	1	15	338	208	1	210	96	1	1	22	25	2	383	1	20	256	53	8	302	5	0	28	49	1	42	2	15	20	220	206	103	2	24	228	323	287	3	6
ENSMUSG00000002486=Tchp	protein_coding	0	0	0	0	0	0	0	0	0	0	0	0	0	35	0	2	107	0	0	0	0	0	0	0	0	123	0	0	0	1	0	0	0	0	20	1	0	0	0	0	0	0	0	0	0	0	0	0
ENSMUSG00000002489=Tiam1	protein_coding	19	0	0	0	0	0	1	7	0	0	0	0	0	0	0	0	1	1	0	2	0	2	21	0	3	0	3	1	1	0	0	35	4	0	8	0	0	0	0	0	4	0	2	1	0	0	38	52
ENSMUSG00000002496=Tsc2	protein_coding	0	34	0	112	0	0	204	86	11	0	22	11	394	1	0	0	0	0	4	0	1	0	0	67	26	10	30	8	12	0	0	0	0	78	0	4	10	1	1	0	0	0	8	4	38	222	0	2
ENSMUSG00000002500=Rpl3l	protein_coding	0	0	0	0	0	0	0	0	0	0	0	0	0	0	0	0	0	0	0	0	0	0	0	0	0	0	0	0	0	0	0	0	1	0	0	0	0	0	0	0	0	0	0	0	0	0	0	0
ENSMUSG00000002504=Slc9a3r2	protein_coding	0	0	2	0	0	0	0	0	0	0	0	0	76	0	64	0	127	22	0	0	0	0	428	0	64	0	0	1	0	0	0	0	0	0	0	0	0	2	0	0	0	0	1	1	1	0	0	0
ENSMUSG00000002524=Puf60	protein_coding	213	162	51	36	152	178	2	53	103	0	1	0	184	16	1	0	15	1	1	210	28	226	1	0	38	3	1	31	52	0	227	23	71	4	182	5	0	23	164	11	102	0	438	5	1	147	407	552
ENSMUSG00000002546=Golga2	protein_coding	7	45	1	0	0	0	3	0	0	0	0	0	58	39	0	1	52	31	0	0	0	10	0	0	87	0	62	53	179	0	110	35	0	1	26	0	2	1	0	0	68	2	21	166	2	0	0	0
ENSMUSG00000002550=Uck1	protein_coding	152	52	269	2	153	51	131	278	287	0	14	364	223	87	0	3	11	0	99	98	498	1	32	1	106	555	11	69	5	1	2	38	142	23	298	4	1099	325	36	226	0	275	262	124	279	155	0	70
ENSMUSG00000002565=Scin	protein_coding	0	0	0	0	0	0	0	0	0	0	0	0	0	0	0	0	0	0	0	0	0	0	0	0	1	3	0	0	0	0	0	0	0	0	0	0	0	0	0	38	0	0	0	0	0	0	0	1
ENSMUSG00000002578=Ikzf4	protein_coding	0	0	0	0	0	0	0	0	0	0	0	0	0	0	0	0	0	2	0	0	0	0	0	1	0	2	0	1	0	2	0	0	0	17	0	0	0	0	0	0	0	0	0	0	2	0	0	0
ENSMUSG00000002580=Mien1	protein_coding	37	14	9	1	0	126	0	0	0	376	275	0	94	11	5	14	45	80	8	170	1	258	0	0	94	0	0	13	0	0	0	44	0	0	1	0	0	14	246	2	262	0	0	11	103	37	1	65
ENSMUSG00000002588=Pon1	protein_coding	22	17	1	0	0	0	11	8	1	0	64	0	0	50	0	0	1	0	70	10	0	1	0	0	4	0	7	35	11	87	2	8	2	0	26	0	0	3	0	0	151	2	1	0	0	5	0	0
ENSMUSG00000002602=Axl	protein_coding	243	90	18	37	108	93	176	70	6	217	266	0	341	74	0	0	0	1	8	0	61	0	21	49	190	151	39	1	304	1	2	12	25	25	361	6	1	234	228	1	342	0	17	2	384	1	0	604
ENSMUSG00000002603=Tgfb1	protein_coding	0	0	0	0	0	0	0	0	0	1	0	0	0	0	0	0	0	0	0	0	0	0	0	0	0	1	0	0	0	0	0	0	0	0	0	1	2	0	0	0	0	0	1	0	0	0	0	0
ENSMUSG00000002608=Ccdc97	protein_coding	9	37	0	1	0	26	0	0	0	0	0	0	0	0	1	0	214	0	0	0	0	0	0	0	0	5	0	0	0	0	201	0	0	0	0	0	1	203	12	0	0	0	0	2	45	198	6	2
ENSMUSG00000002617=Zfp40	protein_coding	0	11	0	0	0	0	0	0	0	0	0	0	0	0	0	0	0	0	0	1	416	0	2	0	0	1	117	0	0	1	2	0	2	0	0	0	0	18	0	0	0	0	1	36	225	0	35	1
ENSMUSG00000002625=Akap8l	protein_coding	0	47	83	15	0	100	5	0	440	0	0	0	0	0	1	0	29	0	1	58	0	0	5	79	0	3	11	85	4	3	0	29	26	98	4	0	261	1	58	110	0	164	0	0	0	14	45	1
ENSMUSG00000002633=Shh	protein_coding	0	0	0	0	0	0	0	0	0	0	0	0	0	0	0	0	0	0	0	0	0	0	0	0	0	0	0	0	0	0	0	0	0	0	0	0	0	0	0	0	0	0	0	0	0	0	0	0
ENSMUSG00000002635=Pdcd2l	protein_coding	1	42	0	0	19	75	0	1	0	0	0	0	0	0	1	0	0	1	1	143	1	0	0	1	0	1	218	0	308	0	0	303	644	3	1	1	2	1	8	31	1	50	20	0	1	9	273	403
ENSMUSG00000002658=Gtf2f1	protein_coding	142	18	1	0	4	90	42	57	65	0	41	0	7	62	0	0	80	21	0	200	126	0	160	0	266	7	0	4	1	0	3	13	9	485	21	1	7	0	20	238	3	0	3	2	142	49	1	69
ENSMUSG00000002660=Clpp	protein_coding	35	35	2	442	8	0	13	244	0	0	0	0	0	0	0	3	0	44	30	0	4	0	0	0	103	9	15	0	227	1	0	0	493	0	392	15	0	483	2	0	4	2	154	0	0	247	0	111
ENSMUSG00000002661=Alkbh7	protein_coding	45	91	0	0	20	7	0	0	0	0	0	0	0	0	67	0	0	1	0	11	0	0	1	0	79	0	0	63	0	263	1	0	0	2	6	0	0	16	78	0	1	0	209	8	80	0	0	39
ENSMUSG00000002664=Pspn	protein_coding	0	0	0	0	0	0	0	0	0	0	0	0	0	0	0	0	0	0	0	0	0	0	0	0	0	0	0	0	0	0	0	0	0	0	0	0	0	0	0	0	0	0	0	0	0	0	0	0
ENSMUSG00000002668=Dennd1c	protein_coding	0	0	0	0	0	0	0	0	0	0	0	0	0	0	0	0	0	0	0	0	0	0	0	0	0	0	0	0	0	0	0	0	0	0	0	0	0	0	0	0	0	0	0	0	0	1	0	0
ENSMUSG00000002679=Med6	protein_coding	2	9	95	2	59	1	3	11	13	4	5	1	3	3	3	8	9	10	7	2	4	1	56	10	2	8	8	5	11	14	2	7	29	7	38	34	1	12	8	8	0	14	8	5	6	4	36	41
ENSMUSG00000002688=Prkd1	protein_coding	8	20	69	0	33	38	0	2	0	7	0	7	331	1	4	518	2	0	0	17	448	1	3	214	3	2	14	0	267	3	3	1	1	7	1	891	6	215	161	2	0	114	110	1	276	73	0	12
ENSMUSG00000002699=Lcp2	protein_coding	0	0	0	0	0	0	0	0	0	0	0	0	0	0	0	0	0	0	0	0	0	0	0	0	0	1	0	0	0	0	0	0	0	0	0	71	0	0	0	0	0	0	0	0	0	1	0	0
ENSMUSG00000002718=Cse1l	protein_coding	10	29	108	340	273	0	23	0	0	28	1	1	10	0	11	0	0	1	244	0	6	4	1	0	16	350	0	0	204	380	0	56	8	14	37	2	4	1	43	0	1	249	29	97	310	13	228	1
ENSMUSG00000002728=Naa20	protein_coding	9	3	2	0	29	3	0	1	0	0	0	0	2	39	0	0	0	0	0	31	0	0	11	0	0	0	5	0	0	0	0	0	0	5	36	0	0	4	0	0	0	0	32	0	7	23	0	1
ENSMUSG00000002731=Prkra	protein_coding	0	73	44	0	0	0	0	0	0	0	0	1	0	0	67	0	0	0	0	0	0	0	1	0	0	0	0	0	1	0	0	0	1	0	9	0	0	191	0	0	0	7	0	62	2	126	0	0
ENSMUSG00000002732=Fkbp7	protein_coding	0	0	1	0	1	0	0	0	0	0	1	5	0	0	9	0	217	0	0	0	0	0	0	0	0	0	0	0	0	0	0	0	0	0	0	0	1	0	31	0	0	0	0	0	0	0	4	1
ENSMUSG00000002733=Plekha3	protein_coding	0	0	15	0	4	0	0	0	357	1	0	1	1	0	1	0	10	0	41	98	0	0	1	147	185	3	48	0	0	3	0	0	0	1	0	0	1	6	7	18	0	0	15	0	0	0	0	0
ENSMUSG00000002741=Ykt6	protein_coding	41	9	7	197	0	0	0	0	0	9	143	0	0	0	1	518	208	0	0	44	1	2	385	0	7	4	0	0	0	61	0	0	58	0	0	0	0	387	112	0	8	0	4	0	237	34	19	0
ENSMUSG00000002748=Baz1b	protein_coding	420	212	4	1	19	0	141	47	552	1	0	124	0	77	208	2	0	19	216	61	10	0	2	183	19	10	55	93	47	14	0	283	0	1	2	2	1	11	3	14	300	1	182	92	1	135	12	14
ENSMUSG00000002763=Pex6	protein_coding	2	0	108	0	0	0	0	24	11	60	0	0	6	0	0	0	0	0	0	192	24	1	1	0	3	3	77	24	0	0	0	102	11	0	14	1	0	89	20	0	2	0	0	0	160	0	0	3
ENSMUSG00000002767=Mrpl2	protein_coding	0	109	11	0	4	2	77	45	132	105	0	0	0	0	0	185	0	0	22	86	36	237	188	0	38	10	57	108	325	35	0	3	1	7	24	0	35	36	28	1	84	13	208	2	196	0	69	25
ENSMUSG00000002768=Mea1	protein_coding	1	71	0	0	69	52	110	0	0	396	5	0	4	0	4	0	0	98	0	0	911	0	2	1	0	59	93	474	0	34	0	146	0	17	1	0	0	0	4	11	0	0	94	2	2	96	69	26
ENSMUSG00000002769=Gnmt	protein_coding	0	0	0	0	0	0	0	0	0	0	0	0	0	0	0	0	0	0	0	0	0	0	0	0	0	0	0	0	0	0	0	0	0	0	0	0	0	0	0	0	0	0	1	0	0	0	0	0
ENSMUSG00000002771=Grin2d	protein_coding	0	0	0	0	0	0	0	0	0	0	0	1	0	0	0	0	0	0	0	0	0	0	0	0	0	0	0	0	0	0	0	0	0	0	0	0	0	0	0	0	0	0	0	0	0	0	1	0
ENSMUSG00000002778=Kdelr1	protein_coding	2	21	1	20	11	9	158	4	0	102	144	0	0	44	0	0	1	307	0	3	160	409	1	0	101	2	26	15	366	27	0	84	0	1	43	2	0	4	11	0	85	1	59	73	115	18	21	12
ENSMUSG00000002781=Tmem143	protein_coding	0	0	0	0	0	0	0	0	8	41	0	0	0	0	0	0	0	0	0	1	0	0	0	0	0	0	0	7	0	0	0	0	0	0	89	3	0	0	0	0	3	0	0	0	0	0	0	0
ENSMUSG00000002797=Ggct	protein_coding	0	25	41	0	0	5	35	0	0	0	0	1	0	0	2	3	0	0	0	2	0	0	3	0	1	1	14	76	0	219	0	0	0	0	0	1	0	2	46	0	59	2	5	1	1	2	162	3
ENSMUSG00000002799=Jag2	protein_coding	23	0	0	41	0	21	0	0	0	1	0	1	137	2	0	0	0	144	0	0	0	0	1	1	0	0	0	107	0	0	0	23	0	5	1	0	1	0	61	297	0	0	1	51	0	0	22	385
ENSMUSG00000002803=Btbd6	protein_coding	2	45	0	0	0	2	0	0	0	0	0	0	0	0	0	66	5	0	0	0	0	0	0	0	1	1	17	0	0	0	0	0	2	3	0	0	0	59	4	12	0	0	0	0	0	92	0	0
ENSMUSG00000002804=Nudt14	protein_coding	0	0	0	0	0	64	4	0	0	0	86	0	0	0	1	1	1	0	0	0	14	0	6	194	0	0	107	53	4	0	0	0	0	0	0	0	0	0	145	1	0	0	0	175	116	1	2	1
ENSMUSG00000002808=Epdr1	protein_coding	1	0	0	0	23	0	0	0	0	0	0	0	0	0	0	0	0	0	0	0	0	0	1	0	20	0	1	76	0	205	0	0	0	0	1	0	0	1	0	0	0	2	1	0	0	0	0	0
ENSMUSG00000002812=Flii	protein_coding	0	44	0	131	39	0	0	0	63	0	2	1	0	0	1	0	0	0	0	3	1	2	5	0	0	1	49	137	1	0	0	0	0	0	44	0	0	0	31	2	182	0	1	11	45	0	0	43
ENSMUSG00000002814=Top3a	protein_coding	0	0	0	0	0	0	28	0	0	1	0	0	0	0	1	0	111	0	0	2	0	0	3	0	3	8	0	0	0	0	0	0	3	6	0	0	0	0	0	3	0	1	0	197	0	0	1	1
ENSMUSG00000002820=Atg4d	protein_coding	2	8	0	0	54	2	18	0	0	0	0	0	10	11	857	0	0	0	0	3	0	1	1	0	0	0	9	0	0	0	0	21	2	1	0	0	0	0	0	74	2	1	0	1	84	0	0	176
ENSMUSG00000002825=Qtrt1	protein_coding	0	29	0	0	80	140	0	33	93	0	0	0	0	0	0	0	77	0	0	0	0	0	0	1	0	15	64	1	79	1	0	0	0	3	0	0	0	0	0	0	1	0	279	0	0	0	1	0
ENSMUSG00000002831=Plin4	protein_coding	0	0	0	0	0	0	0	0	0	0	0	0	0	0	0	0	0	0	0	0	0	0	0	0	0	0	0	0	0	0	0	0	0	0	0	0	0	0	0	0	0	0	0	0	0	0	0	0
ENSMUSG00000002833=Hdgfrp2	protein_coding	59	110	174	0	65	0	114	0	12	759	0	6	27	102	12	1	0	63	257	1	102	0	0	0	8	0	0	24	65	1	0	49	0	77	95	0	3	64	72	39	53	0	0	67	0	0	2	43
ENSMUSG00000002835=Chaf1a	protein_coding	2	0	0	52	32	95	2	106	1	101	37	0	372	0	1	3	0	21	302	0	0	876	98	0	0	18	75	44	1	606	3	0	45	7	0	0	0	0	62	0	3	2	0	17	1	202	28	4
ENSMUSG00000002844=Adprh	protein_coding	184	87	0	0	0	78	82	14	42	0	0	3	0	0	27	0	5	0	5	71	0	1	402	35	23	30	8	0	40	0	2	29	255	0	183	4	1	0	86	358	2	1	158	0	5	2	0	0
ENSMUSG00000002845=Tmem39a	protein_coding	0	0	0	3	0	47	12	76	0	2	33	2	0	0	2	1	0	0	0	0	98	0	92	58	16	2	0	37	54	12	6	0	0	0	32	2	0	0	12	0	46	9	3	2	1	0	2	22
ENSMUSG00000002846=Timmdc1	protein_coding	1	0	27	1	44	0	0	0	1	0	0	0	0	1	0	0	0	0	3	0	2	0	0	0	20	11	0	0	1	337	0	5	0	0	0	0	3	0	31	0	0	91	59	2	33	3	0	0
ENSMUSG00000002847=Pla1a	protein_coding	0	38	0	0	0	0	1	0	0	0	0	0	1	0	0	0	0	0	0	0	0	0	1	0	0	0	0	0	0	0	0	0	0	0	0	0	0	0	0	0	0	0	1	0	0	0	0	0
ENSMUSG00000002870=Mcm2	protein_coding	189	146	83	21	175	71	20	188	382	0	0	0	1	213	1	895	2	424	391	0	2	33	222	3	452	103	137	4	164	198	1160	205	2	357	18	1	10	528	77	6	238	6	414	418	172	16	0	97
ENSMUSG00000002871=Tpra1	protein_coding	10	0	2	0	14	0	0	0	8	0	0	22	0	1	0	0	0	0	2	29	0	0	39	0	0	3	57	0	0	4	0	0	243	47	0	0	1	0	21	0	0	0	3	10	1	0	89	7
ENSMUSG00000002881=Nab1	protein_coding	10	0	1	2	3	1	3	4	8	0	9	3	2	3	1	0	4	0	6	1	1	0	5	1	47	4	2	9	4	2	3	1	1	0	7	3	0	4	9	1	2	12	3	74	11	2	0	7
ENSMUSG00000002885=Adgre5	protein_coding	2	0	0	0	0	0	0	1	0	0	0	1	0	98	0	0	0	0	0	0	0	0	0	0	5	1	0	0	0	1	0	0	0	0	140	3	1	0	0	0	0	0	0	0	0	0	2	0
ENSMUSG00000002897=Il17ra	protein_coding	1	0	0	1	114	0	4	3	16	0	0	0	0	8	0	0	12	0	0	0	934	7	0	1	0	0	18	0	7	1	510	0	0	0	50	1	0	0	5	17	0	1	0	0	57	0	0	0
ENSMUSG00000002900=Lamb1	protein_coding	0	103	0	1	5	0	0	100	0	0	0	0	118	0	1	0	0	2	0	0	1	0	39	0	11	1	184	8	114	88	1	3	0	0	2	0	1	0	0	2	0	3	67	18	218	7	199	39
ENSMUSG00000002908=Kcnn1	protein_coding	0	0	0	0	0	0	0	0	0	0	0	0	0	0	0	0	0	0	0	0	0	0	0	0	0	0	0	0	0	0	0	0	0	0	0	0	0	0	0	0	0	0	0	1	0	1	0	0
ENSMUSG00000002910=Arrdc2	protein_coding	2	16	61	27	0	0	0	0	0	8	2	0	0	0	29	0	0	0	0	0	0	3	0	52	1	343	0	19	1	0	0	0	0	0	4	2	2	0	13	0	0	1	1	53	35	0	1	0
ENSMUSG00000002930=Ppp1r17	protein_coding	0	0	0	0	0	0	0	0	0	0	0	1	0	0	1	0	0	0	0	0	0	0	0	1	0	0	0	0	0	0	0	0	0	0	0	0	1	0	0	0	0	0	0	0	0	0	0	0
ENSMUSG00000002944=Cd36	protein_coding	1	0	0	86	0	29	1	1	0	0	5	324	0	0	1	0	0	2	0	2	8	2	2	1	0	59	53	0	34	7	0	1	3	0	0	3	5	0	0	1	2	1	4	0	10	0	13	6
ENSMUSG00000002948=Map2k7	protein_coding	0	42	0	17	0	70	37	1	205	0	0	0	116	114	5	444	0	0	0	56	5	24	1	49	1	6	0	0	0	2	0	0	74	246	1	0	4	39	0	0	1	0	267	99	15	156	338	121
ENSMUSG00000002949=Timm44	protein_coding	0	272	0	104	2	0	89	1	6	0	0	0	2	0	0	0	0	2	0	6	0	1	3	4	69	0	10	77	2	172	0	166	4	4	0	1	0	16	60	198	0	0	116	56	1	0	0	1
ENSMUSG00000002957=Ap2a2	protein_coding	19	17	166	0	0	65	0	60	10	0	1	0	0	0	1	6	4	12	0	2	0	0	1	0	176	0	152	7	2	0	6	2	0	2	0	0	15	2	54	0	0	2	1	100	0	0	1	1
ENSMUSG00000002963=Pnkp	protein_coding	0	2	0	0	0	0	0	0	0	0	0	1	0	0	0	0	0	0	0	35	0	0	0	0	206	348	0	0	0	0	0	0	0	0	0	0	0	0	6	0	0	0	0	0	0	0	0	0
ENSMUSG00000002968=Med25	protein_coding	153	153	17	7	33	0	22	80	3	0	14	0	5	86	0	44	0	0	6	89	1	127	2	489	19	14	42	19	20	0	0	13	0	257	47	0	6	0	107	63	246	282	222	45	1	0	223	18
ENSMUSG00000002980=Bcam	protein_coding	0	0	0	0	16	0	0	0	0	0	0	0	0	1	0	0	0	0	0	0	0	0	0	0	0	5	0	0	0	0	0	0	0	0	1	0	0	0	0	0	0	0	0	0	0	0	0	0
ENSMUSG00000002981=Clptm1	protein_coding	96	45	57	49	103	70	158	160	6	241	7	114	46	8	1	0	2	2	0	1	697	1	10	13	1	663	85	1	30	31	0	133	20	0	153	2	4	126	3	1	0	0	236	4	1	4	4	35
ENSMUSG00000002983=Relb	protein_coding	0	5	0	0	0	0	0	0	1	0	0	0	0	0	0	0	0	0	0	0	0	0	1	0	0	0	0	0	0	0	0	0	2	0	0	0	0	0	0	0	76	0	0	0	0	1	0	0
ENSMUSG00000002984=Tomm40	protein_coding	24	86	125	5	33	0	94	0	0	14	72	4	18	162	3	0	184	1	18	0	0	553	1821	113	104	201	0	129	13	20	1	226	14	92	105	3	1	90	103	6	49	0	210	2	1	1	124	1
ENSMUSG00000002985=Apoe	protein_coding	108	145	10	0	14	72	3	0	0	1	0	0	0	35	0	0	0	457	0	50	0	0	0	0	0	34	0	0	2	0	0	31	0	0	5	0	0	0	59	0	0	0	0	0	0	0	0	0
ENSMUSG00000002992=Apoc2	protein_coding	2	0	0	0	0	0	0	47	0	0	0	0	0	1	0	0	0	0	0	2	0	0	1	0	0	0	0	0	0	4	0	0	1	0	0	0	0	1	41	497	4	0	0	0	0	0	0	0
ENSMUSG00000002996=Hbp1	protein_coding	32	24	33	0	1	0	43	0	0	0	0	0	0	25	0	0	394	0	0	0	1723	0	41	0	11	0	9	1	12	3	0	0	5	285	58	2	5	6	73	0	47	1	251	0	32	0	3	0
ENSMUSG00000002997=Prkar2b	protein_coding	12	86	49	23	3	9	80	263	136	212	78	204	192	137	3	20	3	13	469	5	176	57	402	40	21	236	16	132	114	534	455	68	80	30	225	2	929	309	647	6	117	715	4	158	112	1	16	520
ENSMUSG00000003031=Cdkn1b	protein_coding	1	1	0	1	0	1	2	0	0	0	0	0	9	0	4	24	0	53	0	1	1	0	0	0	1	0	2	2	0	0	0	6	0	0	26	0	0	0	21	0	1	0	0	19	2	9	0	2
ENSMUSG00000003032=Klf4	protein_coding	0	0	0	0	0	0	0	0	0	0	0	0	0	0	0	0	0	0	0	0	0	0	0	0	0	8	0	0	0	0	0	0	0	0	0	0	0	0	0	0	0	0	0	0	0	0	0	0
ENSMUSG00000003033=Ap1m1	protein_coding	0	123	57	329	33	85	0	1	0	0	170	1	482	25	1	6	255	0	44	88	1	146	5	1	4	88	149	0	12	2	87	0	0	0	0	0	0	0	74	50	22	3	1	2	1	73	1	1
ENSMUSG00000003037=Rab8a	protein_coding	0	0	0	0	1	0	166	0	0	0	0	0	0	176	0	0	0	0	1	33	0	0	1	0	4	3	39	82	0	1	0	0	0	0	130	3	0	0	0	8	2	0	0	36	0	0	1	0
ENSMUSG00000003038=Hmgn2	protein_coding	151	106	214	128	78	34	121	210	27	20	142	102	8	246	65	463	343	512	77	260	598	23	210	331	206	65	288	91	78	43	1	22	151	419	85	24	79	371	254	251	14	125	213	176	263	143	279	0
ENSMUSG00000003039=Fam32a	protein_coding	0	42	0	21	2	98	98	93	20	273	0	2	0	64	61	0	241	1	31	2	10	6	3	5	0	0	22	1	290	93	0	4	10	18	11	0	0	2	95	1	1	0	1	22	267	1	115	99
ENSMUSG00000003051=Elf3	protein_coding	0	0	0	0	0	0	0	0	0	0	0	34	0	0	0	0	124	0	0	0	0	0	0	0	0	0	0	0	0	0	0	1	0	0	0	0	0	0	0	0	0	0	0	0	0	141	0	0
ENSMUSG00000003053=Cyp2c29	protein_coding	3	0	0	0	0	0	0	0	0	0	0	0	1	0	0	0	0	0	0	0	4	0	1	0	0	0	2	0	0	0	0	0	0	0	3	0	0	0	0	0	0	0	0	0	1	0	1	0
ENSMUSG00000003062=Stard3nl	protein_coding	0	0	52	1	0	0	66	0	0	0	0	39	0	1	12	0	0	0	0	0	0	0	0	0	2	0	0	62	0	0	0	0	3	0	0	0	0	90	0	0	0	0	1	0	0	0	0	0
ENSMUSG00000003068=Stk11	protein_coding	77	117	259	63	44	125	77	39	14	2	149	1	85	194	1	0	2	148	2	24	37	0	278	335	24	38	41	98	1	24	1	54	39	250	161	8	36	0	16	5	0	11	1	270	9	231	2	1
ENSMUSG00000003070=Efna2	protein_coding	0	0	0	2	0	0	1	0	0	0	0	0	0	0	3	0	1	0	0	83	0	0	0	1	8	1	77	1	5	0	0	0	0	0	0	0	0	0	0	0	5	0	1	0	0	0	0	0
ENSMUSG00000003072=Atp5d	protein_coding	262	519	74	230	208	13	60	285	614	484	354	779	241	184	997	64	96	296	504	315	243	577	1016	234	257	196	50	10	9	56	0	1423	395	639	33	4	106	65	243	352	235	669	449	86	296	612	114	448
ENSMUSG00000003099=Ppp5c	protein_coding	104	118	2	0	58	54	44	39	444	27	7	8	118	0	0	57	140	0	0	42	5	0	194	0	0	16	39	27	96	8	0	0	12	76	0	0	32	0	34	0	13	0	0	21	1	49	1	10
ENSMUSG00000003119=Cdk12	protein_coding	8	80	2	0	1	11	0	0	1	94	0	0	6	43	1	3	146	0	56	170	0	1	641	17	6	0	0	0	91	2	0	287	1	1	6	1	2	0	0	1	7	6	0	0	0	0	2	2
ENSMUSG00000003123=Lipe	protein_coding	0	0	0	0	0	0	0	0	0	0	0	0	0	0	0	0	0	0	0	0	0	0	0	107	0	0	0	0	0	0	0	0	1	0	0	1	0	0	0	0	0	0	0	0	0	0	3	0
ENSMUSG00000003131=Pafah1b2	protein_coding	9	83	107	149	1	236	0	2	0	3	142	0	0	3	0	133	0	7	7	0	408	4	2	20	32	0	2	1	23	504	0	0	2	28	132	454	6	33	85	282	0	2	1	37	94	93	13	0
ENSMUSG00000003134=Tbc1d8	protein_coding	0	5	44	27	66	10	33	0	5	0	0	0	3	68	2	1	0	0	0	0	5	202	0	12	15	5	131	65	3	0	0	123	1	0	283	2	80	7	7	1	1	1	0	28	0	2	182	0
ENSMUSG00000003135=Cnot11	protein_coding	0	3	0	2	0	0	0	23	0	0	0	419	0	1	2	1	0	0	0	0	0	0	0	0	0	0	0	133	0	2	0	0	30	0	3	0	0	0	51	3	0	0	150	2	4	94	1	74
ENSMUSG00000003153=Slc2a3	protein_coding	94	41	167	0	86	37	62	186	168	0	10	231	141	46	1	0	8	0	65	49	214	4	19	1	58	312	8	39	7	0	1	23	68	15	127	4	604	202	55	133	0	138	160	65	170	105	1	52
ENSMUSG00000003154=Foxj2	protein_coding	0	3	2	0	0	0	0	0	0	0	0	0	0	0	208	0	0	32	0	0	0	0	0	0	0	0	2	0	0	0	0	0	0	335	7	1	5	0	0	3	0	0	1	0	0	0	0	1
ENSMUSG00000003161=Sri	protein_coding	16	26	171	9	10	64	21	100	15	47	16	40	27	6	0	48	26	6	22	281	36	0	63	53	259	20	14	111	10	87	27	104	29	18	9	2	2	308	36	17	118	16	199	84	277	16	183	32
ENSMUSG00000003166=Dgcr2	protein_coding	75	100	129	263	188	134	184	20	81	9	13	4	411	191	15	0	72	0	0	6	1	0	64	5	206	438	84	4	29	1099	1	569	3	127	76	1438	599	251	279	3	1	1	279	389	210	4	111	681
ENSMUSG00000003184=Irf3	protein_coding	58	50	89	44	68	184	43	111	146	0	0	0	0	0	0	1	0	112	2	7	0	1	701	152	55	1	105	256	0	0	1	0	25	0	51	2	0	0	0	43	0	0	1	20	1	0	1	12
ENSMUSG00000003190=Bcl2l12	protein_coding	0	0	6	0	0	3	0	5	0	0	0	0	12	0	0	0	0	0	57	0	0	52	1	0	96	0	0	0	0	0	0	0	0	0	1	0	1	0	0	1	0	0	0	0	0	60	0	53
ENSMUSG00000003198=Zfp959	protein_coding	0	0	0	0	0	0	0	0	0	0	0	0	0	0	0	0	0	0	0	0	0	0	0	0	10	0	0	0	0	0	0	0	0	0	0	0	0	0	0	0	0	0	1	36	0	1	0	0
ENSMUSG00000003199=Mpnd	protein_coding	1	142	0	0	0	0	0	32	0	0	0	0	299	1	8	340	0	0	158	30	2	0	177	76	1	5	21	31	0	0	2	146	0	148	6	0	2	74	0	62	17	0	2	0	1	0	383	2
ENSMUSG00000003200=Sh3gl1	protein_coding	70	24	0	22	55	11	47	25	36	0	0	1	399	138	8	136	0	28	36	22	0	0	24	9	5	11	44	28	9	0	2	2	1	21	29	0	0	36	1	13	112	2	61	0	25	22	4	7
ENSMUSG00000003206=Ebi3	protein_coding	0	0	0	0	0	0	0	0	0	1	0	0	0	0	0	0	0	0	0	0	0	0	2	0	0	0	0	0	1	0	0	0	0	0	0	0	0	0	0	0	0	0	0	0	0	0	0	0
ENSMUSG00000003208=Ccdc94	protein_coding	175	61	3	0	0	0	2	0	0	0	108	0	0	0	0	11	0	1	0	29	0	0	0	0	1	0	0	8	1	0	0	0	0	0	23	0	0	241	0	0	0	0	0	0	0	100	0	0
ENSMUSG00000003226=Ranbp2	protein_coding	0	53	11	5	18	35	80	91	0	0	0	0	0	15	0	2	89	1	1	0	0	10	1	83	14	0	0	0	1	0	0	0	23	0	1	0	4	0	1	319	80	0	1	0	0	5	1	18
ENSMUSG00000003227=Edar	protein_coding	0	0	0	0	0	0	0	0	0	0	0	0	0	1	0	0	0	0	0	0	0	0	1	0	0	0	0	0	0	0	0	0	0	0	0	0	0	0	0	0	0	0	0	0	0	0	0	0
ENSMUSG00000003228=Grk5	protein_coding	4	1	1	0	8	0	0	0	0	0	0	1	1	0	1	0	1	0	1	0	4	2	2	5	0	1	2	1	3	0	0	139	0	1	1	0	1	3	0	0	0	1	1	0	0	2	0	1
ENSMUSG00000003233=Dvl3	protein_coding	0	0	0	9	49	0	39	0	0	0	1	2	96	0	1	0	0	0	0	21	16	0	0	22	0	4	5	12	0	4	0	45	0	0	0	1	0	0	1	0	0	0	0	0	99	0	43	0
ENSMUSG00000003234=Abcf3	protein_coding	37	4	6	0	2	145	75	0	0	0	0	0	0	0	1	0	0	43	84	0	6	0	1	0	12	0	0	121	22	0	3	6	198	0	3	0	0	28	0	5	0	0	0	19	0	489	142	12
ENSMUSG00000003235=Eif2b5	protein_coding	194	115	145	125	0	0	29	0	0	0	0	0	8	0	4	0	0	0	0	0	0	42	1	9	0	1	109	2	0	0	8	134	2	0	0	0	0	0	1	0	0	0	0	39	0	16	0	5
ENSMUSG00000003269=Cyth2	protein_coding	4	0	88	0	1	0	0	0	0	0	0	0	0	97	0	44	0	143	0	2	0	34	0	0	0	1	0	3	1	0	13	0	0	0	15	1	2	0	57	0	0	0	9	5	1	154	0	0
ENSMUSG00000003271=Sult2b1	protein_coding	0	0	0	0	0	0	0	0	0	0	0	0	0	0	0	1	0	0	0	0	0	0	0	0	0	1	0	0	0	0	0	0	0	0	0	0	0	0	0	0	0	0	0	1	0	0	0	0
ENSMUSG00000003273=Car11	protein_coding	0	0	0	0	0	0	0	0	0	0	0	0	0	0	0	0	0	0	0	0	0	0	0	0	0	0	0	0	0	0	0	0	0	0	0	0	0	0	0	0	1	0	0	0	0	0	0	0
ENSMUSG00000003279=Dlgap1	protein_coding	51	83	1	7	4	5	3	16	3	3	1	2	2	2	7	4	2	27	1	5	10	4	10	2	3	5	102	3	84	2	12	5	8	91	20	242	25	2	14	15	1	9	98	36	69	26	30	3
ENSMUSG00000003282=Plag1	protein_coding	0	0	1	0	0	0	0	1	0	0	0	0	0	0	0	0	0	0	0	0	0	0	0	0	0	0	0	0	1	0	0	0	0	0	0	0	0	0	0	0	0	0	0	0	0	0	0	0
ENSMUSG00000003283=Hck	protein_coding	0	77	0	0	0	0	0	0	0	0	0	0	0	0	2	0	0	0	0	0	0	1	1	0	0	0	0	0	0	0	0	0	0	0	0	0	0	0	0	0	0	0	1	0	0	1	0	0
ENSMUSG00000003299=Mrpl4	protein_coding	152	68	0	0	47	0	84	78	377	0	0	0	189	125	4	3	0	2	0	145	243	3	318	40	16	60	2	0	2	121	0	109	1	19	0	30	1	2	116	116	99	0	332	74	1	2	44	13
ENSMUSG00000003308=Keap1	protein_coding	2	0	0	122	1	45	18	0	0	30	4	8	8	0	0	2	9	0	2	0	0	0	6	1	1	0	12	9	16	33	0	0	1	259	6	0	21	20	0	0	2	2	0	71	0	210	1	0
ENSMUSG00000003309=Ap1m2	protein_coding	0	0	0	0	1	0	0	0	0	0	0	0	0	1	1	0	0	138	1	0	0	0	0	0	0	0	0	0	1	0	0	0	0	0	0	0	0	0	0	0	0	0	0	108	1	273	68	0
ENSMUSG00000003316=Glg1	protein_coding	191	22	38	9	27	48	10	109	3	1	550	459	123	461	13	456	97	1	39	130	1	0	1341	101	216	877	117	155	48	243	1	524	2	562	114	39	240	103	111	54	38	399	5	116	7	38	0	335
ENSMUSG00000003341=Atp8b3	protein_coding	0	0	0	0	0	0	0	0	0	0	0	1	1	0	0	0	0	0	0	0	0	0	1	1	0	0	0	0	0	0	0	0	0	0	0	0	1	0	0	0	0	0	0	0	0	0	0	0
ENSMUSG00000003344=Btbd2	protein_coding	3	0	118	0	0	0	33	0	0	1	0	99	120	29	30	0	0	6	165	123	1490	0	1	0	8	0	297	309	0	0	814	5	220	0	28	2	3	0	0	75	0	1	0	5	136	0	0	345
ENSMUSG00000003345=Csnk1g2	protein_coding	0	1	7	0	1	221	0	85	5	0	53	1	0	1	18	13	0	238	1	0	0	24	0	0	239	0	7	0	177	0	1	274	31	3	2	0	2	66	35	26	1	0	61	127	1	0	1	165
ENSMUSG00000003346=Abhd17a	protein_coding	113	17	6	8	151	0	0	2	62	0	0	0	243	7	0	0	0	0	0	12	2	0	293	67	143	87	62	61	37	3	153	323	75	11	139	126	5	11	72	0	0	80	357	1	0	59	79	1
ENSMUSG00000003348=Mob3a	protein_coding	0	0	0	0	0	1	0	0	0	0	0	0	0	15	0	0	0	167	0	0	0	0	0	0	1	0	0	0	0	0	0	0	0	0	0	0	0	0	0	1	0	0	0	1	0	0	0	2
ENSMUSG00000003352=Cacnb3	protein_coding	0	0	0	0	0	0	0	0	0	0	0	0	0	0	0	0	0	2	0	0	0	0	0	0	0	0	0	0	31	2	0	0	1	0	0	0	0	0	0	0	28	2	0	0	0	0	0	0
ENSMUSG00000003354=Ccdc65	protein_coding	1	0	0	1	0	0	0	0	0	0	2	0	0	0	0	0	0	0	0	0	0	0	1	0	2	0	1	0	0	0	2	0	0	0	0	1	1	0	3	1	1	0	0	0	0	1	0	4
ENSMUSG00000003355=Fkbp11	protein_coding	0	0	1	0	70	3	0	0	0	0	353	0	14	0	2	0	3	0	0	0	412	0	0	0	0	0	2	0	8	0	0	0	0	0	0	0	0	2	0	25	0	0	346	0	0	0	0	0
ENSMUSG00000003360=Ddx23	protein_coding	1	0	0	0	0	5	3	0	0	0	4	0	0	13	0	0	1	0	0	4	0	0	2	0	91	10	0	0	0	1	0	0	0	0	4	0	3	230	0	1	0	0	1	1	0	0	0	0
ENSMUSG00000003363=Pld3	protein_coding	4	34	151	7	1	23	0	0	261	0	0	0	63	1	0	0	23	0	0	3	0	2	0	1	1	0	2	0	2	26	0	2	0	0	0	0	1	153	101	0	0	1	132	0	0	0	1	1
ENSMUSG00000003378=Grik5	protein_coding	0	55	110	0	15	6	41	0	1	23	0	0	143	5	2	0	4	0	317	10	1	0	0	0	4	0	1	1	0	89	114	0	0	0	0	1	1	96	2	0	0	0	49	26	0	0	1	0
ENSMUSG00000003379=Cd79a	protein_coding	0	0	0	0	0	0	0	0	0	0	0	0	0	0	0	0	0	0	0	0	0	0	0	0	0	0	0	0	0	0	0	0	0	0	0	0	0	0	0	0	0	0	0	0	0	0	0	0
ENSMUSG00000003380=Rabac1	protein_coding	172	23	72	2	153	11	119	197	0	186	0	0	112	1	2	0	5	1	5	0	2	219	1	1	5	33	99	9	365	0	0	4	1	0	8	1	44	4	28	2	3	2	174	89	369	0	0	49
ENSMUSG00000003382=Etv3	protein_coding	1	0	0	0	0	0	0	0	0	0	2	0	0	0	0	0	0	0	0	0	0	0	0	4	0	0	0	0	0	0	0	121	0	0	0	1	0	0	2	0	0	0	0	0	0	0	0	0
ENSMUSG00000003402=Prkcsh	protein_coding	109	207	168	191	69	352	5	170	0	21	56	27	53	399	17	0	0	1	39	353	1	8	53	245	466	277	98	1	146	0	0	102	119	1	51	114	0	290	178	6	97	1	134	379	255	106	151	788
ENSMUSG00000003410=Elavl3	protein_coding	0	0	0	0	0	0	1	0	0	0	0	0	0	0	0	0	0	7	1	0	0	1	2	0	0	0	5	128	0	0	0	0	1	1	0	12	0	1	1	0	0	0	0	0	0	0	6	0
ENSMUSG00000003411=Rab3b	protein_coding	0	0	0	0	1	0	0	0	0	1	0	0	0	0	0	0	0	0	0	0	1	0	1	0	0	1	0	0	0	0	0	1	0	0	1	0	1	0	0	0	0	1	3	0	0	0	0	1
ENSMUSG00000003418=St8sia6	protein_coding	3	0	0	0	0	0	1	0	0	0	0	0	1	0	1	0	1	0	0	0	0	0	0	1	0	1	0	0	0	0	0	0	0	0	0	1	0	0	0	0	0	0	0	0	0	0	0	0
ENSMUSG00000003420=Fcgrt	protein_coding	0	16	0	0	0	0	0	1	0	0	0	0	0	0	0	0	0	0	0	0	0	0	0	0	0	0	0	0	1	0	0	0	0	0	0	0	2	0	0	0	0	0	0	2	0	1	1	0
ENSMUSG00000003421=Nosip	protein_coding	0	24	0	0	0	0	5	0	71	0	1	0	0	0	0	0	0	0	0	0	0	0	1	0	56	4	0	51	192	0	0	0	0	0	0	0	0	11	0	29	5	0	121	0	0	0	1	1
ENSMUSG00000003423=Pih1d1	protein_coding	20	178	51	164	0	0	0	0	0	7	0	1	0	0	11	11	0	3	0	0	334	0	0	0	0	1	31	2	5	0	2	0	1	0	1	0	0	9	246	52	35	0	54	0	0	9	0	1
ENSMUSG00000003429=Rps11	protein_coding	630	572	623	606	914	671	894	848	853	1038	773	955	359	985	818	1119	624	710	1407	945	683	404	152	592	515	878	302	350	477	193	1080	662	283	590	1486	76	38	736	1057	380	784	989	2219	1419	2076	1412	890	1281
ENSMUSG00000003435=Supt5	protein_coding	1	54	150	143	0	0	6	11	0	8	68	0	0	292	5	0	298	93	0	90	657	1	193	93	42	1	5	44	23	7	9	301	0	0	185	3	4	23	1	1	13	0	88	0	296	5	105	94
ENSMUSG00000003436=Dll3	protein_coding	0	0	0	0	0	0	0	0	1	0	0	0	0	0	0	0	0	0	0	0	1	0	0	0	0	0	0	0	0	0	0	1	0	0	0	0	0	0	0	1	0	0	0	0	0	0	0	0
ENSMUSG00000003437=Paf1	protein_coding	0	0	8	5	56	8	4	60	0	0	0	1	2	0	1	0	0	32	6	0	6	0	0	0	0	32	3	0	0	0	0	0	2	9	19	3	0	0	15	0	20	0	0	0	61	0	0	21
ENSMUSG00000003438=Timm50	protein_coding	163	36	58	0	8	0	0	142	102	0	1	0	0	0	149	2	66	0	71	0	289	0	5	0	179	228	33	276	7	4	4	48	1	0	8	2	2	0	7	27	0	0	280	0	2	223	2	21
ENSMUSG00000003444=Med29	protein_coding	0	0	1	0	1	117	27	0	0	3	3	14	110	0	477	25	0	0	2	1	0	1	64	49	1	0	3	0	0	0	0	1	248	0	89	8	0	6	44	35	27	0	2	0	0	1	0	0
ENSMUSG00000003452=Bicd1	protein_coding	10	31	45	26	0	0	18	7	73	0	0	0	2	179	3	20	103	0	8	0	0	41	3	2	2	308	37	5	1	9	1	378	137	1	22	10	2	28	96	2	15	1	19	0	43	12	2	14
ENSMUSG00000003458=Ncstn	protein_coding	78	7	5	0	0	0	0	0	1	0	29	0	0	84	0	0	4	1	18	0	684	14	9	0	36	0	0	0	0	106	0	0	31	0	0	0	2	0	23	6	0	0	0	0	213	5	0	21
ENSMUSG00000003464=Pex19	protein_coding	10	7	2	0	119	5	8	0	0	0	579	0	0	0	34	0	19	0	4	465	4	318	1	0	1	4	1	0	0	32	0	0	3	1	0	1	1	1	79	0	0	3	0	0	0	0	22	3
ENSMUSG00000003469=Phyhip	protein_coding	0	0	0	0	0	0	0	0	0	0	0	0	0	0	0	0	0	0	0	0	0	0	0	0	0	0	0	0	0	0	0	0	0	0	0	0	0	0	0	0	0	0	0	0	0	0	0	0
ENSMUSG00000003476=Crhr2	protein_coding	0	0	0	0	0	0	0	0	0	0	0	0	0	0	0	0	0	0	0	0	0	0	0	0	0	0	0	0	0	0	0	0	0	0	0	0	0	0	0	0	0	0	0	0	0	0	0	0
ENSMUSG00000003477=Inmt	protein_coding	0	0	0	0	0	0	0	0	0	0	0	0	0	0	0	0	0	0	0	0	0	0	0	0	0	0	0	0	0	0	0	0	0	0	0	0	0	0	0	0	0	0	0	0	0	0	0	0
ENSMUSG00000003484=Cyp4f18	protein_coding	0	0	0	0	0	0	0	0	0	0	0	0	0	0	0	0	0	0	0	0	1	0	0	0	0	0	0	0	0	0	0	0	0	0	0	0	4	0	0	0	0	0	0	0	0	0	0	0
ENSMUSG00000003500=Impdh1	protein_coding	2	1	227	47	74	0	84	7	13	31	11	0	23	0	31	71	74	5	280	186	19	0	7	1	144	42	0	5	70	0	0	0	36	0	0	0	0	116	103	0	0	0	220	65	0	96	177	42
ENSMUSG00000003505=Psg18	protein_coding	0	0	0	0	0	0	0	0	0	0	1	0	0	0	0	0	0	0	0	0	0	0	2	0	0	0	0	0	0	0	0	0	0	0	0	2	0	0	0	0	0	0	0	0	0	0	0	0
ENSMUSG00000003518=Dusp3	protein_coding	31	0	0	0	0	0	3	0	0	0	0	0	0	0	1	542	0	0	0	0	0	0	2	0	0	0	0	0	0	0	0	0	0	0	0	0	1	9	0	0	0	0	0	0	0	0	0	0
ENSMUSG00000003526=Prodh	protein_coding	11	13	119	7	11	80	23	47	7	56	0	15	545	1	0	25	5	112	0	0	74	0	20	2	0	0	4	41	28	0	1	3	2	1	4	0	0	13	5	0	55	0	169	29	258	0	0	3
ENSMUSG00000003527=Dgcr14	protein_coding	47	7	0	143	0	0	0	0	0	0	0	0	0	0	1	0	0	0	24	106	0	0	0	0	0	4	186	0	0	0	0	0	0	0	0	0	8	0	70	0	0	0	0	0	0	181	0	0
ENSMUSG00000003528=Slc25a1	protein_coding	67	14	11	24	73	100	9	6	0	4	11	32	0	0	317	5	1	33	0	109	0	482	112	1	0	48	45	18	14	1	53	0	97	0	45	1	0	0	63	0	1	851	0	125	307	1	51	0
ENSMUSG00000003531=Dgcr6	protein_coding	79	100	0	23	65	0	84	119	0	363	0	31	0	1	1	80	27	1	0	0	0	3	78	2	0	1	24	0	303	1	2	3	1	1	5	0	1	218	10	0	136	1	462	62	22	0	1	0
ENSMUSG00000003534=Ddr1	protein_coding	0	0	4	0	17	3	70	50	64	0	41	0	0	120	0	0	23	0	10	14	52	0	0	1	0	6	15	3	122	3	1	1	188	3	19	9	16	38	54	22	2	1	6	6	2	10	4	0
ENSMUSG00000003541=Ier3	protein_coding	0	0	0	0	0	0	0	0	2	0	1	16	0	0	0	0	0	0	0	0	0	3	0	0	0	0	0	0	0	0	0	0	0	0	0	0	0	0	0	0	0	0	0	0	0	0	0	0
ENSMUSG00000003545=Fosb	protein_coding	0	0	0	0	0	0	0	0	0	0	0	0	0	0	0	0	0	1	0	0	0	0	0	0	0	0	0	0	0	0	0	0	0	0	0	0	0	0	0	0	0	0	0	0	0	0	0	0
ENSMUSG00000003546=Klc4	protein_coding	0	0	9	0	0	0	0	0	0	0	0	17	0	0	0	0	2	0	15	101	0	0	1	0	0	1	0	0	0	0	1	0	234	0	1	0	0	0	0	1	4	0	0	1	0	0	0	0
ENSMUSG00000003549=Ercc1	protein_coding	0	133	0	0	0	0	16	16	8	9	0	0	1	0	0	0	1	11	0	0	128	0	5	6	0	0	1	1	0	0	0	6	0	0	148	2	1	0	0	0	244	0	0	2	0	0	0	0
ENSMUSG00000003555=Cyp17a1	protein_coding	0	166	0	0	0	0	0	0	0	1	0	0	0	0	0	0	0	0	0	0	0	0	0	0	0	0	0	0	0	0	0	0	0	0	0	0	0	0	0	0	0	0	0	0	0	0	0	18
ENSMUSG00000003559=As3mt	protein_coding	86	50	2	251	1	0	0	0	0	0	0	0	198	63	0	0	18	0	0	0	0	1	2	1	1	1	1	3	2	0	0	8	17	0	3	1	0	0	0	0	0	0	0	15	113	1	0	1
ENSMUSG00000003573=Homer3	protein_coding	0	2	5	1	0	1	4	0	0	0	0	0	0	0	23	30	3	0	14	3	0	0	1	0	1	6	0	0	0	12	0	1	75	0	17	3	1	0	12	0	1	0	0	0	85	0	5	0
ENSMUSG00000003575=Crtc1	protein_coding	19	57	0	0	0	128	0	0	9	1	0	0	0	0	0	1	228	0	0	0	0	1	0	0	31	18	17	6	1	0	0	0	0	41	0	0	0	7	71	0	0	0	0	52	0	0	1	19
ENSMUSG00000003581=Rnf215	protein_coding	0	12	47	77	0	67	63	0	24	46	0	0	0	0	1374	0	0	1	27	0	12	0	3	0	2	12	24	0	0	15	0	0	2	0	122	2	0	16	133	21	166	1	0	0	0	73	226	24
ENSMUSG00000003585=Sec14l2	protein_coding	2	0	5	3	5	12	7	3	3	6	0	3	53	2	7	2	4	3	5	2	0	9	12	3	12	4	2	0	2	3	2	1	2	1	4	0	0	0	3	1	1	2	2	4	6	3	3	8
ENSMUSG00000003604=Aven	protein_coding	0	69	0	0	3	74	138	2	1	51	0	0	0	33	2	0	42	1	273	0	1	0	1	11	10	3	3	20	8	0	1	45	0	7	6	0	4	5	15	0	0	0	1	28	107	48	36	2
ENSMUSG00000003617=Cp	protein_coding	0	0	0	1	0	0	0	1	0	0	0	0	0	0	2	0	0	0	0	0	3	0	3	1	1	0	0	0	2	0	0	1	0	0	3	0	0	5	4	0	0	0	0	0	0	0	0	0
ENSMUSG00000003623=Crot	protein_coding	13	1	0	129	17	7	11	0	0	18	7	17	4	13	1	16	2	17	3	11	14	9	14	12	3	7	54	3	1	21	908	23	16	3	3	4	0	3	40	2	1	34	134	3	31	1	0	1
ENSMUSG00000003644=Rps6ka1	protein_coding	5	1	30	97	0	0	0	0	0	1	18	2	101	0	0	0	0	0	0	2	0	0	1	5	0	5	1	0	2	1	0	1	184	0	79	6	0	0	66	9	0	0	2	0	0	1	1	0
ENSMUSG00000003657=Calb2	protein_coding	0	0	0	0	0	0	0	0	0	0	0	0	0	0	0	0	0	1	0	0	0	1	0	0	0	0	0	0	0	0	0	0	0	0	0	0	0	0	0	0	0	0	0	0	0	0	0	0
ENSMUSG00000003660=Snrnp200	protein_coding	99	97	138	234	14	0	0	4	443	0	1	3	1	90	37	1	3	3	1	15	0	0	0	0	0	11	73	2	2	0	9	100	552	0	77	4	1	159	43	79	23	16	1	9	7	1	23	2
ENSMUSG00000003662=Ciao1	protein_coding	2	3	0	14	37	0	0	0	0	359	0	0	1	0	0	0	190	0	41	0	2	0	1	0	0	0	0	0	0	0	277	0	0	0	4	2	0	0	0	0	0	0	0	0	0	0	72	2
ENSMUSG00000003665=Has1	protein_coding	0	2	0	0	0	0	0	0	0	0	0	6	1	30	0	0	0	0	3	0	6	0	0	0	0	0	4	0	17	0	6	0	0	0	3	0	0	0	0	0	3	0	0	8	0	0	0	0
ENSMUSG00000003680=Taf6l	protein_coding	2	35	121	1	0	10	3	62	0	1	39	0	0	2	0	0	0	0	0	0	40	0	0	0	18	0	44	0	0	2	0	0	0	0	12	0	1307	502	21	0	0	2	12	0	32	0	0	0
ENSMUSG00000003721=Insig2	protein_coding	176	0	13	0	0	0	0	1	0	0	0	0	0	0	0	0	0	0	0	0	0	0	0	0	0	0	0	0	0	0	0	0	0	0	0	0	0	1	9	0	0	1	0	0	0	0	0	0
ENSMUSG00000003731=Kpna6	protein_coding	0	0	0	0	38	154	0	29	1	0	16	0	0	2	1	0	226	0	0	7	2	7	0	51	1	0	69	0	9	0	2	3	3	0	0	0	1	59	123	151	0	9	1	0	0	0	0	106
ENSMUSG00000003746=Man1a	protein_coding	0	8	0	0	1	0	0	0	1	0	0	0	0	0	1	1	0	0	0	0	3	0	3	1	0	14	0	0	4	0	0	0	0	0	0	2	56	0	2	2	0	3	0	119	1	0	0	1
ENSMUSG00000003752=Itpkc	protein_coding	0	44	26	0	0	0	0	0	0	0	0	0	0	0	0	0	0	1	0	0	0	0	0	0	0	0	3	0	0	0	0	0	0	0	0	0	0	0	16	1	0	0	0	0	0	0	0	0
ENSMUSG00000003762=Adck4	protein_coding	1	40	2	3	0	0	0	0	0	0	0	0	20	1	0	0	0	0	0	0	0	0	0	0	0	688	110	0	0	0	1	0	0	0	3	0	0	0	73	0	104	0	0	0	0	0	0	0
ENSMUSG00000003778=Brd8	protein_coding	251	0	64	89	2	22	2	0	19	0	0	0	4	20	3	43	4	0	0	164	2	2	54	141	43	123	31	74	13	13	0	1	75	387	1	0	7	222	36	42	87	40	136	0	5	46	253	0
ENSMUSG00000003779=Kif20a	protein_coding	8	0	1	0	16	73	14	89	5	5	0	0	21	2	114	5	5	0	0	165	14	0	0	2	0	0	4	332	0	1	30	193	74	2	174	3	0	1	5	0	30	2	189	59	52	101	59	24
ENSMUSG00000003808=Farsa	protein_coding	1	130	159	0	0	82	93	42	733	3	271	0	325	0	26	290	2	66	0	0	303	0	0	0	95	1	3	0	0	4	4	4	677	2	68	3	3	1	0	0	1	68	0	169	10	142	191	0
ENSMUSG00000003809=Gcdh	protein_coding	37	1	1	7	7	10	0	2	0	0	109	0	0	3	0	0	0	2	0	100	0	0	32	0	12	28	26	1	2	1	3	0	2	0	107	2	0	0	3	0	2	0	50	1	24	4	35	21
ENSMUSG00000003810=Mast2	protein_coding	0	118	3	8	1	125	63	19	360	1	0	3	49	52	4	4	0	1	3	0	39	0	328	126	5	5	0	178	71	200	504	2	8	23	99	7	14	154	15	201	0	47	80	58	5	109	0	25
ENSMUSG00000003812=Dnase2a	protein_coding	1	0	1	0	0	0	0	0	0	0	1	1	0	0	0	1	0	0	0	0	1	0	2	0	0	51	2	0	4	0	1	0	1	0	3	1	1	0	0	1	0	0	8	0	0	0	0	1
ENSMUSG00000003813=Rad23a	protein_coding	5	1	0	0	0	2	50	0	2	35	0	1	0	3	2	16	4	3	0	1	0	1	2	1	4	2	9	0	1	1	9	1	0	0	6	1	1	0	1	0	1	0	2	13	0	73	3	43
ENSMUSG00000003814=Calr	protein_coding	499	198	70	506	163	230	340	367	342	54	1039	801	144	114	1944	120	126	1478	321	262	1478	823	864	28	196	528	60	158	494	424	362	377	246	80	360	24	125	326	663	314	349	15	854	354	534	507	573	575
ENSMUSG00000003824=Syce2	protein_coding	24	16	0	0	0	0	0	0	2	0	32	0	0	3	1	1	0	79	0	15	692	0	148	0	10	9	5	33	2	94	2	0	2	4	0	2	0	0	4	26	0	0	454	3	19	14	60	77
ENSMUSG00000003847=Nfat5	protein_coding	0	37	0	50	167	2	7	68	0	0	157	1	9	0	0	0	4	14	2	64	0	14	39	0	20	10	1	1	12	0	3	1	10	86	0	4	0	464	98	2	59	3	0	0	0	1	3	0
ENSMUSG00000003848=Nob1	protein_coding	130	51	0	0	0	0	0	0	10	0	0	0	2	0	0	0	1	0	53	2	0	0	0	2	0	186	4	7	26	0	0	0	1	0	9	0	105	0	2	0	7	0	0	0	35	0	0	1
ENSMUSG00000003849=Nqo1	protein_coding	0	3	0	1	1	0	0	0	0	0	3	2	0	0	2	0	5	0	0	1	0	0	0	0	0	1	0	0	6	0	0	0	0	2	5	1	0	1	0	1	0	3	1	0	0	0	0	21
ENSMUSG00000003863=Ppfia3	protein_coding	0	1	0	0	0	0	0	0	1	0	0	0	0	14	0	0	0	0	0	0	0	0	0	0	0	0	0	0	2	0	0	0	0	0	0	0	0	0	54	1	0	0	2	0	0	0	0	0
ENSMUSG00000003865=Gys1	protein_coding	0	0	50	0	12	0	16	0	42	0	4	22	0	0	0	0	0	0	2	22	0	1	185	1	1	2	3	47	24	159	0	3	15	3	1	0	1	1	19	111	0	1	74	44	1	43	32	49
ENSMUSG00000003868=Ruvbl2	protein_coding	145	43	134	18	197	30	22	0	191	0	409	176	4	19	1	14	7	5	0	3	2	1	35	4	26	4	3	5	98	32	3	0	4	1	48	4	1	190	42	93	26	1	2	13	54	0	44	193
ENSMUSG00000003872=Lin7b	protein_coding	0	0	0	0	0	0	0	0	0	0	238	0	0	0	0	0	0	0	0	0	0	0	0	0	0	246	0	0	0	0	0	0	0	0	0	0	0	0	0	0	0	0	1	0	0	0	0	9
ENSMUSG00000003873=Bax	protein_coding	133	212	228	143	85	104	136	80	264	101	294	576	340	94	64	432	19	242	572	126	210	159	163	123	153	195	65	24	10	83	14	57	499	15	11	5	31	90	203	147	60	125	220	204	237	119	17	58
ENSMUSG00000003882=Il7r	protein_coding	0	0	0	0	0	0	0	0	0	0	0	0	0	0	0	0	0	0	0	1	0	0	1	0	0	1	0	0	1	0	0	0	0	0	0	0	1	0	0	0	0	0	0	0	0	0	0	0
ENSMUSG00000003923=Tfam	protein_coding	0	79	1	1	0	0	0	2	0	0	0	1	10	150	2	0	308	1	79	0	0	9	29	1	134	497	1	0	9	0	0	127	0	0	0	0	2	0	9	0	0	0	3	20	0	6	152	7
ENSMUSG00000003929=Zfp81	protein_coding	0	3	0	0	0	36	0	0	0	0	0	0	0	0	0	0	0	0	0	0	1	0	0	0	1	0	0	0	7	0	0	0	1	0	4	0	0	0	0	0	0	2	0	0	0	0	0	0
ENSMUSG00000003934=Efnb3	protein_coding	0	0	0	0	0	0	0	0	0	0	0	0	0	0	0	0	0	0	0	0	0	0	0	0	0	0	0	0	211	0	0	0	0	0	0	1	0	1	0	0	0	0	0	0	0	0	0	0
ENSMUSG00000003948=Mmd	protein_coding	0	0	0	0	0	2	0	0	0	0	0	0	0	0	0	0	0	0	0	0	0	0	1	0	0	3	0	0	2	0	0	0	1	2	0	0	1	0	0	0	96	0	20	0	1	25	0	0
ENSMUSG00000003949=Hlf	protein_coding	0	0	0	0	0	0	0	0	0	0	0	0	0	1	0	0	0	0	0	0	0	0	0	0	0	0	0	0	0	0	0	0	0	0	1	1	1	0	0	0	0	0	0	0	21	0	0	0
ENSMUSG00000003955=Fam162a	protein_coding	12	2	14	54	32	0	3	4	126	82	302	210	1	143	166	0	1	6	1	3	3	60	48	33	9	104	36	46	7	34	13	25	18	0	115	3	0	78	80	6	24	0	163	6	52	24	163	9
ENSMUSG00000003970=Rpl8	protein_coding	1397	1141	961	982	878	698	1862	957	879	1422	421	2869	984	1241	599	1371	763	228	1120	1509	4371	667	2706	805	1576	2228	1486	1114	1715	1582	1557	820	1433	179	1100	69	1706	1823	1095	1258	2017	1334	1819	1908	3209	1334	1402	757
ENSMUSG00000003974=Grm3	protein_coding	0	0	0	0	0	0	0	0	0	0	0	0	0	0	3	0	0	13	0	1	2	1	3	0	0	0	1	0	0	0	1	0	0	0	3	2	4	0	0	2	0	0	1	0	0	1	0	0
ENSMUSG00000003992=Ssbp2	protein_coding	0	0	29	0	2	91	1	0	3	0	2	2	0	29	0	4	1	11	2	3	2	0	0	1	0	1	0	1	173	1	36	1	3	0	2	1	0	1	0	1	4	0	2	1	1	4	1	1
ENSMUSG00000004018=Fancl	protein_coding	1	0	0	2	170	0	0	66	0	0	10	0	201	18	0	2	0	0	0	1	3	0	1	80	1	62	0	60	3	2	1106	0	1	1	7	0	1	11	12	0	0	46	261	12	0	4	10	0
ENSMUSG00000004031=Brinp2	protein_coding	0	0	1	0	0	0	0	0	0	0	0	0	0	0	1	0	0	0	0	0	0	0	1	0	0	0	0	0	2	0	0	0	0	0	0	0	2	0	2	0	0	0	0	0	0	0	1	0
ENSMUSG00000004032=Gstm5	protein_coding	101	1	76	0	97	3	0	37	0	0	1	0	29	150	1	10	0	5	1	32	1573	0	4	0	4	33	6	3	177	1	53	0	187	0	180	1	0	1	192	0	63	279	338	112	69	0	307	8
ENSMUSG00000004035=Gstm7	protein_coding	1	0	0	0	0	0	0	0	10	0	0	0	0	0	0	0	0	0	0	0	91	0	0	0	0	0	0	0	0	0	0	0	0	0	0	0	0	0	0	0	0	0	0	0	0	174	0	0
ENSMUSG00000004038=Gstm3	protein_coding	0	0	0	1	0	0	8	0	0	1	0	0	0	0	2	0	0	0	0	0	0	0	0	0	0	0	0	0	0	0	0	0	0	0	0	0	0	0	0	0	0	0	0	0	0	0	0	0
ENSMUSG00000004040=Stat3	protein_coding	29	48	0	1	61	0	0	0	15	0	1	0	0	0	135	0	0	1	119	0	10	1	61	1	1	1	20	0	7	0	0	0	0	1	0	0	1	0	1	1	1	0	2	75	0	116	4	3
ENSMUSG00000004043=Stat5a	protein_coding	69	0	0	5	0	0	4	26	0	0	0	12	287	4	18	1	0	5	0	56	0	0	65	131	207	2	0	0	0	1	0	0	1	0	6	1	2	2	0	0	5	1	0	0	0	0	0	0
ENSMUSG00000004044=Ptrf	protein_coding	0	13	0	0	0	0	1	0	0	0	0	0	0	0	0	0	0	1	111	0	0	0	1	0	0	0	0	0	53	0	0	0	0	0	2	0	0	0	0	0	0	0	0	0	0	0	0	0
ENSMUSG00000004054=Map3k11	protein_coding	0	11	34	0	0	0	0	46	0	0	0	0	0	0	1	0	8	0	4	0	0	0	0	0	0	0	0	0	0	0	0	0	0	0	0	0	0	0	0	0	46	8	0	3	0	0	0	0
ENSMUSG00000004056=Akt2	protein_coding	6	85	7	0	70	0	2	35	1	0	0	0	158	0	8	1	0	0	0	106	48	3	14	0	2	7	71	0	0	0	172	12	223	1	1	0	1	232	85	0	0	0	0	15	0	2	257	1
ENSMUSG00000004069=Dnaja3	protein_coding	298	159	8	0	3	0	1	43	11	0	0	214	281	235	5	831	1	3	320	80	1	0	2	0	1	4	181	1	1	1	0	69	0	0	138	10	0	1	14	0	1	18	24	0	292	106	0	0
ENSMUSG00000004070=Hmox2	protein_coding	24	0	185	36	26	130	18	36	1	28	118	0	30	0	1	4	0	29	164	204	9	2	382	6	1	15	189	28	6	0	7	0	69	16	7	0	1	4	74	0	12	1	165	173	147	3	34	8
ENSMUSG00000004071=Cdip1	protein_coding	137	60	144	8	10	145	16	233	1313	9	62	0	0	5	1	7	1	12	95	369	49	475	603	0	19	237	360	3	35	0	5	1	274	317	156	9	6	7	14	256	179	3	206	90	34	1	69	54
ENSMUSG00000004085=Zak	protein_coding	2	8	0	0	13	1	0	0	0	0	6	0	334	99	0	1	0	0	0	180	2	1	1	0	0	7	12	11	0	0	0	0	1	1	0	0	1	2	68	1	1	0	0	0	2	9	0	196
ENSMUSG00000004096=Cwc15	protein_coding	68	19	8	56	56	32	0	91	3	37	1	0	0	23	0	22	75	0	43	1	0	17	531	0	229	0	24	31	0	143	0	0	43	0	420	7	34	3	105	0	11	48	0	33	1	291	187	0
ENSMUSG00000004098=Col5a3	protein_coding	0	0	0	0	0	0	0	0	0	0	0	0	0	0	0	0	0	0	0	0	0	0	0	0	0	0	0	0	0	0	0	0	0	0	1	0	0	0	0	0	0	0	0	0	0	0	0	0
ENSMUSG00000004099=Dnmt1	protein_coding	17	116	17	83	14	61	0	11	33	0	0	130	2	0	104	8	0	32	62	74	0	0	1	0	20	0	83	366	22	0	2	3	4	66	4	0	3	55	5	0	13	0	69	8	0	229	108	9
ENSMUSG00000004100=Ppan	protein_coding	0	46	7	93	170	2	1	0	579	0	262	6	24	0	0	672	4	2	116	167	0	22	0	0	48	4	1	117	60	12	329	9	13	0	104	5	0	16	19	206	18	10	77	7	0	112	17	1
ENSMUSG00000004105=Angptl2	protein_coding	0	0	48	0	0	0	0	2	0	0	0	0	0	85	0	0	0	0	0	0	0	0	3	0	0	0	61	49	0	0	0	0	0	0	2	0	0	0	0	0	0	0	1	0	0	0	0	0
ENSMUSG00000004110=Cacna1e	protein_coding	0	0	0	0	0	1	0	1	1	2	0	0	3	0	0	1	1	1	0	1	2	0	1	0	0	3	0	1	2	2	1	0	2	0	3	2	10	0	1	1	0	2	0	0	0	1	3	2
ENSMUSG00000004113=Cacna1b	protein_coding	0	0	0	0	0	0	0	0	0	0	0	1	1	0	3	1	0	1	0	0	0	0	1	0	0	0	0	1	0	0	1	0	1	0	0	0	2	0	0	0	0	0	2	0	0	0	0	0
ENSMUSG00000004127=Trmt10a	protein_coding	27	1	0	0	0	0	0	3	8	0	0	0	0	13	0	0	38	0	0	4	0	0	0	64	0	0	0	3	0	110	2	81	0	0	0	0	32	0	26	0	0	0	10	3	0	0	0	2
ENSMUSG00000004151=Etv1	protein_coding	0	0	0	0	0	0	0	0	0	0	1	0	0	0	0	1	0	0	0	0	1	1	1	0	62	1	0	0	4	1	1	0	0	1	1	25	0	0	0	0	0	0	0	0	0	0	1	1
ENSMUSG00000004187=Kifc2	protein_coding	0	0	0	4	0	0	0	0	0	0	0	0	0	0	0	0	0	0	0	0	1	0	0	0	0	0	0	0	0	0	0	0	0	0	0	1	1	0	0	0	0	0	0	0	0	0	0	0
ENSMUSG00000004207=Psap	protein_coding	29	10	7	6	19	151	42	2	3	6	19	0	0	8	2	19	0	921	4	108	0	0	1	134	14	12	7	12	0	9	11	2	78	0	3	1	0	12	48	0	6	1	1	273	133	1	0	4
ENSMUSG00000004221=Ikbkg	protein_coding	86	7	36	7	0	15	9	25	0	1	2	288	47	40	10	1	0	27	0	41	0	0	1	94	216	1	11	4	215	3	1	30	114	0	81	5	1	0	12	138	39	1	34	147	252	36	12	1
ENSMUSG00000004231=Pax2	protein_coding	0	0	0	0	0	0	0	0	0	0	0	0	0	0	1	0	0	0	0	1	0	5	3	0	0	1	0	0	0	0	0	0	0	1	0	0	2	0	0	0	0	1	0	0	0	0	3	1
ENSMUSG00000004233=Wars2	protein_coding	0	5	1	34	4	1	0	0	0	3	8	0	0	0	0	0	0	96	0	0	0	1	0	0	0	0	5	32	1	0	0	1	18	0	0	0	0	2	0	0	0	0	0	0	0	1	2	0
ENSMUSG00000004263=Atn1	protein_coding	10	223	63	49	18	89	170	60	200	418	56	27	53	33	78	92	100	2	13	216	80	230	92	277	40	47	230	17	50	50	1	59	236	8	180	2	2	54	39	1	46	1	175	38	532	160	223	8
ENSMUSG00000004264=Phb2	protein_coding	72	101	52	128	46	50	414	110	299	53	187	17	25	1	3	0	6	31	102	0	23	42	61	92	269	23	289	19	3	2	35	22	501	19	306	5	26	281	179	27	5	4	69	17	167	43	147	31
ENSMUSG00000004266=Ptpn6	protein_coding	0	0	0	0	0	0	1	0	0	0	0	0	0	0	0	0	0	0	0	0	0	0	0	0	0	0	0	0	0	0	0	0	0	0	0	0	0	0	0	0	0	0	0	0	0	51	0	0
ENSMUSG00000004267=Eno2	protein_coding	0	0	0	0	0	0	0	0	0	0	0	0	0	0	0	0	0	0	0	5	0	0	0	1	0	1	0	0	0	0	0	0	0	0	0	0	1	0	1	0	0	0	0	0	0	0	0	0
ENSMUSG00000004268=Emg1	protein_coding	27	80	33	100	69	32	32	0	0	4	572	0	0	0	635	533	239	0	0	255	1339	437	1	174	3	858	0	301	443	0	347	291	653	437	203	8	8	4	76	316	80	1	224	35	158	0	3	2
ENSMUSG00000004270=Lpcat3	protein_coding	46	36	154	5	0	14	0	76	1	0	41	0	575	223	0	0	14	226	0	63	566	36	0	124	19	1	16	0	11	0	84	98	1	1	93	5	65	0	50	1	0	11	64	20	8	0	293	1
ENSMUSG00000004285=Atp6v1f	protein_coding	62	0	43	37	45	0	248	0	94	1	0	1	1	0	3	63	0	17	483	8	1	0	3	1	3	1	10	13	18	0	0	0	2	0	93	4	1	150	40	0	0	0	53	236	148	66	329	0
ENSMUSG00000004296=Il12b	protein_coding	0	0	0	0	0	0	0	0	0	0	0	0	0	0	0	0	0	0	0	0	0	0	0	0	0	0	0	0	0	0	0	0	0	0	0	0	1	0	0	0	0	0	0	0	0	0	0	0
ENSMUSG00000004317=Clcn5	protein_coding	0	40	4	0	0	0	0	0	0	1	1	77	0	0	2	1	0	1	17	0	1	1	0	1	49	0	0	0	4	0	0	0	0	1	1	5	2	0	1	3	1	0	1	36	0	1	5	0
ENSMUSG00000004319=Clcn3	protein_coding	6	49	0	0	37	103	0	140	0	0	0	335	1	0	0	0	55	0	7	2	541	1	0	0	0	0	11	110	177	0	0	0	0	0	0	3	0	3	0	1	5	0	127	0	99	0	153	1
ENSMUSG00000004328=Hif3a	protein_coding	0	0	0	1	0	0	0	0	0	0	0	3	0	0	0	0	0	0	0	0	0	0	0	2	2	0	0	0	0	0	0	0	0	0	0	0	1	0	0	0	0	0	0	0	0	0	1	0
ENSMUSG00000004341=Gpx6	protein_coding	0	0	0	0	0	0	0	0	0	0	0	0	0	0	0	0	0	0	0	0	0	0	0	0	0	0	0	0	0	0	0	0	0	0	0	0	0	0	0	0	0	0	0	0	2	0	0	0
ENSMUSG00000004344=Gpx5	protein_coding	0	0	0	0	0	0	0	0	0	0	0	0	0	0	0	0	0	0	0	0	0	0	0	0	0	0	0	0	0	0	0	0	0	0	0	0	0	0	0	0	0	0	0	0	0	0	0	0
ENSMUSG00000004347=Pde1c	protein_coding	1	0	0	0	26	2	0	0	1	0	0	0	1	2	1	0	0	0	0	1	0	0	2	0	3	0	0	0	0	0	0	0	0	0	3	5	0	1	0	1	0	0	3	0	0	3	0	0
ENSMUSG00000004356=Utp20	protein_coding	0	2	38	0	54	1	98	0	1	0	2	0	0	16	3	0	16	0	49	110	1	1	13	162	25	3	131	15	318	0	0	10	0	1	40	3	0	109	0	0	3	0	1	0	0	186	0	1
ENSMUSG00000004359=Spic	protein_coding	1	1	0	0	0	1	1	5	2	0	2	7	0	2	4	6	0	1	1	0	1	4	12	1	0	6	0	0	3	0	0	1	2	1	9	0	0	2	2	0	0	3	5	2	5	4	0	0
ENSMUSG00000004360=9330159F19Rik	protein_coding	0	0	0	0	0	0	0	0	0	2	0	0	0	1	1	0	0	0	0	0	0	0	0	0	0	0	0	0	0	0	0	0	0	0	0	0	0	1	0	0	0	0	0	0	0	0	0	0
ENSMUSG00000004364=Cul3	protein_coding	31	0	1	8	18	0	1	25	53	0	270	18	9	7	32	0	0	770	2	26	3	673	0	4	60	73	7	158	88	9	1	0	28	0	127	1	0	4	4	0	28	14	4	100	15	0	5	46
ENSMUSG00000004366=Sst	protein_coding	0	0	0	0	0	0	0	0	0	0	0	0	0	0	0	0	0	0	0	0	0	0	0	0	0	0	0	0	0	0	0	0	0	0	0	0	0	0	0	0	0	0	0	0	0	0	0	0
ENSMUSG00000004371=Il11	protein_coding	0	0	0	0	0	0	0	0	0	0	0	0	0	0	0	0	0	0	0	0	0	0	0	0	0	0	0	0	0	0	0	0	0	0	0	0	0	0	0	0	0	0	0	0	0	0	0	0
ENSMUSG00000004383=Large	protein_coding	176	123	1	21	41	155	12	103	19	2	0	1	240	148	2	1	1	8	0	470	1	69	8	39	42	27	98	6	325	618	64	143	3	18	431	36	49	18	410	10	0	41	1	82	2	1	47	148
ENSMUSG00000004393=Ddx56	protein_coding	230	0	0	0	50	0	0	55	270	0	0	0	88	0	8	0	1	0	0	189	1	177	127	0	82	666	66	3	0	16	0	0	0	0	65	3	0	0	0	16	17	1	2	175	0	0	13	326
ENSMUSG00000004394=Tmed4	protein_coding	9	10	0	5	0	15	3	5	0	1	0	4	0	74	0	0	6	3	0	0	0	1	486	0	2	0	162	0	0	3	1	0	0	0	0	0	0	2	0	0	6	1	0	0	1	0	0	4
ENSMUSG00000004415=Col26a1	protein_coding	0	0	1	1	1	3	1	0	0	0	0	0	0	0	1	0	0	0	0	1	2	0	2	0	1	0	1	0	1	1	0	0	0	1	0	1	0	0	0	0	1	0	1	0	3	1	2	1
ENSMUSG00000004446=Bid	protein_coding	85	5	5	0	7	0	31	79	169	1	0	0	9	0	0	1	0	5	0	0	2	0	65	0	88	0	0	7	0	0	0	0	0	0	0	9	0	30	0	0	51	840	11	0	0	0	51	1
ENSMUSG00000004451=Ralb	protein_coding	0	6	1	0	0	0	16	0	0	0	1	0	0	0	1	16	0	0	0	0	0	253	2	1	0	3	0	0	0	11	0	0	5	172	0	0	1	85	0	1	1	0	1	0	0	0	3	0
ENSMUSG00000004455=Ppp1cc	protein_coding	191	110	58	277	34	0	172	153	533	400	0	19	0	109	8	11	24	115	64	79	2	0	723	277	180	268	112	302	361	10	3	220	472	0	134	2	5	606	131	320	0	2	210	469	104	212	330	17
ENSMUSG00000004460=Dnajb11	protein_coding	201	51	49	10	0	78	63	58	425	0	177	76	157	101	4	2	3	245	565	66	761	2	5	9	79	43	102	1	32	29	21	0	312	8	0	6	0	452	9	129	339	2	395	0	0	18	0	0
ENSMUSG00000004462=Tbccd1	protein_coding	26	9	4	0	26	0	0	0	0	0	0	0	0	0	0	0	0	0	0	0	1	1	1	0	0	1	1	0	2	0	15	0	0	0	1	1	1	0	1	2	0	0	16	0	2	1	0	11
ENSMUSG00000004473=Clec11a	protein_coding	1	0	0	0	0	0	0	0	0	0	0	0	0	0	0	0	0	0	0	1	0	0	0	0	1	4	3	0	2	0	0	0	0	0	2	0	0	0	0	0	0	0	0	1	1	0	0	0
ENSMUSG00000004500=Zfp324	protein_coding	0	0	0	22	0	0	1	0	0	0	0	0	0	0	0	0	0	0	0	0	0	0	0	1	0	0	1	0	0	0	0	0	6	0	0	0	0	0	0	0	1	0	0	0	0	0	0	0
ENSMUSG00000004508=Gab2	protein_coding	127	479	138	246	322	413	0	8	176	3	1	14	14	175	175	0	14	8	145	80	33	1	15	0	42	350	11	68	136	0	2069	479	467	230	394	115	105	242	172	275	2	4	121	272	460	4	58	225
ENSMUSG00000004530=Coro1c	protein_coding	8	77	0	0	65	2	2	138	0	0	0	73	0	1	2	0	0	0	0	0	105	4	0	0	1	1	2	0	1	20	0	0	0	0	0	0	1	4	4	26	10	2	0	26	0	31	185	0
ENSMUSG00000004535=Tax1bp1	protein_coding	79	7	60	165	20	0	134	50	0	20	70	0	58	67	10	512	100	15	340	14	1	210	3	2	84	172	69	0	0	55	145	483	28	5	66	4	16	326	109	346	4	2	16	8	136	351	12	0
ENSMUSG00000004540=Psg17	protein_coding	0	0	0	0	0	0	0	0	0	0	0	0	0	0	0	0	0	0	0	0	0	0	1	0	0	0	0	0	0	0	0	0	0	0	0	0	0	0	0	0	0	0	0	0	0	0	0	0
ENSMUSG00000004542=Psg19	protein_coding	0	0	0	0	0	0	0	0	0	0	0	0	0	0	0	0	0	0	0	0	3	0	0	0	0	0	1	0	0	0	1	0	0	0	0	0	0	0	0	0	0	0	0	0	0	0	0	0
ENSMUSG00000004552=Ctse	protein_coding	0	0	0	0	0	0	0	0	0	0	0	0	0	0	0	0	0	0	0	0	0	1	0	0	0	0	0	0	0	0	0	0	0	0	0	0	1	0	0	1	0	0	0	0	0	0	0	0
ENSMUSG00000004558=Ndrg2	protein_coding	23	256	14	5	3	6	0	0	1	0	0	7	0	0	385	0	0	1	0	0	0	0	0	48	2	0	0	0	45	0	0	0	0	0	0	0	0	3	12	0	0	0	66	114	0	0	13	0
ENSMUSG00000004561=Mettl17	protein_coding	25	83	7	0	22	0	0	11	0	0	0	1	0	0	0	0	0	1	0	0	1	0	0	0	0	0	0	20	2	0	0	0	0	0	0	0	0	0	17	0	0	0	65	0	162	0	100	0
ENSMUSG00000004562=Arhgef40	protein_coding	0	4	0	0	0	2	0	0	0	2	0	0	0	0	0	0	0	3	0	0	0	0	0	94	0	0	0	0	0	2	0	0	0	0	0	0	0	0	0	0	0	0	0	0	0	0	0	2
ENSMUSG00000004565=Pnpla6	protein_coding	0	62	0	37	67	0	14	0	0	0	0	0	0	0	0	0	0	0	12	0	1	0	1	16	0	4	1	0	1	0	0	0	0	0	1	0	3	0	0	0	0	0	0	252	0	1	0	0
ENSMUSG00000004567=Mcoln1	protein_coding	0	0	0	0	0	0	0	0	0	0	2	0	0	0	0	0	0	0	0	0	2	0	0	0	1	0	0	0	0	0	386	9	0	0	0	1	1	0	1	0	0	0	0	0	0	0	0	4
ENSMUSG00000004568=Arhgef18	protein_coding	0	0	2	0	59	0	0	1	17	1	7	0	2	0	0	0	0	1	0	0	0	0	4	0	3	0	3	5	1	0	0	0	0	0	13	1	0	1	57	0	16	56	0	12	0	1	38	0
ENSMUSG00000004591=Pkn2	protein_coding	16	62	13	74	143	0	11	17	19	0	0	12	0	0	0	25	0	14	34	12	1	0	19	11	19	2	0	5	9	18	0	4	15	0	22	0	4	7	28	2	21	1	72	95	109	22	154	17
ENSMUSG00000004609=Cd33	protein_coding	0	0	0	0	0	1	0	0	0	0	0	0	0	0	0	0	0	0	0	0	0	0	0	0	0	0	0	0	0	0	0	0	0	0	0	9	0	0	0	0	0	0	0	0	0	0	0	0
ENSMUSG00000004610=Etfb	protein_coding	120	1	0	0	18	0	251	221	0	353	6	0	102	116	23	236	0	10	0	1	0	0	390	82	65	3	75	21	2	8	10	16	17	134	1	0	3	144	0	5	129	69	271	233	0	1	168	0
ENSMUSG00000004612=Nkg7	protein_coding	0	0	0	0	0	0	0	0	0	0	0	0	0	0	0	0	0	0	0	0	0	0	0	0	0	0	0	0	0	0	0	0	0	0	0	0	0	0	0	0	0	0	0	0	0	1	0	0
ENSMUSG00000004626=Stxbp2	protein_coding	3	37	62	0	0	0	0	8	0	0	0	0	1	316	0	0	0	2	0	8	74	0	24	1	57	302	7	37	22	0	98	0	0	292	0	0	6	0	13	363	21	0	23	342	0	0	0	21
ENSMUSG00000004630=Pcp2	protein_coding	0	0	0	0	0	0	0	0	0	0	0	0	0	0	0	0	0	0	0	0	0	0	0	0	0	0	0	0	0	0	0	0	0	56	0	0	0	0	0	0	0	0	0	0	0	0	0	0
ENSMUSG00000004631=Sgce	protein_coding	0	0	0	0	0	0	0	72	2	0	0	2	129	102	1	0	0	0	0	87	1	0	2	1	0	277	78	1	2	1	0	0	96	1	1	80	0	2	131	485	631	2	0	0	44	0	0	3
ENSMUSG00000004633=Chn2	protein_coding	223	63	19	343	88	15	141	143	1126	8	21	43	68	12	4	55	34	341	174	36	1333	7	30	71	165	306	38	14	328	21	28	18	172	7	347	11	18	200	202	22	3	18	139	136	52	27	9	27
ENSMUSG00000004637=Wwox	protein_coding	86	319	1	22	34	93	97	63	128	1	138	63	11	26	5	26	145	5	0	98	415	406	7	65	54	271	39	7	84	6	8	53	2	25	64	17	4	119	82	265	2	0	3	11	90	1	268	1
ENSMUSG00000004642=Slbp	protein_coding	2	3	87	3	5	103	0	0	375	0	3	0	2	0	10	13	5	10	0	0	0	1	13	349	191	27	190	41	18	4	0	1	9	0	1	1	0	0	17	558	2	4	100	25	1	19	31	1128
ENSMUSG00000004651=Tyr	protein_coding	21	3	1	1	13	0	1	1	0	0	0	0	2	1	0	0	4	0	0	0	5	12	0	0	3	25	6	17	0	0	10	20	4	0	0	1	8	0	17	0	0	3	3	13	0	1	4	0
ENSMUSG00000004654=Ghrhr	protein_coding	0	0	0	0	0	0	0	0	0	0	0	0	0	0	0	0	0	0	0	0	0	0	0	0	0	0	0	0	0	0	0	0	0	0	0	0	0	0	0	0	0	0	0	0	0	0	0	0
ENSMUSG00000004655=Aqp1	protein_coding	0	0	0	0	0	0	0	0	0	0	0	0	0	0	0	0	0	0	0	0	0	0	0	0	0	0	0	0	0	0	0	0	0	0	0	0	0	0	0	0	0	0	0	0	0	0	0	0
ENSMUSG00000004661=Arid3b	protein_coding	0	0	0	0	0	0	0	0	1	0	0	0	0	0	0	0	0	0	0	0	0	0	0	0	0	0	6	0	0	272	0	0	0	0	0	0	0	0	0	0	26	1	0	33	0	0	0	0
ENSMUSG00000004665=Cnn2	protein_coding	0	29	0	0	0	0	0	0	0	0	0	0	0	0	5	0	0	0	0	0	0	0	0	0	0	2	0	0	0	0	0	0	0	0	0	1	0	0	0	0	0	0	0	0	0	0	0	0
ENSMUSG00000004667=Polr2e	protein_coding	103	0	2	247	117	256	9	0	0	0	2	14	23	28	1	2	43	0	19	322	1	0	67	0	18	12	376	207	263	786	0	145	265	0	154	10	32	308	0	0	363	1	208	194	130	2	0	326
ENSMUSG00000004668=Abca13	protein_coding	1	1	0	0	1	1	0	5	2	1	2	4	0	3	1	11	3	0	2	1	27	0	12	1	1	2	6	0	2	2	0	0	7	6	4	5	9	0	2	4	0	3	3	4	7	17	1	2
ENSMUSG00000004677=Myo9b	protein_coding	73	47	23	2	51	0	3	39	136	0	0	0	0	2	1	1	1	10	0	11	0	0	1	1	0	170	1	104	37	15	8	2	103	1	30	1	2	0	118	0	173	2	14	27	3	168	1	9
ENSMUSG00000004698=Hdac9	protein_coding	1	0	0	0	0	0	0	0	0	0	1	0	0	0	6	1	0	0	0	0	5	1	4	1	0	2	1	0	3	0	0	1	1	1	3	3	5	0	1	0	0	0	0	0	0	0	0	1
ENSMUSG00000004707=Ly9	protein_coding	0	0	0	0	0	0	0	0	0	0	0	0	0	0	0	0	0	0	0	0	0	0	0	0	0	0	0	0	0	0	0	0	0	0	0	0	0	0	0	0	0	0	0	0	0	0	0	0
ENSMUSG00000004709=Cd244	protein_coding	0	0	0	0	0	0	0	0	0	0	0	0	0	0	0	0	0	0	0	1	0	0	0	0	0	0	0	0	0	0	0	0	0	0	0	0	0	1	0	0	0	0	0	0	0	0	0	0
ENSMUSG00000004730=Adgre1	protein_coding	0	57	0	0	0	1	0	0	0	0	0	2	1	1	2	1	1	4	1	0	1	0	2	0	0	0	0	0	0	0	0	1	0	0	0	3	0	0	0	6	0	0	0	1	0	0	1	0
ENSMUSG00000004748=Mtfp1	protein_coding	0	56	0	0	0	0	0	70	0	1	0	2	0	0	0	0	2	0	0	0	0	133	0	0	0	0	0	0	1	0	0	0	0	0	0	0	0	0	0	0	1	0	1	0	0	28	0	3
ENSMUSG00000004768=Rab23	protein_coding	0	0	62	2	4	0	6	0	1	0	0	0	0	0	0	1	0	0	0	0	0	1	1	0	0	0	2	0	0	49	0	0	108	0	1	0	0	0	2	0	0	0	2	1	3	0	76	0
ENSMUSG00000004771=Rab11a	protein_coding	0	37	69	277	19	80	88	16	0	4	0	0	0	64	1	0	9	7	2	0	13	0	2	109	162	1	0	79	2	0	0	0	31	569	3	0	9	0	78	667	142	0	1	146	2	29	5	21
ENSMUSG00000004788=Eif2b2	protein_coding	11	72	0	25	0	5	0	0	0	0	0	1	220	0	667	0	0	689	0	1	1	363	25	0	0	0	36	219	81	0	0	0	26	0	39	2	0	283	44	0	0	2	7	0	292	12	0	2
ENSMUSG00000004789=Dlst	protein_coding	195	140	88	0	159	107	18	51	357	213	10	0	0	157	10	31	213	832	231	6	0	226	425	24	44	3	218	100	50	2	0	0	208	16	7	1	49	125	87	2	0	4	0	68	124	101	1	27
ENSMUSG00000004791=Pgf	protein_coding	0	0	0	0	0	0	0	0	0	0	0	0	0	0	0	0	1	0	0	0	0	0	0	0	0	0	0	1	0	0	0	0	0	0	1	0	1	1	0	1	1	0	0	1	0	0	0	0
ENSMUSG00000004798=Ulk2	protein_coding	0	6	5	116	13	1	1	0	0	67	0	1	10	0	39	9	5	0	81	81	25	2	18	10	0	0	0	2	2	0	446	1	252	2	314	5	3	5	13	3	7	1	70	2	58	1	1	48
ENSMUSG00000004814=Ccl24	protein_coding	0	0	0	0	0	0	1	0	0	0	0	0	0	0	0	0	0	0	0	0	1	0	0	0	0	0	2	0	0	0	0	0	0	0	0	0	1	0	0	0	0	0	0	0	1	0	0	0
ENSMUSG00000004815=Dgkq	protein_coding	6	0	0	0	23	0	0	0	0	0	0	0	60	0	1	0	0	0	8	91	0	0	0	0	0	1	0	0	0	0	0	0	0	0	2	0	0	0	0	0	0	0	0	0	0	0	35	0
ENSMUSG00000004821=Tmed11	protein_coding	0	0	0	0	0	0	0	0	0	0	0	0	0	0	0	0	0	0	0	0	0	0	0	0	0	0	0	0	0	0	0	0	0	0	0	0	0	10	0	0	0	0	0	0	0	0	0	0
ENSMUSG00000004837=Grap	protein_coding	0	0	0	0	0	0	0	0	0	0	0	0	0	0	0	0	0	0	0	0	0	0	0	0	0	0	0	0	0	0	0	0	0	0	0	0	0	0	0	0	0	0	0	0	0	0	0	0
ENSMUSG00000004842=Pou1f1	protein_coding	0	0	0	0	0	0	0	0	0	0	0	0	0	0	0	0	0	0	0	0	0	0	1	0	0	0	0	0	0	0	0	0	0	0	0	0	0	0	0	0	0	0	0	0	0	0	0	0
ENSMUSG00000004843=Chmp2b	protein_coding	0	0	0	0	0	0	0	13	5	0	2	0	0	6	0	0	0	0	0	0	0	96	14	1	26	0	0	0	12	0	0	0	0	0	2	0	1	6	0	2	0	0	0	1	0	0	0	0
ENSMUSG00000004846=Plod3	protein_coding	285	14	118	29	1	2	4	192	0	16	34	0	2	0	0	0	1	1	5	1	0	640	44	241	84	3	26	1	2	3	0	229	0	29	0	1	13	14	39	0	0	2	1	38	0	32	0	1
ENSMUSG00000004849=Ap1s1	protein_coding	44	1	116	3	0	20	0	0	14	0	4	268	0	0	7	0	0	0	0	0	40	27	0	2	56	1	42	66	0	0	0	0	0	2	132	2	1	0	1	0	72	0	0	0	72	0	241	6
ENSMUSG00000004864=Mapk13	protein_coding	14	4	67	0	3	0	0	0	0	0	0	0	0	0	0	0	0	0	0	0	0	0	0	0	0	0	0	0	1	0	0	0	0	61	0	0	1	1	0	0	0	2	0	0	0	0	0	0
ENSMUSG00000004865=Srpk1	protein_coding	50	102	39	105	95	145	12	47	11	0	0	0	412	103	1	23	90	1243	240	54	1073	123	63	76	6	308	33	299	269	1	105	117	38	259	21	0	9	193	68	2	45	1	61	267	15	16	4	87
ENSMUSG00000004872=Pax3	protein_coding	0	0	0	0	0	0	0	0	0	0	0	0	0	0	1	0	0	0	0	0	0	0	0	0	0	1	0	0	0	0	0	0	1	1	0	1	2	0	0	1	0	0	0	0	0	0	0	0
ENSMUSG00000004880=Lbr	protein_coding	49	86	25	0	1	0	9	0	0	0	0	0	0	0	310	0	11	4	0	0	0	0	0	14	18	0	0	179	35	82	0	1	0	530	0	0	4	2	3	43	22	1	198	2	67	22	8	1
ENSMUSG00000004885=Crabp2	protein_coding	52	0	1	0	1	0	0	0	0	564	186	27	0	1	346	1	1	145	0	0	0	52	1	193	1	3	0	0	14	0	0	0	0	2	0	0	0	0	4	0	22	0	1	1	0	174	183	1
ENSMUSG00000004891=Nes	protein_coding	0	0	0	0	0	0	0	0	0	0	0	0	0	0	0	0	0	0	0	0	0	0	1	0	0	0	0	0	0	0	0	0	0	0	0	0	0	0	0	0	0	0	0	0	0	0	0	0
ENSMUSG00000004892=Bcan	protein_coding	0	0	0	0	0	0	0	0	0	0	0	0	0	0	0	0	0	0	0	0	0	0	0	0	0	1	0	0	0	0	0	0	0	0	0	0	0	0	0	0	0	0	0	0	0	0	0	0
ENSMUSG00000004894=Hapln2	protein_coding	0	0	0	0	0	0	0	0	0	0	0	0	0	0	0	0	3	0	0	2	0	0	8	1	0	0	0	0	0	0	0	0	0	0	0	0	0	0	0	0	0	0	0	0	0	0	0	0
ENSMUSG00000004895=Prcc	protein_coding	0	0	0	5	11	0	0	0	0	0	0	0	0	0	0	0	0	0	0	0	0	1	0	1	1	4	28	0	3	0	0	213	15	0	0	1	3	0	29	2	0	0	70	93	0	1	1	5
ENSMUSG00000004896=Rrnad1	protein_coding	14	0	3	1	5	61	0	2	2	0	3	0	0	34	4	102	0	8	21	22	0	91	0	1	1	14	303	4	2	0	14	1	0	0	185	10	0	83	22	557	0	38	9	0	0	0	0	3
ENSMUSG00000004897=Hdgf	protein_coding	445	139	40	126	203	156	237	35	393	92	3	0	1	82	33	935	24	131	38	679	12	0	13	24	2	120	262	11	242	47	151	243	315	231	165	27	3	324	299	11	168	43	288	127	326	132	128	304
ENSMUSG00000004902=Slc25a18	protein_coding	2	0	26	1	0	0	0	0	0	0	0	0	0	0	0	1	0	0	0	0	11	0	0	0	0	1	0	0	21	0	0	0	1	0	1	0	0	1	0	0	0	0	0	0	108	0	0	0
ENSMUSG00000004929=Thop1	protein_coding	4	45	7	0	0	0	59	29	0	0	0	3	0	0	0	0	0	0	0	0	0	0	26	6	0	27	200	53	0	3	0	0	80	0	0	38	36	0	8	10	98	0	0	4	36	1	1	39
ENSMUSG00000004931=Apba3	protein_coding	26	0	3	2	20	0	35	0	0	0	0	0	0	1	0	1	0	0	0	21	0	0	4	12	9	0	1	0	3	0	0	0	68	2	0	0	0	0	0	0	0	0	0	0	0	2	0	12
ENSMUSG00000004933=Matk	protein_coding	0	0	0	0	0	0	0	0	0	0	0	0	0	0	0	0	0	0	0	0	0	0	0	0	0	0	0	0	0	0	0	0	0	0	0	0	0	0	0	0	0	0	1	0	0	0	0	0
ENSMUSG00000004934=Pias4	protein_coding	1	0	23	0	0	0	18	0	0	9	0	5	0	2	0	0	0	0	0	0	0	0	1	35	2	4	0	24	52	0	163	1	0	47	2	0	2	0	0	65	0	0	0	1	0	0	2	0
ENSMUSG00000004936=Map2k1	protein_coding	110	87	67	230	4	25	209	66	347	62	406	1	50	170	1214	73	0	73	173	281	10	43	6	160	197	57	131	419	107	14	0	61	31	207	103	7	10	35	21	83	421	3	181	161	427	139	28	263
ENSMUSG00000004937=Sgta	protein_coding	79	93	88	4	9	45	90	0	118	2	2	9	268	69	0	29	137	278	59	258	9	355	0	1	14	26	117	133	6	0	5	0	33	1	6	0	0	1	53	6	0	120	136	129	75	56	0	44
ENSMUSG00000004939=Nmrk2	protein_coding	0	0	0	0	0	0	0	0	0	0	0	0	0	0	0	0	0	0	0	0	0	0	0	0	0	0	0	0	0	0	0	0	0	0	0	0	0	0	0	0	0	0	0	0	0	0	0	0
ENSMUSG00000004945=Tmem242	protein_coding	7	54	0	14	17	0	0	36	57	234	0	0	0	0	514	0	247	4	1	7	22	0	1	13	3	0	5	0	4	0	90	24	41	0	142	1	0	19	69	160	0	4	73	1	54	5	0	0
ENSMUSG00000004947=Dtx2	protein_coding	3	63	51	0	2	0	120	38	0	0	61	0	44	1	1183	230	1	348	0	0	0	0	4	0	0	0	8	50	0	125	0	0	1	0	98	0	9	0	1	0	0	0	5	0	0	239	6	1
ENSMUSG00000004948=Zp3	protein_coding	0	2	0	0	0	0	0	0	0	0	0	0	0	0	35	204	0	52	0	0	0	0	7	0	0	1	52	235	1	0	3	171	0	0	5	1	0	1	0	0	4	2	88	9	26	751	622	116
ENSMUSG00000004951=Hspb1	protein_coding	0	0	0	0	0	0	0	0	0	8	0	0	0	0	0	0	0	0	0	0	0	0	0	0	0	0	0	68	0	0	0	0	0	0	0	0	0	0	0	0	0	0	0	0	0	0	0	6
ENSMUSG00000004952=Rasa4	protein_coding	0	60	0	0	0	0	0	0	402	2	0	0	0	0	0	0	0	1	1	0	0	0	1	0	0	1	1	1	23	1	0	1	0	0	0	0	16	0	2	0	0	1	2	0	36	0	184	1
ENSMUSG00000004961=Syt5	protein_coding	0	0	0	0	1	0	0	0	0	0	0	0	0	0	3	0	0	1	0	1	0	0	1	0	0	0	0	0	0	0	0	0	0	0	0	0	0	0	0	0	0	0	0	0	0	0	1	1
ENSMUSG00000004980=Hnrnpa2b1	protein_coding	456	158	156	185	185	277	163	365	892	54	36	237	146	330	10	116	591	1	191	590	2006	654	16	90	252	386	533	1	132	40	248	17	616	65	804	18	175	39	334	33	1	59	108	307	545	623	172	24
ENSMUSG00000004988=Fxyd4	protein_coding	59	9	25	72	76	80	107	26	54	0	20	173	12	49	0	91	16	74	0	84	1	1	9	6	34	3	52	32	0	17	11	4	0	0	25	1	0	27	31	36	14	69	0	27	48	34	50	76
ENSMUSG00000004994=Ccdc130	protein_coding	0	0	0	0	0	0	0	37	0	11	0	0	7	1	1140	0	0	0	0	53	0	0	1	0	0	97	0	53	11	0	0	9	0	0	3	0	0	0	0	5	0	1	0	0	0	0	0	1
ENSMUSG00000004996=Mri1	protein_coding	0	0	0	0	28	0	0	0	0	0	0	0	0	0	0	1	0	0	171	70	1	15	0	5	0	0	0	0	61	0	0	0	0	8	5	0	1	0	0	1	0	0	1	3	1	0	0	0
ENSMUSG00000005034=Prkacb	protein_coding	0	98	18	1	70	15	0	1	15	0	1	0	0	0	0	0	1	0	0	0	0	0	0	223	14	74	18	0	1	0	9	71	1	1	8	2	4	8	23	1	0	1	0	40	0	0	13	10
ENSMUSG00000005043=Sgsh	protein_coding	0	0	0	0	0	0	0	0	0	0	0	0	45	1	0	0	0	0	0	3	0	0	0	0	0	0	0	0	0	0	1	0	88	0	0	0	0	0	0	0	0	0	0	66	0	0	0	0
ENSMUSG00000005045=Chd5	protein_coding	0	0	0	0	0	0	0	0	0	0	0	0	0	0	0	0	0	0	0	0	0	0	0	0	0	0	1	0	0	0	0	0	0	0	0	0	0	0	1	0	0	0	0	0	0	0	0	0
ENSMUSG00000005054=Cstb	protein_coding	0	4	8	0	0	0	0	31	11	3	0	0	0	43	0	5	0	4	0	33	8	0	7	27	0	0	13	27	9	0	0	0	49	0	0	1	0	5	72	0	0	0	0	34	74	37	0	0
ENSMUSG00000005057=Sh2b2	protein_coding	0	1	0	0	0	0	0	0	0	0	0	1	0	0	0	0	0	0	0	0	0	0	1	0	0	1	0	0	0	0	0	0	0	0	0	0	1	0	0	0	0	0	0	0	1	0	0	2
ENSMUSG00000005069=Pex5	protein_coding	0	0	0	0	0	0	0	0	0	0	0	0	0	0	0	0	0	0	0	155	0	0	0	0	0	4	9	0	20	0	0	1	0	61	0	0	0	0	149	5	0	0	0	1	0	1	0	42
ENSMUSG00000005078=Jkamp	protein_coding	29	85	0	289	12	87	0	16	8	35	143	0	1	0	1	540	145	0	0	234	11	0	4	0	10	10	17	13	7	0	40	604	14	0	6	24	679	29	10	27	0	1	1	49	6	123	0	1
ENSMUSG00000005087=Cd44	protein_coding	0	0	2	0	0	0	0	0	33	0	0	9	0	0	0	0	6	8	1	23	0	0	0	0	0	2	0	0	0	0	0	5	0	1	2	0	2	0	0	1	1	0	0	2	0	0	0	1
ENSMUSG00000005089=Slc1a2	protein_coding	0	0	0	0	0	0	0	2	0	0	0	0	0	1	0	0	0	0	0	3	0	0	5	1	1	1	0	1	0	0	0	0	0	2	0	1	2	0	0	0	0	0	0	0	0	0	0	1
ENSMUSG00000005102=Eif2ak4	protein_coding	0	32	2	0	0	11	31	0	5	0	0	4	0	0	1	1	1	197	0	126	1	0	8	1	3	0	4	0	1	242	0	0	0	0	0	0	2	13	0	0	0	0	0	0	1	0	8	0
ENSMUSG00000005103=Wdr1	protein_coding	12	4	111	0	126	0	148	12	22	0	0	0	0	0	2	21	0	6	0	115	3	0	18	0	0	9	114	2	13	0	0	0	25	0	0	0	0	122	0	101	0	2	0	11	4	0	0	3
ENSMUSG00000005107=Slc2a9	protein_coding	0	0	0	0	1	0	0	0	0	0	0	0	0	0	1	1	0	0	0	0	1	0	4	0	0	1	0	0	1	0	0	5	0	0	0	1	1	0	0	3	0	1	0	0	0	1	1	1
ENSMUSG00000005124=Wisp1	protein_coding	0	0	0	0	0	0	0	0	0	0	0	0	0	0	0	0	0	0	0	0	0	0	1	0	0	0	0	0	0	0	0	0	0	0	0	0	0	0	0	1	0	0	1	0	0	0	0	0
ENSMUSG00000005125=Ndrg1	protein_coding	0	0	0	0	0	0	0	0	0	0	0	0	0	0	0	0	0	0	0	0	0	1	0	0	0	0	0	0	0	0	0	0	0	0	0	0	0	0	0	0	0	0	0	0	0	0	0	0
ENSMUSG00000005131=4930550C14Rik	protein_coding	0	0	0	0	0	0	0	0	0	0	0	0	0	0	0	0	0	0	0	0	1	0	0	0	0	0	0	0	0	0	0	0	1	0	0	0	0	0	0	0	0	1	0	0	1	0	0	0
ENSMUSG00000005142=Man2b1	protein_coding	0	2	9	130	2	0	14	0	0	0	0	0	0	15	0	0	72	0	0	138	4	1	0	125	0	0	0	87	9	0	0	0	0	424	5	1	5	0	0	0	13	0	3	2	51	108	1	2
ENSMUSG00000005148=Klf5	protein_coding	0	0	0	0	0	0	0	0	0	0	0	0	0	0	2	0	0	0	0	0	0	0	0	1	0	1	0	0	2	0	0	0	1	0	0	0	2	0	0	0	0	0	1	0	0	0	0	0
ENSMUSG00000005150=Wdr83	protein_coding	28	21	1	12	1	54	1	40	0	0	0	0	0	2	0	1	0	22	0	0	205	0	0	0	56	0	1	1	0	0	1	177	28	0	26	1	0	1	46	107	0	0	31	0	0	8	0	0
ENSMUSG00000005161=Prdx2	protein_coding	272	170	316	226	293	91	134	141	136	45	527	124	13	72	58	25	2	241	149	25	431	10	596	89	144	18	78	10	401	188	62	88	392	7	245	9	2	145	377	209	375	6	313	204	251	39	117	93
ENSMUSG00000005198=Polr2a	protein_coding	168	41	20	26	39	67	0	130	0	17	33	0	0	2	0	4	248	0	0	1	742	3	34	11	100	244	95	282	131	148	0	64	89	0	180	8	0	10	115	1	0	102	0	33	4	75	133	0
ENSMUSG00000005202=Shbg	protein_coding	3	5	65	1	71	2	19	0	5	0	0	0	0	0	1	1	0	0	0	0	0	0	0	0	0	0	8	22	0	409	0	2	1	34	0	16	22	19	0	1	0	2	1	0	51	1	0	423
ENSMUSG00000005204=Senp3	protein_coding	1	0	55	0	0	1	0	4	3	0	7	0	3	0	0	0	5	0	0	0	38	1	0	0	8	1	8	0	0	0	0	0	2	0	36	1	0	2	29	0	0	0	0	0	0	28	7	0
ENSMUSG00000005220=Corin	protein_coding	0	0	1	0	0	0	0	1	0	1	0	1	0	1	0	2	0	0	0	0	3	1	2	0	284	5	2	1	0	3	2	0	0	1	1	2	0	1	35	1	0	0	4	1	0	1	0	2
ENSMUSG00000005225=Plekha8	protein_coding	2	0	111	0	1	1	0	25	470	3	8	0	0	56	0	0	225	0	0	0	0	1	1	224	18	1	159	0	31	0	4	0	23	0	0	1	0	0	0	0	0	1	30	1	0	90	7	0
ENSMUSG00000005232=G6pc2	protein_coding	0	0	0	0	0	0	0	0	0	0	0	0	0	0	0	0	0	0	0	1	8	0	0	0	0	0	0	0	0	0	0	0	0	0	0	0	0	3	0	0	0	0	0	0	101	0	0	0
ENSMUSG00000005233=Spc25	protein_coding	30	0	0	40	0	105	0	0	0	0	249	16	100	0	0	0	138	15	0	5	0	0	0	219	0	380	0	264	162	79	0	485	668	194	190	11	7	99	53	0	110	0	0	174	6	1	3	4
ENSMUSG00000005237=Dnah2	protein_coding	1	38	0	5	1	0	0	0	0	0	0	12	0	0	1	1	0	1	0	0	2	0	4	1	0	0	0	0	0	0	0	0	0	0	1	0	1	0	0	0	0	0	2	2	1	0	6	2
ENSMUSG00000005251=Ripk4	protein_coding	0	0	0	0	0	0	0	0	2	0	0	0	0	1	0	0	0	0	0	0	0	0	0	0	0	1	0	0	0	0	0	0	0	0	0	0	2	0	0	0	7	72	0	0	113	0	0	0
ENSMUSG00000005262=Ufd1l	protein_coding	3	0	0	0	4	115	0	0	20	0	11	10	0	0	0	11	0	8	0	251	3	38	543	0	0	175	29	0	268	0	1	201	151	18	67	8	1	55	31	1	0	0	0	167	32	37	0	40
ENSMUSG00000005267=Zfp287	protein_coding	1	0	0	345	122	0	0	0	0	0	1	0	0	0	0	0	0	0	0	0	9	0	0	8	1	0	0	0	0	0	0	0	0	0	0	0	5	0	0	1	0	0	1	0	0	0	0	0
ENSMUSG00000005268=Prlr	protein_coding	26	766	10	0	70	346	0	0	0	3	0	3	6	0	0	0	0	9	0	3	228	0	3	2	0	8	0	0	1	12	1	0	0	0	3	48	0	0	1	18	0	601	2	0	2	0	72	2
ENSMUSG00000005299=Letm1	protein_coding	6	15	102	12	2	10	202	43	42	18	12	24	354	3	16	16	9	0	9	2	26	40	20	5	5	11	132	48	8	12	6	551	3	3	33	13	9	35	217	128	48	29	48	20	23	37	17	234
ENSMUSG00000005312=Ubqln1	protein_coding	20	0	0	50	0	9	85	56	3	78	13	0	0	85	1	5	0	1	0	1	1	166	2	9	122	47	11	99	22	0	0	69	42	112	2	0	7	1	61	1	0	1	134	8	266	2	322	3
ENSMUSG00000005320=Fgfr4	protein_coding	0	0	1	0	0	0	0	0	0	0	0	0	0	0	0	0	4	0	0	0	0	0	0	0	0	0	0	0	0	0	0	0	0	1	0	0	0	0	0	0	0	0	1	0	1	0	0	1
ENSMUSG00000005338=Cadm3	protein_coding	0	0	1	0	0	0	0	0	0	0	0	0	0	0	0	0	0	0	0	0	0	0	0	0	0	0	1	0	2	0	0	0	0	0	0	0	0	2	0	0	0	0	1	0	0	0	0	0
ENSMUSG00000005339=Fcer1a	protein_coding	0	0	0	0	0	0	0	0	0	0	0	0	0	0	0	0	0	0	0	0	0	0	0	0	0	0	0	0	0	0	0	0	0	0	0	0	0	0	0	0	0	0	0	0	0	0	0	0
ENSMUSG00000005354=Txn2	protein_coding	167	64	24	29	21	1	0	2	31	0	11	0	0	7	580	21	15	147	2	143	2	195	131	20	197	33	352	6	12	0	0	0	110	1	19	1	92	10	1	5	1	15	60	70	131	8	2	26
ENSMUSG00000005355=Casp14	protein_coding	0	0	0	0	0	0	0	0	0	0	0	0	0	0	0	0	0	0	0	0	0	0	0	0	0	0	0	1	0	0	0	0	0	1	0	2	0	0	0	0	0	0	0	0	0	0	0	0
ENSMUSG00000005357=Slc1a6	protein_coding	0	5	0	0	0	0	1	0	0	0	0	0	0	0	0	0	2	0	0	0	0	0	0	0	0	0	0	0	0	0	0	0	0	0	0	0	0	0	0	0	0	0	0	0	0	0	0	1
ENSMUSG00000005360=Slc1a3	protein_coding	0	0	0	0	0	0	0	0	0	0	0	0	0	0	1	2	9	0	1	0	0	0	1	0	0	1	1	0	1	0	0	0	2	1	0	0	8	0	0	0	1	0	7	0	0	0	1	0
ENSMUSG00000005362=Crbn	protein_coding	43	17	100	0	27	0	0	36	0	58	0	3	269	0	0	0	1	0	179	24	2	0	582	0	2	35	1	4	0	0	0	16	6	0	34	1	1	0	130	3	0	1	14	18	73	4	5	1
ENSMUSG00000005364=Il5ra	protein_coding	0	0	0	0	1	0	0	0	0	0	0	0	0	0	0	1	0	0	0	0	0	0	0	0	0	0	0	0	0	0	1	0	0	0	0	0	0	0	0	0	1	0	0	0	0	0	0	0
ENSMUSG00000005370=Msh6	protein_coding	231	4	80	0	5	188	245	9	1	0	0	3	0	74	0	0	131	1	0	0	12	1	22	101	119	19	20	11	374	77	0	1	4	0	3	0	1	14	95	320	31	0	201	121	27	9	223	0
ENSMUSG00000005371=Fbxo11	protein_coding	0	1	0	87	1	68	0	7	194	0	1	0	30	18	0	2	0	0	34	71	1979	0	10	0	0	25	1	198	0	0	0	565	16	0	29	1	569	7	383	6	28	26	59	17	2	0	357	9
ENSMUSG00000005373=Mlxipl	protein_coding	0	36	0	1	86	0	0	0	0	0	0	3	1	0	0	1	0	0	0	134	1	1	4	2	3	1	0	72	1	0	0	0	1	0	2	0	0	172	0	0	0	0	0	0	0	0	0	2
ENSMUSG00000005374=Tbl2	protein_coding	83	0	0	0	0	0	44	0	0	392	1	71	0	0	0	0	0	2	0	40	0	1	0	0	0	1	0	0	1	1	0	0	1	2	1	1	1	0	0	317	0	0	2	0	96	0	0	0
ENSMUSG00000005378=Wbscr22	protein_coding	0	128	0	22	0	0	51	0	1	0	43	0	167	36	2	0	0	2	36	0	1	0	2	0	95	304	0	20	110	0	0	0	0	47	16	3	1	0	204	3	0	167	0	79	6	1	2	1
ENSMUSG00000005397=Nid1	protein_coding	1	24	0	0	0	0	0	0	0	0	0	0	0	1	0	0	0	0	0	0	0	0	0	0	0	0	0	0	0	0	0	0	0	0	1	0	0	0	0	0	2	0	0	0	0	0	0	0
ENSMUSG00000005410=Mcm5	protein_coding	26	30	321	336	93	30	376	248	1	33	12	0	1	312	17	467	0	2	132	0	1323	1	101	0	248	145	156	167	242	1	63	146	1329	29	55	2	0	29	0	55	530	97	164	249	11	172	473	51
ENSMUSG00000005413=Hmox1	protein_coding	0	0	0	0	0	0	0	0	0	0	0	0	0	0	0	0	0	0	0	0	0	0	0	0	0	0	0	0	1	0	0	0	0	0	0	0	0	0	0	0	0	0	12	0	0	0	0	0
ENSMUSG00000005417=Mprip	protein_coding	299	206	275	292	97	64	155	78	3	0	374	7	1	588	15	128	86	22	184	228	11	5	124	17	250	290	69	20	3	23	701	100	293	25	306	9	1	7	48	228	184	602	24	158	324	146	306	36
ENSMUSG00000005442=Cic	protein_coding	2	0	36	12	101	2	42	46	6	0	0	1	0	0	1	3	35	0	0	1	207	0	79	5	0	2	0	4	1	18	0	0	4	123	80	4	7	0	77	0	0	0	0	5	0	0	1	24
ENSMUSG00000005447=Pafah1b3	protein_coding	5	76	0	115	50	0	0	52	104	0	98	3	0	11	10	0	0	968	21	0	1	0	170	0	258	21	147	0	10	0	0	1	0	0	581	9	1	0	9	33	79	0	0	1	11	3	1	36
ENSMUSG00000005465=Il27ra	protein_coding	0	16	0	0	0	0	0	0	0	0	0	0	0	0	0	0	0	0	0	0	1	0	0	0	0	0	0	0	0	0	0	0	0	0	0	0	0	0	0	0	0	0	0	0	0	0	0	0
ENSMUSG00000005469=Prkaca	protein_coding	1	138	0	6	10	53	0	0	11	1	0	0	0	0	89	11	0	6	7	113	0	0	10	0	172	19	2	127	1	37	0	22	124	0	140	2	17	0	17	166	85	0	1	19	5	28	10	16
ENSMUSG00000005470=Asf1b	protein_coding	119	0	0	105	42	0	127	0	0	0	0	0	602	0	1013	6	0	0	0	12	1	0	1	0	4	0	0	0	165	0	0	0	1	1	0	0	0	68	0	1	0	0	1	1	1	0	0	0
ENSMUSG00000005474=Myl10	protein_coding	0	0	0	0	0	0	0	0	0	0	0	0	0	0	0	0	0	0	0	0	0	0	0	0	0	0	0	0	0	0	0	0	0	0	0	0	0	0	0	0	1	0	0	0	0	0	0	0
ENSMUSG00000005481=Ddx39	protein_coding	2	0	55	83	227	2	48	10	34	38	11	7	40	14	0	933	134	160	0	0	1	27	1	232	81	0	172	0	296	781	777	461	23	0	48	0	3	168	2	30	3	1576	33	159	50	19	9	1
ENSMUSG00000005483=Dnajb1	protein_coding	88	56	2	236	29	0	0	1	9	0	1	737	5	351	306	1	1	82	1	540	0	0	2	40	37	29	40	43	1	83	0	14	45	0	149	3	0	0	33	0	147	59	254	100	56	81	0	4
ENSMUSG00000005493=Msh4	protein_coding	0	0	0	0	0	0	0	0	0	0	0	0	1	0	0	0	0	2	0	0	0	0	0	0	0	0	0	13	2	18	0	0	0	0	0	0	0	0	18	0	0	1	5	0	1	2	103	6
ENSMUSG00000005501=Usp40	protein_coding	20	53	2	16	63	78	1	0	0	0	0	3	0	37	1	2	0	0	11	0	0	0	0	4	35	0	84	1	72	0	6	153	8	15	2	2	2	17	78	1	68	1	18	44	0	62	1	0
ENSMUSG00000005503=Evx1	protein_coding	0	0	0	0	0	0	0	0	0	0	0	0	0	0	0	0	0	0	0	0	0	0	0	0	0	0	0	17	1	0	0	0	0	1	1	1	0	0	0	0	0	0	110	0	0	1	10	1
ENSMUSG00000005505=Kbtbd4	protein_coding	125	119	13	0	53	2	18	70	0	11	0	0	0	0	21	0	0	512	0	1	2	0	26	0	0	3	0	0	2	18	2	0	1	0	1	1	0	2	2	0	413	50	29	8	0	1	0	0
ENSMUSG00000005506=Celf1	protein_coding	219	30	14	1	378	109	1	160	0	1	0	0	1	3	34	13	157	1	227	29	19	1	711	1	0	5	157	84	352	74	5	0	406	95	1	4	69	140	125	3	3	905	23	286	62	187	101	0
ENSMUSG00000005510=Ndufs3	protein_coding	306	4	90	4	83	2	48	323	1	55	105	58	1	233	583	0	4	0	0	268	4	0	77	218	43	134	6	0	17	0	3	0	15	0	15	3	1	0	121	0	2	1	123	70	96	30	234	2
ENSMUSG00000005514=Por	protein_coding	75	4	1	0	1	1	0	101	3	164	2	4	0	25	0	1	8	0	1	17	2	1	2	0	7	2	1	1	2	0	2	0	2	0	2	7	10	9	3	1	1	7	3	6	5	1	2	0
ENSMUSG00000005533=Igf1r	protein_coding	155	266	48	18	292	422	103	52	384	0	26	0	4	43	0	29	21	2	84	1527	993	971	777	94	228	527	169	224	198	295	209	251	13	109	51	4	13	124	212	563	34	2685	1	427	28	0	21	62
ENSMUSG00000005534=Insr	protein_coding	1	1	1	0	167	9	19	0	0	0	1	0	0	106	0	0	0	0	0	0	1	0	29	68	29	25	0	0	0	0	6	6	1	0	17	2	90	0	68	9	3	0	0	0	12	0	10	1
ENSMUSG00000005540=Fcer2a	protein_coding	0	0	0	0	0	0	0	0	0	0	0	0	0	0	0	0	0	0	0	0	0	0	0	0	0	0	0	0	0	0	0	0	0	0	0	0	0	0	0	0	0	0	1	0	0	0	0	0
ENSMUSG00000005547=Cyp2a5	protein_coding	0	0	0	0	0	0	0	0	0	0	0	0	0	0	0	0	0	0	0	0	0	0	0	0	0	0	0	0	0	0	0	0	0	0	0	0	0	0	0	0	0	0	0	0	0	0	0	0
ENSMUSG00000005553=Atp4a	protein_coding	0	0	0	0	0	0	0	0	0	0	0	0	0	0	0	0	0	0	0	0	0	0	0	0	0	0	0	0	0	0	0	0	0	0	0	0	0	0	0	0	0	0	1	0	0	0	0	0
ENSMUSG00000005566=Trim28	protein_coding	140	304	423	436	340	288	447	231	388	46	131	1267	65	223	2204	15	132	73	69	430	178	594	60	26	646	300	405	113	22	129	90	219	86	3	525	104	554	410	234	799	562	812	772	542	143	5	226	20
ENSMUSG00000005575=Ube2m	protein_coding	30	11	4	13	1	11	8	1	2	8	1	0	11	14	1	8	0	0	100	16	57	0	14	7	1	23	1	0	1	0	1	13	3	8	78	1	10	28	17	0	3	0	20	26	17	2	0	1
ENSMUSG00000005580=Adcy9	protein_coding	13	35	27	44	29	37	9	75	298	230	16	0	11	59	653	3	60	705	227	145	1	104	106	1	32	13	26	17	147	45	31	17	264	16	88	41	22	17	152	59	8	15	66	41	31	61	45	42
ENSMUSG00000005583=Mef2c	protein_coding	0	0	0	0	0	0	35	2	0	0	0	0	0	0	0	0	0	0	0	0	0	1	1	87	0	2	0	4	0	0	0	0	0	1	0	2	1	0	0	0	0	0	0	0	0	0	0	0
ENSMUSG00000005609=Ctr9	protein_coding	1	151	33	0	171	53	6	8	53	0	17	0	0	0	0	1	29	1	0	0	0	0	0	1	0	158	56	21	0	0	215	175	6	2	11	46	0	1	70	378	136	142	102	49	47	176	0	545
ENSMUSG00000005610=Eif4g2	protein_coding	177	68	264	49	105	245	202	265	19	507	129	201	423	1	26	236	183	283	409	33	615	20	95	72	121	233	157	122	226	70	142	680	1317	173	361	8	126	640	283	1	318	2	178	378	545	52	221	1042
ENSMUSG00000005611=Mrvi1	protein_coding	0	0	0	0	1	0	0	1	0	0	0	0	0	0	6	1	0	0	0	0	1	1	0	4	0	0	9	0	1	0	2	0	0	0	1	0	0	1	0	1	0	0	5	0	1	46	1	0
ENSMUSG00000005615=Pcyt1a	protein_coding	0	0	141	0	0	0	0	0	0	0	9	1	0	1	2	0	0	0	0	0	0	0	4	0	0	51	0	144	0	3	3	0	0	0	2	1	0	0	0	0	0	0	94	0	0	0	0	0
ENSMUSG00000005621=Zfp592	protein_coding	193	36	12	10	12	122	4	5	167	3	0	191	0	0	2	0	4	330	0	265	0	0	1	1	187	3	1	0	4	2	631	83	25	2	8	0	1	1	28	1	0	0	1	19	29	61	172	1
ENSMUSG00000005625=Psmd4	protein_coding	1	10	4	10	152	0	174	112	111	0	202	0	19	0	1	2	66	52	3	171	40	1	26	0	271	1	306	46	25	4	0	0	9	0	137	5	0	14	258	53	327	3	184	183	3	6	134	439
ENSMUSG00000005628=Tmod4	protein_coding	0	0	0	0	0	0	0	0	1	0	0	0	0	0	0	0	0	0	0	1	0	0	3	0	0	0	0	0	0	0	0	0	0	0	0	0	73	0	0	0	0	0	0	0	0	0	0	0
ENSMUSG00000005640=Insrr	protein_coding	0	0	0	0	0	0	0	0	0	0	0	0	0	0	0	0	0	0	0	0	0	0	0	0	0	0	0	0	0	0	0	0	0	0	0	0	0	0	0	0	0	0	1	0	0	0	1	0
ENSMUSG00000005649=Cabp5	protein_coding	0	0	0	0	0	0	0	0	0	0	0	0	0	0	0	0	0	0	0	0	0	0	0	0	0	0	0	0	0	0	0	0	0	0	0	0	0	0	0	0	0	0	0	0	0	0	0	0
ENSMUSG00000005656=Snx6	protein_coding	56	121	0	0	25	1	205	7	90	0	5	0	0	12	3	1	2	1	261	127	0	0	168	156	6	1	198	6	1	38	0	114	34	0	0	2	9	18	0	46	37	0	1	0	23	11	4	15
ENSMUSG00000005667=Mthfd2	protein_coding	98	0	0	0	82	46	53	0	3	0	0	0	0	203	1	0	0	578	15	0	1	1	56	10	182	34	139	108	0	0	0	0	1	0	0	0	0	116	0	16	1	0	1	50	0	365	0	0
ENSMUSG00000005672=Kit	protein_coding	0	5	0	0	0	0	0	0	0	1	0	0	2	0	0	0	0	0	0	0	0	0	0	0	53	0	8	144	0	0	0	0	0	1	0	0	0	0	1	0	0	0	0	0	0	0	110	0
ENSMUSG00000005674=Tomm40l	protein_coding	179	0	1	3	0	0	0	0	0	0	0	0	0	5	0	1	2	0	0	0	0	0	0	0	0	0	1	0	6	0	0	0	0	1	0	0	0	25	0	158	0	0	0	12	0	0	0	18
ENSMUSG00000005677=Nr1i3	protein_coding	64	0	0	0	0	0	0	0	0	0	0	0	0	0	0	0	0	0	0	0	0	0	0	0	0	0	1	0	3	0	0	0	0	1	0	0	0	144	0	33	0	0	0	3	0	0	0	5
ENSMUSG00000005681=Apoa2	protein_coding	0	0	0	0	0	30	0	0	0	0	0	0	0	0	0	0	0	0	0	0	0	0	0	0	0	0	0	0	0	0	0	0	0	0	0	0	0	0	0	0	0	0	0	0	0	0	0	0
ENSMUSG00000005682=Pan2	protein_coding	0	0	0	0	26	0	10	0	0	1	0	1	20	132	31	0	0	480	0	0	0	0	1	1	1	1	1	5	29	21	3	0	0	0	68	21	0	0	3	486	5	0	0	22	0	5	66	0
ENSMUSG00000005683=Cs	protein_coding	156	47	20	1	21	29	17	25	17	45	61	0	252	304	12	0	13	109	0	5	176	1	53	135	19	45	116	155	56	3	202	23	102	17	71	0	1	42	43	2	118	12	5	92	104	180	91	6
ENSMUSG00000005686=Ampd3	protein_coding	0	0	14	0	0	0	0	1	0	0	0	0	0	0	1	1	0	0	0	0	0	0	2	1	0	0	41	3	1	0	0	0	0	0	2	1	3	0	0	1	0	1	4	0	1	2	125	0
ENSMUSG00000005687=Bcas2	protein_coding	0	148	95	55	106	16	0	0	0	0	6	0	2	299	417	1	11	43	2	0	1	0	2	161	10	1	128	3	223	58	34	0	1	0	224	5	0	0	49	8	0	3	173	37	194	1	1	1
ENSMUSG00000005696=Sh2d1a	protein_coding	0	0	0	0	0	0	0	0	0	0	0	0	0	0	0	0	0	0	0	0	0	0	1	0	0	0	0	0	1	0	0	0	0	0	0	0	0	0	0	0	0	0	0	0	0	0	0	0
ENSMUSG00000005698=Ctcf	protein_coding	38	13	2	38	11	127	11	44	7	0	9	563	0	69	305	1	0	3	8	2	0	1	15	238	173	38	144	0	19	8	10	0	13	3	50	1	6	35	18	45	125	2	15	3	39	20	7	6
ENSMUSG00000005699=Pard6a	protein_coding	0	0	0	0	34	0	0	115	0	0	0	0	0	0	0	0	0	0	0	0	0	0	0	0	0	0	0	0	0	0	0	0	1	0	0	0	2	0	0	0	0	0	0	0	0	0	0	0
ENSMUSG00000005705=Agrp	protein_coding	212	31	19	33	61	9	41	21	42	63	97	72	51	99	61	133	46	65	34	88	185	34	103	147	44	292	134	135	403	116	61	105	75	55	539	3	190	88	75	74	89	338	155	156	110	61	25	31
ENSMUSG00000005716=Pvalb	protein_coding	0	0	0	0	0	0	0	0	0	0	0	0	0	0	0	0	0	0	0	0	0	0	0	0	0	0	0	0	0	0	0	0	0	0	0	0	0	0	0	81	0	0	0	0	0	0	0	0
ENSMUSG00000005718=Tfap4	protein_coding	1	0	0	0	0	0	0	1	0	0	0	0	0	0	0	0	0	0	0	0	2	0	0	0	0	1	0	0	1	0	0	0	0	0	0	0	0	0	0	0	7	0	0	1	0	0	0	0
ENSMUSG00000005732=Ranbp1	protein_coding	133	22	96	232	86	0	59	159	87	7	0	731	259	201	18	27	403	0	102	42	379	7	147	164	59	345	28	37	20	69	0	21	116	203	410	197	53	13	10	0	14	28	53	83	11	133	121	39
ENSMUSG00000005763=Cd247	protein_coding	6	11	0	0	0	18	0	1	10	0	1	0	0	3	2	1	3	2	0	33	2	1	0	3	0	0	0	6	2	0	2	2	0	2	0	1	0	0	5	0	1	1	20	28	9	0	0	0
ENSMUSG00000005774=Rfx5	protein_coding	0	20	0	0	1	0	0	0	0	0	0	0	0	0	0	0	0	2	0	0	0	0	0	0	16	0	0	4	0	14	0	0	0	0	0	0	0	0	0	2	0	0	0	0	3	0	58	0
ENSMUSG00000005779=Psmb4	protein_coding	644	275	22	127	10	130	128	90	167	73	239	39	4	397	274	890	535	516	1	1	666	4	146	50	195	15	88	95	186	508	1	8	490	0	76	214	7	28	243	1	202	765	116	596	52	150	291	36
ENSMUSG00000005800=Mmp8	protein_coding	0	0	0	0	0	0	0	0	0	0	0	0	0	0	0	0	0	0	0	0	0	0	0	0	0	0	0	0	0	0	0	0	0	0	0	0	0	0	1	0	0	1	0	0	0	0	0	0
ENSMUSG00000005802=Slc30a4	protein_coding	48	0	0	0	1	0	0	26	0	0	0	14	0	60	0	142	2	0	0	0	35	1	1	0	0	38	32	8	7	0	0	17	19	0	1	0	1	1	47	21	0	1	30	0	1	1	0	0
ENSMUSG00000005803=Sqrdl	protein_coding	0	58	0	0	0	0	0	0	0	0	0	0	0	1	1	0	0	1	0	0	0	0	0	0	0	0	0	6	0	0	0	1	1	0	0	0	0	0	27	1	0	0	0	0	1	0	0	6
ENSMUSG00000005804=Bloc1s6	protein_coding	0	0	0	0	0	0	0	0	0	0	29	0	0	0	0	0	0	0	0	0	0	0	0	0	28	0	1	0	0	1	0	0	0	2	0	0	0	0	0	1	0	0	0	0	0	320	1	0
ENSMUSG00000005813=Metap1	protein_coding	0	0	62	67	0	0	51	0	0	0	0	0	0	0	1	0	10	0	0	117	1	90	1	0	0	2	88	7	0	8	0	0	3	0	0	1	1	0	0	0	0	0	0	130	0	2	0	0
ENSMUSG00000005823=Gpr108	protein_coding	126	31	3	0	1	0	0	76	0	0	0	42	0	0	0	0	0	0	0	0	0	14	0	0	5	1	0	58	0	0	0	0	0	0	3	0	0	293	0	0	0	0	0	0	0	0	2	0
ENSMUSG00000005824=Tnfsf14	protein_coding	0	0	0	0	0	0	0	0	0	0	0	0	0	0	0	0	0	0	0	0	0	0	0	0	0	0	0	0	0	0	0	0	0	0	0	0	0	0	0	0	0	0	0	0	0	0	0	0
ENSMUSG00000005836=Gata6	protein_coding	70	2	0	152	47	1	5	0	0	0	3	2	1	221	10	0	292	2	0	0	4	0	1	1	33	6	30	169	66	2	1	6	9	0	0	0	0	1	32	2	0	258	0	0	0	5	0	22
ENSMUSG00000005846=Rsl1d1	protein_coding	125	40	127	21	11	34	60	4	1	7	568	0	88	167	34	29	194	109	251	0	60	283	25	21	113	32	102	37	258	215	1	15	64	265	81	2	73	4	16	100	247	29	175	141	66	537	107	24
ENSMUSG00000005864=Cnga2	protein_coding	0	0	0	0	0	0	0	0	0	0	0	0	0	0	0	0	0	0	0	0	0	0	0	0	0	0	0	0	0	0	0	0	0	0	0	0	0	0	0	0	0	0	0	0	0	0	0	0
ENSMUSG00000005871=Apc	protein_coding	9	59	153	48	55	0	5	0	16	0	1	94	0	0	0	108	202	32	0	262	1	13	378	8	81	126	222	2	215	195	0	3	0	66	0	0	8	0	93	235	115	6	31	24	198	0	1	2
ENSMUSG00000005873=Reep5	protein_coding	0	5	8	0	26	4	2	18	0	0	6	0	21	0	0	4	0	4	0	0	0	6	0	0	1	18	34	1	0	0	0	0	8	0	20	24	0	0	0	0	0	0	2	8	0	0	2	18
ENSMUSG00000005881=Ergic3	protein_coding	37	104	17	237	0	20	2	31	0	13	16	8	0	0	0	35	2	2	1	0	1	0	0	13	125	46	4	0	0	3	1	0	2	1	18	0	1	153	133	0	3	1	147	6	0	385	0	349
ENSMUSG00000005882=Uqcc1	protein_coding	30	6	0	1	0	15	16	3	1	18	5	1	3	3	1	128	1	5	4	3	4	0	36	0	179	7	1	5	0	4	2	1	0	0	2	4	52	4	9	71	7	0	91	51	54	4	1	0
ENSMUSG00000005883=Spo11	protein_coding	0	0	0	0	0	0	0	0	0	0	0	0	0	0	1	0	0	0	0	0	0	0	0	0	0	0	0	0	0	0	0	0	0	0	17	0	0	0	0	0	0	0	0	1	0	0	0	0
ENSMUSG00000005886=Ncoa2	protein_coding	178	203	14	0	227	38	34	4	9	0	2	1	20	285	1	23	23	1	0	129	0	0	2	104	0	7	21	72	3	140	22	1	22	170	20	2	16	171	13	3	0	3	51	72	134	58	5	9
ENSMUSG00000005891=Prl4a1	protein_coding	0	0	0	0	0	0	0	0	0	0	0	0	0	0	0	0	0	0	0	0	0	0	0	0	0	0	0	0	0	0	0	0	0	0	1	0	0	0	0	0	0	0	0	0	0	0	0	0
ENSMUSG00000005892=Trh	protein_coding	0	0	0	0	0	0	0	0	0	0	0	0	0	0	0	0	0	0	0	0	0	0	0	0	0	0	0	0	0	0	0	0	0	0	0	0	0	0	0	0	0	0	0	0	0	0	0	0
ENSMUSG00000005893=Nr2c2	protein_coding	170	68	0	1	0	3	4	0	0	0	3	0	0	22	1	1	25	1	0	264	0	1	94	102	1	52	94	0	4	1	2	10	56	0	1	0	1	131	2	0	3	0	0	1	0	62	0	3
ENSMUSG00000005897=Nr2c1	protein_coding	0	6	0	0	0	0	0	0	3	0	0	2	179	0	0	351	0	0	0	0	1	0	0	0	0	0	0	1	1	3	0	0	0	106	0	0	1	3	140	0	0	0	0	118	17	0	0	26
ENSMUSG00000005899=Smpd4	protein_coding	0	20	1	0	103	51	0	0	0	0	0	0	298	0	0	0	0	0	0	84	1	0	0	0	28	16	124	0	0	0	15	168	27	0	4	0	2	0	0	2	86	0	0	47	6	5	3	0
ENSMUSG00000005907=Pex1	protein_coding	0	1	0	0	0	0	0	0	103	0	0	0	0	0	1	0	0	0	0	0	0	1	0	0	13	1	0	0	0	0	0	0	0	0	1	0	1	1	0	0	0	0	1	1	0	0	0	0
ENSMUSG00000005917=Otx1	protein_coding	0	0	0	0	0	0	0	0	0	0	1	0	0	0	0	0	0	0	0	0	0	0	0	0	0	0	0	53	0	0	0	0	0	0	0	0	1	0	0	0	0	0	0	0	0	0	0	0
ENSMUSG00000005936=Kctd20	protein_coding	0	5	43	95	50	1	0	2	0	14	0	0	10	0	819	0	0	191	25	1	0	0	1	130	18	115	11	13	0	0	0	11	0	4	31	1	0	106	0	0	0	0	83	20	0	0	136	59
ENSMUSG00000005947=Itgae	protein_coding	0	0	0	0	0	0	0	0	2	0	0	0	3	0	0	1	0	12	1	16	0	0	1	0	3	0	0	17	1	0	0	0	0	0	1	2	13	1	0	1	0	0	5	2	0	1	0	0
ENSMUSG00000005949=Ctns	protein_coding	0	0	2	0	0	0	0	0	0	0	0	0	0	0	0	0	0	0	0	0	0	0	1	0	13	0	0	0	0	0	0	0	0	0	16	1	0	0	0	0	0	0	0	0	54	0	0	0
ENSMUSG00000005950=P2rx5	protein_coding	0	0	0	0	0	0	0	0	0	0	0	0	0	1	0	0	0	0	0	1	0	0	0	0	0	0	1	0	0	0	0	0	0	0	0	0	0	0	0	0	0	0	1	0	0	0	0	0
ENSMUSG00000005951=Shpk	protein_coding	0	0	0	0	0	0	0	0	0	0	0	0	0	0	0	0	0	0	0	4	0	0	1	0	0	0	0	0	0	0	0	0	0	0	0	0	0	0	0	0	0	0	0	0	0	0	0	0
ENSMUSG00000005952=Trpv1	protein_coding	0	0	0	0	0	0	0	0	0	0	0	0	0	0	0	0	0	0	0	0	0	0	0	0	0	0	0	0	0	0	0	0	0	0	0	0	0	0	0	0	0	0	1	0	0	1	0	0
ENSMUSG00000005958=Ephb3	protein_coding	0	0	0	0	0	0	0	0	0	0	0	0	0	0	0	0	0	0	0	0	0	0	1	0	0	2	0	0	0	0	0	0	0	0	0	0	1	0	0	0	0	0	0	0	0	0	0	0
ENSMUSG00000005968=Tuft1	protein_coding	0	1	15	0	0	0	40	1	0	0	1	1	0	0	1	30	0	0	0	3	119	0	0	0	15	0	0	2	2	0	1	1	1	0	3	0	38	2	1	1	1	1	0	0	83	1	0	73
ENSMUSG00000005973=Rcn1	protein_coding	30	91	32	56	83	26	149	60	44	0	15	0	11	231	0	87	0	4	0	85	299	118	1410	41	64	4	5	0	15	136	1	4	0	0	206	5	114	0	84	642	0	1	1	184	36	0	1	0
ENSMUSG00000005980=Dnase1	protein_coding	0	0	0	0	0	0	0	0	0	0	1	0	108	0	0	0	0	0	0	0	1	0	0	0	1	0	0	0	0	0	0	0	0	0	0	0	0	0	0	0	0	0	0	0	0	0	1	0
ENSMUSG00000005981=Trap1	protein_coding	0	25	0	13	9	25	174	78	12	0	122	40	52	59	1	1	8	5	12	0	0	0	25	56	5	607	14	1	5	0	16	384	135	2	35	0	0	0	155	149	0	3	125	31	92	1	3	3
ENSMUSG00000005982=Naa60	protein_coding	0	3	157	0	42	0	32	73	0	0	0	32	0	0	0	0	0	0	0	0	0	0	0	0	19	0	7	1	1	23	0	17	28	0	101	2	0	10	105	66	0	1	0	6	0	3	1	1
ENSMUSG00000005983=1700037C18Rik	protein_coding	1	1	37	0	2	0	2	8	0	0	0	18	0	0	1	0	0	0	0	0	0	0	0	0	2	0	0	0	1	8	0	3	13	0	37	1	0	6	1	5	1	0	0	18	0	8	0	7
ENSMUSG00000005986=Ankrd13d	protein_coding	92	0	0	0	0	0	0	0	0	0	0	0	0	2	0	0	0	0	0	0	0	0	0	0	0	0	0	0	4	0	0	0	0	0	1	0	0	0	0	0	0	0	0	51	0	0	0	0
ENSMUSG00000005994=Tyrp1	protein_coding	0	1	0	0	0	0	0	0	0	0	0	0	0	0	0	0	0	0	0	0	0	1	0	0	0	0	0	0	0	0	0	0	0	1	2	0	0	0	0	0	3	0	0	0	0	0	0	0
ENSMUSG00000006005=Tpr	protein_coding	94	159	18	251	57	48	0	81	0	0	48	65	5	433	34	9	60	0	212	2	1	30	4	128	368	0	112	71	18	10	0	76	298	43	61	1	0	180	50	71	58	9	0	68	242	6	0	2
ENSMUSG00000006007=Pdc	protein_coding	0	0	0	0	0	0	0	0	0	0	0	0	0	0	2	0	0	0	0	0	0	0	0	0	0	2	0	0	0	0	0	0	1	0	0	0	1	0	0	0	0	0	0	0	0	0	0	0
ENSMUSG00000006010=BC003331	protein_coding	0	0	3	0	0	0	0	0	0	0	0	0	0	0	1	0	26	1	151	1	655	1	1	2	0	346	0	256	2	0	1	1	1	0	0	0	0	0	0	1	0	1	0	5	0	0	0	2
ENSMUSG00000006014=Prg4	protein_coding	0	1	0	0	0	2	0	0	0	0	0	8	0	0	274	0	0	0	0	0	0	0	0	8	0	0	0	0	0	1	0	3	0	0	0	1	0	0	0	3	1	0	0	18	0	4	0	0
ENSMUSG00000006019=Dhx34	protein_coding	7	3	0	0	0	0	70	0	0	0	0	0	0	11	0	2	0	0	1	0	0	3	1	0	0	0	175	0	0	117	0	0	316	0	4	0	0	3	0	1	0	6	0	0	0	0	0	0
ENSMUSG00000006021=Kptn	protein_coding	4	13	0	0	0	64	0	64	0	0	0	0	172	0	0	0	0	0	0	0	0	0	0	0	156	0	0	0	3	0	274	0	0	0	55	3	1	2	35	2	0	1	91	0	1	0	0	0
ENSMUSG00000006024=Napa	protein_coding	188	1	154	117	127	0	133	0	44	67	25	32	0	0	0	0	0	0	0	23	880	0	1490	0	0	10	0	41	2	40	1	0	6	0	204	805	7	0	52	4	10	1	144	9	485	105	25	2
ENSMUSG00000006050=Sra1	protein_coding	0	14	0	31	51	3	1	96	0	13	1	3	1	6	8	14	0	0	0	1	0	61	1	0	15	0	157	1	140	326	26	4	3	0	0	1	5	10	0	9	1	2	0	39	16	0	2	0
ENSMUSG00000006056=Calcoco2	protein_coding	0	0	0	0	0	0	0	0	0	0	0	0	0	0	0	1	4	0	0	0	0	1	2	1	0	0	2	0	0	0	0	0	0	0	1	0	0	0	3	0	0	1	0	0	0	0	0	0
ENSMUSG00000006057=Atp5g1	protein_coding	94	30	30	181	91	171	403	258	883	170	257	91	202	156	349	548	277	1	141	317	3	11	138	2	94	152	134	11	185	227	30	244	135	10	58	4	104	330	250	50	62	587	110	391	121	113	3	281
ENSMUSG00000006058=Snf8	protein_coding	0	0	41	24	15	2	2	1	18	56	83	208	0	140	0	0	211	0	213	0	5	0	176	66	76	10	73	53	4	131	7	0	4	0	109	15	0	8	102	287	13	23	0	188	0	99	1	1
ENSMUSG00000006095=Tbcb	protein_coding	14	198	0	2	3	0	195	2	6	48	19	0	4	42	1068	903	2	166	236	0	0	2	710	142	265	6	0	43	1	20	5	0	321	0	97	1	0	28	79	0	0	2	0	211	0	86	54	2
ENSMUSG00000006127=Inpp5k	protein_coding	0	1	0	0	91	0	0	53	0	0	0	595	0	0	1	14	0	0	0	0	0	0	0	0	0	50	1	0	0	0	0	0	0	3	42	4	1	62	18	0	0	0	0	58	0	0	0	2
ENSMUSG00000006134=Crkl	protein_coding	0	0	8	2	0	0	0	0	0	0	0	0	0	1	2	0	0	0	0	0	0	0	0	0	0	0	8	0	0	5	0	3	0	1	0	2	1	0	0	12	0	0	2	0	0	0	1	0
ENSMUSG00000006143=Upk3bl	protein_coding	0	0	0	0	0	0	0	0	0	0	0	0	0	0	1	0	0	0	0	0	0	0	0	0	0	0	0	0	0	0	0	0	0	0	0	0	0	0	0	0	0	0	0	0	0	0	0	0
ENSMUSG00000006154=Eps8l1	protein_coding	0	0	0	0	0	0	0	0	0	0	0	0	0	0	0	0	0	0	0	0	0	0	0	0	0	0	0	0	0	0	1	0	0	0	0	0	0	0	0	0	0	0	0	0	0	0	0	0
ENSMUSG00000006169=Clint1	protein_coding	73	0	3	0	21	47	0	1	1	0	331	1	82	13	0	1	0	5	18	4	0	0	25	0	2	2	47	1	22	3	7	0	6	0	7	39	15	60	0	20	3	0	123	107	96	74	170	68
ENSMUSG00000006179=Prss16	protein_coding	0	0	0	0	1	0	0	0	0	0	0	0	0	0	0	0	0	0	0	0	0	0	0	0	0	0	0	0	0	0	0	0	0	0	0	0	0	0	0	0	0	0	0	0	0	0	0	0
ENSMUSG00000006191=Cdkal1	protein_coding	47	2	2	19	85	120	1	30	0	14	57	0	2	147	18	1	18	0	22	15	8	1	0	0	0	33	18	4	7	58	1	1	8	519	3	11	14	9	52	1	4	34	108	1	9	96	82	4
ENSMUSG00000006200=Rhox6	protein_coding	0	0	0	0	0	0	0	0	0	0	0	0	0	0	0	0	0	0	0	0	0	0	0	0	0	0	0	0	0	0	0	0	0	0	0	0	0	0	0	0	0	0	0	0	0	0	0	0
ENSMUSG00000006204=5430419D17Rik	protein_coding	0	0	0	0	0	0	0	0	0	0	0	0	0	0	0	0	0	0	2	0	0	0	0	0	0	0	0	0	1	0	0	0	0	0	0	1	0	0	0	0	0	0	0	0	0	1	0	0
ENSMUSG00000006205=Htra1	protein_coding	553	414	402	191	74	7	186	410	840	1188	1025	96	331	910	557	937	1035	5	442	620	1022	100	443	5	180	789	15	131	187	960	201	56	404	185	261	9	1296	8	4	134	651	12	405	435	491	434	172	77
ENSMUSG00000006215=Zbtb17	protein_coding	0	122	4	0	0	0	0	25	0	0	0	0	0	0	0	0	0	2	0	0	0	0	23	0	0	1	1	27	219	0	1	1	1	0	0	0	1	2	76	0	0	0	1	0	0	79	1	0
ENSMUSG00000006216=Clcnkb	protein_coding	0	0	0	0	0	0	0	0	0	0	0	0	0	0	0	0	0	0	0	0	0	0	0	0	0	0	0	0	0	0	0	0	0	0	0	0	0	0	0	0	0	0	0	0	0	0	0	0
ENSMUSG00000006218=Fam131c	protein_coding	0	0	0	0	0	0	0	0	0	0	0	0	0	0	1	0	0	0	0	2	0	0	2	0	0	0	0	0	0	0	0	0	0	0	1	0	1	0	0	0	0	0	9	0	0	0	1	1
ENSMUSG00000006219=Fblim1	protein_coding	0	0	0	0	0	0	0	0	0	0	0	0	0	0	0	0	0	0	0	1	0	1	0	1	0	1	0	0	0	0	0	0	0	0	0	1	1	0	0	0	0	0	0	0	0	0	0	0
ENSMUSG00000006221=Hspb7	protein_coding	0	0	0	0	0	0	0	0	0	0	0	0	0	0	0	0	0	0	0	0	0	0	0	0	0	0	0	0	0	0	0	0	0	0	0	0	0	0	0	0	0	0	0	0	0	0	0	0
ENSMUSG00000006235=Epor	protein_coding	0	0	0	0	0	0	0	0	0	0	0	0	0	0	0	0	0	0	0	0	0	0	2	0	0	0	0	0	0	0	0	0	0	0	12	0	0	0	0	0	0	0	0	0	0	0	0	0
ENSMUSG00000006241=Ccdc159	protein_coding	0	0	0	0	0	0	0	0	0	0	0	0	0	0	0	0	0	0	17	0	0	0	0	0	0	0	0	0	0	0	0	0	0	0	0	0	0	0	0	0	0	0	0	0	0	0	0	0
ENSMUSG00000006262=Mob1b	protein_coding	9	14	61	18	26	16	19	35	18	20	28	39	20	13	45	992	15	12	26	78	26	5	64	19	26	28	35	77	8	5	15	27	23	5	30	5	9	24	34	8	3	30	32	31	45	21	9	12
ENSMUSG00000006269=Atp6v1b1	protein_coding	0	10	0	0	0	0	0	0	0	0	0	0	0	0	0	0	0	0	0	0	1	0	0	0	1	0	0	0	0	0	0	0	0	1	0	0	0	0	0	0	0	0	0	0	0	0	0	0
ENSMUSG00000006270=Vax1	protein_coding	0	0	0	0	0	0	0	0	0	0	0	0	0	0	0	0	0	0	0	0	0	0	0	0	0	0	0	0	0	0	0	0	0	0	0	0	0	0	0	0	0	0	0	0	0	0	0	0
ENSMUSG00000006273=Atp6v1b2	protein_coding	35	0	48	43	21	0	0	0	0	0	71	2	0	1	1	1	0	0	0	14	1	0	0	0	57	0	0	9	1	5	0	351	0	46	1	0	5	0	1	4	3	0	3	0	0	2	164	44
ENSMUSG00000006276=Eps15l1	protein_coding	8	309	0	11	1	49	75	0	4	0	28	0	0	84	0	1	0	4	1	3	231	0	35	0	5	34	3	33	6	0	280	39	21	166	31	3	8	4	20	2	0	3	163	0	0	11	3	16
ENSMUSG00000006281=Tep1	protein_coding	60	34	1	0	17	0	0	4	0	0	0	0	4	0	3	0	0	0	15	17	0	1	1	0	1	2	4	0	1	0	86	0	0	0	0	0	2	0	0	0	0	0	1	0	0	1	0	0
ENSMUSG00000006288=Ttc5	protein_coding	14	27	3	53	11	26	4	16	29	12	11	27	20	17	17	7	4	4	22	13	16	68	40	11	7	26	8	3	5	4	6	12	173	5	5	0	6	4	32	2	2	364	15	24	116	7	44	13
ENSMUSG00000006289=Osgep	protein_coding	3	0	88	6	21	0	0	0	1	0	4	0	0	85	0	0	0	0	0	6	0	1	0	0	53	72	1	3	1	0	6	1	185	4	23	1	1	6	45	5	30	30	0	74	6	0	189	9
ENSMUSG00000006299=Aamp	protein_coding	184	37	9	96	0	0	0	42	1008	0	41	0	0	205	16	3	49	0	0	5	595	24	15	0	88	1	11	0	180	1	0	49	2	47	86	4	1	222	0	41	28	0	42	0	0	0	0	80
ENSMUSG00000006301=Tmbim1	protein_coding	0	20	0	0	109	0	124	18	0	0	0	0	0	0	1	0	0	2	78	0	1	0	0	0	0	0	1	4	177	0	490	1	189	0	3	2	0	1	3	0	0	0	0	0	1	1	73	0
ENSMUSG00000006304=Arpc2	protein_coding	227	26	43	0	88	54	3	3	3	220	84	9	7	139	25	1	82	2	4	0	4	75	32	113	13	6	33	85	93	587	0	0	216	11	63	3	0	233	122	305	12	2	29	21	176	24	151	3
ENSMUSG00000006307=Kmt2b	protein_coding	0	94	155	12	0	48	0	0	0	0	0	1	0	90	0	0	2	25	0	153	132	1	0	0	0	0	258	123	14	0	0	0	1	0	14	0	3	394	0	2	138	2	0	71	48	2	2	26
ENSMUSG00000006310=Zbtb32	protein_coding	0	0	0	0	0	0	0	0	0	0	0	1	0	0	0	0	0	0	0	0	0	0	0	0	2	0	0	0	0	0	1	0	0	0	0	0	0	0	0	0	0	0	0	0	0	0	0	0
ENSMUSG00000006311=Etv2	protein_coding	0	0	0	0	0	0	0	0	0	0	0	0	0	0	0	0	0	0	0	0	0	0	0	0	0	0	0	0	0	0	0	0	0	0	0	0	0	0	0	1	0	0	0	0	0	0	0	1
ENSMUSG00000006313=Upk1a	protein_coding	0	0	0	0	0	0	0	0	0	0	0	0	0	0	0	0	0	0	0	0	0	0	1	0	0	0	0	0	0	0	0	0	0	0	0	0	0	0	1	0	0	0	0	0	0	0	0	0
ENSMUSG00000006315=Tmem147	protein_coding	253	149	341	28	11	30	0	67	618	90	105	1055	4	0	27	1	1	3	255	2	0	0	0	0	3	139	10	10	190	10	0	41	1	4	140	2	28	124	104	10	86	0	34	368	0	64	38	299
ENSMUSG00000006333=Rps9	protein_coding	1120	1168	581	784	770	854	629	1191	796	973	1079	1733	1722	610	691	523	423	1001	1134	857	1793	456	2365	502	1069	1810	418	719	465	444	813	1323	1569	1165	470	28	1122	699	954	866	739	617	1142	937	1344	703	770	926
ENSMUSG00000006335=Tfpt	protein_coding	0	0	0	0	0	7	0	0	1	0	0	0	0	10	1	0	0	19	0	98	0	0	0	0	0	1	0	0	0	0	0	0	0	0	123	4	485	0	0	0	2	0	0	2	12	7	36	1
ENSMUSG00000006342=Susd2	protein_coding	0	0	0	0	0	0	0	0	0	0	0	0	0	0	0	0	0	0	0	0	1	0	0	0	0	0	0	0	3	0	0	0	0	0	0	1	0	0	0	1	0	0	0	0	0	0	0	0
ENSMUSG00000006344=Ggt5	protein_coding	0	0	0	0	0	0	55	0	0	0	0	0	0	0	1	0	0	0	0	0	0	0	1	0	0	0	0	0	0	0	0	0	0	1	0	0	1	0	0	2	0	0	0	0	0	1	0	1
ENSMUSG00000006345=Ggt1	protein_coding	0	0	0	0	0	0	0	0	0	0	0	0	0	0	1	0	0	0	0	0	0	0	0	0	1	0	0	1	0	0	0	0	0	0	0	1	1	0	0	0	0	0	0	0	0	0	69	0
ENSMUSG00000006356=Crip2	protein_coding	0	0	46	0	0	0	0	0	0	0	0	0	0	0	0	0	0	0	0	0	0	0	0	0	0	0	0	0	0	0	0	0	0	0	0	0	0	0	3	0	0	0	0	0	0	0	0	0
ENSMUSG00000006360=Crip1	protein_coding	0	0	0	0	0	0	0	0	0	0	0	0	0	0	4	2	0	0	0	0	0	0	0	0	0	13	0	0	0	1	0	0	0	0	0	0	0	0	0	0	0	20	0	0	1	0	0	0
ENSMUSG00000006362=Cbfa2t3	protein_coding	3	8	0	0	0	1	26	15	2	0	426	0	1	83	0	0	0	4	190	54	0	0	2	0	11	1	0	13	0	0	74	0	4	358	12	4	9	4	59	0	15	0	61	0	57	0	0	31
ENSMUSG00000006369=Fbln1	protein_coding	321	225	135	154	256	102	88	176	15	93	22	266	208	561	7	249	94	2	48	443	1	171	60	52	63	627	330	1	178	603	1	1	122	44	51	94	140	56	269	15	517	45	8	381	384	284	0	450
ENSMUSG00000006373=Pgrmc1	protein_coding	0	77	16	7	0	1	57	0	360	0	6	0	0	0	0	0	0	4	0	135	0	0	1	0	0	2	1	0	43	57	0	0	0	199	33	1	1	405	4	0	0	0	0	33	0	0	0	0
ENSMUSG00000006378=Gcat	protein_coding	0	0	0	0	0	0	0	0	0	0	0	0	0	0	0	10	0	0	2	0	0	0	0	0	0	0	0	0	1	0	0	0	0	0	0	0	0	0	0	1	0	0	0	17	0	31	0	0
ENSMUSG00000006386=Tek	protein_coding	1	0	1	11	2	6	0	2	0	0	0	0	0	0	1	2	0	0	0	0	1	0	1	0	0	0	0	0	0	1	0	1	0	0	0	1	3	0	0	0	0	0	1	0	1	1	2	1
ENSMUSG00000006389=Mpl	protein_coding	0	0	0	0	0	0	0	0	0	0	0	0	0	0	0	0	0	0	0	0	0	0	0	0	0	0	0	0	0	0	0	0	0	0	0	0	0	0	0	0	0	0	0	0	0	0	0	0
ENSMUSG00000006390=Elovl1	protein_coding	0	0	8	0	1	0	0	31	1	0	1	0	0	14	0	0	0	0	0	1	0	15	2	0	36	0	43	172	1	112	0	129	39	0	31	0	0	0	1	1	101	0	2	0	0	0	0	22
ENSMUSG00000006392=Med8	protein_coding	119	0	6	21	76	0	7	77	0	0	305	0	0	45	51	263	0	0	15	0	0	128	1	0	0	0	2	9	0	0	0	4	319	0	0	0	1	123	20	0	0	0	0	1	47	0	18	3
ENSMUSG00000006398=Cdc20	protein_coding	7	54	13	62	43	4	0	0	0	26	10	48	244	2	14	0	0	50	0	456	204	442	1	0	200	11	368	3	0	0	0	146	23	398	53	0	4	268	152	46	151	10	1	213	50	2	123	3
ENSMUSG00000006403=Adamts4	protein_coding	0	1	1	0	0	0	0	0	0	0	0	0	0	0	0	0	0	0	0	0	1	0	0	0	0	0	1	0	1	1	0	0	0	2	1	0	0	0	0	6	2	0	0	3	0	0	0	0
ENSMUSG00000006411=Pvrl4	protein_coding	0	0	0	0	0	0	0	0	0	0	0	0	0	1	0	0	0	0	0	0	1	0	0	0	0	0	0	0	0	0	0	0	0	0	1	0	0	0	0	0	0	0	0	0	0	0	0	0
ENSMUSG00000006412=Pfdn2	protein_coding	9	9	3	0	24	0	3	1	155	8	0	0	226	0	0	8	0	152	0	11	0	73	152	6	85	2	0	5	79	0	101	100	50	3	1	0	422	9	64	73	23	0	0	147	0	29	39	8
ENSMUSG00000006418=Rnf114	protein_coding	14	155	96	2	138	0	0	1	86	13	0	1	46	0	2	0	78	378	100	2	12	0	132	1	31	0	95	218	23	0	1	3	3	1	235	5	1	0	10	76	17	74	135	46	43	328	227	1
ENSMUSG00000006423=C330007P06Rik	protein_coding	92	36	25	41	81	178	100	123	23	88	67	93	10	57	90	160	111	59	67	111	152	85	55	125	135	120	58	64	45	50	34	185	50	23	190	69	91	47	90	45	52	65	422	277	446	374	347	105
ENSMUSG00000006435=Neurl1a	protein_coding	0	0	0	0	0	0	0	0	0	0	0	0	0	0	0	0	0	0	1	0	1	0	0	0	0	0	0	0	0	0	0	0	0	0	0	0	0	0	0	0	0	0	0	8	0	0	0	0
ENSMUSG00000006442=Srm	protein_coding	155	78	89	188	122	2	15	91	222	0	204	29	0	0	105	5	21	1	44	192	96	0	1	79	480	364	26	33	3	0	0	1	71	6	113	2	65	179	0	1	109	0	380	196	21	86	218	72
ENSMUSG00000006445=Epha2	protein_coding	0	0	0	0	0	0	0	0	0	0	0	0	0	0	0	0	1	0	0	0	0	0	0	0	0	0	0	0	0	0	0	0	1	0	0	0	1	0	0	0	0	0	2	0	0	0	0	0
ENSMUSG00000006456=Rbm14	protein_coding	41	185	49	0	94	56	68	92	3	247	0	0	0	3	0	85	0	26	0	30	30	0	87	0	0	2	82	0	97	0	0	0	1	0	24	0	0	32	28	0	1	0	152	39	0	71	0	0
ENSMUSG00000006457=Actn3	protein_coding	0	0	0	0	1	0	0	0	0	0	0	0	0	1	0	0	0	43	0	0	0	0	0	1	0	0	0	5	1	0	1	0	1	0	0	0	0	0	0	1	0	0	1	0	0	0	0	0
ENSMUSG00000006463=Zdhhc24	protein_coding	68	0	0	0	0	0	0	0	0	0	0	19	0	0	0	0	0	0	0	260	172	0	1	0	0	1	5	0	0	0	0	0	0	0	0	24	0	0	0	15	55	1	8	2	0	0	139	0
ENSMUSG00000006464=Bbs1	protein_coding	0	0	0	0	0	0	0	0	0	0	0	0	0	0	1	0	0	0	0	0	0	0	0	0	0	0	0	0	0	0	0	0	0	0	1	0	0	0	0	0	0	0	0	0	0	0	2	0
ENSMUSG00000006469=Slc34a3	protein_coding	0	0	0	0	0	0	0	0	0	0	0	0	0	0	0	0	0	0	0	0	0	0	0	0	0	0	0	0	0	0	0	0	0	0	0	0	0	0	0	0	0	0	0	0	0	0	0	0
ENSMUSG00000006471=Ndor1	protein_coding	0	120	0	0	52	2	1	0	0	1	179	0	0	0	0	204	0	0	0	125	0	0	6	0	0	0	0	0	0	1	0	0	0	0	0	0	0	20	30	0	0	0	0	0	1	0	0	0
ENSMUSG00000006476=Nsmf	protein_coding	6	39	87	0	0	120	0	111	0	0	0	0	55	0	0	0	2	0	0	0	9	0	1	0	75	261	25	84	145	0	1	0	510	96	1	0	3	79	92	19	25	0	1	0	0	45	0	17
ENSMUSG00000006488=Prl7a1	protein_coding	0	0	0	0	0	0	0	0	0	0	0	0	0	0	0	0	0	0	0	0	0	0	0	0	0	0	0	0	0	0	0	0	0	0	0	1	0	0	0	0	0	0	0	0	0	0	0	0
ENSMUSG00000006490=Prl8a9	protein_coding	0	0	0	0	0	0	0	0	0	0	0	0	0	0	0	0	0	0	0	0	0	0	0	0	0	0	0	1	0	0	0	0	0	0	2	0	1	0	0	0	0	0	0	0	0	0	0	0
ENSMUSG00000006494=Pdk1	protein_coding	1	0	57	218	0	0	45	44	0	0	0	9	0	0	36	0	0	0	0	3	5	0	3	148	0	0	0	0	170	0	0	0	0	1	2	0	0	0	12	2	0	18	0	0	10	4	0	0
ENSMUSG00000006498=Ptbp1	protein_coding	103	22	93	61	71	68	170	23	2	8	35	0	1	35	0	5	47	305	0	44	5	3	259	154	162	70	0	129	94	0	0	147	27	3	104	1	0	83	72	179	85	0	80	95	97	267	0	69
ENSMUSG00000006517=Mvd	protein_coding	74	0	0	0	0	0	166	21	0	31	0	0	3	1	1	2	0	181	0	0	4	0	1	150	0	0	0	0	1	1	1	0	3	0	0	0	0	0	0	0	0	0	0	0	0	0	0	0
ENSMUSG00000006519=Cyba	protein_coding	0	0	0	82	0	4	0	0	0	0	0	0	0	0	0	0	0	0	0	0	0	0	1	0	0	1	0	0	0	0	0	0	0	0	1	0	0	0	0	0	0	0	0	0	1	0	0	0
ENSMUSG00000006522=Itih3	protein_coding	0	0	0	0	0	0	0	0	0	0	0	0	0	0	0	0	0	0	0	0	0	0	0	0	0	0	0	0	0	0	0	0	0	0	0	0	0	0	0	0	1	0	0	0	0	0	0	0
ENSMUSG00000006526=Tmem110	protein_coding	13	21	31	6	66	0	10	54	52	112	0	0	41	69	0	0	0	0	0	0	1095	0	0	0	0	22	133	0	1	0	2	0	0	0	0	6	0	3	0	0	0	2	0	0	0	0	0	1
ENSMUSG00000006527=Sfmbt1	protein_coding	97	90	8	4	80	175	8	3	0	55	8	54	7	69	29	3	74	3	8	5	5	1	14	6	149	121	9	0	7	55	0	5	25	4	13	2	14	46	22	7	2	1	127	6	0	14	267	52
ENSMUSG00000006529=Itih1	protein_coding	0	0	0	0	0	0	0	0	0	0	0	0	0	0	0	0	0	0	0	0	0	0	0	0	0	0	0	0	0	0	0	0	0	0	0	0	0	0	0	0	0	0	1	0	0	0	0	0
ENSMUSG00000006538=Ihh	protein_coding	181	169	61	239	73	52	132	306	252	0	0	2	62	286	123	30	2	2	9	435	513	0	0	2	263	958	505	166	14	174	8	363	469	22	124	7	391	492	0	119	111	5	316	133	101	36	100	12
ENSMUSG00000006542=Prkag3	protein_coding	0	0	0	0	0	0	0	0	0	0	0	0	0	0	0	0	0	0	0	0	0	0	0	1	0	0	0	0	0	0	0	0	0	0	0	0	0	0	0	0	0	0	0	0	0	0	0	0
ENSMUSG00000006546=Cryba2	protein_coding	0	0	0	0	0	0	0	0	0	0	0	0	0	0	0	0	0	0	0	0	0	0	0	0	0	0	0	0	0	0	0	0	0	0	0	0	0	0	0	0	0	0	0	0	0	0	0	0
ENSMUSG00000006567=Atp7b	protein_coding	0	0	0	0	0	0	0	0	0	0	0	0	0	0	1	0	33	0	0	0	0	0	0	0	0	0	0	1	0	0	0	0	1	0	0	0	1	0	0	0	0	0	0	29	0	0	2	1
ENSMUSG00000006570=Defb2	protein_coding	0	0	0	1	0	1	0	0	0	0	0	0	0	0	0	0	0	0	0	0	0	0	0	0	0	0	0	0	1	0	0	0	0	1	0	0	0	0	0	1	0	0	0	0	0	0	0	0
ENSMUSG00000006574=Slc4a1	protein_coding	0	0	0	0	0	0	0	0	0	0	0	0	0	0	0	0	0	0	0	0	0	1	0	0	0	0	0	0	0	0	0	0	0	0	0	0	0	0	0	0	0	0	0	0	0	0	0	0
ENSMUSG00000006575=Rundc3a	protein_coding	0	0	0	0	0	0	0	0	0	0	0	0	0	0	0	0	0	0	0	0	0	0	0	0	0	0	0	0	0	0	0	0	0	0	0	0	0	0	0	0	0	0	0	0	0	0	0	0
ENSMUSG00000006576=Slc4a3	protein_coding	0	1	0	0	4	0	0	29	0	2	0	0	156	1	805	0	0	0	59	1	0	0	0	0	10	1	7	0	0	0	0	35	0	5	34	2	0	0	60	8	1	0	36	2	0	0	0	0
ENSMUSG00000006585=Cdt1	protein_coding	149	0	192	49	0	76	180	44	383	0	15	1	0	0	1	265	2	222	275	0	0	0	2	0	170	9	6	0	1	0	111	1	0	0	1	0	530	0	41	0	4	0	1	149	1	8	197	0
ENSMUSG00000006586=Runx1t1	protein_coding	0	1	0	0	1	1	0	0	0	0	1	0	0	3	1	1	0	0	0	0	2	0	1	0	1	0	0	0	3	0	0	1	1	1	3	0	1	0	1	0	1	0	5	6	0	0	0	100
ENSMUSG00000006587=Snai3	protein_coding	0	0	0	0	0	0	0	0	0	0	0	0	0	0	0	0	1	0	0	0	0	0	0	0	0	0	0	7	0	0	0	0	0	0	0	0	0	0	0	1	0	0	1	0	0	60	5	0
ENSMUSG00000006589=Aprt	protein_coding	265	9	8	1	10	133	0	225	46	0	0	0	0	0	0	0	0	47	0	34	35	0	2	170	89	210	95	40	155	1	1	6	0	0	175	1	0	6	115	0	157	0	18	0	203	75	320	0
ENSMUSG00000006599=Gtf2h1	protein_coding	0	1	2	0	2	0	0	0	0	0	1	0	0	12	0	1	0	0	0	0	0	0	0	86	12	0	97	2	5	0	0	0	1	0	108	6	1	0	82	47	1	0	3	9	0	0	60	2
ENSMUSG00000006611=Hfe	protein_coding	0	33	0	0	5	76	0	0	0	0	4	0	0	0	0	0	0	0	0	0	0	0	0	0	0	0	0	0	0	0	0	359	0	0	0	0	0	0	1	0	0	0	0	0	0	0	0	0
ENSMUSG00000006641=Slc5a6	protein_coding	0	0	0	0	0	0	0	0	0	0	0	0	0	0	0	0	0	0	0	0	0	0	0	0	26	0	51	1	0	0	0	0	0	0	0	0	0	0	0	0	0	0	0	0	310	131	1	0
ENSMUSG00000006642=Tcf23	protein_coding	0	0	0	0	0	0	22	0	0	0	0	0	0	0	1	0	0	0	0	0	0	0	3	0	0	0	3	0	0	0	0	0	0	0	0	0	0	0	0	0	0	0	0	0	0	0	0	0
ENSMUSG00000006649=Nphs1	protein_coding	43	44	18	42	37	66	44	76	58	30	47	31	12	69	56	20	40	28	55	34	55	27	42	57	31	83	34	14	13	33	14	90	64	21	73	1	6	49	50	25	28	79	140	140	156	109	57	32
ENSMUSG00000006651=Aplp1	protein_coding	0	0	0	0	0	0	0	0	0	0	0	0	0	0	0	0	0	0	0	0	0	0	0	0	0	0	0	0	0	0	0	0	0	0	0	0	0	0	0	0	0	0	0	0	0	0	0	0
ENSMUSG00000006673=Qrich1	protein_coding	69	1	8	4	5	41	0	0	1	0	0	25	35	54	178	0	0	0	0	324	19	0	38	23	98	41	18	148	5	3	89	3	375	0	274	17	1	39	29	1	1	2	3	1	2	0	1	16
ENSMUSG00000006675=P4htm	protein_coding	0	0	0	61	0	0	0	0	0	0	0	0	0	0	0	0	0	0	0	0	0	0	0	0	0	0	0	0	0	0	0	10	0	0	0	0	0	0	0	0	0	0	137	0	0	0	0	0
ENSMUSG00000006676=Usp19	protein_coding	0	24	80	16	0	0	0	33	0	0	245	1	0	0	0	30	0	20	112	0	0	0	2	0	0	0	5	8	52	0	1	146	0	4	0	20	1	0	3	20	0	0	0	3	0	35	305	71
ENSMUSG00000006678=Pola1	protein_coding	48	0	1	87	16	4	0	34	8	1	0	1	96	0	11	2	2	0	0	0	372	89	2	0	118	6	3	28	18	0	0	11	41	3	5	2	6	53	2	12	6	0	3	0	27	10	17	3
ENSMUSG00000006699=Cdc42	protein_coding	76	61	35	70	121	31	0	135	0	0	63	19	0	324	115	62	85	4	0	0	1	2	172	269	125	35	114	37	18	208	791	24	237	2	178	12	1	27	186	0	384	10	108	71	314	330	300	190
ENSMUSG00000006705=Pknox1	protein_coding	0	15	1	1	14	0	3	105	0	0	0	4	4	106	0	0	15	0	2	79	22	0	0	1	18	34	30	11	35	7	0	2	302	218	0	77	3	208	5	0	4	2	0	8	8	57	324	0
ENSMUSG00000006711=D130043K22Rik	protein_coding	0	0	0	0	0	0	0	0	0	0	0	0	0	0	2	0	0	0	0	0	5	0	2	0	0	0	6	0	3	0	0	0	0	0	5	0	1	0	0	0	0	0	0	1	1	0	1	0
ENSMUSG00000006715=Gmnn	protein_coding	9	90	0	0	1	195	127	0	0	0	8	0	14	224	0	0	5	768	2	0	42	0	1098	0	21	67	0	14	55	3	0	11	0	1	2	1	0	9	246	0	0	0	152	182	144	0	40	0
ENSMUSG00000006717=Acot13	protein_coding	43	0	89	40	15	1	32	0	128	15	0	0	106	0	0	31	1	10	204	10	1	38	0	16	6	1	21	142	2	0	10	2	11	0	92	0	0	8	170	0	1	42	281	37	20	57	0	0
ENSMUSG00000006720=Zfp184	protein_coding	0	81	0	0	0	0	0	1	0	0	0	106	0	0	0	0	0	1	1	0	0	0	0	1	0	0	0	0	0	0	0	1	0	0	0	0	0	0	0	0	0	0	0	170	2	0	0	1
ENSMUSG00000006724=Cyp27b1	protein_coding	0	0	0	0	0	0	0	0	0	0	0	0	0	0	0	0	0	0	0	0	0	0	0	0	0	0	0	0	0	0	0	0	0	0	0	0	0	0	0	0	0	0	0	0	0	0	0	0
ENSMUSG00000006728=Cdk4	protein_coding	535	146	106	63	162	174	261	259	11	643	493	313	127	343	187	131	607	24	210	292	116	60	157	11	140	604	34	103	100	95	3	191	184	5	131	22	12	55	402	101	567	57	341	314	29	95	3	357
ENSMUSG00000006731=B4galnt1	protein_coding	0	0	0	0	0	0	0	0	0	0	0	0	0	0	0	0	0	0	0	0	0	0	0	0	0	0	0	0	0	0	0	0	0	0	0	0	0	0	0	0	0	0	0	0	0	0	0	0
ENSMUSG00000006732=Mettl1	protein_coding	3	27	14	0	38	0	6	0	0	3	0	0	0	160	1	0	1	0	14	0	0	1	0	30	22	15	2	7	14	0	0	3	68	3	5	4	0	9	6	2	7	2	0	0	1	0	81	3
ENSMUSG00000006736=Tspan31	protein_coding	0	2	0	126	22	0	54	38	246	0	122	117	0	54	0	269	0	0	7	0	0	3	79	0	12	1	5	19	286	0	0	152	0	0	65	3	1	20	6	1	0	0	56	12	0	2	0	7
ENSMUSG00000006740=Kif5b	protein_coding	250	184	91	228	129	36	109	26	5	0	22	4	11	90	285	85	8	1	0	5	2	0	237	315	116	78	143	149	220	2	0	0	430	2	701	456	1	49	234	74	445	1	42	132	273	30	8	58
ENSMUSG00000006763=Saal1	protein_coding	153	5	0	0	1	180	0	0	175	3	0	0	411	0	212	0	2	1298	1	0	0	88	1	0	0	14	164	0	2	10	8	275	4	0	5	0	0	157	0	0	0	706	99	0	222	0	1	0
ENSMUSG00000006764=Tph2	protein_coding	0	0	0	0	2	0	0	0	0	0	0	0	0	0	0	0	0	0	0	0	0	1	1	0	0	1	0	0	1	0	0	0	0	0	0	0	0	0	0	0	0	0	0	0	0	0	0	1
ENSMUSG00000006777=Krt23	protein_coding	0	0	0	0	0	0	0	0	0	0	0	0	0	0	0	0	0	0	0	0	0	0	0	0	0	0	0	0	0	0	0	0	0	0	0	0	0	0	0	0	0	0	0	0	0	0	0	0
ENSMUSG00000006782=Cnp	protein_coding	0	6	0	0	5	2	0	0	0	0	2	1	0	0	0	0	0	0	0	0	0	0	0	19	0	1	0	0	0	0	0	1	0	0	3	1	1	0	0	0	0	0	0	34	0	0	0	21
ENSMUSG00000006784=Ttc25	protein_coding	0	0	0	0	0	0	0	0	0	0	0	0	0	0	0	0	0	0	0	0	0	1	1	0	0	0	1	0	0	0	0	0	0	0	0	0	0	0	2	0	0	0	0	0	0	0	0	0
ENSMUSG00000006800=Sulf2	protein_coding	113	6	60	11	85	158	7	166	138	7	99	784	159	185	14	176	40	193	146	127	199	316	25	387	268	202	173	9	155	199	12	11	22	165	359	13	1049	203	89	221	207	768	56	123	211	180	6	1
ENSMUSG00000006818=Sod2	protein_coding	0	0	65	71	0	0	3	2	1	0	0	573	2	0	0	2	0	0	415	0	0	0	1	0	394	0	190	224	3	40	475	7	0	0	0	1	0	137	102	0	9	0	1	41	0	0	12	2
ENSMUSG00000006850=Tmco6	protein_coding	0	0	0	0	0	44	0	0	0	0	0	0	0	0	3	0	0	0	0	0	0	1	0	0	11	0	17	0	0	0	0	0	0	0	12	1	0	0	0	0	0	0	1	0	0	0	8	0
ENSMUSG00000006906=Stambp	protein_coding	0	1	0	0	0	2	36	0	0	5	0	1	0	0	1	0	0	0	0	113	0	0	1	0	1	33	0	8	28	0	0	140	0	0	0	2	1	0	0	0	0	0	43	0	0	0	0	0
ENSMUSG00000006920=Ezh1	protein_coding	0	347	1	0	1	53	0	22	24	0	1	0	1	1	0	1	0	1	101	7	541	0	0	1	0	16	0	1	0	402	0	0	0	0	71	3	0	2	2	0	21	0	1	0	1	0	0	0
ENSMUSG00000006930=Hap1	protein_coding	0	0	129	108	0	16	4	0	0	0	0	0	3	0	0	122	0	0	0	0	0	234	0	27	0	0	3	1	0	1	0	0	0	0	0	0	0	104	0	0	0	0	22	0	0	0	0	0
ENSMUSG00000006931=P3h4	protein_coding	363	84	56	2	52	142	360	80	1	0	27	280	132	0	1	315	0	4	10	141	30	1	135	118	122	8	13	40	21	13	203	123	9	0	5	1	591	2	121	108	0	5	114	19	0	130	107	0
ENSMUSG00000006932=Ctnnb1	protein_coding	183	24	57	21	45	116	0	131	477	0	139	308	19	46	431	877	283	725	2	65	61	0	1	15	230	461	54	161	99	26	5	5	0	0	27	0	428	56	42	39	0	1	312	170	65	130	69	8
ENSMUSG00000006941=Eif1b	protein_coding	0	0	0	0	0	43	0	1	61	52	0	25	24	0	3	30	3	1	32	0	1	0	1	13	0	0	157	1	0	367	1	67	0	0	0	1	628	0	0	27	24	0	1	1	0	0	171	4
ENSMUSG00000006948=Klk4	protein_coding	0	0	0	0	2	0	0	0	0	1	0	0	0	0	0	0	0	0	0	0	0	0	0	0	0	0	0	0	0	0	0	0	0	0	0	0	0	0	0	0	0	0	0	0	0	0	0	0
ENSMUSG00000006958=Chrd	protein_coding	0	0	0	0	0	0	0	0	0	0	0	0	0	0	0	0	0	0	0	0	0	0	13	0	0	0	0	0	0	0	0	0	0	0	0	0	0	0	2	0	0	0	0	0	0	0	0	0
ENSMUSG00000006998=Psmd2	protein_coding	98	2	98	4	42	6	75	39	29	0	186	0	73	109	92	152	363	136	110	35	910	3	63	4	5	36	55	2	310	1	5	138	200	4	12	1	1	8	30	290	54	3	46	72	22	173	9	8
ENSMUSG00000007021=Syngr3	protein_coding	0	0	0	0	0	0	1	0	0	0	0	0	0	0	0	0	0	0	0	0	0	0	1	0	0	0	0	0	0	0	0	0	0	0	0	0	0	0	0	0	0	0	1	1	1	0	0	1
ENSMUSG00000007029=Vars	protein_coding	179	116	101	159	22	36	2	29	259	5	140	1	1	254	5	269	12	0	181	207	2	0	20	0	3	14	47	120	360	0	15	94	87	29	115	3	5	188	66	15	2	130	180	81	0	0	0	23
ENSMUSG00000007030=Vwa7	protein_coding	0	0	0	0	0	0	0	0	0	0	0	0	0	0	0	0	0	0	0	0	0	0	0	0	0	3	0	0	0	0	0	0	0	0	0	0	0	0	0	0	0	0	0	0	0	0	17	0
ENSMUSG00000007033=Hspa1l	protein_coding	0	0	0	0	0	0	0	0	0	0	0	0	1	0	2	0	0	0	0	0	1	0	0	0	0	0	0	0	1	0	0	0	0	65	0	0	1	0	0	0	0	0	0	0	0	0	0	1
ENSMUSG00000007034=Slc44a4	protein_coding	1	0	0	0	0	0	0	0	0	0	0	0	0	0	0	0	0	0	0	0	0	0	0	0	0	0	0	0	0	0	0	0	0	0	0	0	0	0	0	0	0	0	0	0	0	0	0	0
ENSMUSG00000007035=Msh5	protein_coding	0	0	9	0	0	0	0	0	0	0	0	0	0	0	1	0	0	0	1	2	0	0	0	0	0	0	2	0	2	0	1	0	0	0	0	0	1	2	11	1	0	0	0	28	0	31	0	0
ENSMUSG00000007036=Abhd16a	protein_coding	0	3	0	0	179	1	1	0	0	0	0	0	0	2	0	0	0	0	0	16	0	0	25	95	0	0	1	6	1	0	0	203	1	3	0	0	3	0	0	56	1	1	321	0	33	0	286	0
ENSMUSG00000007038=Neu1	protein_coding	136	0	16	0	7	0	0	40	1	3	0	5	0	0	0	0	0	0	81	0	0	2	41	0	0	0	0	0	0	0	0	3	0	0	0	0	0	0	0	0	0	1	0	0	15	0	0	0
ENSMUSG00000007039=Ddah2	protein_coding	0	0	0	0	0	0	0	100	52	0	10	0	0	0	1	0	2	1	0	0	0	0	0	161	0	0	0	0	1	0	0	0	0	0	0	0	0	0	1	0	0	0	0	0	0	0	0	60
ENSMUSG00000007041=Clic1	protein_coding	0	0	0	0	0	0	0	0	1	0	0	0	0	0	0	0	0	0	3	0	1	0	0	0	0	0	0	0	27	0	0	0	0	0	6	0	0	0	1	0	0	0	0	0	0	0	0	6
ENSMUSG00000007050=Lsm2	protein_coding	0	26	3	23	12	0	0	3	0	1	249	0	3	0	0	2	6	1	1	239	30	0	1	5	74	11	10	3	42	2	0	21	225	2	31	1	0	2	123	8	0	55	0	12	0	70	99	4
ENSMUSG00000007080=Pole	protein_coding	204	15	0	32	85	8	6	63	2	0	0	30	601	0	1	0	7	0	0	1	72	68	534	29	373	321	2	11	95	0	929	343	2	0	1	2	600	56	0	9	0	22	1	30	0	355	30	0
ENSMUSG00000007097=Atp1a2	protein_coding	7	0	0	0	0	0	0	0	0	0	0	0	0	0	0	0	0	0	0	0	0	0	0	0	0	16	0	0	0	0	0	0	0	0	0	0	0	0	0	0	0	0	0	19	0	0	0	0
ENSMUSG00000007107=Atp1a4	protein_coding	0	0	0	0	0	1	0	0	0	0	0	0	0	0	0	0	0	0	0	0	3	0	0	1	0	0	0	0	0	0	0	0	0	0	0	0	0	0	0	1	0	0	0	0	0	0	0	0
ENSMUSG00000007122=Casq1	protein_coding	0	0	0	0	0	0	0	0	0	0	0	0	0	0	0	0	0	0	0	0	0	0	0	0	0	0	0	0	0	0	0	0	0	0	0	0	0	0	0	0	0	0	0	0	0	0	0	0
ENSMUSG00000007207=Stx1a	protein_coding	0	31	0	0	41	0	0	0	244	0	0	79	0	1	0	1	0	0	0	37	1	0	1	0	0	2	0	0	0	0	0	0	0	0	3	0	0	1	96	0	1	1	0	0	0	0	0	0
ENSMUSG00000007209=Ceacam9	protein_coding	0	0	0	0	0	0	0	0	0	0	0	0	0	0	0	1	0	0	0	0	0	0	0	0	0	0	0	0	0	0	0	5	0	0	0	0	0	0	0	0	0	0	0	0	0	0	0	0
ENSMUSG00000007216=Zfp775	protein_coding	0	0	0	10	0	0	0	12	0	0	0	0	0	0	31	0	0	0	0	1	0	0	0	0	0	0	0	0	0	0	0	0	0	0	1	0	0	0	0	0	130	0	0	0	0	0	53	0
ENSMUSG00000007279=Scube2	protein_coding	0	0	0	0	0	0	0	0	0	0	0	0	0	0	0	0	0	0	0	0	0	7	1	0	0	0	0	0	1	0	0	0	1	0	0	1	1	0	0	1	0	0	0	0	0	2	0	0
ENSMUSG00000007338=Mrpl49	protein_coding	0	1	4	211	34	46	11	1	0	2	1	0	29	77	27	0	200	0	138	0	0	2	0	9	0	1	4	5	19	109	0	0	218	82	54	0	0	2	5	298	72	0	0	15	33	150	0	2
ENSMUSG00000007379=Dennd2c	protein_coding	0	4	131	0	140	91	51	0	0	0	2	0	0	0	0	0	0	0	0	0	2	0	3	1	1	0	0	0	0	2	0	0	16	0	0	0	1	0	4	2	0	0	0	0	0	8	3	0
ENSMUSG00000007411=Mark3	protein_coding	0	124	7	138	19	23	3	0	0	39	0	1	106	4	0	480	29	0	0	456	0	0	2	0	11	6	143	74	37	0	1	0	1	10	18	1	103	49	0	4	0	1	2	1	5	1	0	37
ENSMUSG00000007415=Gatad1	protein_coding	27	0	13	0	0	1	28	0	33	0	0	17	0	0	1	0	0	0	5	13	0	0	1	0	75	7	8	0	0	3	1	1	0	0	56	39	1	7	0	0	0	21	2	13	187	2	0	0
ENSMUSG00000007457=2310003L06Rik	protein_coding	0	0	0	0	0	0	0	0	0	0	0	0	0	0	0	0	0	0	0	0	0	0	0	0	0	0	0	0	0	0	0	0	0	0	0	0	0	0	0	0	0	0	0	0	0	0	0	0
ENSMUSG00000007458=M6pr	protein_coding	129	3	95	69	154	37	5	27	35	0	91	2	2	23	0	0	199	0	0	16	1	0	5	6	103	0	100	72	93	509	334	25	229	0	165	7	0	10	0	1	107	1	118	98	46	29	61	4
ENSMUSG00000007476=Lrrc8a	protein_coding	0	0	37	0	41	8	16	0	0	84	0	1	1	0	1	0	0	0	0	0	0	0	0	0	16	0	28	177	1	36	0	55	0	0	6	0	0	5	0	79	0	3	0	86	0	0	8	3
ENSMUSG00000007480=Mc5r	protein_coding	0	0	0	0	0	0	0	0	0	0	0	0	0	0	0	0	0	0	0	0	0	0	1	0	0	0	0	0	0	0	0	0	0	0	0	0	0	0	0	0	0	0	0	0	0	0	0	0
ENSMUSG00000007564=Ppp2r1a	protein_coding	16	63	175	1	76	38	14	16	7	75	11	4	1	288	0	0	199	190	26	136	201	67	216	13	123	0	0	104	39	129	0	260	5	3	11	1	1	97	21	165	14	0	81	31	129	309	0	206
ENSMUSG00000007570=Fance	protein_coding	5	45	0	5	0	0	0	77	5	9	0	0	223	0	0	0	0	0	0	14	0	1	0	0	0	0	3	0	0	0	472	0	1	1	0	0	1	321	1	0	0	0	132	0	0	0	2	0
ENSMUSG00000007589=Tinf2	protein_coding	0	0	0	0	10	0	0	0	0	0	0	8	0	1	1	0	0	0	0	0	0	0	0	0	24	3	0	0	0	0	0	0	0	0	1	0	0	137	7	0	15	0	2	93	0	30	1	1
ENSMUSG00000007591=Tssk4	protein_coding	0	0	0	0	0	0	0	0	0	0	0	0	0	0	0	0	0	1	0	0	0	0	0	0	0	0	0	0	0	0	0	0	0	0	0	0	0	0	26	0	0	0	0	0	0	0	0	0
ENSMUSG00000007594=Hapln4	protein_coding	0	0	0	0	0	0	0	0	0	0	0	0	0	0	0	0	0	0	0	0	0	0	0	0	0	0	0	0	0	0	0	0	0	0	0	0	0	0	0	0	0	0	0	0	0	0	0	0
ENSMUSG00000007603=Dus3l	protein_coding	81	54	89	5	0	112	26	40	0	0	3	0	12	0	0	3	0	57	33	222	0	0	0	254	2	2	0	91	211	4	3	0	154	0	1	0	0	1	59	1	0	0	160	0	0	0	0	20
ENSMUSG00000007610=Gtpbp3	protein_coding	4	3	0	9	0	4	0	6	0	0	0	0	0	0	2	0	0	0	0	0	0	0	6	0	0	0	1	0	0	0	0	1	0	0	0	0	0	31	0	0	0	0	0	1	0	0	0	0
ENSMUSG00000007613=Tgfbr1	protein_coding	2	0	63	1	10	180	2	52	1	97	0	2	1	188	0	1	0	0	23	0	2203	1	0	196	90	0	1	12	3	0	0	4	156	1	25	9	4	73	12	10	8	546	167	16	0	1	87	155
ENSMUSG00000007617=Homer1	protein_coding	79	29	9	12	3	34	6	41	1	0	11	519	3	0	1	10	0	0	21	42	28	1	2	0	27	1	1	73	1	12	3	95	154	296	4	3	7	0	1	80	0	1	0	33	322	0	0	0
ENSMUSG00000007646=Rad51c	protein_coding	0	6	0	0	0	0	0	0	1	0	28	0	0	0	1	0	1	0	0	0	1	2	6	0	0	0	3	0	156	0	2	0	0	0	1	4	0	0	0	1	4	0	0	1	2	0	0	1
ENSMUSG00000007653=Gabrb2	protein_coding	0	0	0	0	1	0	0	1	1	0	0	0	0	0	1	1	0	1	0	0	1	1	0	1	0	2	1	0	0	0	0	0	0	2	1	2	4	0	0	0	0	3	0	0	0	0	0	0
ENSMUSG00000007655=Cav1	protein_coding	0	10	0	0	0	0	0	0	0	0	0	0	0	0	0	0	0	0	0	0	0	0	1	0	6	0	0	0	0	0	0	0	0	0	0	0	0	0	0	1	0	0	0	6	0	15	0	0
ENSMUSG00000007656=Arpp19	protein_coding	12	1	21	69	23	28	3	17	54	0	0	0	0	195	0	8	24	1	304	110	0	0	8	5	9	0	37	5	0	31	1	0	12	5	145	4	0	0	77	4	26	89	235	45	21	3	44	23
ENSMUSG00000007659=Bcl2l1	protein_coding	90	153	25	24	202	1	0	16	0	1	1	2	343	64	7	2	7	157	1	0	4	1	12	9	5	244	55	15	181	311	3	1	5	316	1	1	114	3	69	0	0	4	1	115	3	51	77	11
ENSMUSG00000007670=Khsrp	protein_coding	13	40	3	21	37	8	13	19	6	0	0	0	9	38	11	0	1	0	0	1	0	1	190	31	9	0	3	11	3	0	36	5	0	0	0	14	15	31	11	25	0	4	51	7	27	83	104	15
ENSMUSG00000007682=Dio2	protein_coding	0	0	0	0	0	0	0	0	0	0	0	0	0	0	0	0	0	0	0	0	0	0	0	0	0	1	0	0	0	0	161	0	0	0	0	0	0	0	0	0	0	0	0	0	0	0	0	0
ENSMUSG00000007721=Ccdc124	protein_coding	39	59	14	342	0	0	78	63	0	0	147	0	0	3	2	0	0	1	18	0	0	0	373	0	122	1	1	8	0	3	844	0	2	8	0	2	0	57	40	0	132	0	0	3	0	0	0	0
ENSMUSG00000007739=Cct4	protein_coding	231	197	69	103	343	46	107	264	35	320	3	1057	1	501	6	3	691	721	60	60	444	25	1	142	29	303	555	46	20	33	335	149	621	95	497	12	1150	164	294	30	255	764	544	527	119	114	426	353
ENSMUSG00000007777=0610009B22Rik	protein_coding	0	0	0	187	0	0	0	0	35	0	0	8	0	0	0	0	86	31	0	0	0	0	1	0	13	2	0	5	1	0	0	1	0	0	0	0	0	0	0	0	0	0	0	0	0	0	28	219
ENSMUSG00000007783=Cpt1c	protein_coding	0	8	0	0	0	0	0	0	0	0	0	0	0	0	0	0	0	0	0	0	0	0	0	1	0	0	0	0	0	0	0	0	0	0	0	0	0	0	0	0	0	0	0	0	0	0	0	0
ENSMUSG00000007805=Twist2	protein_coding	0	0	0	0	0	0	0	0	0	0	0	0	0	0	0	0	0	0	0	0	0	0	0	0	0	0	0	0	0	0	0	0	0	0	0	0	0	0	0	0	0	0	0	0	0	0	0	0
ENSMUSG00000007812=Zfp655	protein_coding	0	1	44	0	0	84	0	0	0	0	0	0	2	0	47	0	0	1	0	0	17	3	2	0	0	23	30	54	24	0	0	1	9	1	57	7	0	0	0	0	0	1	1	4	68	0	2	0
ENSMUSG00000007815=Rhoa	protein_coding	71	61	55	2	1	37	4	41	0	0	0	0	3	139	0	3	4	1	0	14	1	6	1	7	92	9	34	139	4	2	1	92	21	0	4	0	45	32	23	5	6	2	0	107	3	4	8	1
ENSMUSG00000007817=Zmiz1	protein_coding	147	0	12	4	66	0	2	0	4	582	14	43	23	0	4	97	0	1	0	3	2154	0	2	159	147	1	155	168	328	5	0	490	0	159	40	1	5	0	13	9	7	1	1	13	281	3	164	216
ENSMUSG00000007827=Ankrd26	protein_coding	0	15	22	13	1	17	1	0	0	2	0	0	0	27	30	1	0	0	0	0	0	0	1	0	0	0	1	4	36	8	1	5	1	13	2	0	1	6	0	0	10	414	1	0	31	0	0	1
ENSMUSG00000007833=Aldh16a1	protein_coding	64	67	0	0	0	6	0	26	0	17	1	0	0	8	4	0	0	0	0	0	0	0	0	0	5	0	0	0	107	0	9	0	121	2	0	1	354	0	27	4	0	2	2	43	0	10	0	0
ENSMUSG00000007836=Hnrnpa0	protein_coding	163	282	180	218	52	61	211	37	5	499	21	3	1	414	41	1	236	42	381	190	175	0	110	122	235	126	272	137	720	278	3	18	393	9	182	8	1108	147	219	19	21	43	165	174	35	0	141	52
ENSMUSG00000007837=Prrg2	protein_coding	0	52	0	12	0	10	0	0	0	0	0	0	0	0	0	0	127	0	0	106	0	0	0	1	5	2	0	0	0	0	0	85	0	200	0	0	7	0	1	0	0	0	25	0	0	0	0	0
ENSMUSG00000007850=Hnrnph1	protein_coding	403	244	370	265	165	312	255	271	83	224	7	126	543	681	505	142	21	0	144	825	4	2	349	632	229	573	601	0	241	281	157	4	313	170	583	19	195	18	262	36	262	1037	156	28	303	421	156	32
ENSMUSG00000007867=Ift43	protein_coding	94	78	0	1	42	0	7	143	0	0	0	0	2	0	0	0	0	306	0	76	6	0	1	0	0	0	7	32	4	1	0	36	0	0	2	1	0	119	93	0	1	0	271	2	1	1	1	17
ENSMUSG00000007872=Id3	protein_coding	361	112	189	0	255	75	116	21	287	501	347	70	14	608	234	17	228	357	148	515	345	11	667	313	428	4	370	152	385	1	0	8	599	67	20	8	1214	241	15	10	0	427	152	372	0	56	0	0
ENSMUSG00000007877=Tcap	protein_coding	0	0	0	0	0	0	0	0	0	0	0	0	0	0	0	0	0	0	0	0	0	0	0	0	0	0	0	0	0	0	0	0	0	0	0	0	0	0	0	0	0	0	0	0	0	0	0	0
ENSMUSG00000007880=Arid1a	protein_coding	232	187	122	16	0	130	1	194	1	1	288	48	296	55	22	599	0	8	43	69	14	1	93	36	42	318	106	25	118	137	6	472	0	448	68	10	9	291	267	482	5	8	98	65	0	13	146	78
ENSMUSG00000007888=Crlf1	protein_coding	0	0	0	0	0	0	0	0	0	0	0	0	0	0	1	0	0	0	0	0	4	0	0	0	0	0	0	0	0	0	0	0	0	0	0	0	0	0	0	1	0	0	0	0	0	0	0	0
ENSMUSG00000007891=Ctsd	protein_coding	104	128	52	150	284	0	25	70	195	5	12	406	337	237	10	203	0	1	8	134	7	115	0	0	60	305	4	118	252	0	0	281	1	40	77	0	97	118	128	8	2	2882	0	207	1	297	22	1
ENSMUSG00000007892=Rplp1	protein_coding	727	520	315	431	433	777	682	2016	1450	774	413	1065	501	730	531	451	451	388	521	745	2041	411	417	669	465	811	312	210	235	759	523	1010	698	430	741	209	514	643	561	285	158	637	2166	1591	2260	1645	1125	760
ENSMUSG00000007907=Cabs1	protein_coding	0	0	0	0	0	0	0	0	0	0	0	0	0	0	0	0	0	0	0	0	0	0	0	0	0	0	0	0	0	0	0	0	0	0	0	0	0	0	0	0	0	0	0	0	0	0	0	0
ENSMUSG00000007908=Hmgcll1	protein_coding	0	5	0	0	0	0	0	0	0	0	0	0	0	0	0	1	0	0	0	1	0	0	0	0	0	0	0	0	1	0	4	0	0	2	0	0	1	0	1	1	1	0	1	0	27	17	0	1
ENSMUSG00000007944=Ttc9b	protein_coding	0	0	0	0	0	0	0	0	0	0	0	0	0	0	0	0	0	0	0	0	0	0	0	0	0	0	0	0	0	0	0	0	0	0	0	0	0	0	0	0	0	0	0	0	0	0	0	0
ENSMUSG00000007946=Phox2a	protein_coding	0	0	0	0	0	0	0	1	0	0	1	0	0	0	0	0	0	0	0	0	0	0	0	0	0	0	0	0	1	0	0	0	0	0	0	0	0	0	0	0	0	0	0	0	1	0	0	0
ENSMUSG00000007950=Abhd8	protein_coding	3	1	0	91	0	0	0	0	0	0	3	9	0	0	0	6	0	0	0	0	0	0	0	146	0	0	0	0	0	0	0	0	0	0	0	0	58	0	41	0	0	0	0	49	255	1	0	0
ENSMUSG00000007987=Ift22	protein_coding	6	9	76	0	2	0	0	0	14	25	0	5	4	2	0	0	2	14	0	0	116	0	0	0	2	7	3	62	0	0	0	0	0	0	0	0	0	0	0	0	0	0	0	0	0	0	0	1
ENSMUSG00000007989=Fzd3	protein_coding	0	41	54	1	152	0	2	32	4	0	0	1	0	1	0	0	0	4	1	0	147	0	8	0	130	7	3	0	29	0	5	0	0	19	155	5	1	44	75	1	0	0	0	0	0	0	0	0
ENSMUSG00000008028=1700008O03Rik	protein_coding	0	0	0	0	0	0	0	0	0	0	0	0	0	0	0	0	0	0	0	0	0	0	0	0	0	0	0	0	0	0	0	0	0	1	0	1	0	0	0	0	0	0	0	0	0	0	0	0
ENSMUSG00000008035=Mid1ip1	protein_coding	161	1	3	42	47	0	80	47	1	5	233	374	12	213	6	426	651	16	0	119	12	1	8	1	2	42	14	35	13	0	4	0	0	0	409	7	0	562	396	246	343	69	70	134	0	0	102	22
ENSMUSG00000008036=Ap2s1	protein_coding	2	23	0	41	29	2	40	43	45	4	21	225	1	56	0	254	42	226	46	101	0	142	20	12	9	27	5	1	48	15	5	48	2	39	4	1	0	3	2	0	58	0	5	24	0	92	118	0
ENSMUSG00000008090=Fgfrl1	protein_coding	10	0	0	2	91	0	0	30	0	0	6	0	0	66	63	0	4	0	0	41	1	0	42	57	1	19	0	7	1	0	0	0	117	0	0	0	0	0	0	0	3	0	3	6	23	0	1	0
ENSMUSG00000008129=4930432K21Rik	protein_coding	1	0	0	2	0	0	1	0	0	0	0	0	0	0	0	357	0	414	0	2	0	0	0	0	0	1	0	0	0	0	622	1	0	0	1	2	0	0	0	0	0	0	0	0	0	35	0	0
ENSMUSG00000008136=Fhl2	protein_coding	203	90	126	111	131	167	137	97	264	92	178	347	159	83	202	73	181	59	149	201	96	66	321	62	202	204	156	120	70	139	160	208	141	45	182	12	177	138	73	81	41	15	130	204	278	95	139	143
ENSMUSG00000008140=Emc10	protein_coding	74	9	174	1	0	66	10	0	373	283	112	0	0	0	1	0	2	85	1	0	0	1	0	0	13	3	3	13	2	0	14	0	0	1	0	0	1	0	0	0	0	0	0	0	1	1	0	0
ENSMUSG00000008153=Clstn3	protein_coding	0	0	0	0	0	0	0	0	0	0	0	0	0	0	0	0	0	0	0	0	0	1	0	1	0	2	0	0	0	0	0	1	0	0	0	0	0	0	0	0	0	0	0	0	0	0	0	0
ENSMUSG00000008167=Fbxw9	protein_coding	0	23	0	0	21	0	0	0	0	0	0	0	0	0	0	0	0	0	0	45	0	0	0	0	3	2	0	98	2	3	0	0	0	10	0	0	0	0	5	0	4	0	127	0	0	0	0	0
ENSMUSG00000008193=Spib	protein_coding	0	0	0	0	0	0	0	0	0	0	0	0	0	0	0	0	0	0	0	0	0	0	0	0	0	0	0	0	0	0	0	0	0	0	0	0	0	0	0	0	0	0	0	0	0	0	0	0
ENSMUSG00000008200=Fnbp4	protein_coding	19	57	148	9	309	123	97	200	8	7	15	29	11	7	8	8	12	6	5	8	77	12	67	12	42	323	9	516	110	764	9	22	21	24	3	13	3	44	13	9	86	101	137	38	58	25	4	27
ENSMUSG00000008206=Cers4	protein_coding	0	11	1	0	0	0	0	0	0	0	1	0	41	0	0	1	0	0	0	79	0	0	35	0	0	0	0	0	1	0	35	4	0	0	0	0	0	1	0	0	0	0	0	0	0	49	0	1
ENSMUSG00000008226=Scrn3	protein_coding	0	1	0	16	0	0	0	0	0	0	4	0	0	9	0	36	0	0	169	0	0	58	0	0	1	0	2	0	0	178	1	3	0	1	0	0	7	1	74	0	67	1	3	2	0	15	1	0
ENSMUSG00000008301=Phax	protein_coding	0	47	1	174	1	146	95	5	0	0	186	0	0	0	8	0	6	0	1	1	1	0	2	7	69	2	240	18	2	0	0	167	41	1	0	0	1144	0	7	3	15	2	0	10	21	8	21	0
ENSMUSG00000008305=Tle1	protein_coding	1	72	75	3	24	193	160	76	0	4	298	0	0	0	1	1	345	1	0	0	226	0	4	0	2	0	1	0	50	0	0	0	0	0	3	0	0	12	39	0	179	68	0	2	188	231	0	8
ENSMUSG00000008307=1700109H08Rik	protein_coding	0	0	0	0	0	0	0	0	0	0	0	0	0	0	0	1	11	0	2	0	0	0	0	0	0	0	0	0	0	0	0	0	4	0	0	0	0	0	0	0	0	0	34	0	25	0	0	0
ENSMUSG00000008318=Relt	protein_coding	0	1	0	0	1	0	0	0	0	2	6	0	30	0	12	1	0	0	9	0	1	0	6	0	1	8	0	0	1	1	6	0	0	0	4	0	0	8	0	64	0	0	13	35	1	17	0	1
ENSMUSG00000008333=Snrpb2	protein_coding	0	79	101	19	323	9	0	112	331	380	67	14	200	1	1	2	2	518	75	343	204	413	14	3	461	21	220	114	176	0	0	0	4	2	105	4	0	7	63	243	64	61	6	9	0	9	157	47
ENSMUSG00000008348=Ubc	protein_coding	207	65	241	539	231	126	278	654	0	887	50	1722	3	221	3	49	16	35	141	21	1354	79	368	314	2	165	190	100	72	632	2900	0	705	14	321	34	1	19	299	698	49	28	86	55	15	279	59	61
ENSMUSG00000008373=Prpf31	protein_coding	1	55	0	6	19	0	0	16	14	0	6	0	673	0	28	0	59	0	7	1	62	0	1	0	0	5	45	0	1	0	0	0	52	3	0	3	104	0	1	152	0	3	0	0	0	133	0	0
ENSMUSG00000008384=Sertad1	protein_coding	0	0	0	0	0	0	0	0	0	0	52	0	0	0	15	0	0	0	0	190	0	2	0	0	0	0	0	12	0	0	0	0	1	1	0	0	0	0	48	0	0	0	0	0	0	0	1	374
ENSMUSG00000008393=Carhsp1	protein_coding	384	238	460	896	655	357	121	413	1680	201	703	888	817	850	1212	31	933	59	677	812	1903	1038	291	5	641	507	48	327	442	420	971	358	583	586	1001	23	129	1001	439	737	71	5	796	990	78	447	135	222
ENSMUSG00000008398=Elk3	protein_coding	20	3	1	0	28	0	54	3	0	0	0	0	0	0	1	0	0	0	2	0	0	0	1	1	12	0	3	0	5	0	0	0	5	0	0	0	0	3	1	0	1	1	0	7	87	1	8	0
ENSMUSG00000008429=Herpud2	protein_coding	67	9	3	5	2	0	0	45	0	1	1	45	0	2	0	1	98	4	0	0	1	1	1	0	4	0	18	0	0	1	0	7	0	12	6	0	27	89	2	1	0	20	1	2	1	97	23	2
ENSMUSG00000008435=Rdh13	protein_coding	0	0	0	0	0	0	0	0	0	0	0	0	0	0	1	175	0	0	4	0	0	0	0	0	0	0	0	0	0	0	0	0	0	0	0	0	0	3	0	0	0	0	0	0	0	57	0	0
ENSMUSG00000008438=Adam21	protein_coding	0	0	0	0	0	0	0	0	0	0	0	0	0	0	0	0	0	0	0	0	0	0	0	0	0	0	0	0	0	0	0	0	0	0	0	0	0	0	0	0	0	0	0	0	0	0	0	0
ENSMUSG00000008450=Nutf2	protein_coding	2	40	90	102	42	3	75	73	13	7	4	411	256	239	2	2	126	21	353	54	1061	0	102	2	6	409	3	1	66	0	48	0	1	2	47	5	0	185	82	0	1	13	79	54	81	0	0	6
ENSMUSG00000008461=Fut1	protein_coding	0	0	0	0	0	0	1	0	0	0	0	0	0	0	0	0	0	0	0	0	0	0	0	0	0	0	0	0	0	0	0	0	0	0	0	0	0	0	0	0	0	0	0	0	0	0	0	5
ENSMUSG00000008475=Arpc5	protein_coding	0	30	0	18	82	113	21	132	0	1	0	24	0	267	0	1	7	0	0	0	1	0	92	0	1	2	2	12	5	10	140	0	0	0	2	0	0	96	65	0	0	2	73	3	7	7	0	490
ENSMUSG00000008482=Rnf151	protein_coding	0	0	0	0	0	0	0	0	0	0	0	0	0	0	0	0	0	0	0	0	0	0	0	0	0	0	0	0	0	0	0	0	0	0	0	1	1	0	0	0	0	0	0	0	0	0	0	0
ENSMUSG00000008489=Elavl2	protein_coding	0	0	0	0	0	0	0	0	0	0	0	1	0	0	1	1	1	0	0	1	0	0	1	0	0	1	3	10	0	0	0	0	1	1	0	2	2	0	0	1	0	0	13	1	1	2	2	3
ENSMUSG00000008496=Pou2f2	protein_coding	0	0	0	0	16	1	0	0	0	0	0	0	0	3	2	0	0	0	1	0	0	1	0	0	40	0	0	5	1	0	33	0	0	1	0	0	0	1	0	0	0	0	0	0	1	0	0	0
ENSMUSG00000008540=Mgst1	protein_coding	30	153	224	17	0	53	61	116	387	1	0	0	1	122	7	1	3	3	137	0	236	130	31	158	196	77	0	56	464	1	872	52	0	10	167	4	3	153	61	8	0	0	68	9	45	5	0	771
ENSMUSG00000008575=Nfib	protein_coding	0	43	1	1	0	0	2	2	1	0	0	1	0	0	0	2	0	0	0	0	1	10	0	2	1	5	1	0	5	1	5	0	2	1	1	0	5	0	4	2	1	2	1	0	1	1	1	3
ENSMUSG00000008590=Htr3b	protein_coding	0	0	0	0	0	0	0	0	0	1	0	0	0	0	0	1	0	1	0	0	1	0	1	0	0	0	0	0	0	0	0	0	0	1	0	1	1	0	0	2	0	0	0	0	0	1	1	0
ENSMUSG00000008601=Rab25	protein_coding	32	2	0	0	1	0	3	0	31	0	0	0	0	0	0	0	0	0	0	6	0	0	0	0	1	0	6	0	4	0	0	0	0	0	3	0	9	9	1	0	0	0	0	0	0	1	0	0
ENSMUSG00000008604=Ubqln4	protein_coding	183	2	70	203	72	1	85	11	66	1	0	0	0	0	3	0	163	25	1	6	248	13	91	2	3	1	246	0	149	405	0	22	1	2	1	0	3	0	5	3	24	3	0	54	83	0	149	0
ENSMUSG00000008658=Rbfox1	protein_coding	243	146	41	30	15	383	302	120	3	38	3	0	347	0	71	3	79	44	1273	433	14	179	43	1	1262	22	485	704	119	64	1763	399	30	18	651	64	6	434	119	133	52	1	29	350	93	157	6	4
ENSMUSG00000008668=Rps18	protein_coding	265	300	171	140	308	142	251	418	424	326	424	282	307	373	390	783	570	72	53	536	1071	615	536	400	234	558	246	213	384	715	208	366	658	81	667	13	617	448	425	330	242	134	911	740	1421	663	292	345
ENSMUSG00000008682=Rpl10	protein_coding	696	1240	636	1220	903	724	595	911	1816	1297	1569	1623	1096	1255	1021	662	1940	987	828	475	568	353	3547	523	703	928	924	829	1093	1158	1077	298	1142	455	486	10	2728	1446	1260	1240	868	2047	1013	1181	2150	959	1067	1165
ENSMUSG00000008683=Rps15a	protein_coding	735	525	239	655	704	653	854	1921	1648	444	244	745	280	719	597	417	825	630	1013	1053	1917	601	922	407	343	558	251	231	296	442	112	758	563	118	1334	62	1464	762	1112	249	160	465	848	1300	2445	1197	572	663
ENSMUSG00000008690=Ncaph2	protein_coding	0	105	17	17	184	32	41	128	0	2	199	368	431	35	43	0	20	2	142	309	5	2	0	143	140	152	187	8	13	260	940	0	7	199	9	7	7	199	2	762	221	705	255	143	235	11	0	351
ENSMUSG00000008730=Hipk1	protein_coding	88	147	61	8	0	10	51	25	0	1	1	28	247	145	0	289	0	0	360	0	0	0	2	4	166	5	198	2	25	4	0	1	10	0	12	2	2	19	125	143	66	0	0	153	2	0	0	5
ENSMUSG00000008734=Gprc5b	protein_coding	0	0	0	0	45	0	0	0	12	0	0	0	1	0	0	0	0	0	0	1	0	0	0	0	0	0	0	0	0	0	2	0	0	5	0	0	0	0	0	0	0	0	0	6	0	0	0	0
ENSMUSG00000008763=Man1a2	protein_coding	59	0	76	108	25	1	0	6	3	2	0	15	0	95	0	194	213	1	4	4	11	0	11	19	0	300	55	4	4	2	0	11	0	3	224	6	3	0	112	2	0	4	1	67	5	17	52	10
ENSMUSG00000008789=Ceacam5	protein_coding	0	2	0	0	0	0	0	0	0	0	0	0	0	0	1	0	1	0	0	0	0	0	0	1	0	0	0	0	0	0	0	0	0	0	0	0	0	0	0	0	0	0	0	0	0	6	1	0
ENSMUSG00000008813=Tppp2	protein_coding	0	0	0	0	0	0	0	0	0	0	0	0	0	0	0	0	0	0	0	0	0	0	0	0	0	0	0	0	0	0	0	0	0	0	0	0	0	0	0	0	0	0	0	0	0	0	0	0
ENSMUSG00000008822=Acyp1	protein_coding	0	0	0	0	0	0	0	22	397	0	135	0	0	61	0	0	14	0	0	0	0	0	0	0	1	0	7	0	6	0	0	0	0	0	0	0	0	1	0	0	0	0	0	0	0	1	0	0
ENSMUSG00000008843=Cldn13	protein_coding	0	0	0	0	0	0	0	0	0	0	0	0	0	0	0	0	0	0	0	0	1	0	0	0	0	0	0	0	0	0	0	0	0	0	0	0	1	0	0	0	0	0	0	0	0	0	0	0
ENSMUSG00000008845=Cd163	protein_coding	0	0	0	0	1	0	0	0	0	0	0	0	0	0	0	0	0	0	0	0	0	0	0	0	0	0	0	0	0	0	0	0	0	0	0	0	1	0	0	0	0	0	0	0	1	0	0	0
ENSMUSG00000008855=Hdac5	protein_coding	2	54	4	0	0	0	63	0	0	6	19	0	0	0	0	0	0	0	0	0	0	1	0	0	0	197	0	0	0	0	0	0	0	0	5	0	0	0	112	1	0	0	0	0	0	1	0	408
ENSMUSG00000008859=Rala	protein_coding	30	17	3	2	6	0	5	13	0	1	1	0	0	1	4	16	3	0	0	0	0	0	0	0	4	1	0	156	3	1	35	401	12	0	0	0	2	10	199	2	9	0	0	38	97	46	0	1
ENSMUSG00000008874=Clec3a	protein_coding	0	0	0	0	0	0	0	0	0	0	0	0	0	0	1	0	0	0	0	0	0	0	0	0	0	0	0	0	0	1	0	0	0	0	4	0	0	0	0	0	0	0	0	0	0	0	0	0
ENSMUSG00000008892=Vdac3	protein_coding	251	189	221	427	616	219	330	387	3	19	16	0	1168	217	0	281	14	83	1117	344	163	0	33	106	131	3	423	395	54	160	307	8	53	4	42	6	3	598	207	1	15	3	415	572	297	133	212	27
ENSMUSG00000008932=Slc1a7	protein_coding	0	0	0	2	0	0	1	0	0	0	0	0	0	0	2	0	0	0	1	0	0	0	2	0	0	0	0	0	0	0	0	0	0	0	0	0	0	0	0	0	0	1	0	0	0	0	0	0
ENSMUSG00000008958=Vps72	protein_coding	3	31	114	0	28	28	47	4	51	11	0	0	124	34	1	292	0	405	49	98	1	27	20	0	3	2	121	8	253	0	2	129	10	10	5	0	2	4	241	306	3	0	159	110	33	13	165	1
ENSMUSG00000008976=Gabpa	protein_coding	82	43	21	0	63	1	0	0	27	22	41	4	88	19	0	0	0	0	0	4	70	0	55	108	4	7	0	22	36	12	6	315	1	0	3	0	5	22	21	2	5	21	0	68	2	13	0	0
ENSMUSG00000008999=Bmp7	protein_coding	0	1	0	0	0	0	0	0	0	0	0	0	0	0	0	0	0	1	0	0	0	0	1	0	0	0	0	0	0	0	0	0	0	0	1	1	0	0	0	0	0	0	1	0	0	0	0	1
ENSMUSG00000009013=Dynll1	protein_coding	485	389	405	127	540	48	106	210	774	100	261	177	58	117	5	2065	234	9	29	421	572	0	542	65	328	197	564	56	303	115	8	859	204	13	932	35	297	728	593	130	163	1538	765	199	311	651	216	6
ENSMUSG00000009030=Pdcl	protein_coding	0	0	0	0	0	0	0	0	0	0	0	0	0	0	0	0	0	9	0	38	0	0	0	0	52	0	0	0	0	0	0	0	0	0	0	0	0	0	18	0	0	0	0	0	1	0	0	0
ENSMUSG00000009035=Tmem184b	protein_coding	0	0	3	19	2	0	0	11	0	4	18	2	152	54	0	0	262	0	50	0	0	0	0	1	47	0	1	0	0	39	0	0	0	0	32	3	124	69	0	151	150	0	0	0	0	5	0	1
ENSMUSG00000009047=Gm5965	protein_coding	0	0	0	0	0	0	0	0	0	0	0	0	0	0	0	0	0	0	0	0	0	0	0	0	0	0	0	0	0	0	0	0	0	0	0	0	0	0	0	0	0	0	0	0	0	0	0	0
ENSMUSG00000009070=Rsph14	protein_coding	0	0	0	0	1	0	0	0	0	0	0	0	0	0	0	0	0	0	0	0	10	0	0	0	0	1	0	0	1	2	0	0	0	0	0	0	0	0	0	0	0	0	22	0	0	1	0	2
ENSMUSG00000009073=Nf2	protein_coding	3	36	0	108	9	1	69	0	226	1	0	0	3	1	0	49	46	0	1	299	1	417	2	0	21	7	5	10	10	8	0	195	0	0	1	0	2	102	1	4	1	1	1	1	0	1	17	1
ENSMUSG00000009075=Cabp7	protein_coding	1	1	0	0	0	0	0	0	0	0	0	0	0	0	0	0	0	0	0	0	0	0	0	0	0	0	0	0	0	0	0	0	0	0	0	0	0	0	0	0	0	0	0	0	0	0	0	49
ENSMUSG00000009076=Zmat5	protein_coding	2	72	0	0	0	0	0	1	0	0	7	0	0	0	0	1	0	0	0	88	0	0	0	0	46	0	0	0	0	0	0	0	0	1	1	7	0	0	10	0	0	0	2	33	0	1	0	378
ENSMUSG00000009079=Ewsr1	protein_coding	69	28	50	88	71	15	32	6	1	249	229	0	25	179	0	252	29	71	212	145	127	35	1	16	146	156	250	0	536	2	0	19	95	0	127	3	351	239	143	5	21	12	43	92	126	2	36	1
ENSMUSG00000009090=Ap1b1	protein_coding	1	0	0	2	29	0	106	1	1	0	0	0	86	27	3	0	0	8	246	0	19	6	0	0	0	29	38	2	175	20	0	3	20	7	0	0	82	68	55	0	118	0	7	0	4	0	0	0
ENSMUSG00000009092=Derl3	protein_coding	18	38	4	9	7	85	13	126	0	75	0	508	0	0	6	1	196	0	158	76	1435	0	368	141	34	99	82	0	31	1	178	0	57	10	177	4	1	16	153	1	29	0	214	68	0	43	283	0
ENSMUSG00000009093=Gstt4	protein_coding	0	0	0	0	0	0	0	0	0	0	0	0	0	0	0	0	0	0	0	0	0	0	1	0	0	0	0	0	0	0	0	0	0	0	0	0	0	0	1	0	0	0	4	0	0	0	0	0
ENSMUSG00000009097=Tbx1	protein_coding	0	0	0	0	0	0	0	0	0	0	0	0	0	0	0	0	0	0	0	0	0	0	0	0	0	0	0	0	0	0	0	0	0	0	0	0	0	0	0	0	0	0	0	0	0	0	0	0
ENSMUSG00000009108=Gnat2	protein_coding	0	0	0	0	0	0	0	0	0	0	0	0	0	0	0	0	0	0	0	0	0	0	0	0	0	0	0	0	0	0	0	0	0	2	0	0	0	0	0	0	0	0	0	0	0	0	0	0
ENSMUSG00000009112=Bcl2l13	protein_coding	6	101	20	4	71	32	95	362	0	1	612	0	20	1	2	0	95	4	140	145	965	0	1	1	91	1	5	44	8	0	0	7	2	29	0	13	2	11	4	0	349	1	13	16	73	2	363	1
ENSMUSG00000009114=2610028H24Rik	protein_coding	0	0	0	0	0	0	0	0	0	0	0	0	0	0	0	0	0	0	0	0	0	0	0	0	0	0	0	0	0	0	0	0	0	0	0	0	0	0	0	0	0	0	0	0	0	0	0	0
ENSMUSG00000009115=Spatc1l	protein_coding	0	0	0	0	0	0	0	0	0	0	0	0	0	0	0	0	0	0	0	0	0	0	0	0	0	0	0	0	0	0	0	0	0	0	0	0	0	0	0	0	0	0	0	0	0	0	0	0
ENSMUSG00000009145=Dqx1	protein_coding	0	0	0	0	0	0	0	0	5	0	0	0	0	0	0	0	0	0	0	0	0	0	0	0	0	0	0	0	0	0	0	0	0	0	0	0	0	0	0	0	0	0	0	0	0	0	0	0
ENSMUSG00000009185=Ccl8	protein_coding	0	0	0	0	0	1	0	0	0	0	0	0	0	0	0	0	0	0	0	0	0	0	0	0	0	0	0	0	0	0	1	0	0	0	0	0	0	0	0	0	0	1	0	0	0	0	0	0
ENSMUSG00000009207=Lnp	protein_coding	1	0	0	3	13	35	1	0	0	1	0	1	0	0	0	0	33	1	0	0	1	1	1	255	0	8	0	0	1	0	0	68	104	3	1	0	1	0	0	0	0	0	0	1	0	0	0	0
ENSMUSG00000009210=2310007L24Rik	protein_coding	0	0	0	0	0	0	0	0	0	0	0	0	0	0	0	0	0	0	0	0	0	0	0	0	1	0	0	0	0	0	0	0	0	0	0	0	0	0	0	0	0	0	0	0	0	1	0	0
ENSMUSG00000009214=Tmem8c	protein_coding	0	0	0	0	0	0	0	0	0	0	0	0	0	0	2	0	0	0	0	0	0	1	0	0	0	0	0	0	0	0	0	0	2	0	294	3	0	0	0	0	0	0	0	0	0	1	0	0
ENSMUSG00000009216=Fam163b	protein_coding	0	0	0	0	0	0	0	0	0	0	0	0	1	0	0	0	0	0	0	0	1	0	2	0	0	4	0	0	1	1	0	1	0	3	0	1	2	0	1	0	0	0	0	0	0	0	1	1
ENSMUSG00000009246=Trpm5	protein_coding	0	0	43	0	1	34	7	0	0	0	0	2	8	19	0	0	0	0	31	1	0	0	0	11	1	0	0	1	0	0	10	16	11	20	0	0	0	1	1	1	0	0	0	0	18	4	0	1
ENSMUSG00000009248=Ascl2	protein_coding	0	0	0	0	0	0	0	0	0	0	0	0	0	0	0	0	0	0	0	0	0	0	0	0	0	0	0	0	0	0	0	0	0	0	0	0	0	0	0	0	0	0	0	0	0	0	0	0
ENSMUSG00000009281=Rarres2	protein_coding	10	0	0	0	0	0	0	0	1	0	0	280	0	0	0	0	0	0	70	0	0	0	73	0	0	0	0	0	0	0	0	0	0	0	0	0	22	2	0	0	0	0	0	4	2	0	0	1
ENSMUSG00000009291=Pttg1ip	protein_coding	0	0	41	0	3	125	0	132	19	0	0	0	573	0	0	0	0	0	11	0	529	56	2	0	0	23	0	0	0	717	26	0	0	0	1	0	1	0	55	0	193	0	0	0	0	0	324	0
ENSMUSG00000009292=Trpm2	protein_coding	0	0	0	0	0	0	0	0	0	0	1	0	1	0	1	0	0	0	0	0	0	0	0	0	0	0	0	0	0	0	0	0	0	0	0	0	1	0	0	0	0	0	0	0	0	0	0	0
ENSMUSG00000009293=Ube2g2	protein_coding	0	44	1	0	12	31	0	0	0	43	6	0	2	0	0	0	16	0	0	0	23	0	61	0	168	20	67	0	0	0	1	0	3	0	0	0	0	0	1	0	0	0	1	20	2	236	1	0
ENSMUSG00000009350=Mpo	protein_coding	0	0	0	0	0	0	0	0	0	0	0	0	0	0	0	0	0	0	0	0	0	0	0	0	0	0	0	0	0	0	0	0	0	0	0	0	0	0	0	0	0	0	0	0	0	0	0	0
ENSMUSG00000009356=Lpo	protein_coding	0	0	0	0	0	0	0	0	0	0	0	0	0	0	0	0	0	0	0	0	0	0	2	0	0	0	0	0	0	0	0	0	0	0	0	0	0	0	0	0	0	0	0	0	0	0	0	0
ENSMUSG00000009376=Met	protein_coding	0	0	0	0	0	0	0	0	0	0	0	1	0	0	1	0	0	0	0	0	0	0	0	0	0	0	1	0	0	0	2	0	0	0	0	0	0	0	0	0	0	1	0	0	1	0	0	0
ENSMUSG00000009378=Slc16a12	protein_coding	0	0	0	0	0	0	0	0	0	0	0	0	0	0	0	1	0	0	0	0	0	0	0	0	0	0	0	0	0	0	0	0	0	0	0	0	0	0	0	1	0	0	0	0	0	0	0	0
ENSMUSG00000009394=Syn2	protein_coding	0	0	0	0	0	0	0	8	1	0	0	0	0	1	0	1	0	0	0	1	0	3	2	0	0	1	0	1	2	0	0	1	44	1	0	1	0	78	0	0	0	1	0	0	0	2	2	0
ENSMUSG00000009406=Elk1	protein_coding	0	34	22	2	0	4	0	0	0	0	0	0	0	0	1	0	0	0	0	2	0	0	0	1	0	40	1	0	0	0	0	3	0	0	0	1	0	49	35	1	23	0	0	0	0	0	0	0
ENSMUSG00000009418=Nav1	protein_coding	3	28	75	3	1	0	122	1	6	15	10	17	1	0	23	5	0	2	0	5	2	354	4	2	46	36	2	0	2	13	0	7	2	7	36	4	4	7	72	1	110	12	0	2	102	62	0	156
ENSMUSG00000009470=Tnpo1	protein_coding	81	25	200	13	97	42	37	73	45	25	30	46	21	93	42	196	99	22	30	16	514	30	390	26	98	42	96	26	131	81	23	350	42	12	79	8	689	220	92	22	31	24	238	159	259	45	35	51
ENSMUSG00000009471=Myod1	protein_coding	0	0	0	0	0	0	0	0	0	0	0	0	0	0	0	0	0	0	0	0	0	0	0	0	0	0	0	0	0	0	0	0	0	0	0	0	0	0	0	0	0	0	0	0	0	0	0	0
ENSMUSG00000009487=Otog	protein_coding	0	0	0	0	0	0	0	0	0	0	0	0	1	0	0	0	0	0	0	0	0	0	0	0	0	0	0	0	0	0	1	0	0	0	0	0	0	0	0	0	0	0	0	0	0	0	0	1
ENSMUSG00000009535=Rnmt	protein_coding	0	0	53	0	0	0	0	60	0	0	0	0	0	0	1	1	0	0	0	0	0	187	0	4	44	0	0	0	0	0	0	0	0	0	4	0	0	0	0	8	0	0	1	0	0	65	0	0
ENSMUSG00000009545=Kcnq1	protein_coding	81	143	266	234	16	82	8	16	133	0	56	1	59	114	1	222	76	0	42	165	643	10	19	117	39	102	17	36	53	0	0	111	155	54	27	7	67	106	51	142	17	161	5	13	137	1	13	7
ENSMUSG00000009549=Srp14	protein_coding	211	293	40	4	244	0	14	0	46	0	40	0	0	7	1	398	0	2	130	0	2	73	8	4	0	5	218	1	5	60	3	5	48	70	51	0	0	339	31	3	0	5	115	4	96	8	337	1
ENSMUSG00000009551=6330409D20Rik	protein_coding	0	0	0	0	0	0	0	0	0	0	0	0	0	0	0	0	0	0	0	0	0	0	1	0	0	1	0	0	0	0	0	0	1	0	0	0	1	0	0	0	0	0	0	0	0	0	0	0
ENSMUSG00000009555=Cdk9	protein_coding	28	0	19	93	84	63	11	0	1	8	0	0	2	0	1	0	122	0	283	4	1	0	68	305	4	0	0	0	7	0	1	1	0	0	40	2	0	18	26	248	0	0	13	0	62	2	0	0
ENSMUSG00000009563=Tor2a	protein_coding	75	5	9	0	59	0	25	38	0	0	213	0	0	0	0	2	0	0	0	0	35	52	2	0	26	66	82	1	29	0	0	133	0	0	0	0	3	218	0	0	0	0	0	0	0	0	1	1
ENSMUSG00000009566=Fpgs	protein_coding	66	123	45	0	12	140	2	0	0	0	0	0	0	4	615	0	10	1	0	0	0	0	0	0	0	0	0	148	39	2	0	0	0	0	3	0	0	1	0	1	0	0	110	0	11	0	0	0
ENSMUSG00000009569=Mkl2	protein_coding	256	261	59	0	21	70	0	8	0	1	1	1	242	96	0	0	0	2	1	0	3	0	2	0	177	2	2	28	50	0	516	1	353	9	264	3	1	190	168	214	22	0	139	0	138	50	0	1
ENSMUSG00000009575=Cbx5	protein_coding	95	70	0	153	19	1	28	40	0	377	95	2	264	123	1536	20	260	0	9	3	0	0	13	77	241	576	106	37	20	582	1	7	4	0	1	62	2	212	155	31	82	2	26	67	1	22	94	0
ENSMUSG00000009580=Odam	protein_coding	0	0	0	0	0	0	0	0	0	0	0	0	0	0	0	0	0	0	0	0	1	0	0	0	0	0	0	0	0	0	0	1	0	0	0	0	0	0	0	0	0	0	0	0	0	0	0	0
ENSMUSG00000009585=Apobec3	protein_coding	0	3	15	0	0	22	0	3	0	0	0	0	0	0	0	0	1	0	19	0	0	18	2	0	0	1	0	0	1	0	0	0	0	3	0	0	0	0	10	31	1	0	1	0	2	1	0	0
ENSMUSG00000009588=St6galnac1	protein_coding	0	0	0	0	0	0	0	0	0	0	0	0	0	0	0	0	0	0	0	0	0	0	0	0	0	0	0	0	0	0	0	0	0	0	0	0	0	0	0	0	0	0	0	0	0	0	0	0
ENSMUSG00000009596=Taf7l	protein_coding	0	0	0	0	0	0	0	0	0	0	0	0	0	0	1	0	0	0	0	1	0	0	0	0	0	0	1	0	0	0	0	0	0	0	0	0	0	0	0	0	1	0	0	0	0	0	0	0
ENSMUSG00000009614=Sardh	protein_coding	0	35	0	69	2	0	0	0	0	6	2	0	1	0	0	1	0	0	0	2	0	18	0	149	81	0	0	0	0	0	14	0	1	0	0	3	0	0	0	0	0	0	0	4	1	0	0	0
ENSMUSG00000009621=Vav2	protein_coding	1	123	0	0	1	0	0	6	4	1	0	13	0	0	0	0	1	0	0	0	0	1	3	0	0	0	0	5	1	0	0	0	0	0	0	3	1	0	0	8	0	0	0	1	1	0	0	0
ENSMUSG00000009628=Tex15	protein_coding	23	234	322	91	227	26	43	75	338	263	1380	91	306	415	905	35	42	2	471	169	8	275	139	169	276	12	322	103	282	175	36	605	2	2	578	18	3	4	199	4	21	5	315	61	83	365	180	0
ENSMUSG00000009630=Ppp2cb	protein_coding	2	11	0	0	29	0	45	92	316	1	0	0	15	134	111	1	85	2	42	202	6	1	1	0	56	2	1	4	13	12	14	101	1	0	8	0	0	5	18	36	0	1	12	0	0	0	3	0
ENSMUSG00000009633=G0s2	protein_coding	0	25	0	0	0	0	0	0	0	0	0	0	0	0	0	0	0	0	0	0	0	0	0	0	0	0	0	0	0	0	0	0	0	0	0	0	0	0	0	0	0	0	0	0	0	0	0	0
ENSMUSG00000009640=Dmap1	protein_coding	42	60	39	135	0	2	105	0	35	2	113	33	0	4	292	37	0	3	77	185	7	11	38	155	31	6	73	10	2	78	9	8	0	1	0	2	5	19	98	98	0	2	0	0	1	130	1	0
ENSMUSG00000009646=Pla2g12b	protein_coding	0	0	0	0	0	0	0	0	0	0	0	0	0	1	1	0	0	0	0	0	0	0	0	0	0	0	0	0	6	0	0	0	0	0	0	0	15	0	0	0	0	0	0	0	0	0	0	0
ENSMUSG00000009647=Mcu	protein_coding	0	0	0	3	1	0	0	0	0	0	0	0	0	0	0	0	0	0	113	2	0	1	15	0	1	18	6	0	11	0	1	0	0	45	0	0	1	88	1	0	0	0	0	0	0	1	2	464
ENSMUSG00000009654=Oit3	protein_coding	0	0	0	0	0	0	0	0	0	0	0	0	0	0	0	0	0	0	0	0	0	0	0	0	0	0	0	0	0	0	0	0	0	0	0	0	0	0	0	0	0	0	0	0	0	0	0	0
ENSMUSG00000009670=Tex11	protein_coding	0	4	12	0	0	0	0	1	0	0	0	0	0	1	3	2	2	0	0	0	0	0	3	1	1	3	0	0	2	50	0	1	1	59	3	0	57	3	1	4	0	0	38	2	4	0	0	0
ENSMUSG00000009681=Bcr	protein_coding	80	0	1	33	35	0	47	0	0	1	0	0	1	0	180	0	1	0	2	63	48	1	54	1	1	3	33	0	0	1	0	0	2	0	4	1	2	1	14	28	15	1	0	0	78	1	0	13
ENSMUSG00000009687=Fxyd5	protein_coding	0	0	0	0	0	0	0	0	0	0	0	0	0	0	0	0	0	0	0	0	0	1	0	0	0	0	0	0	0	0	0	0	0	0	0	0	1	0	0	0	0	0	0	0	0	0	0	0
ENSMUSG00000009731=Kcnd1	protein_coding	0	0	0	0	0	0	0	0	2	0	0	0	0	0	0	0	0	0	0	0	0	0	0	0	0	0	0	0	0	0	0	0	0	0	0	4	0	0	0	1	0	0	1	0	35	0	0	0
ENSMUSG00000009733=Tfcp2	protein_coding	0	31	59	47	62	11	50	0	0	0	1	9	0	0	3	1	0	0	0	0	2	0	1	0	0	0	0	3	0	0	0	139	0	0	1	0	1	0	25	0	1	1	2	0	1	0	0	0
ENSMUSG00000009734=Pou6f2	protein_coding	0	0	0	0	0	1	0	0	0	0	1	0	1	1	1	0	1	0	0	1	0	1	0	0	1	1	0	0	3	97	0	0	0	2	1	3	0	0	0	0	1	0	0	0	1	2	0	1
ENSMUSG00000009739=Pou6f1	protein_coding	2	0	0	0	0	0	0	0	0	0	0	0	0	0	0	0	0	0	1	0	0	0	2	0	0	0	0	0	1	0	0	1	0	0	4	0	1	0	0	2	0	0	1	0	1	0	0	0
ENSMUSG00000009741=Ubp1	protein_coding	35	61	4	176	2	88	0	27	0	2	629	7	259	202	0	1	90	24	0	338	0	166	0	0	13	255	0	11	121	0	0	308	0	10	16	1	3	60	22	1	198	0	0	23	70	131	52	1
ENSMUSG00000009772=Nuak2	protein_coding	0	0	0	0	0	0	0	1	0	0	0	0	0	0	0	0	0	0	0	0	0	0	0	0	0	0	0	0	0	0	0	0	0	302	2	0	13	0	0	0	0	0	0	0	0	0	0	0
ENSMUSG00000009828=Ick	protein_coding	0	53	0	142	0	0	1	0	241	0	82	0	0	0	1133	0	420	1	5	0	0	0	2	0	0	0	0	12	0	0	0	0	18	5	2	0	0	250	0	0	125	0	0	0	18	0	0	0
ENSMUSG00000009863=Sdhb	protein_coding	138	19	41	273	125	2	262	99	2	57	18	177	15	143	101	1118	2	1	286	0	2	0	556	13	72	94	197	12	14	256	27	340	216	203	12	5	6	1	30	275	35	4	500	20	236	245	192	7
ENSMUSG00000009876=Cox4i2	protein_coding	0	0	0	0	0	0	0	0	0	1	0	33	0	0	2	0	0	38	0	6	0	2	1	1	0	0	0	0	1	0	0	0	0	0	1	0	2	0	0	0	0	1	0	0	3	0	0	1
ENSMUSG00000009894=Snap47	protein_coding	0	0	0	0	7	0	0	48	5	0	0	0	0	100	730	0	0	0	0	0	1	0	147	18	436	1	57	1	4	0	1	1	9	15	293	2	0	0	1	260	23	0	0	1	277	0	1	28
ENSMUSG00000009900=Wnt3a	protein_coding	0	0	0	1	0	0	1	0	1	0	0	0	0	0	0	1	0	3	0	0	0	1	2	1	0	1	0	1	2	0	1	0	0	0	0	1	0	0	0	0	0	0	0	0	0	0	0	0
ENSMUSG00000009905=Kdsr	protein_coding	129	4	28	0	3	13	34	15	0	0	0	126	21	1	9	0	6	0	0	0	0	0	413	0	0	1	69	0	2	1	0	319	208	0	0	0	381	60	29	0	6	0	0	1	88	38	0	14
ENSMUSG00000009907=Vps4b	protein_coding	38	0	11	0	38	0	0	38	1	499	0	0	0	0	35	0	0	3	0	0	0	2	69	0	213	0	0	19	66	0	12	313	111	0	12	0	1	1	30	2	0	0	7	1	0	138	0	0
ENSMUSG00000009927=Rps25	protein_coding	176	222	91	274	293	422	453	842	329	201	644	505	361	365	814	326	339	298	470	770	1342	436	334	665	230	457	329	165	279	747	92	743	402	171	1139	140	371	408	773	182	103	768	1380	688	1349	1132	894	537
ENSMUSG00000009941=Nxf2	protein_coding	0	0	0	0	0	0	0	0	0	0	0	0	0	0	0	0	0	0	0	0	0	0	1	0	0	0	0	0	0	0	0	0	0	0	0	0	0	0	0	0	0	0	0	0	0	0	1	0
ENSMUSG00000009995=Taz	protein_coding	104	0	1	128	6	2	164	78	43	0	0	1	17	16	0	0	0	0	3	49	1	0	5	193	70	2	27	28	774	0	1174	25	134	53	0	0	16	200	6	0	7	879	17	135	1	165	86	111
ENSMUSG00000010021=Kif19a	protein_coding	0	0	0	0	0	0	0	0	0	0	0	0	0	0	0	0	0	0	0	0	0	0	0	0	0	0	0	0	0	0	0	1	0	0	0	0	0	0	0	0	0	0	0	0	0	0	0	0
ENSMUSG00000010025=Aldh3a2	protein_coding	146	43	0	0	28	104	0	1	45	0	0	1	0	1	2	0	1	0	0	104	0	5	1	1	0	0	0	0	2	2	1	34	1	1	0	11	2	0	232	0	0	0	0	0	0	0	292	0
ENSMUSG00000010044=Zmynd10	protein_coding	0	0	0	0	0	0	0	0	0	0	0	0	0	0	0	0	0	0	0	0	0	0	0	0	0	0	0	0	0	0	0	0	0	0	0	0	0	0	0	0	0	0	0	0	0	0	0	0
ENSMUSG00000010045=Tmem115	protein_coding	0	0	37	99	23	0	0	0	3	0	12	0	0	0	0	0	0	0	0	0	1	0	0	133	0	4	4	67	0	0	0	0	0	0	0	0	0	0	0	92	0	1	0	0	11	0	0	0
ENSMUSG00000010047=Hyal2	protein_coding	41	1	0	0	28	0	0	160	91	0	0	0	0	0	1	0	0	43	0	1	0	0	200	2	86	0	0	92	46	0	0	0	1	0	125	4	0	21	60	0	0	0	118	0	3	156	0	0
ENSMUSG00000010048=Ifrd2	protein_coding	0	0	0	16	0	0	1	0	2	0	0	1	1	0	0	0	0	0	0	0	0	0	0	0	4	0	4	0	1	1	0	0	0	10	8	0	0	0	0	1	0	0	22	0	0	1	0	25
ENSMUSG00000010051=Hyal1	protein_coding	0	0	0	0	0	0	0	0	0	0	45	0	0	109	0	0	0	0	0	0	0	0	280	0	0	0	0	0	0	17	0	0	0	0	0	0	0	0	0	0	0	0	0	0	124	0	0	0
ENSMUSG00000010054=Tusc2	protein_coding	11	52	0	0	46	0	36	0	0	0	0	0	0	2	0	0	0	0	0	0	0	7	1	0	0	0	0	0	24	97	0	0	0	0	0	0	0	3	0	0	0	6	0	31	0	0	0	0
ENSMUSG00000010057=Nprl2	protein_coding	0	19	11	5	79	0	0	0	0	0	0	4	0	0	0	0	0	0	0	0	0	0	0	1	0	0	0	0	0	0	0	0	7	0	0	0	0	88	0	0	0	0	1	0	0	72	0	0
ENSMUSG00000010064=Slc38a3	protein_coding	46	218	343	417	609	281	105	248	42	1	0	312	12	54	0	0	147	1	230	377	8	229	408	209	302	746	223	0	3	405	2	0	7	118	416	6	105	314	166	478	500	10	4	415	212	26	137	180
ENSMUSG00000010066=Cacna2d2	protein_coding	1	0	0	0	1	0	1	0	0	0	0	0	1	0	0	0	0	1	0	0	0	0	1	0	0	1	0	0	0	0	0	0	0	0	0	0	2	0	0	0	0	0	0	0	0	0	0	0
ENSMUSG00000010067=Rassf1	protein_coding	0	5	0	0	0	0	0	0	0	1	0	0	0	1	1	0	0	0	0	1	0	0	147	69	0	0	56	86	1	0	0	0	27	0	0	0	0	0	1	1	3	1	6	0	12	24	176	0
ENSMUSG00000010080=Epn3	protein_coding	0	0	0	0	0	0	0	0	0	0	0	0	0	0	0	0	0	0	0	0	0	0	0	0	0	0	0	0	0	0	0	0	0	0	0	0	0	0	0	0	0	0	0	0	0	0	0	0
ENSMUSG00000010086=Rnf112	protein_coding	0	0	0	0	0	0	0	0	0	0	0	0	0	0	0	0	0	0	0	0	0	0	0	0	0	0	0	1	0	0	0	1	0	0	0	0	0	0	0	0	0	0	0	0	0	0	0	0
ENSMUSG00000010095=Slc3a2	protein_coding	9	74	270	307	215	3	451	36	0	545	217	0	381	205	1	0	3	666	5	21	5	0	84	75	37	19	261	49	385	0	1165	0	375	70	48	3	3	90	28	551	880	22	0	217	134	187	130	2
ENSMUSG00000010097=Nxf1	protein_coding	102	53	145	268	58	57	212	146	762	404	14	1168	200	3	0	1	724	0	172	174	1265	1108	150	268	186	41	169	241	16	182	546	358	346	669	347	12	2416	55	116	22	11	1	201	137	71	148	69	1030
ENSMUSG00000010110=Stx5a	protein_coding	0	79	185	10	55	0	0	0	39	139	0	3	0	23	120	2	0	402	212	0	0	68	51	52	383	6	52	101	27	1	1	5	320	39	94	4	1	2	168	444	163	0	156	41	267	348	226	5
ENSMUSG00000010122=Slc47a1	protein_coding	0	0	0	0	0	8	0	0	0	0	0	0	9	0	0	0	0	0	0	0	0	0	0	0	0	0	0	0	0	0	0	0	0	0	0	0	0	1	0	0	0	0	1	0	0	0	1	0
ENSMUSG00000010136=Pifo	protein_coding	0	0	0	0	0	2	0	0	0	0	0	0	0	0	0	0	0	0	0	0	7	0	1	0	0	0	0	0	0	0	0	0	0	0	0	0	0	0	0	0	0	0	0	0	0	1	0	0
ENSMUSG00000010142=Tnfrsf13b	protein_coding	0	0	0	1	0	0	0	0	1	0	0	0	0	0	0	0	0	0	0	0	0	0	0	0	0	0	0	0	0	0	0	0	0	0	1	0	0	0	0	0	0	0	0	0	1	0	0	0
ENSMUSG00000010154=Spire2	protein_coding	0	0	0	0	0	0	0	0	0	0	0	0	1	0	0	0	0	0	0	0	0	0	1	0	0	0	0	0	0	0	0	0	0	1	0	0	0	0	1	0	0	0	75	0	22	0	0	0
ENSMUSG00000010175=Prox1	protein_coding	0	0	0	0	0	0	0	0	0	0	0	0	0	0	1	0	0	0	0	0	0	0	2	0	0	0	0	0	0	0	0	0	0	1	0	0	0	0	0	0	1	0	0	0	0	0	0	0
ENSMUSG00000010205=Raver1	protein_coding	2	5	0	0	7	11	11	4	0	0	0	24	10	7	3	5	0	0	28	28	55	0	12	15	1	2	4	16	0	0	0	0	35	7	20	0	16	0	3	0	1	52	19	3	0	0	2	0
ENSMUSG00000010277=2610507B11Rik	protein_coding	4	0	3	81	0	0	1	0	3	6	0	1	3	5	3	42	2	0	3	46	0	0	0	0	1	90	3	7	0	1	0	1	0	4	9	2	2	1	12	26	0	0	217	7	2	2	1	5
ENSMUSG00000010290=AI597479	protein_coding	0	130	0	110	4	0	0	34	473	0	0	0	0	0	1	15	693	25	0	66	0	0	0	0	1	2	0	0	168	1	2	499	1	0	4	0	2	1	2	126	0	0	173	0	114	25	212	0
ENSMUSG00000010307=Tmem86a	protein_coding	0	69	0	16	0	0	0	39	0	1	3	16	0	0	793	1	0	953	1	0	0	199	6	5	0	0	0	0	3	0	0	0	0	56	2	2	1	29	0	0	0	0	0	0	10	191	1	5
ENSMUSG00000010311=Optc	protein_coding	0	0	0	0	0	0	0	0	0	0	0	0	0	0	0	0	0	0	0	0	0	0	0	0	0	0	0	0	0	0	0	0	0	0	0	0	0	0	0	0	0	0	0	0	0	0	0	0
ENSMUSG00000010342=Tex14	protein_coding	8	9	57	3	104	13	33	19	656	1	13	1	24	172	4	3	5	261	69	106	75	9	58	21	137	62	5	57	12	18	0	8	6	0	1	27	34	12	48	16	16	59	231	83	52	3	5	33
ENSMUSG00000010358=Ifi35	protein_coding	0	0	0	163	0	0	0	0	0	0	1	2	6	0	0	0	0	0	0	0	0	0	3	23	0	33	2	3	0	0	0	0	1	0	6	0	0	0	0	5	0	0	0	0	0	0	0	111
ENSMUSG00000010362=Rdm1	protein_coding	0	0	0	5	0	0	0	0	0	0	0	0	0	0	0	0	0	0	0	169	0	0	0	0	107	1	1	0	13	2	0	0	0	0	4	18	0	0	2	2	0	0	0	0	0	0	136	8
ENSMUSG00000010376=Nedd8	protein_coding	43	121	138	38	34	9	0	400	54	261	129	50	208	215	0	83	19	18	34	2	1946	54	664	1	37	1	148	29	215	7	4	0	293	21	30	2	1	71	329	19	139	62	716	121	563	132	666	412
ENSMUSG00000010392=Gosr1	protein_coding	0	2	38	0	0	0	9	0	268	0	0	0	0	2	0	2	0	0	0	0	0	0	2	1	0	17	1	0	0	0	0	0	0	0	13	0	0	13	0	29	0	2	1	4	0	0	0	529
ENSMUSG00000010406=Mrpl52	protein_coding	71	26	12	128	22	3	56	20	2	1	70	247	8	2	12	354	0	0	13	8	1	422	1	2	12	51	186	54	41	53	1	0	15	0	26	6	60	300	7	5	20	120	7	209	25	119	0	16
ENSMUSG00000010435=Spaca7	protein_coding	0	0	0	0	0	0	0	0	0	0	0	0	0	1	0	0	0	0	0	0	0	0	0	0	0	0	0	0	0	1	0	0	0	0	0	1	0	0	0	0	0	0	0	0	0	0	0	0
ENSMUSG00000010453=Kansl3	protein_coding	225	137	148	0	154	199	167	92	0	1	0	185	77	365	0	0	121	0	0	0	1	0	2	0	0	0	91	1	17	0	0	0	381	11	185	5	121	0	107	6	39	7	0	122	34	0	12	0
ENSMUSG00000010461=Eya4	protein_coding	12	0	14	0	0	0	0	0	300	0	0	0	0	2	1	1	1	0	0	66	0	1	1	0	129	0	1	0	5	1	0	0	0	1	13	1	2	7	0	1	64	0	53	0	0	0	1	0
ENSMUSG00000010476=Ebf3	protein_coding	0	0	0	0	1	0	0	0	0	0	0	0	0	0	0	0	2	0	0	0	0	0	0	0	0	2	0	0	0	0	0	5	0	0	0	0	1	0	0	0	0	0	0	0	0	0	0	0
ENSMUSG00000010505=Myt1	protein_coding	0	0	0	1	0	0	0	0	0	0	0	0	0	0	1	0	1	0	0	0	0	0	2	0	0	0	0	0	0	1	0	0	0	0	0	6	1	0	0	0	1	0	0	0	0	0	0	0
ENSMUSG00000010517=Faf1	protein_coding	24	30	1	9	0	0	0	0	3	2	29	1	1	8	1	1	1	5	0	51	1	0	3	14	93	2	9	68	2	12	40	52	46	43	12	2	23	151	71	2	2	62	5	26	15	122	4	98
ENSMUSG00000010529=Gm266	protein_coding	0	0	0	0	0	0	0	0	0	0	0	0	0	0	0	0	0	0	0	0	0	0	0	0	0	0	0	0	0	0	0	0	0	0	0	0	0	0	0	0	0	0	0	0	0	0	0	0
ENSMUSG00000010538=Tsacc	protein_coding	0	0	0	0	0	0	2	19	0	1	1	8	1	41	67	5	5	0	0	1	2	5	2	8	2	0	1	0	0	2	0	1	2	58	16	5	3	0	2	0	0	2	84	2	1	4	9	2
ENSMUSG00000010554=Mettl16	protein_coding	3	44	0	35	0	138	17	47	1	30	0	0	0	0	1	0	0	935	0	4	0	0	1	12	0	2	0	112	3	138	0	1	0	259	63	4	3	456	60	17	1	360	10	0	4	88	94	1
ENSMUSG00000010592=Dazl	protein_coding	0	0	0	0	0	0	0	0	0	0	0	0	0	0	0	0	0	0	0	0	0	0	2	0	0	0	0	0	2	0	0	0	0	0	0	0	0	0	0	0	0	0	33	0	0	138	15	1
ENSMUSG00000010601=Apol7a	protein_coding	0	0	0	0	0	0	0	0	0	0	0	0	0	0	0	0	0	0	0	0	5	0	0	0	0	0	0	0	0	0	0	0	0	0	0	0	0	0	0	0	0	0	0	0	0	0	0	0
ENSMUSG00000010607=Pigyl	protein_coding	48	0	28	0	0	44	40	81	0	0	0	1	0	132	0	0	8	0	0	101	343	0	0	0	55	0	4	14	0	0	0	2	0	0	0	0	0	1	1	0	12	1	492	36	0	0	364	17
ENSMUSG00000010608=Rbm25	protein_coding	94	78	196	329	33	436	129	41	1	41	8	0	10	176	2	320	115	0	87	502	1379	148	70	76	26	354	81	97	414	59	300	436	1220	185	210	27	65	421	426	109	16	3	253	77	249	358	207	23
ENSMUSG00000010609=Psen2	protein_coding	129	56	23	0	0	0	0	7	0	0	2	0	0	0	0	1	0	0	0	0	0	0	0	0	6	4	0	0	0	1	0	0	0	0	0	2	0	0	0	1	0	0	0	0	1	1	0	1
ENSMUSG00000010651=Acaa1b	protein_coding	2	8	0	0	11	0	0	1	0	0	4	0	0	6	59	0	0	0	0	0	0	0	0	0	28	66	0	0	0	0	0	0	0	0	0	0	0	0	2	0	3	0	0	0	0	0	0	83
ENSMUSG00000010660=Plcd1	protein_coding	2	0	0	0	0	0	0	0	0	0	0	0	292	0	0	485	1	0	0	0	0	0	0	0	0	0	0	0	0	0	0	0	0	0	0	0	0	0	0	0	0	0	0	0	0	0	0	0
ENSMUSG00000010663=Fads1	protein_coding	208	65	67	51	130	0	104	56	0	1	189	61	0	18	13	0	4	0	99	289	0	1	13	0	10	1	174	0	6	90	0	0	67	275	112	0	1062	19	14	0	224	1	0	72	235	2	84	130
ENSMUSG00000010721=Lmbr1	protein_coding	29	1	0	0	0	0	0	150	1	332	0	316	0	0	1	1	0	0	0	1	0	0	1	0	16	2	9	8	1	4	0	0	0	25	0	0	2	0	0	0	0	0	84	0	81	19	111	2
ENSMUSG00000010751=Tnfrsf22	protein_coding	3	0	0	0	0	16	0	0	0	0	0	0	0	0	0	0	0	0	0	0	0	0	0	0	0	0	0	0	0	0	0	0	0	0	0	0	0	0	0	0	0	0	0	0	0	0	0	0
ENSMUSG00000010755=Cars	protein_coding	75	2	66	0	104	0	1	0	2	12	8	0	0	0	0	8	46	1	95	3	53	1	1	145	0	0	1	0	0	17	0	0	89	2	40	11	0	0	42	1	1	1	237	6	0	0	110	0
ENSMUSG00000010760=Phlda2	protein_coding	0	0	0	0	0	0	0	0	0	0	0	0	0	0	0	0	0	0	0	0	0	0	0	0	0	0	0	0	0	0	0	0	0	0	0	0	0	0	0	0	0	0	0	0	0	0	0	0
ENSMUSG00000010796=Asz1	protein_coding	0	0	0	0	0	0	0	0	0	0	0	0	0	0	1	1	0	0	0	1	0	0	1	0	0	1	0	0	0	0	0	0	0	0	0	0	0	0	0	0	0	3	0	0	0	0	0	1
ENSMUSG00000010797=Wnt2	protein_coding	0	0	0	0	0	0	0	0	0	0	0	0	0	0	0	2	0	0	0	0	0	0	0	0	0	0	0	0	2	0	1	0	0	0	0	2	2	0	0	0	0	0	0	0	0	0	1	0
ENSMUSG00000010803=Gabra1	protein_coding	0	1	0	0	0	0	0	0	0	0	0	0	0	0	0	1	0	0	0	0	0	0	0	0	0	0	0	0	0	0	0	0	0	0	0	0	0	0	0	0	0	0	0	0	0	1	0	0
ENSMUSG00000010825=Grid2ip	protein_coding	0	0	0	0	0	0	0	0	0	0	1	0	0	0	0	0	0	0	0	1	0	0	0	0	0	0	0	0	0	0	0	0	0	0	0	0	0	0	0	0	1	0	0	0	0	0	0	1
ENSMUSG00000010830=Kdelr3	protein_coding	0	0	0	0	0	14	0	0	0	58	0	0	0	0	0	0	0	4	0	0	0	0	0	0	0	0	0	0	0	3	0	0	0	0	0	0	0	0	74	1	0	0	1	0	0	0	0	0
ENSMUSG00000010841=1700006E09Rik	protein_coding	0	0	0	0	0	0	0	0	0	0	0	0	0	0	0	0	0	0	0	0	0	0	0	0	0	0	0	0	0	0	0	0	0	0	0	0	0	0	0	0	0	0	0	0	0	0	0	0
ENSMUSG00000010911=Apip	protein_coding	0	1	0	0	0	0	0	0	0	0	0	0	0	0	7	0	0	792	0	199	1	0	0	0	10	1	1	0	1	0	0	0	0	0	0	33	0	1	81	1	0	1	109	0	81	94	41	0
ENSMUSG00000010914=Pdhx	protein_coding	22	87	0	0	90	2	100	0	14	2	0	0	0	0	193	2	1	0	0	0	1	0	80	194	195	1	5	1	47	97	2	0	5	0	1	0	9	0	23	249	1	0	123	134	0	1	0	2
ENSMUSG00000010936=Vac14	protein_coding	26	2	0	116	57	27	0	0	0	0	6	0	0	5	0	2	0	3	0	0	0	1	1	210	0	1	276	67	240	0	394	6	94	0	145	2	0	151	4	2	0	3	1	15	320	79	402	717
ENSMUSG00000011008=Mcoln2	protein_coding	0	0	0	0	0	0	0	0	0	0	0	0	0	0	1	0	0	0	1	0	1	0	0	1	0	0	0	0	0	0	0	0	1	1	0	0	0	0	0	0	1	0	0	0	0	0	0	0
ENSMUSG00000011034=Slc5a1	protein_coding	0	0	0	0	0	0	0	0	0	1	0	0	0	0	0	0	0	0	0	0	0	0	0	2	0	2	0	0	0	0	0	0	0	0	0	0	0	0	0	0	0	0	7	0	0	0	0	0
ENSMUSG00000011096=Akt1s1	protein_coding	4	149	34	0	0	0	0	0	1	0	71	82	71	0	8	0	30	0	1	4	0	3	0	0	240	1	1	96	15	26	0	0	86	2	54	1	0	0	6	39	0	0	1	74	0	8	31	162
ENSMUSG00000011114=Tbrg1	protein_coding	41	282	377	5	0	13	0	103	0	2	6	184	64	74	4	3	182	1346	6	201	0	0	55	0	68	12	2	4	114	41	0	0	27	0	3	57	1	27	10	1	104	3	211	90	196	0	0	37
ENSMUSG00000011118=Panx3	protein_coding	0	0	0	0	0	0	0	0	0	0	0	0	0	0	0	0	0	0	0	0	0	0	0	0	0	0	0	0	0	0	0	0	0	0	0	0	0	0	0	0	0	0	0	0	0	0	0	0
ENSMUSG00000011148=Adssl1	protein_coding	0	1	0	0	1	2	0	0	0	0	0	0	0	2	1	0	0	0	1	0	0	0	1	3	0	0	0	0	0	0	0	14	1	0	0	1	0	0	3	0	0	0	0	0	0	0	0	0
ENSMUSG00000011154=1700026D08Rik	protein_coding	0	0	0	0	0	0	0	0	0	0	0	0	0	0	0	1	0	0	0	0	1	0	0	0	0	0	0	0	0	0	0	1	0	0	0	0	0	1	0	0	0	0	0	0	0	0	0	0
ENSMUSG00000011158=Brf1	protein_coding	20	92	0	0	2	41	1	30	192	0	0	29	0	7	0	190	13	9	2	0	1	0	0	0	20	10	2	146	38	4	0	0	1	0	2	0	0	1	19	3	0	0	0	0	1	5	1	0
ENSMUSG00000011171=Vipr2	protein_coding	0	0	0	0	0	0	0	0	2	0	0	0	1	0	0	0	0	0	0	0	0	0	0	1	0	0	0	0	0	0	0	0	0	0	0	0	1	0	0	0	0	0	0	23	0	2	0	0
ENSMUSG00000011179=Odc1	protein_coding	197	19	5	113	282	25	91	181	164	261	135	279	160	231	9	48	315	3	323	212	136	238	25	6	54	588	180	164	206	344	68	223	103	4	18	1	129	775	28	259	16	3	413	256	0	421	126	0
ENSMUSG00000011254=Thg1l	protein_coding	59	0	0	0	0	0	0	0	0	6	0	0	0	58	0	0	1	0	0	0	0	125	0	0	0	0	0	0	33	1	0	0	0	0	0	0	0	2	0	0	76	0	0	0	209	0	0	1
ENSMUSG00000011256=Adam19	protein_coding	0	27	0	0	0	0	0	0	0	0	0	0	0	0	2	0	0	1	0	0	0	0	0	0	0	1	0	0	0	0	0	0	0	1	0	5	0	0	0	0	0	0	0	0	0	0	0	0
ENSMUSG00000011257=Pabpc4	protein_coding	123	45	84	44	47	29	15	42	37	6	5	5	15	66	24	707	63	207	92	120	1145	2	12	6	102	144	117	37	435	41	1	129	11	2	357	6	3	25	106	50	122	27	163	110	38	50	149	4
ENSMUSG00000011263=Exoc3l2	protein_coding	0	0	0	0	0	0	0	0	0	0	0	0	0	0	0	0	0	0	0	0	0	0	0	0	0	0	0	0	0	0	0	0	0	0	0	0	0	0	0	0	0	0	0	0	0	0	0	0
ENSMUSG00000011267=Zfp296	protein_coding	0	0	0	0	0	0	35	0	0	0	0	0	0	0	0	0	0	35	0	0	0	0	5	0	4	0	10	113	192	0	0	0	0	0	0	0	0	1	0	2	0	0	2	1	2	58	180	0
ENSMUSG00000011305=Plin5	protein_coding	0	0	0	0	0	0	0	0	0	0	0	0	0	0	0	0	0	0	0	0	0	0	0	0	1	0	0	0	0	0	1	0	0	0	0	0	0	0	0	0	0	0	0	0	0	0	0	0
ENSMUSG00000011306=Sugp1	protein_coding	35	31	0	2	0	0	0	0	0	3	2	0	1	4	31	0	0	1	2	0	1	1	1	0	135	0	23	0	1	0	0	0	67	0	0	0	0	0	0	375	1	0	0	0	0	0	0	0
ENSMUSG00000011349=Dmrtc2	protein_coding	0	0	0	0	0	0	0	0	0	0	0	0	0	0	0	0	0	0	0	0	0	1	1	0	0	0	0	0	0	0	0	0	0	0	0	0	0	0	0	1	0	0	0	0	0	0	0	0
ENSMUSG00000011382=Dhdh	protein_coding	2	0	0	0	1	0	1	8	0	0	0	0	1	0	11	3	0	0	11	0	0	0	1	0	0	1	0	1	0	0	0	0	21	2	0	0	0	0	131	0	0	0	9	3	0	0	0	0
ENSMUSG00000011427=Zfp790	protein_coding	0	6	0	0	0	0	0	0	0	0	0	0	0	0	2	0	0	0	1	1	0	0	2	1	0	0	0	0	1	0	0	1	0	0	1	1	0	0	0	0	0	0	17	0	0	58	0	0
ENSMUSG00000011463=Cpb1	protein_coding	0	0	0	0	0	0	0	0	0	0	0	0	0	0	1	0	0	0	0	1	0	0	0	1	2	0	0	0	0	0	0	0	0	0	0	0	1	1	0	0	0	0	0	1	0	0	0	0
ENSMUSG00000011486=Slc25a41	protein_coding	0	0	0	0	0	0	0	0	0	0	0	0	0	0	0	0	0	0	0	0	0	0	0	0	0	0	2	0	0	0	0	0	0	0	0	0	0	0	0	0	0	0	0	0	0	0	0	0
ENSMUSG00000011589=Fsd1	protein_coding	3	0	0	0	0	1	0	0	0	0	0	0	0	0	0	0	0	38	0	0	0	0	0	0	0	0	0	0	0	0	0	0	0	1	0	0	0	0	0	0	7	0	2	0	0	0	0	0
ENSMUSG00000011632=Pinlyp	protein_coding	0	0	0	0	0	0	1	1	0	0	0	0	0	0	0	0	0	446	0	0	0	0	1	0	0	0	0	22	0	0	0	0	0	0	0	0	1	0	1	1	0	1	1	0	0	14	0	0
ENSMUSG00000011658=Fuz	protein_coding	0	5	2	0	1	3	0	1	0	0	1	0	2	0	0	0	0	0	4	1	0	0	38	0	14	0	0	0	6	0	0	0	0	2	1	0	0	1	1	0	0	0	1	6	0	0	0	8
ENSMUSG00000011751=Sptbn4	protein_coding	0	0	0	0	0	0	0	3	0	0	0	0	0	2	1	1	1	0	0	0	1	0	0	1	0	0	1	0	7	0	0	0	1	0	2	2	1	0	0	0	1	0	0	0	1	0	1	0
ENSMUSG00000011752=Pgam1	protein_coding	25	106	174	172	168	57	90	207	441	39	1167	394	44	67	629	333	335	2	34	60	3	444	224	713	25	123	100	17	411	56	23	58	187	10	4	1	11	149	229	36	27	425	527	224	173	182	289	42
ENSMUSG00000011831=Evi5	protein_coding	0	40	116	110	23	0	9	8	23	0	1	0	9	1	42	577	0	1	1	0	1	44	0	3	6	72	1	124	60	79	13	3	1	1	6	107	1	131	1	0	0	77	2	97	2	2	0	103
ENSMUSG00000011832=Evi5l	protein_coding	0	0	0	0	10	0	0	1	0	0	0	0	0	0	2	0	0	0	0	1	3	0	0	0	31	0	0	0	0	0	0	0	0	0	0	25	0	1	0	0	0	0	0	22	0	1	0	0
ENSMUSG00000011837=Snapc2	protein_coding	1	11	48	1	7	13	50	8	0	0	145	0	0	0	0	0	0	4	9	3	0	2	19	0	0	1	101	0	0	346	0	0	43	12	0	0	0	2	191	418	1	0	0	1	0	0	0	0
ENSMUSG00000011877=Git1	protein_coding	0	122	168	0	0	116	61	31	0	1	1	0	0	0	0	0	0	0	0	19	2	0	1	0	23	128	12	96	3	0	0	0	0	0	15	1	0	0	0	0	82	1	1	0	0	0	22	4
ENSMUSG00000011884=Gltp	protein_coding	1	22	0	69	0	2	41	4	0	0	293	14	0	1	2	0	2	0	0	17	602	0	7	101	0	0	0	30	1	0	0	0	1	0	0	0	0	0	0	0	0	0	43	2	0	0	19	0
ENSMUSG00000011958=Bnip2	protein_coding	48	83	1	59	61	3	0	73	0	23	5	0	0	33	0	15	0	466	186	10	0	0	1	7	183	30	0	129	2	30	1	0	42	0	268	7	1	0	99	52	30	0	0	0	5	0	4	21
ENSMUSG00000011960=Ccnt1	protein_coding	1	1	52	11	0	70	1	0	1	0	0	11	2	0	1	2	0	0	61	83	194	1	65	0	12	24	52	30	2	0	3	1	0	261	57	4	6	8	9	13	18	5	16	214	45	0	13	13
ENSMUSG00000012017=Scarf2	protein_coding	0	0	0	0	0	0	0	0	0	0	0	0	0	0	0	0	0	0	0	0	0	0	0	0	0	0	0	0	0	0	0	0	0	0	0	0	0	0	0	0	0	0	0	0	0	0	0	0
ENSMUSG00000012042=4930579F01Rik	protein_coding	0	0	0	0	0	0	0	0	0	0	0	0	0	0	0	0	0	0	0	0	0	0	0	0	0	0	0	0	0	0	0	0	0	0	0	0	0	0	0	0	0	0	0	0	0	0	0	1
ENSMUSG00000012076=Brms1l	protein_coding	3	0	0	0	0	6	0	28	0	0	0	0	57	1	7	1	0	0	0	32	0	0	0	0	0	0	69	50	2	0	0	1	3	21	0	0	2	0	0	0	0	0	0	0	10	1	0	3
ENSMUSG00000012114=Med15	protein_coding	15	8	4	4	26	4	3	95	5	0	9	0	7	11	3	27	20	0	2	38	6	0	10	7	8	18	36	9	7	4	0	6	1	1	12	0	16	11	5	12	2	1	22	1	5	2	3	1
ENSMUSG00000012117=Dhdds	protein_coding	0	50	3	0	2	42	0	0	27	0	0	1	0	12	0	0	0	3	0	140	1	11	0	11	0	42	3	187	9	6	2	0	3	2	0	4	7	0	0	0	2	0	1	2	64	0	238	17
ENSMUSG00000012123=Aim1l	protein_coding	0	0	0	0	0	0	0	0	0	0	0	0	2	0	0	0	0	0	0	0	0	0	0	0	0	0	0	0	0	0	0	0	0	0	0	0	0	0	0	0	0	0	0	0	0	0	0	0
ENSMUSG00000012126=Ubxn11	protein_coding	0	0	0	132	0	0	0	0	4	0	1	0	0	0	0	0	0	0	0	0	0	0	0	0	0	2	0	0	0	0	0	0	8	0	0	3	2	0	0	0	2	0	0	0	0	0	0	0
ENSMUSG00000012187=Mogat1	protein_coding	0	0	0	0	0	0	0	0	0	0	0	0	0	0	0	0	0	0	0	0	0	0	0	0	0	0	0	0	0	0	0	0	0	1	0	0	0	0	0	0	0	0	0	0	0	0	0	0
ENSMUSG00000012211=Tex22	protein_coding	0	0	0	0	0	0	0	0	0	0	0	0	1	0	0	0	0	0	0	1	0	0	0	0	0	3	0	1	0	0	0	0	0	0	0	0	0	0	0	0	0	0	0	0	0	2	0	1
ENSMUSG00000012282=Wnt8a	protein_coding	0	0	0	0	0	0	0	0	0	0	0	1	0	0	0	0	0	0	0	0	0	0	0	0	0	0	0	0	0	0	0	0	0	0	0	0	0	0	1	0	0	1	8	0	0	0	0	0
ENSMUSG00000012296=Tjap1	protein_coding	25	87	169	187	47	100	57	31	31	0	0	0	0	71	8	0	0	0	34	25	2	0	11	0	157	1	179	0	0	0	0	0	2	0	52	0	0	53	38	2	29	0	257	15	180	58	1	1
ENSMUSG00000012350=Ehf	protein_coding	0	0	0	0	0	0	0	0	1	0	0	0	0	1	1	0	0	1110	0	0	0	0	1	0	10	0	20	0	0	0	0	0	0	0	0	0	3	0	0	0	66	1	1	0	0	1	3	0
ENSMUSG00000012396=Nanog	protein_coding	0	0	0	0	0	0	1	0	0	0	0	0	0	0	0	0	0	0	0	0	1	0	0	0	0	0	74	0	0	1	0	0	0	0	0	0	0	0	0	0	0	0	0	0	0	0	0	0
ENSMUSG00000012405=Rpl15	protein_coding	745	595	532	574	826	291	577	777	923	518	1168	573	390	1238	552	463	980	2023	339	505	1959	590	501	681	500	1468	552	968	1170	858	924	671	414	167	648	26	1133	329	750	1081	431	1002	849	698	1410	661	183	203
ENSMUSG00000012422=Tmem167	protein_coding	4	0	28	8	0	28	38	10	0	12	0	0	232	0	1	0	128	839	11	48	0	1	1	0	21	5	69	0	0	0	2	407	57	1	0	4	1	1	193	2	61	0	325	128	1	84	14	0
ENSMUSG00000012428=Steap4	protein_coding	0	0	0	0	0	0	0	0	0	0	0	0	0	0	0	0	0	0	0	0	0	1	0	0	0	0	0	0	0	0	0	0	0	0	0	0	0	0	0	0	0	0	1	0	0	1	0	0
ENSMUSG00000012429=Mplkip	protein_coding	0	0	6	0	0	0	0	0	0	0	0	0	1	0	0	0	1	0	0	0	0	0	0	0	0	0	0	0	0	0	0	0	0	0	0	0	0	0	7	0	5	0	89	0	0	0	0	27
ENSMUSG00000012443=Kif11	protein_coding	10	1	4	0	13	3	0	17	0	6	2	76	0	86	6	34	6	0	0	2	6	0	5	65	1	19	0	1	5	4	3	4	6	533	7	1	19	182	14	6	62	2	20	46	13	201	68	3
ENSMUSG00000012483=Rpa3	protein_coding	0	0	0	0	0	18	0	2	0	0	31	0	126	0	7	0	1	0	16	0	0	0	0	13	0	0	5	44	6	15	3	0	0	0	5	0	0	2	5	0	0	0	0	2	0	0	0	0
ENSMUSG00000012519=Mlkl	protein_coding	56	37	48	27	34	42	114	143	53	46	54	97	48	24	62	206	31	96	246	17	306	51	54	98	30	28	22	20	27	118	18	73	49	145	15	1	39	25	104	38	25	28	53	102	107	55	21	97
ENSMUSG00000012520=Phox2b	protein_coding	0	0	0	0	0	0	0	0	0	0	0	0	0	0	0	0	0	0	0	0	0	0	0	0	0	0	0	0	0	0	0	0	0	0	0	0	0	0	0	0	0	0	0	0	0	0	0	0
ENSMUSG00000012535=Tnpo3	protein_coding	2	7	15	0	70	0	31	7	0	0	1	0	1	0	0	135	1	0	0	0	1	94	3	0	0	0	144	0	0	0	1	55	1	0	4	2	493	5	82	4	127	279	0	0	4	0	3	0
ENSMUSG00000012609=Ttll5	protein_coding	56	34	3	0	4	0	33	0	1	0	178	0	223	95	2	4	0	1	0	197	554	7	3	0	5	3	0	34	0	0	0	1	3	31	1	2	0	34	6	25	0	2	0	0	49	215	2	309
ENSMUSG00000012640=Zfp715	protein_coding	0	5	0	0	3	0	0	2	0	0	0	0	0	0	0	0	0	0	97	0	0	1	0	0	2	0	0	0	0	0	1	1	0	6	0	0	2	14	0	0	0	0	0	1	0	0	0	0
ENSMUSG00000012705=Retn	protein_coding	0	0	0	0	0	0	0	0	0	0	0	0	0	0	0	0	0	0	0	0	0	0	0	0	0	1	0	0	0	0	0	0	0	0	0	0	0	2	0	0	0	0	0	0	0	0	0	0
ENSMUSG00000012777=Acpt	protein_coding	44	28	15	36	0	39	31	1	1	0	0	4	0	0	1	0	0	0	0	21	12	1	0	0	0	3	0	0	0	0	0	0	4	2	0	0	0	0	14	0	0	2	3	0	0	0	0	0
ENSMUSG00000012819=Cdh23	protein_coding	0	1	1	13	0	0	0	0	0	0	0	0	1	0	1	1	0	0	0	0	0	0	5	0	1	1	0	0	1	1	1	0	4	1	0	0	1	0	0	0	3	0	0	0	0	0	1	0
ENSMUSG00000012848=Rps5	protein_coding	1704	996	894	875	1368	806	700	1951	1922	899	1754	2147	1055	1394	2144	461	1929	1105	735	1803	754	1045	1468	1381	1475	2977	1869	681	1332	1558	1035	3364	1534	488	1439	42	2674	1172	1178	1761	1219	623	2790	2997	3040	1800	936	478
ENSMUSG00000012889=Podnl1	protein_coding	0	0	0	0	0	0	0	0	0	0	0	0	0	0	0	0	0	0	0	0	0	0	0	0	0	0	0	0	0	0	0	0	0	0	0	0	0	0	0	0	0	0	0	0	0	0	0	0
ENSMUSG00000013033=Adgrl1	protein_coding	34	7	87	175	0	0	186	0	1	0	0	0	1	0	2	0	1	1	55	96	0	1	3	25	5	16	33	1	0	0	1	501	7	0	0	0	5	165	12	0	21	0	218	1	16	0	157	41
ENSMUSG00000013076=Amotl1	protein_coding	141	20	56	0	35	0	7	0	0	0	2	0	66	0	1	513	0	0	52	1	0	190	12	2	1	146	103	0	0	0	1	0	2	327	3	0	9	0	94	0	0	1	0	3	5	1	59	32
ENSMUSG00000013083=2200002J24Rik	protein_coding	0	0	0	0	0	0	0	0	0	292	0	0	0	0	0	0	0	0	0	0	0	0	0	0	0	0	0	0	0	0	0	0	0	0	0	0	0	0	0	0	0	0	0	0	0	0	0	0
ENSMUSG00000013089=Etv5	protein_coding	0	0	0	0	0	0	0	0	0	0	1	0	0	2	1	0	0	0	0	0	0	1	0	0	0	2	0	0	0	0	0	0	0	0	2	0	1	0	0	0	21	0	0	0	0	0	0	1
ENSMUSG00000013091=Tmem190	protein_coding	0	0	0	0	0	0	0	0	0	0	0	0	0	0	0	0	0	0	0	0	0	0	0	0	0	0	0	0	0	0	0	0	0	0	0	0	0	0	0	0	0	0	0	0	0	0	0	0
ENSMUSG00000013150=Gfod2	protein_coding	0	5	0	0	0	0	0	0	0	1	1	0	0	0	0	0	0	0	1	0	0	0	2	55	0	1	1	1	0	2	0	0	0	5	16	1	3	2	142	0	0	0	0	0	0	0	0	5
ENSMUSG00000013155=Enkd1	protein_coding	0	0	0	0	0	0	3	0	0	0	0	1	13	7	4	0	0	2	0	0	0	0	0	47	4	0	3	183	0	1	0	18	1	0	1	0	4	0	44	0	0	0	44	24	0	0	0	0
ENSMUSG00000013158=4933405L10Rik	protein_coding	0	0	0	0	0	0	0	0	0	0	0	0	0	0	0	0	0	0	0	11	0	0	0	0	0	0	0	0	0	0	0	0	0	0	0	0	0	0	0	0	0	0	0	0	0	0	0	0
ENSMUSG00000013160=Atp6v0d1	protein_coding	20	72	45	0	2	6	96	0	0	7	11	0	1	2	7	1	0	465	0	1	0	0	2	0	6	1	0	4	73	0	2	1	1	0	87	2	1	60	75	2	1	0	0	34	73	204	61	3
ENSMUSG00000013236=Ptprs	protein_coding	73	1	145	1	62	91	111	42	0	14	9	66	0	0	1	0	8	3	0	27	7	2	30	20	4	20	16	48	14	134	0	1	97	37	0	1	1	11	34	0	1	7	82	0	1	34	0	5
ENSMUSG00000013275=Slc41a1	protein_coding	55	46	0	72	24	133	0	41	0	0	0	0	118	0	0	0	0	1	0	0	1	0	0	0	0	0	0	0	0	0	0	0	0	50	0	0	0	90	0	0	0	0	27	0	95	0	0	0
ENSMUSG00000013338=Fer1l4	protein_coding	0	0	0	0	0	0	0	1	0	0	0	0	0	0	1	0	0	0	0	0	0	1	0	1	1	3	0	0	1	0	0	0	0	1	0	1	0	0	0	0	0	0	0	0	1	0	1	0
ENSMUSG00000013353=4931406B18Rik	protein_coding	0	0	0	0	0	0	0	0	0	0	0	0	0	0	0	0	0	0	0	0	0	0	0	0	0	0	0	0	0	0	0	0	0	0	0	0	0	0	0	0	0	0	0	0	0	0	0	0
ENSMUSG00000013367=Iglon5	protein_coding	0	0	0	0	0	0	0	0	0	0	0	0	0	0	0	0	0	0	0	0	0	0	0	0	0	0	0	0	0	0	0	0	0	0	0	0	0	0	0	0	0	0	0	0	0	0	0	0
ENSMUSG00000013415=Igf2bp1	protein_coding	1	0	0	1	0	0	0	0	0	0	0	0	0	0	0	0	0	0	0	0	0	0	0	0	0	1	0	0	0	0	0	0	0	0	0	1	0	0	0	0	0	0	0	0	0	0	0	0
ENSMUSG00000013418=B4galnt2	protein_coding	0	1	0	0	0	0	0	0	0	1	0	0	0	0	0	0	0	0	0	0	0	0	1	0	1	1	0	5	0	0	0	1	0	2	0	0	1	0	0	0	0	0	0	0	0	0	0	0
ENSMUSG00000013419=Zfp651	protein_coding	0	0	0	3	2	0	3	0	0	23	0	0	2	0	0	0	0	1	0	0	0	0	2	0	0	0	3	0	3	0	0	0	0	0	0	0	0	55	0	0	9	0	17	0	159	0	0	0
ENSMUSG00000013465=Nelfb	protein_coding	0	107	0	2	0	0	118	0	808	0	0	0	0	0	6	1	1	2	0	4	166	0	2	163	0	7	0	51	48	0	0	0	0	0	0	29	0	5	0	0	0	1	0	28	274	1	0	129
ENSMUSG00000013483=Card14	protein_coding	0	0	0	0	0	0	0	0	0	0	0	0	3	0	0	0	0	0	0	4	0	0	0	0	0	0	0	0	0	0	0	0	16	0	0	0	0	1	0	1	0	0	0	7	0	0	0	0
ENSMUSG00000013495=Tmem175	protein_coding	0	28	7	0	10	10	0	16	0	0	0	0	8	0	2	0	0	1	48	138	0	0	0	0	0	2	41	1	2	0	0	12	5	16	57	1	0	0	0	0	0	0	1	0	67	3	218	36
ENSMUSG00000013523=Bcas1	protein_coding	0	0	0	0	0	0	2	0	0	0	0	0	0	1	0	0	0	0	2	0	0	3	4	0	2	0	0	0	0	0	0	0	7	2	1	4	2	3	0	1	0	2	0	0	0	0	0	1
ENSMUSG00000013539=Tango2	protein_coding	50	116	0	0	0	10	0	0	0	0	0	15	3	0	0	0	2	3	85	7	1	1	2	2	0	4	333	25	3	1	0	0	5	2	187	5	3	14	0	0	13	2	0	0	287	1	0	0
ENSMUSG00000013584=Aldh1a2	protein_coding	2	0	0	0	0	0	0	0	1	0	0	0	0	0	0	0	0	0	0	0	0	0	0	0	1	0	0	0	1	2	0	0	0	0	1	0	2	1	1	0	0	7	0	0	2	15	5	0
ENSMUSG00000013593=Ndufs2	protein_coding	228	198	257	34	118	87	65	212	331	153	358	25	120	81	21	63	440	6	43	262	340	431	145	185	337	43	106	0	27	277	169	59	668	19	199	3	32	410	75	939	2	8	132	117	43	60	46	5
ENSMUSG00000013611=Snx31	protein_coding	0	0	0	0	0	0	0	0	0	41	0	0	1	0	0	1	1	0	0	0	0	0	0	0	1	0	0	0	1	0	0	1	0	0	1	489	0	0	0	0	0	0	0	0	1	1	0	0
ENSMUSG00000013622=Atraid	protein_coding	166	5	0	0	0	0	5	11	254	0	223	5	0	192	0	0	1	4	1	0	0	0	0	0	1	1	0	104	30	71	0	0	0	15	414	6	2	1	6	0	62	2	187	0	0	0	18	1
ENSMUSG00000013629=Cad	protein_coding	114	56	0	4	0	0	23	5	142	0	223	0	82	128	0	12	1	2	205	114	0	33	1	72	2	12	1	191	4	2	347	216	180	0	0	0	18	3	167	0	5	98	97	164	339	12	1	3
ENSMUSG00000013643=Lypd8	protein_coding	0	0	0	0	0	0	0	0	0	0	0	0	0	0	0	0	0	0	0	0	0	0	0	0	0	0	0	0	0	0	0	0	0	0	0	0	0	0	0	0	0	0	0	0	0	0	0	0
ENSMUSG00000013646=Sh3bp5l	protein_coding	0	4	10	0	0	0	0	0	0	0	0	0	31	0	0	0	0	0	157	0	0	0	0	0	0	0	0	0	18	5	0	0	0	0	0	0	57	0	34	11	0	0	0	0	0	0	1	11
ENSMUSG00000013653=1810065E05Rik	protein_coding	0	0	1	0	0	1	2	0	0	0	0	1	1	0	0	0	9	0	0	1	0	2	0	0	0	2	3	2	10	0	3	0	2	0	1	0	0	0	2	1	1	0	0	0	1	0	1	0
ENSMUSG00000013662=Atad1	protein_coding	0	52	15	1	12	19	1	2	6	1	2	0	0	3	2	0	0	0	0	0	0	0	2	0	0	1	17	0	12	6	0	13	18	0	1	864	1	20	1	0	0	30	41	0	392	91	0	9
ENSMUSG00000013663=Pten	protein_coding	17	279	82	0	3	0	0	52	0	1	17	0	0	3	5	0	0	5	0	0	0	0	1	1	25	1	116	2	8	0	1	1	1	5	6	0	9	19	41	0	0	1	0	4	0	3	11	128
ENSMUSG00000013668=4933402N03Rik	protein_coding	0	0	0	0	0	0	0	0	0	0	0	0	0	0	0	0	0	0	0	0	0	0	0	0	0	0	0	0	1	0	0	0	0	0	0	0	0	0	0	0	0	0	0	0	0	0	0	0
ENSMUSG00000013698=Pea15a	protein_coding	0	0	2	0	0	0	0	0	0	0	5	0	0	0	0	0	6	0	0	0	0	0	0	0	0	0	22	0	1	0	0	0	0	0	0	0	0	73	13	0	0	0	4	9	1	0	0	0
ENSMUSG00000013701=Timm23	protein_coding	0	144	226	105	217	0	166	1	61	1	3	7	0	0	721	4	65	1	0	203	85	282	21	437	278	18	1	95	310	14	45	66	2	34	72	5	2	10	75	274	136	62	96	8	193	63	121	2
ENSMUSG00000013707=Tnfaip8l2	protein_coding	0	0	0	0	0	0	0	0	0	0	0	0	0	0	0	0	1	0	0	0	0	0	0	0	0	0	0	0	0	0	0	0	0	0	0	0	0	0	0	0	0	0	0	0	0	0	0	0
ENSMUSG00000013736=Trnt1	protein_coding	183	56	24	0	27	0	0	4	0	156	0	14	34	0	1	0	2	1	53	8	0	0	5	0	0	263	3	10	0	0	1	92	15	0	53	4	0	3	22	14	0	0	43	2	223	31	0	0
ENSMUSG00000013766=Ly6g6e	protein_coding	8	34	0	0	34	24	0	16	0	0	0	0	7	0	0	0	0	0	116	0	75	0	0	18	2	0	2	2	0	1	39	0	30	0	0	0	0	10	11	0	0	3	0	0	43	0	0	0
ENSMUSG00000013787=Ehmt2	protein_coding	110	195	201	10	17	145	0	45	2	13	632	2	0	95	5	21	0	2	0	141	24	1	124	0	0	248	0	0	51	0	55	258	0	5	0	0	4	76	60	57	3	1	86	0	2	0	0	43
ENSMUSG00000013822=Elof1	protein_coding	197	0	141	27	25	87	486	51	318	31	63	43	53	137	10	0	27	65	60	5	71	62	6	0	47	2	409	121	3	7	2	235	8	0	5	0	1	3	2	529	0	1	659	306	104	198	533	65
ENSMUSG00000013833=Med16	protein_coding	30	0	13	0	0	15	0	0	0	0	0	0	0	1	1	0	0	0	0	1	0	0	0	0	194	43	12	1	0	0	2	5	1	0	0	0	0	2	0	0	0	0	0	3	0	1	1	69
ENSMUSG00000013846=St3gal1	protein_coding	0	0	0	0	0	0	0	0	0	0	312	0	0	0	0	0	0	0	0	0	0	0	0	0	0	0	0	0	0	0	0	0	0	0	0	0	0	0	0	0	0	0	0	0	0	0	0	0
ENSMUSG00000013858=Tmem259	protein_coding	0	2	27	22	0	0	1	0	37	0	0	28	44	15	68	1	2	0	14	1	0	0	0	1	0	43	0	0	135	0	4	4	60	79	89	3	2	164	37	1	70	4	70	0	2	16	1	0
ENSMUSG00000013878=Rnf170	protein_coding	0	2	1	0	0	0	0	31	0	0	0	0	0	67	0	0	0	0	22	0	0	0	0	0	4	0	0	0	0	2	0	0	0	108	15	0	2	0	1	0	0	0	1	0	1	151	0	0
ENSMUSG00000013921=Clip3	protein_coding	0	0	0	0	0	0	0	0	0	0	0	0	0	0	0	0	0	0	0	0	0	0	0	0	0	0	0	0	0	0	0	0	0	0	0	0	0	0	0	0	0	0	0	0	0	0	0	0
ENSMUSG00000013928=Thap8	protein_coding	0	0	0	0	0	0	0	0	0	1	0	0	0	0	0	0	0	0	0	1	0	0	0	0	0	0	0	0	0	0	0	0	0	0	0	0	0	0	0	0	0	0	0	0	0	0	0	0
ENSMUSG00000013936=Myl2	protein_coding	0	0	0	0	2	0	0	0	0	0	0	0	0	0	0	0	0	0	0	0	0	0	0	0	0	0	0	1	0	0	0	0	0	0	0	0	0	0	0	0	0	0	1	0	0	0	0	0
ENSMUSG00000013973=Dedd	protein_coding	50	28	1	0	4	46	0	0	0	0	12	34	0	0	1	0	23	0	17	0	0	0	1	97	0	1	0	7	40	1	81	92	5	98	12	9	1	44	66	0	2	0	0	7	5	195	13	10
ENSMUSG00000013974=Mcemp1	protein_coding	0	0	0	0	0	0	0	0	0	0	0	0	0	0	0	0	0	0	0	0	0	0	0	0	0	0	0	0	0	0	0	0	0	0	0	0	0	0	0	0	0	0	0	0	0	0	0	0
ENSMUSG00000013997=Nit1	protein_coding	46	41	4	97	45	7	1	1	0	0	3	10	0	89	1	0	5	0	166	8	0	90	396	18	0	2	86	1	18	2	390	8	3	350	23	1	6	11	8	0	7	0	1	76	14	60	58	2
ENSMUSG00000014030=Pax5	protein_coding	0	0	0	1	0	0	0	0	0	0	0	0	0	2	1	0	0	0	0	0	2	1	0	0	0	0	1	1	8	0	0	1	1	1	0	1	0	1	1	0	0	0	0	0	0	0	0	0
ENSMUSG00000014039=Prdm15	protein_coding	0	24	3	0	0	81	0	0	0	0	0	0	107	0	0	0	0	0	0	0	1	0	0	0	0	0	0	1	0	0	0	0	0	0	3	1	0	14	0	1	2	1	0	0	4	0	0	0
ENSMUSG00000014074=Rnf168	protein_coding	1	71	0	0	1	0	2	0	0	0	0	0	5	62	291	1	0	8	46	0	415	1	0	72	19	22	39	15	2	197	5	6	139	0	0	0	0	0	0	2	80	4	155	60	23	1	0	3
ENSMUSG00000014075=Tctex1d2	protein_coding	0	0	1	0	0	0	0	0	51	0	0	0	0	0	0	0	0	0	0	0	0	0	0	0	0	49	0	0	0	0	0	0	36	0	32	2	1	8	0	0	0	0	0	5	0	65	4	0
ENSMUSG00000014077=Chp1	protein_coding	1	0	0	0	0	0	43	0	0	0	0	426	0	0	0	0	0	0	1	0	0	0	0	1	0	0	0	0	0	0	0	0	0	0	1	1	1	3	15	2	0	1	0	0	135	0	0	0
ENSMUSG00000014104=Sval2	protein_coding	0	0	0	0	0	0	0	0	0	0	0	0	0	0	0	0	0	0	0	0	0	0	0	0	0	0	0	0	0	0	0	1	0	0	0	1	2	0	0	0	0	0	0	0	0	1	0	0
ENSMUSG00000014158=Trpv4	protein_coding	0	0	0	0	0	0	0	0	0	0	0	0	0	0	0	0	0	0	0	0	0	0	0	0	0	0	0	0	0	0	0	0	0	0	0	0	1	0	0	0	0	0	0	0	0	0	1	0
ENSMUSG00000014164=Klhl3	protein_coding	0	6	0	3	0	0	0	0	24	0	0	0	0	0	0	0	1	0	0	0	0	0	0	0	1	3	0	0	0	0	0	0	6	0	2	1	7	0	0	0	0	1	0	0	0	0	0	0
ENSMUSG00000014177=Tvp23b	protein_coding	0	66	77	0	0	0	129	0	0	0	165	0	0	0	4	0	490	0	43	0	15	0	4	0	0	1	2	2	6	0	0	0	0	1	0	0	4	0	71	0	0	0	3	1	0	73	0	2
ENSMUSG00000014195=Dnajc7	protein_coding	18	10	5	2	0	32	2	11	0	0	6	0	0	0	0	0	0	0	0	0	0	0	0	59	0	2	7	0	0	0	1	0	0	1	3	1	0	0	3	0	0	0	0	0	0	0	0	215
ENSMUSG00000014198=Zfp385c	protein_coding	0	0	0	0	0	0	0	0	0	0	1	0	0	0	0	0	0	0	0	0	1	0	2	1	0	0	0	0	0	1	0	0	0	0	0	6	0	0	0	2	1	0	0	0	0	0	2	1
ENSMUSG00000014226=Cacybp	protein_coding	287	27	6	62	111	168	3	38	5	1	5	0	18	245	1	0	505	0	0	150	230	0	0	2	228	374	142	19	0	9	1	178	75	0	2	0	11	95	52	5	15	2	134	2	0	13	12	1
ENSMUSG00000014232=Cluap1	protein_coding	247	79	178	159	208	111	159	177	290	473	99	190	66	358	190	1052	375	66	246	88	56	147	135	57	140	168	313	152	209	336	66	345	224	25	331	20	52	296	133	242	140	138	217	127	256	235	285	145
ENSMUSG00000014243=Zswim7	protein_coding	0	23	10	0	126	0	0	81	2	0	153	0	178	0	22	0	2	1115	0	0	0	0	14	0	8	0	0	0	1	0	0	0	1	0	0	0	0	0	0	58	0	2	0	0	0	187	0	1
ENSMUSG00000014245=Pigl	protein_coding	22	0	0	0	0	0	1	1	1	0	0	0	0	5	0	1	0	0	0	0	0	1	0	1	0	1	0	0	6	0	0	2	2	1	0	1	0	0	83	0	0	5	0	3	0	0	0	0
ENSMUSG00000014294=Ndufa2	protein_coding	137	83	9	26	1	114	95	35	62	37	27	43	1	124	64	42	118	9	17	277	379	93	103	2	29	87	42	20	75	3	11	44	45	0	120	6	18	27	83	1	27	321	363	70	7	58	378	5
ENSMUSG00000014301=Pam16	protein_coding	34	49	21	1	0	0	126	6	41	1	14	0	25	5	0	1	0	0	96	67	3	456	219	0	7	1	42	7	103	0	0	0	44	1	0	0	0	0	41	0	2	1	1	1	0	17	1	3
ENSMUSG00000014303=Glis2	protein_coding	60	7	2	0	3	0	18	127	5	1	0	0	4	12	2	1	0	0	4	4	3	56	11	0	2	2	18	71	8	0	1	0	264	0	1	1	0	43	12	0	0	0	3	58	63	3	0	2
ENSMUSG00000014313=Cox6c	protein_coding	90	113	4	48	35	1	50	359	194	11	66	212	58	177	95	71	21	10	178	61	29	23	1	8	54	8	41	6	50	113	0	416	94	16	218	29	134	5	242	146	0	41	36	301	245	167	35	9
ENSMUSG00000014329=Bicc1	protein_coding	0	20	0	0	0	0	0	0	1	0	0	0	1	0	2	1	0	6	0	0	2	1	0	0	0	11	0	4	0	2	1	0	0	0	0	0	1	0	0	1	0	3	0	24	0	0	5	2
ENSMUSG00000014349=Ube2z	protein_coding	0	121	10	172	66	0	107	0	0	20	4	0	48	170	0	131	263	0	373	3	1	28	1290	0	65	1	203	0	24	0	4	0	0	0	6	1	0	33	117	19	202	0	106	46	211	0	1	1
ENSMUSG00000014351=Gip	protein_coding	0	0	0	0	0	0	0	0	0	0	0	0	0	0	0	0	0	0	0	0	0	0	0	0	0	0	0	0	1	0	0	0	0	0	0	0	1	0	0	0	0	0	1	0	0	0	0	0
ENSMUSG00000014353=Tmem87b	protein_coding	0	0	0	0	0	28	19	1	0	259	1	0	3	0	0	0	0	1	0	1	0	0	0	0	1	0	0	103	1	0	0	0	0	25	9	2	0	0	3	0	0	0	149	0	3	0	0	0
ENSMUSG00000014355=Anapc1	protein_coding	0	53	2	60	4	307	62	0	0	205	105	0	96	0	4	0	38	0	1	5	1	1	328	108	25	1	35	159	5	0	0	1	0	0	160	7	1	10	47	388	17	0	4	36	181	120	0	517
ENSMUSG00000014361=Mertk	protein_coding	0	0	0	0	0	1	0	0	1	0	0	1	5	3	0	3	0	0	1	0	0	0	2	2	55	0	0	33	0	0	598	33	1	14	0	3	5	0	0	15	12	0	1	0	0	2	29	0
ENSMUSG00000014402=Tsg101	protein_coding	103	0	34	92	5	42	0	19	1	0	102	0	1	0	18	2	13	0	72	3	384	41	2	0	0	0	0	40	164	1	0	88	70	50	23	1	1	26	54	0	2	0	65	0	6	114	17	2
ENSMUSG00000014418=Hps5	protein_coding	0	58	0	1	17	0	0	0	297	0	3	0	116	4	0	0	0	0	0	0	0	0	1	3	51	0	0	127	0	1	0	1	1	5	30	2	11	0	0	0	0	0	1	0	202	8	61	22
ENSMUSG00000014426=Map3k4	protein_coding	141	10	185	14	0	92	1	53	188	158	0	0	20	0	36	0	1	1	0	419	1	0	2	13	436	9	90	263	17	12	189	0	104	56	10	1	2	334	91	5	18	173	156	10	3	6	5	2
ENSMUSG00000014444=Piezo1	protein_coding	4	4	128	26	0	0	0	0	0	127	0	0	0	4	0	0	0	0	0	0	0	0	0	2	1	0	3	0	2	6	0	6	1	0	0	0	1	23	1	0	0	0	0	0	0	0	0	147
ENSMUSG00000014453=Blk	protein_coding	0	0	0	0	0	0	0	0	1	2	0	0	0	0	2	0	0	0	0	1	0	0	0	0	0	0	0	0	1	0	0	0	0	0	0	1	2	0	0	0	0	0	0	0	0	0	0	0
ENSMUSG00000014470=Rnf166	protein_coding	289	21	2	2	6	97	0	0	0	0	0	0	4	163	1	105	0	12	0	0	0	1	1	0	17	0	5	0	0	0	0	0	6	0	0	0	0	2	115	1	67	3	0	1	16	1	133	1
ENSMUSG00000014496=Ankrd28	protein_coding	31	71	2	81	150	183	8	0	1	2	0	0	1	5	2	27	3	2	24	110	1483	232	1	26	15	4	1	13	2	1	0	205	2	7	1	5	7	114	294	169	187	2	6	2	38	1	40	49
ENSMUSG00000014498=Ankrd52	protein_coding	0	0	6	4	2	2	3	0	9	0	0	0	0	1	2	36	11	0	4	0	0	45	15	53	0	0	20	0	5	0	74	0	6	26	29	0	0	27	2	1	2	25	143	0	0	0	0	3
ENSMUSG00000014503=Pkd2l2	protein_coding	3	1	7	3	0	4	7	2	1	0	0	0	1	2	7	0	2	8	10	8	73	2	13	4	21	0	68	27	123	31	0	2	8	5	14	1	0	4	7	1	0	7	201	8	10	246	91	10
ENSMUSG00000014504=Srp19	protein_coding	173	90	2	0	5	4	0	60	0	0	0	0	55	10	20	73	0	1	18	176	0	0	65	0	39	29	12	68	1	0	1	111	0	0	97	6	0	2	9	59	17	2	137	17	92	0	0	29
ENSMUSG00000014529=Tmbim7	protein_coding	0	0	0	0	0	0	0	0	0	0	0	0	0	0	0	5	0	0	0	0	0	0	0	0	0	1	27	0	0	0	2	2	0	0	0	0	0	0	0	0	0	0	0	0	0	0	0	0
ENSMUSG00000014542=Clec4f	protein_coding	0	0	0	0	2	0	0	1	0	1	0	0	0	0	0	0	0	0	0	0	0	0	0	1	1	0	1	0	0	0	0	0	0	0	0	0	2	0	0	0	0	0	0	0	0	0	0	0
ENSMUSG00000014543=Klra17	protein_coding	0	0	0	0	0	0	0	0	0	0	0	0	1	0	0	0	0	0	0	0	0	0	1	0	0	0	0	0	0	0	0	0	0	1	0	0	0	0	0	0	0	0	1	0	0	0	0	0
ENSMUSG00000014547=Wdfy2	protein_coding	1	2	1	0	0	0	1	0	0	0	0	0	0	0	1	0	0	0	1	0	3	0	1	0	0	0	0	0	0	0	1	0	0	0	0	2	3	0	2	0	0	0	0	0	1	0	4	12
ENSMUSG00000014550=Rbsn	protein_coding	0	103	0	0	0	0	58	69	0	0	287	0	1	0	0	4	1	335	19	0	0	0	0	346	0	0	50	0	3	0	0	0	0	4	0	0	0	0	0	55	0	0	0	0	0	0	0	0
ENSMUSG00000014551=Mrps25	protein_coding	42	7	0	1	16	0	7	56	5	0	22	0	0	0	119	0	16	0	1	175	224	0	11	0	8	24	23	13	247	0	3	10	0	0	98	2	0	48	128	0	1	2	3	0	2	2	42	10
ENSMUSG00000014554=Dguok	protein_coding	0	2	0	0	0	0	0	14	1	0	0	0	0	1	1	1	6	0	12	0	0	0	1	0	0	88	101	0	0	0	0	0	62	0	0	0	0	0	7	130	0	0	0	0	94	1	1	2
ENSMUSG00000014592=Camta1	protein_coding	12	162	106	162	87	103	139	44	0	9	84	1	5	401	941	31	49	510	28	178	19	11	96	0	29	371	77	4	146	16	19	447	114	35	81	5	4	136	70	289	108	2	17	30	45	125	2	6
ENSMUSG00000014599=Csf1	protein_coding	0	0	0	0	0	0	0	0	0	0	0	0	0	0	0	2	0	0	0	0	0	0	0	1	0	0	0	3	0	0	0	0	0	0	58	4	0	0	0	0	0	0	2	0	0	0	0	78
ENSMUSG00000014601=Strip1	protein_coding	79	14	42	0	0	180	0	43	0	242	0	360	0	0	0	1	0	1	0	0	0	2	368	0	158	0	0	0	0	0	0	0	0	0	1	0	0	2	0	0	0	18	0	0	0	2	0	3
ENSMUSG00000014602=Kif1a	protein_coding	0	0	0	0	0	0	0	0	0	5	0	0	0	88	0	3	0	0	0	0	0	0	1	0	0	0	0	0	0	0	0	0	0	0	0	0	2	0	0	0	0	0	0	0	0	0	0	0
ENSMUSG00000014603=Alx3	protein_coding	0	0	0	0	0	0	0	0	0	0	0	0	0	0	0	0	0	0	0	0	0	0	0	0	0	0	0	0	0	0	0	0	0	0	0	0	0	0	2	0	0	0	0	0	0	0	0	0
ENSMUSG00000014606=Slc25a11	protein_coding	1	0	39	148	6	0	87	0	0	4	1	103	470	44	2	2	0	0	0	0	1	11	0	2	97	0	163	12	0	138	486	0	3	0	21	3	0	142	56	0	99	3	0	0	5	35	0	1
ENSMUSG00000014609=Chrne	protein_coding	0	0	0	0	0	0	0	0	23	0	0	13	0	0	0	0	0	1	1	0	0	0	0	0	0	0	0	0	0	0	0	0	19	0	2	0	0	0	3	0	0	6	0	3	1	0	0	0
ENSMUSG00000014633=Cmc2	protein_coding	7	0	0	0	1	0	1	0	6	0	65	21	4	68	2	0	0	0	231	11	51	0	0	0	119	17	3	232	0	0	1	0	352	0	2	0	5	0	36	0	5	0	199	1	0	60	199	0
ENSMUSG00000014668=Chfr	protein_coding	0	0	0	0	0	0	0	0	0	0	0	0	0	0	0	0	9	0	0	198	0	0	2	0	0	3	0	0	0	1	0	0	0	0	0	0	0	0	0	85	185	0	0	0	0	1	0	1
ENSMUSG00000014686=Ceacam16	protein_coding	0	0	0	0	0	0	0	0	0	0	0	0	0	0	0	0	0	0	0	0	0	0	1	0	0	0	0	0	0	0	0	0	0	0	0	0	0	0	1	0	0	0	0	0	0	0	0	0
ENSMUSG00000014704=Hoxa2	protein_coding	0	0	0	0	0	0	0	0	0	0	0	0	0	0	0	0	0	0	0	0	0	0	0	0	0	0	0	0	0	0	0	0	0	0	0	0	0	0	0	0	0	0	0	0	0	0	0	0
ENSMUSG00000014725=Adam28	protein_coding	2	0	0	0	0	0	3	0	0	1	0	1	1	1	0	0	0	1	0	0	2	1	2	0	0	1	4	0	5	1	0	3	1	1	0	1	3	1	3	0	0	5	1	0	1	0	0	0
ENSMUSG00000014747=Ankrd53	protein_coding	0	0	0	0	0	0	0	0	0	0	0	0	0	0	0	0	0	0	0	0	0	0	0	0	0	0	0	0	0	0	0	0	0	0	0	0	0	0	0	0	0	0	0	0	0	0	0	0
ENSMUSG00000014748=Tex261	protein_coding	0	6	93	227	38	6	2	33	0	1	0	366	14	1	0	112	4	1	0	0	1	81	0	0	239	0	0	0	0	147	3	295	3	216	0	0	974	270	51	4	14	0	17	80	1	0	0	0
ENSMUSG00000014763=Fam120b	protein_coding	0	36	46	48	6	4	0	42	0	1	0	0	2	28	0	1	0	0	0	0	2	483	5	17	1	1	50	4	3	0	0	1	79	0	0	0	1	1	0	0	46	15	0	0	251	15	0	2
ENSMUSG00000014767=Tbp	protein_coding	50	17	0	0	49	68	33	0	7	0	2	11	0	28	1	0	25	0	1	0	3	1	1	0	16	1	76	1	0	29	0	0	4	3	0	0	1	0	82	0	37	0	91	5	0	8	87	4
ENSMUSG00000014769=Psmb1	protein_coding	335	183	205	8	80	206	86	183	526	277	367	71	492	241	9	119	157	2	43	13	794	131	29	6	298	194	8	319	99	547	99	130	562	17	53	3	5	225	380	91	40	4	423	151	208	140	475	23
ENSMUSG00000014771=Pdcd2	protein_coding	0	1	0	0	0	13	0	0	0	0	9	0	1	94	0	0	1	0	0	1	0	3	0	0	3	1	23	3	0	134	0	0	0	7	0	0	0	0	84	0	84	0	1	52	0	14	0	31
ENSMUSG00000014773=Dll1	protein_coding	0	0	0	0	0	0	0	0	0	0	0	0	0	0	0	0	0	0	0	0	0	1	0	0	0	0	0	0	0	0	0	0	0	0	0	0	0	0	0	0	0	0	0	0	0	0	0	0
ENSMUSG00000014776=Nol3	protein_coding	0	5	0	0	8	0	0	0	1	0	0	0	0	0	0	0	0	0	0	0	0	0	0	0	0	0	0	0	0	0	0	1	6	0	31	0	0	1	1	0	110	0	0	1	7	5	31	0
ENSMUSG00000014778=Fhod1	protein_coding	11	0	0	0	0	0	5	0	0	0	0	0	0	0	0	0	0	0	0	10	3	0	0	0	0	5	0	1	12	0	0	0	0	0	0	1	1	0	31	0	0	0	1	0	0	0	1	0
ENSMUSG00000014782=Plekhg4	protein_coding	0	0	0	0	0	0	0	0	0	0	0	0	0	0	0	0	0	0	0	0	0	0	0	0	0	0	0	0	0	0	0	0	0	0	0	0	0	0	0	0	0	0	0	0	0	0	0	0
ENSMUSG00000014786=Slc9a5	protein_coding	53	143	0	0	0	0	0	0	0	0	0	0	0	115	0	0	3	2	0	0	0	0	0	0	0	0	0	0	1	0	0	0	0	0	0	0	0	0	0	0	0	0	0	0	0	0	0	0
ENSMUSG00000014791=Elmo3	protein_coding	0	0	0	0	0	0	0	7	0	0	0	0	0	5	0	0	0	0	0	0	0	0	0	0	0	0	0	0	0	0	0	0	0	3	0	0	0	0	0	0	0	0	0	18	0	0	0	0
ENSMUSG00000014813=Stc1	protein_coding	0	1	0	0	0	0	0	0	0	0	0	0	0	0	0	0	0	0	0	0	0	0	1	161	0	0	0	0	2	0	0	0	0	0	0	0	0	0	0	0	0	0	0	0	0	0	0	0
ENSMUSG00000014837=4931428F04Rik	protein_coding	0	22	0	0	6	0	0	0	0	0	0	0	0	0	0	0	1	0	0	0	2	0	0	0	0	0	0	0	0	0	1	0	32	0	102	4	1	0	0	0	109	0	0	0	3	16	90	0
ENSMUSG00000014846=Tppp3	protein_coding	186	85	203	120	98	0	0	14	2	0	0	0	0	0	0	0	6	0	9	36	1	0	0	0	1	0	41	1	0	0	0	0	0	0	28	3	1	94	189	598	9	0	53	0	0	1	70	121
ENSMUSG00000014850=Msh3	protein_coding	13	3	4	16	123	0	1	4	0	1	1	2	1	5	1	4	14	7	48	5	0	2	4	3	2	2	21	84	2	1	0	1	4	21	6	2	2	2	50	287	1	0	0	2	24	5	3	28
ENSMUSG00000014852=Adamts13	protein_coding	0	0	0	1	0	3	1	0	2	0	0	0	0	1	0	0	0	1	0	1	3	5	1	0	2	6	2	1	0	0	11	6	2	1	2	0	1	8	2	1	0	0	2	0	0	0	0	0
ENSMUSG00000014856=Tmem208	protein_coding	74	24	154	46	21	103	57	5	309	0	0	0	0	0	0	0	0	0	0	130	22	200	5	402	32	4	2	0	2	75	0	155	0	246	0	0	575	245	77	0	11	0	0	0	82	39	127	26
ENSMUSG00000014859=E2f4	protein_coding	0	29	70	0	2	37	94	33	22	57	0	414	147	0	2	1	38	0	9	12	535	0	0	0	4	210	1	154	39	27	0	112	196	0	1	1	1	0	35	19	0	0	53	22	0	217	1	0
ENSMUSG00000014867=Surf4	protein_coding	389	110	57	19	43	0	156	50	14	0	228	117	206	121	0	91	0	1059	194	133	568	0	551	138	310	360	208	63	238	33	238	124	7	0	7	1	13	14	17	643	323	4	121	61	51	42	2	25
ENSMUSG00000014873=Surf2	protein_coding	0	70	0	0	0	0	1	0	0	0	0	0	0	0	0	0	0	0	0	0	0	0	1	0	40	0	0	3	0	2	0	98	186	0	0	0	1	4	0	0	0	3	0	13	0	0	1	0
ENSMUSG00000014905=Dnajb9	protein_coding	127	2	0	7	0	1	0	0	1	1	0	144	0	2	23	0	39	0	0	26	0	0	225	0	0	1	0	0	0	3	1	0	3	0	6	3	0	1	0	0	0	1	0	42	2	0	0	0
ENSMUSG00000014907=Naf1	protein_coding	0	3	0	0	0	0	0	5	70	0	22	0	0	0	0	0	0	0	45	0	0	0	1	0	3	0	0	0	0	3	5	61	0	0	139	2	0	65	0	0	26	0	0	0	7	0	0	0
ENSMUSG00000014932=Yes1	protein_coding	0	2	3	0	1	137	1	3	1	0	0	0	3	0	1	0	0	65	0	0	0	0	4	0	1	12	1	0	64	87	0	5	1	1	58	5	0	62	0	2	7	0	8	2	50	0	2	9
ENSMUSG00000014956=Ppp1cb	protein_coding	79	20	109	110	37	24	98	140	0	0	315	0	0	35	0	574	160	0	679	350	3	12	3	13	122	11	248	3	24	114	35	6	0	12	3	0	1	11	315	0	0	3	125	202	114	59	8	1
ENSMUSG00000014959=Gorasp2	protein_coding	202	51	1	1	1	2	0	28	0	1	17	5	229	150	1	0	0	1	0	27	395	0	22	18	116	94	144	120	21	3	0	265	1	44	70	0	6	253	3	1	29	2	14	6	23	92	129	2
ENSMUSG00000014980=Tsen15	protein_coding	87	7	34	1	113	0	130	58	10	0	0	3	0	0	4	0	2	0	1	0	1	3	11	3	106	14	66	42	0	0	15	13	0	0	58	9	1	0	5	100	11	1	128	0	0	15	18	17
ENSMUSG00000015001=Oc90	protein_coding	0	0	2	0	4	0	4	0	0	0	230	1	0	70	0	1	0	0	6	100	0	0	106	0	20	2	1	0	3	0	1	30	9	0	24	0	0	0	13	0	0	0	0	0	7	0	5	0
ENSMUSG00000015002=Efr3a	protein_coding	16	21	0	51	9	27	7	0	8	0	643	6	2	224	1	3	1	2	10	535	0	0	470	0	98	13	20	7	22	0	1	19	69	0	98	1	17	0	109	0	0	0	1	113	60	0	107	19
ENSMUSG00000015013=Trappc2l	protein_coding	0	19	0	0	0	0	0	35	0	0	0	4	0	298	0	328	235	1	0	0	0	539	0	0	15	133	0	44	1	0	0	0	62	0	16	15	0	0	227	0	0	0	0	2	0	1	0	22
ENSMUSG00000015016=Acsf3	protein_coding	86	0	0	0	0	0	19	215	0	0	0	0	0	0	2	0	0	0	0	0	1	1	201	0	0	10	0	0	1	1	0	0	0	4	0	0	0	0	0	0	12	0	0	1	0	0	0	0
ENSMUSG00000015023=Ddx19a	protein_coding	110	19	73	0	0	6	12	27	1	3	3	0	0	0	26	33	26	0	0	40	2	3	2	10	7	0	9	0	1	0	412	0	0	0	34	0	0	1	0	21	0	1	0	2	190	9	190	114
ENSMUSG00000015027=Galns	protein_coding	0	0	0	1	2	54	3	2	4	2	2	0	1	1	3	0	5	1	1	3	3	5	578	127	0	336	4	0	5	1	1	3	2	1	11	0	0	24	9	1	101	0	13	1	12	6	0	9
ENSMUSG00000015053=Gata2	protein_coding	0	0	0	0	0	0	0	0	0	0	0	0	0	0	0	0	0	0	0	0	0	0	0	0	0	0	0	0	1	0	0	0	0	0	0	0	0	0	0	1	0	1	0	0	0	0	0	0
ENSMUSG00000015083=C8g	protein_coding	0	0	0	0	0	0	0	0	0	0	0	0	0	0	0	0	2	0	0	0	0	0	0	0	0	0	0	0	0	0	0	0	0	0	0	0	0	0	0	0	0	0	0	0	0	0	0	0
ENSMUSG00000015085=Entpd2	protein_coding	0	0	0	0	0	0	0	0	0	0	0	0	0	0	0	0	0	0	0	0	0	0	0	0	0	0	0	0	0	0	0	0	0	0	0	0	0	0	0	0	0	0	0	0	0	0	0	0
ENSMUSG00000015087=Rabl6	protein_coding	205	269	174	23	168	98	49	18	312	12	29	17	120	1	0	214	2	9	191	0	67	585	249	497	278	191	1	68	8	237	1	21	337	25	437	11	6	95	110	31	773	2	278	392	483	287	4	48
ENSMUSG00000015090=Ptgds	protein_coding	0	0	0	0	0	0	0	0	0	0	0	0	0	0	0	0	0	0	0	0	0	0	0	0	0	0	0	0	0	0	0	0	0	0	0	0	0	0	0	0	0	0	0	0	0	0	0	0
ENSMUSG00000015092=Edf1	protein_coding	174	3	2	1	11	51	86	68	2	110	280	227	106	88	154	1	27	228	8	0	83	216	84	81	61	7	368	0	5	0	9	2	2	0	82	5	0	195	54	100	20	30	11	28	118	1	0	5
ENSMUSG00000015093=Clic3	protein_coding	3	15	0	0	0	0	0	0	0	0	0	0	0	0	1	0	0	0	0	1	0	0	0	0	0	0	0	0	0	0	0	0	0	0	9	0	0	0	0	0	0	0	0	0	44	0	0	0
ENSMUSG00000015094=Npdc1	protein_coding	30	34	49	125	0	1	0	68	1	0	0	121	0	0	0	0	0	1	3	1	0	0	1	0	0	5	24	0	0	4	0	0	2	0	28	2	1	53	18	311	0	277	0	44	52	0	0	1
ENSMUSG00000015095=Fbxw5	protein_coding	0	57	11	0	0	0	50	2	3	0	92	0	257	115	0	0	0	0	53	0	38	274	8	0	0	4	1	0	41	0	0	1	0	0	2	1	0	1	0	1	69	2	119	76	83	0	0	1
ENSMUSG00000015112=Slc25a13	protein_coding	369	15	163	10	155	82	105	129	364	14	96	47	169	11	387	15	1	14	0	168	37	20	7	0	190	6	115	1	233	110	2	1	4	75	345	20	120	447	67	626	1	3	83	310	175	6	5	45
ENSMUSG00000015120=Ube2i	protein_coding	174	133	11	173	54	230	75	1	15	1	148	37	27	84	19	495	35	29	345	1	1	9	17	80	58	153	14	183	1	5	8	117	449	6	318	4	24	0	30	13	13	8	284	62	166	41	140	15
ENSMUSG00000015126=Tsr3	protein_coding	0	0	4	0	10	30	0	0	0	0	1	0	0	157	9	9	0	0	0	91	0	0	0	85	0	1	0	113	0	0	0	3	260	0	0	0	1	1	38	4	0	1	0	0	0	1	171	0
ENSMUSG00000015127=Unkl	protein_coding	28	90	0	0	138	0	0	0	1	0	1	0	0	7	1	0	1	2	0	0	0	0	0	0	0	1	51	218	0	2	0	0	1	0	0	1	0	0	0	0	0	2	0	1	0	0	0	21
ENSMUSG00000015133=Lrrk1	protein_coding	0	0	0	0	1	0	0	0	0	6	0	0	0	39	0	0	0	1	0	0	2	0	3	0	2	147	0	0	0	0	1	102	2	1	0	0	0	0	1	0	0	0	0	0	0	0	1	28
ENSMUSG00000015134=Aldh1a3	protein_coding	0	0	0	1	0	1	0	0	0	0	0	0	1	1	0	5	0	0	0	0	0	0	0	0	0	0	0	0	0	0	1	0	0	1	0	0	0	0	0	0	0	0	0	0	0	0	0	41
ENSMUSG00000015143=Actn1	protein_coding	5	71	4	3	0	9	0	30	94	0	0	232	1	0	2	1	0	1	25	1	0	0	2	1	142	1	372	9	18	6	0	0	19	0	0	0	1	0	44	11	0	0	74	59	28	0	1	1
ENSMUSG00000015149=Sirt2	protein_coding	35	51	25	1	7	64	0	0	0	0	111	57	2	0	6	0	0	0	12	0	0	0	0	0	0	63	52	1	0	0	0	91	1	0	33	1	0	288	70	1	0	0	0	0	0	0	1	860
ENSMUSG00000015165=Hnrnpl	protein_coding	1	15	9	2	66	1	20	3	52	0	3	2	2	9	11	90	6	0	18	57	272	18	19	9	6	21	11	4	1	3	0	3	2	0	2	1	19	1	114	8	8	30	61	10	0	9	13	23
ENSMUSG00000015176=Nolc1	protein_coding	77	6	11	0	1	29	184	13	19	91	2	9	66	152	0	28	2	2	152	116	1116	0	2	419	89	46	7	98	80	0	0	129	316	52	39	3	3	9	3	0	193	3	194	13	110	138	0	88
ENSMUSG00000015189=Casd1	protein_coding	164	0	0	0	0	0	0	0	0	0	0	46	0	0	1	1	426	4	0	1	0	0	3	155	0	0	2	0	42	0	0	0	0	82	108	2	1	0	6	177	0	0	47	0	0	0	0	0
ENSMUSG00000015202=Cnksr3	protein_coding	0	0	0	0	0	0	126	0	0	0	0	6	0	56	466	0	205	1	0	0	0	0	1	0	104	0	59	0	8	0	0	0	18	0	7	0	0	1	26	1	16	0	1	0	115	1	0	1
ENSMUSG00000015214=Mtmr1	protein_coding	0	0	2	0	0	0	1	0	1	0	1	0	0	0	0	0	1	0	0	0	0	0	0	0	0	0	2	0	1	1	0	0	0	0	0	0	0	0	0	0	0	0	0	0	56	180	0	1
ENSMUSG00000015217=Hmgb3	protein_coding	8	4	40	100	2	36	89	25	97	19	233	10	38	79	156	79	0	0	56	11	599	13	1	73	5	7	19	3	27	0	0	248	51	0	91	1	6	0	19	46	2	40	20	18	20	75	0	7
ENSMUSG00000015222=Map2	protein_coding	0	1	0	2	0	0	1	0	2	0	0	1	0	4	0	1	219	0	0	0	0	0	3	1	0	1	2	0	1	0	3	0	1	7	1	0	3	0	0	0	1	0	0	0	22	3	37	164
ENSMUSG00000015224=Cyp2j9	protein_coding	0	4	0	0	0	0	0	0	0	0	0	0	0	0	0	0	0	0	0	0	0	0	0	0	0	0	0	0	0	0	0	0	0	1	0	0	0	0	0	0	0	0	0	0	0	0	0	0
ENSMUSG00000015242=Nipsnap3a	protein_coding	0	0	0	0	0	0	0	0	0	0	0	0	0	0	0	0	0	0	0	0	0	0	0	0	0	0	0	0	0	0	0	0	0	0	0	0	1	0	0	0	0	0	0	0	0	0	0	0
ENSMUSG00000015243=Abca1	protein_coding	0	73	66	0	0	0	0	6	0	1	0	0	0	3	1	0	0	0	0	1	1	0	0	0	7	647	0	0	0	0	8	0	174	1	1	11	0	0	0	37	0	0	0	0	164	18	0	348
ENSMUSG00000015247=Nipsnap3b	protein_coding	0	0	9	84	7	0	0	0	0	0	0	0	0	0	0	0	0	0	1	0	0	0	5	0	0	1	0	0	0	0	0	0	0	0	2	1	0	0	1	0	0	0	0	0	0	26	0	0
ENSMUSG00000015289=Lage3	protein_coding	1	0	1	145	97	44	0	149	0	10	0	0	0	0	6	0	0	0	0	4	0	0	1	0	0	0	89	11	2	64	0	0	0	3	63	1	0	12	71	0	9	0	184	17	0	0	87	0
ENSMUSG00000015290=Ubl4	protein_coding	0	42	5	1	0	25	44	111	6	641	33	0	0	340	0	0	145	4	0	173	0	1	15	0	0	53	18	0	98	642	0	0	9	369	130	2	29	238	117	1054	190	0	0	3	0	140	0	0
ENSMUSG00000015291=Gdi1	protein_coding	46	8	48	2	55	0	0	0	0	0	5	10	1	156	0	0	40	0	3	143	31	297	18	25	2	1	7	20	3	2	0	0	0	1	366	3	0	418	186	0	7	0	13	2	0	13	6	267
ENSMUSG00000015305=Sash1	protein_coding	9	8	6	0	139	74	32	130	1	1	0	199	6	15	1	1	34	0	1	101	42	0	14	0	84	2	29	0	18	178	500	3	33	6	63	3	3	0	216	34	6	36	44	4	255	98	1	62
ENSMUSG00000015312=Gadd45b	protein_coding	0	0	0	0	0	0	0	0	0	0	0	202	0	0	0	0	0	0	0	0	0	0	0	9	0	0	0	0	0	0	0	0	0	0	0	0	0	0	54	0	0	0	0	43	0	0	0	4
ENSMUSG00000015314=Slamf6	protein_coding	0	0	0	0	0	0	0	0	0	0	0	0	0	0	1	0	0	0	0	0	0	0	0	0	0	0	0	0	0	0	0	0	0	0	0	0	0	0	0	1	0	0	0	0	0	0	1	0
ENSMUSG00000015316=Slamf1	protein_coding	0	0	0	0	0	0	0	0	0	1	0	0	0	0	0	0	0	1	0	0	1	0	7	0	1	0	0	0	1	0	0	1	1	0	0	1	2	0	0	1	0	0	0	0	0	0	0	0
ENSMUSG00000015335=Zdhhc12	protein_coding	8	3	59	0	0	0	0	0	0	0	0	0	0	0	0	0	0	0	1	1	0	0	3	18	33	0	1	38	0	0	0	0	2	0	0	0	69	4	2	54	0	0	60	0	76	0	0	0
ENSMUSG00000015337=Endog	protein_coding	2	8	15	0	36	0	0	14	0	0	0	108	0	0	1	32	0	0	0	21	42	0	0	0	0	1	1	7	18	0	0	1	0	0	66	2	0	0	0	0	0	21	6	190	42	0	59	9
ENSMUSG00000015340=Cybb	protein_coding	6	7	25	0	1	1	0	0	0	0	0	0	0	0	0	8	0	0	0	0	0	0	0	0	0	2	0	0	1	0	0	0	0	0	0	0	0	0	0	0	0	0	0	9	0	0	1	5
ENSMUSG00000015341=Golga7	protein_coding	52	85	1	21	33	0	11	24	0	2	231	6	4	62	55	23	69	621	78	0	57	0	61	24	72	138	36	1	0	0	170	187	20	3	54	1	1	0	33	0	19	0	83	12	158	0	0	9
ENSMUSG00000015342=Xk	protein_coding	0	0	0	0	0	0	0	0	0	0	0	0	0	0	0	0	0	0	0	0	283	0	1	0	0	0	0	0	2	0	0	0	0	0	0	0	0	0	0	0	0	1	0	0	0	0	0	0
ENSMUSG00000015354=Pcolce2	protein_coding	0	0	0	0	0	0	0	0	0	0	0	0	0	0	1	0	0	0	0	0	0	0	0	0	0	0	0	0	0	0	1	0	0	0	0	1	0	0	0	2	0	0	0	0	0	0	0	0
ENSMUSG00000015355=Cd48	protein_coding	0	0	0	0	0	0	0	0	0	0	0	0	0	0	0	0	0	0	0	0	0	0	0	0	0	0	0	0	0	1	0	0	0	0	0	0	0	0	0	0	0	0	0	0	0	0	0	0
ENSMUSG00000015357=Clpx	protein_coding	132	4	73	0	77	1	0	1	0	0	0	0	46	0	0	0	4	6	0	0	2	0	29	0	0	0	1	0	43	53	0	70	76	2	12	1	0	2	73	416	49	1	1	0	104	4	7	0
ENSMUSG00000015363=Trabd	protein_coding	1	8	46	30	36	20	0	0	2	70	0	16	0	0	0	3	0	0	1	0	0	0	0	137	12	0	2	210	0	0	62	211	17	152	3	0	4	0	0	0	0	0	0	0	0	0	0	40
ENSMUSG00000015365=Mov10l1	protein_coding	0	0	0	2	1	0	0	0	0	0	0	0	0	0	0	0	0	0	0	1	2	0	1	0	0	0	2	0	0	0	1	0	0	1	2	0	0	1	0	1	0	0	0	0	0	3	1	0
ENSMUSG00000015377=Dennd6b	protein_coding	0	3	1	0	0	162	0	91	0	0	0	0	0	91	3	0	0	0	0	0	0	1	2	0	0	0	123	2	0	21	0	13	18	0	6	0	0	0	3	4	0	1	80	2	0	0	0	0
ENSMUSG00000015396=Cd83	protein_coding	0	1	0	0	0	0	0	0	0	0	0	0	0	0	0	0	0	0	0	0	0	0	0	0	0	0	0	0	0	0	0	0	0	0	0	0	0	0	0	0	0	0	0	0	0	0	0	0
ENSMUSG00000015401=Tmem27	protein_coding	0	0	0	0	0	0	0	0	0	0	0	0	0	0	1	0	0	0	1	0	0	0	0	0	0	0	2	0	0	0	0	0	0	0	0	1	0	0	0	0	0	0	0	0	0	0	0	0
ENSMUSG00000015405=Ace2	protein_coding	0	0	0	0	0	0	0	0	1	0	0	0	0	0	0	0	0	0	0	0	0	1	0	0	0	0	0	0	0	0	0	0	0	0	0	0	3	0	0	0	0	0	0	1	0	0	0	0
ENSMUSG00000015437=Gzmb	protein_coding	0	0	0	0	0	0	0	0	0	0	0	0	0	0	0	0	0	0	0	0	0	0	0	0	0	0	0	0	0	0	0	0	0	0	0	0	0	0	0	0	0	0	0	0	0	0	0	0
ENSMUSG00000015441=Gzmf	protein_coding	0	0	0	0	0	0	0	0	0	0	0	0	0	0	0	0	0	0	0	0	0	0	0	0	0	0	0	0	0	0	0	0	0	0	0	0	0	0	0	0	0	0	0	0	0	0	0	0
ENSMUSG00000015443=Gzmn	protein_coding	13	2	17	4	2	0	1	1	0	1	2	0	0	3	0	6	0	0	0	6	0	0	7	5	0	4	1	0	0	9	3	7	19	1	3	0	2	3	3	2	7	0	2	9	3	1	1	0
ENSMUSG00000015452=Ager	protein_coding	0	0	0	0	0	0	0	0	0	0	0	0	0	0	0	0	0	0	0	0	0	0	0	0	0	0	0	0	0	0	0	0	0	0	0	0	0	0	0	0	0	0	0	0	0	0	0	0
ENSMUSG00000015461=Atf6b	protein_coding	1	0	0	0	64	6	23	24	21	126	0	0	5	1	0	0	0	4	0	6	1	0	0	8	0	2	1	12	1	75	0	0	1	1	40	1	0	291	1	1	1	0	0	11	0	6	0	7
ENSMUSG00000015467=Egfl8	protein_coding	0	0	0	0	0	0	0	43	0	0	0	4	0	0	1	0	0	1	0	0	0	0	1	0	0	0	1	0	0	0	0	1	0	0	0	0	0	0	0	0	0	4	0	5	2	0	0	1
ENSMUSG00000015468=Notch4	protein_coding	0	0	0	0	0	0	0	0	0	0	0	0	0	2	0	0	0	0	0	0	0	0	0	0	0	0	0	0	0	0	0	0	0	0	0	0	1	0	0	0	0	0	0	0	0	0	0	0
ENSMUSG00000015474=Ppt2	protein_coding	0	24	4	0	1	0	0	7	0	0	0	1	1	0	101	0	7	0	0	0	0	224	1	0	0	0	0	1	43	1	0	8	0	0	2	0	1	20	0	75	13	1	0	29	0	0	0	32
ENSMUSG00000015476=Prrt1	protein_coding	0	0	0	0	0	0	0	0	0	0	0	0	0	0	0	0	0	0	0	0	0	0	1	0	0	0	0	0	0	0	0	0	0	0	0	0	0	0	0	0	0	0	0	0	0	0	0	0
ENSMUSG00000015478=Rnf5	protein_coding	7	14	0	9	0	1	0	0	0	0	10	0	3	0	3	0	4	0	0	0	0	0	0	0	0	0	0	0	34	2	1	0	20	0	27	0	0	0	4	0	0	0	6	19	1	0	0	1
ENSMUSG00000015484=Fam163a	protein_coding	0	1	0	0	0	0	0	0	0	0	0	0	0	0	0	0	3	1	0	0	2	0	0	0	1	0	0	1	0	0	1	7	0	0	0	1	1	0	0	1	0	0	0	0	0	0	0	2
ENSMUSG00000015488=Cacfd1	protein_coding	527	0	0	0	190	0	17	102	0	98	1	25	0	0	820	0	5	0	7	0	0	0	1	0	4	286	108	0	7	171	0	0	247	0	268	9	0	1	0	114	97	8	383	79	0	2	0	0
ENSMUSG00000015501=Hivep2	protein_coding	0	2	0	0	0	38	0	0	0	0	0	1	0	0	0	0	0	0	0	0	0	0	2	0	9	1	0	0	2	0	0	1	2	0	0	2	1	0	0	0	0	1	0	0	0	0	0	11
ENSMUSG00000015519=2310057J18Rik	protein_coding	1	0	0	0	0	0	0	0	0	0	0	1	0	0	0	0	0	0	0	0	0	0	1	0	0	0	0	0	0	0	1	0	0	0	0	0	0	0	0	0	0	0	0	0	0	0	0	0
ENSMUSG00000015522=Arnt	protein_coding	14	2	1	1	8	0	2	4	2	0	3	18	4	57	0	0	4	0	1	6	1	2	0	0	0	1	1	0	5	0	4	0	3	0	0	0	4	0	4	3	0	1	2	7	32	0	2	2
ENSMUSG00000015533=Itga2	protein_coding	0	0	2	0	0	0	0	0	0	0	0	0	0	0	0	182	0	0	0	2	1	0	0	0	0	0	0	0	1	0	0	0	0	0	0	0	0	1	0	3	0	0	0	0	0	0	0	0
ENSMUSG00000015536=Mocs2	protein_coding	0	0	0	0	0	0	0	0	0	0	25	0	0	0	5	0	88	0	15	44	0	0	0	32	0	1	208	0	215	1	0	238	0	0	348	13	2	1	85	0	0	0	0	0	0	0	1	0
ENSMUSG00000015542=Nat9	protein_coding	2	43	0	1	10	91	5	0	0	0	17	0	0	0	0	0	139	0	0	71	0	0	40	27	8	0	0	0	5	0	0	0	0	0	44	2	0	0	23	0	0	0	0	0	0	0	55	12
ENSMUSG00000015568=Lpl	protein_coding	1	5	0	0	218	11	4	4	0	0	1	1	0	0	0	14	0	0	0	207	0	4	0	7	308	996	142	240	0	950	1	35	1	5	0	0	1	44	0	3	46	5	385	100	80	139	0	3
ENSMUSG00000015575=Atp6v0e	protein_coding	0	39	0	2	0	0	2	46	881	0	587	0	0	0	1	11	0	0	4	10	0	0	0	0	1	0	0	14	1	0	0	148	0	0	1	1	1	0	5	1	2	0	2	0	1	28	0	0
ENSMUSG00000015579=Nkx2-5	protein_coding	0	0	0	0	0	0	1	0	0	0	0	0	0	0	0	0	0	0	0	0	0	0	0	0	0	0	0	0	0	0	0	0	0	0	0	0	0	0	0	0	0	0	0	0	0	0	0	0
ENSMUSG00000015597=Zfp318	protein_coding	39	1	36	2	4	4	0	3	5	139	0	56	8	121	0	0	131	0	0	2	21	0	1	0	1	7	0	0	0	3	1	1	0	7	64	5	0	0	8	0	342	0	0	22	0	1	0	17
ENSMUSG00000015599=Ttbk1	protein_coding	0	0	0	0	0	1	0	0	0	0	0	0	0	0	2	0	0	0	0	0	0	1	0	0	0	1	0	0	0	0	0	0	0	0	0	0	0	0	1	0	0	0	0	0	0	0	0	0
ENSMUSG00000015605=Srf	protein_coding	15	22	0	0	0	0	2	12	0	0	11	28	0	0	0	0	0	0	0	10	3	0	0	0	0	0	2	0	0	0	0	8	0	0	0	0	0	0	4	0	0	0	1	10	0	0	0	0
ENSMUSG00000015619=Gata3	protein_coding	0	0	0	0	0	0	0	0	1	0	0	0	0	0	0	0	0	0	0	0	0	0	0	0	1	0	0	0	0	0	0	0	0	0	0	0	0	0	0	0	0	0	1	0	0	0	0	0
ENSMUSG00000015627=Gata5	protein_coding	0	0	0	0	0	0	0	0	0	0	0	0	0	0	0	0	0	0	0	0	0	0	0	0	0	0	0	0	0	0	0	0	0	0	0	0	0	0	0	0	0	0	0	0	0	0	0	0
ENSMUSG00000015647=Lama5	protein_coding	0	1	6	0	0	0	0	0	0	0	0	0	2	8	0	0	0	5	17	0	0	0	0	0	0	0	0	0	3	0	0	0	0	0	0	1	0	0	0	0	0	0	0	0	2	1	96	2
ENSMUSG00000015652=Steap1	protein_coding	0	0	0	0	0	0	0	0	0	0	65	0	0	0	0	0	0	0	0	0	0	0	0	0	0	0	0	0	0	0	0	0	0	0	1	0	0	0	0	1	0	0	2	0	0	0	0	0
ENSMUSG00000015653=Steap2	protein_coding	0	0	0	0	0	0	0	0	0	0	0	0	0	0	0	0	0	0	0	0	0	0	0	1	0	0	1	8	0	0	0	0	0	1	0	0	0	0	0	0	0	0	73	0	1	1	0	0
ENSMUSG00000015656=Hspa8	protein_coding	809	989	601	1470	955	279	645	1141	358	974	1046	863	825	1326	1053	900	819	1090	958	821	1674	542	1250	471	1799	792	862	657	878	1660	1089	407	1379	237	571	44	581	911	678	604	572	748	1383	922	1958	1062	429	924
ENSMUSG00000015659=Serac1	protein_coding	0	0	1	0	0	0	0	0	0	0	0	0	0	0	0	0	0	0	0	0	0	1	0	0	0	0	0	0	2	0	0	0	1	0	1	0	0	0	0	0	0	0	155	0	0	1	1	0
ENSMUSG00000015665=Awat1	protein_coding	0	0	0	0	0	0	0	0	0	0	0	0	0	0	0	0	0	0	2	0	0	0	0	0	0	0	0	0	0	0	0	0	0	0	0	0	0	0	1	0	0	0	0	0	0	0	0	0
ENSMUSG00000015668=Pdzd11	protein_coding	93	27	0	12	62	4	0	95	13	0	0	0	0	0	1	0	0	1	0	0	1	17	2	0	13	0	6	3	0	1	0	0	277	0	2	16	0	0	4	2	142	1	76	66	55	0	0	2
ENSMUSG00000015671=Psma2	protein_coding	187	2	54	146	216	273	394	88	15	1176	851	1	231	91	43	295	182	12	281	532	32	294	46	123	286	376	54	48	169	654	1339	1012	992	61	145	7	123	1103	175	16	92	557	307	400	28	372	184	492
ENSMUSG00000015672=Mrpl32	protein_coding	1	2	0	37	28	4	7	0	6	0	1	276	0	4	0	12	6	0	171	98	47	0	3	56	66	0	151	0	38	19	1031	0	0	0	1	0	1234	0	15	0	3	0	5	0	2	4	1	0
ENSMUSG00000015697=Setdb1	protein_coding	129	87	32	3	105	1	3	0	1	0	443	0	14	10	1	0	1	2	0	0	0	0	3	1	27	142	10	3	7	9	1	0	51	2	1	0	516	15	0	5	200	4	75	64	133	63	135	28
ENSMUSG00000015702=Anxa9	protein_coding	0	0	0	0	0	2	1	0	0	0	0	0	0	0	0	0	0	0	0	0	0	0	0	0	0	0	0	0	0	0	1	0	0	0	0	0	0	0	0	0	0	0	3	0	1	0	0	1
ENSMUSG00000015709=Arnt2	protein_coding	0	0	0	0	48	0	0	0	0	1	0	0	0	0	0	0	0	1	1	0	1	0	0	1	179	0	0	1	0	0	131	38	0	0	1	18	1	0	2	4	20	3	9	3	25	3	1	1
ENSMUSG00000015711=Prune	protein_coding	0	4	33	0	0	0	45	0	5	34	181	0	0	0	24	0	0	49	0	43	0	0	7	0	0	4	1	1	56	0	37	6	0	83	9	0	1	0	0	0	2	0	0	59	112	4	0	1
ENSMUSG00000015714=Cers2	protein_coding	153	15	23	0	85	57	21	0	13	0	1	13	0	172	0	0	65	0	180	81	17	1	19	37	40	361	67	5	7	0	2	0	993	0	2	0	0	18	40	307	0	1	34	0	136	142	13	379
ENSMUSG00000015721=Nlrp5	protein_coding	0	0	0	0	0	0	1	0	0	0	46	0	0	0	3	0	0	2	0	0	0	0	34	0	5	1	0	307	1	0	0	0	0	0	3	1	0	0	0	0	0	1	1	37	4	7	93	261
ENSMUSG00000015733=Capza2	protein_coding	85	50	77	9	3	0	25	48	34	13	9	0	12	114	0	21	10	4	266	0	0	76	3	20	3	0	109	224	2	133	0	121	1	0	8	2	2	0	94	12	2	0	172	3	164	103	0	392
ENSMUSG00000015745=Plekho1	protein_coding	1	0	0	0	0	0	1	0	0	0	0	2	0	66	0	0	0	0	81	1	0	0	40	3	0	1	73	0	6	0	86	0	0	0	0	0	3	0	0	0	53	0	0	0	0	1	0	44
ENSMUSG00000015747=Vps45	protein_coding	0	0	0	1	119	0	111	0	0	0	0	0	0	17	0	0	0	0	0	1	0	0	40	0	0	0	18	0	15	0	1	0	0	0	0	0	0	0	0	0	276	1	0	0	0	0	1	0
ENSMUSG00000015748=Prpf3	protein_coding	0	36	2	0	0	31	0	0	0	0	1	0	1	250	0	0	9	9	0	192	1	0	0	2	10	46	4	0	0	7	0	15	0	0	0	0	3	16	68	156	0	2	133	130	24	67	1	9
ENSMUSG00000015749=Anp32e	protein_coding	92	4	0	5	36	47	0	11	113	0	2	5	83	70	0	1	9	0	81	6	0	38	0	80	0	296	3	13	135	2	491	6	48	0	10	18	3	276	27	1	5	0	232	0	1	0	71	163
ENSMUSG00000015750=Aph1a	protein_coding	9	133	21	13	4	9	4	87	39	1	9	0	0	15	7	0	56	2	2	79	0	13	467	102	3	14	5	1	6	22	0	28	9	11	10	2	12	18	1	24	10	0	55	24	5	11	19	9
ENSMUSG00000015755=Tab2	protein_coding	0	40	0	0	69	2	0	0	0	0	0	1	0	0	64	28	316	2	0	0	63	0	2	0	0	5	10	0	3	76	0	0	1	0	18	56	0	72	0	45	2	4	0	13	13	0	1	227
ENSMUSG00000015757=Ppil4	protein_coding	5	0	1	2	17	0	0	0	6	0	0	0	0	0	5	0	191	0	182	0	1	1	0	2	36	0	1	0	0	27	14	153	0	0	8	0	2	1	0	0	0	0	0	0	4	103	1	1
ENSMUSG00000015759=Cnih1	protein_coding	28	40	1	11	112	84	3	17	0	2	34	3	60	0	1	0	1	1	0	48	0	0	4	0	75	0	3	54	74	152	2	24	54	11	2	1	298	0	120	3	5	0	38	29	55	96	3	2
ENSMUSG00000015766=Eps8	protein_coding	11	103	0	142	0	70	1	2	1	0	0	0	2	0	6	1	0	2	162	0	7	0	46	0	0	27	14	0	2	0	53	403	0	14	0	0	5	30	80	410	1	0	0	0	43	54	0	0
ENSMUSG00000015776=Med22	protein_coding	3	7	0	0	63	95	0	0	0	0	14	0	0	0	455	0	0	2	0	0	0	2	9	0	2	315	0	1	43	0	0	787	0	488	42	0	18	0	3	0	4	1	1	1	65	0	5	5
ENSMUSG00000015787=Abo	protein_coding	0	0	0	0	0	0	0	0	0	0	0	0	0	0	0	0	0	0	0	0	0	0	0	0	0	0	0	0	0	0	0	0	0	0	0	3	0	0	0	0	0	0	1	0	0	0	0	0
ENSMUSG00000015790=Surf1	protein_coding	0	89	5	0	1	2	15	6	3	3	1	108	0	1	2	1	0	0	2	103	77	8	3	12	57	349	55	6	0	2	2	1	0	0	1	2	1	0	43	0	5	230	4	5	19	3	10	15
ENSMUSG00000015804=Med28	protein_coding	132	2	69	6	176	88	249	74	40	994	18	0	1	10	2	0	35	171	9	278	1	2	4	0	420	2	64	54	24	0	0	300	2	4	3	1	5	148	63	1	87	440	247	120	2	385	925	4
ENSMUSG00000015806=Qdpr	protein_coding	74	0	57	0	0	10	65	46	1	0	4	0	0	0	1	0	0	0	0	136	497	83	1	5	110	2	55	0	5	335	0	0	0	4	0	0	0	107	115	382	0	3	114	142	53	0	0	0
ENSMUSG00000015812=Gnrh1	protein_coding	0	0	0	0	0	0	0	0	0	6	0	0	0	0	0	0	0	5	0	0	0	0	12	0	0	0	21	0	1	0	0	3	0	0	0	0	27	32	0	0	0	0	0	0	0	1	0	0
ENSMUSG00000015829=Tnr	protein_coding	0	0	0	0	0	2	0	2	0	0	0	8	0	0	1	1	0	1	0	0	0	0	2	0	1	0	4	5	0	0	0	1	0	0	0	0	1	0	0	1	0	0	1	0	0	2	0	0
ENSMUSG00000015837=Sqstm1	protein_coding	16	66	43	128	78	37	138	85	721	1	0	526	323	0	27	136	456	234	9	610	0	634	34	173	240	5	145	5	17	140	13	33	2	527	278	14	14	413	102	234	121	3	296	10	71	49	218	29
ENSMUSG00000015839=Nfe2l2	protein_coding	12	6	7	0	5	7	0	96	18	0	0	18	0	0	8	13	5	0	0	75	0	0	1	117	1	202	135	5	191	0	8	0	0	474	178	1	28	0	0	0	145	817	0	3	3	4	1	198
ENSMUSG00000015843=Rxrg	protein_coding	0	0	0	0	0	0	0	0	0	0	0	0	0	0	0	0	0	0	0	1	0	1	0	0	0	0	0	0	0	0	0	0	0	0	0	0	2	1	0	1	0	0	0	0	0	0	0	0
ENSMUSG00000015846=Rxra	protein_coding	0	26	0	0	3	0	2	0	0	3	31	0	0	132	0	0	0	0	0	0	0	0	0	97	94	0	0	0	0	0	0	0	0	0	0	0	1	0	0	212	0	0	0	163	0	0	0	8
ENSMUSG00000015850=Adamtsl4	protein_coding	0	0	0	0	0	0	0	0	0	0	0	0	0	0	1	0	0	0	0	0	0	0	0	0	0	0	0	0	0	0	0	0	0	0	0	0	0	0	0	0	0	0	0	0	0	0	0	0
ENSMUSG00000015852=Fcrls	protein_coding	0	84	0	0	0	0	0	0	0	0	0	0	0	0	0	0	0	2	0	0	0	0	0	0	0	0	0	0	0	0	0	2	0	0	0	0	1	0	0	0	0	0	0	0	0	0	0	0
ENSMUSG00000015854=Cd5l	protein_coding	0	0	0	0	0	0	0	0	0	0	0	1	0	0	0	0	0	0	0	0	0	0	0	0	0	0	0	0	0	0	0	0	0	0	0	0	0	0	0	0	0	0	0	0	0	0	0	0
ENSMUSG00000015869=Prpsap1	protein_coding	20	68	135	35	0	0	80	21	0	0	0	714	1	329	11	0	0	2	0	222	43	1	0	44	2	242	108	51	25	1	47	0	6	0	75	3	1	0	0	0	106	7	164	42	0	117	111	35
ENSMUSG00000015879=Fam184b	protein_coding	0	0	0	0	0	0	0	0	0	0	0	0	0	0	0	0	0	1	0	0	0	1	0	0	0	0	0	0	0	0	0	0	0	0	0	1	1	1	0	0	0	0	0	0	1	0	0	0
ENSMUSG00000015880=Ncapg	protein_coding	11	0	0	0	25	0	10	0	168	0	0	0	0	24	1	4	0	0	1	3	0	604	0	0	1	8	1	0	0	0	1	595	5	2	0	0	6	252	165	1	2	4	3	28	1	74	403	0
ENSMUSG00000015882=Lcorl	protein_coding	42	22	72	43	92	50	13	102	58	1	1	1	0	90	3	1124	0	0	268	14	7	21	5	144	42	185	2	11	4	0	409	474	1	107	102	10	3	283	595	4	2	5	72	78	9	68	40	9
ENSMUSG00000015889=Lta4h	protein_coding	0	0	0	106	7	0	50	0	524	0	57	0	3	173	0	0	401	15	5	0	0	0	1148	3	1	69	50	51	1	0	17	0	0	7	0	0	10	15	0	0	0	0	48	273	0	95	0	0
ENSMUSG00000015890=Amdhd1	protein_coding	0	0	0	0	0	0	0	0	0	4	0	0	0	0	8	0	0	0	0	0	0	5	0	0	0	24	0	0	0	0	0	0	0	0	0	0	0	0	0	0	0	0	0	0	0	0	0	0
ENSMUSG00000015932=Dstn	protein_coding	0	175	55	14	121	0	0	33	126	4	342	0	0	90	3	0	5	19	1	0	0	523	4	0	1	12	23	0	82	11	0	186	83	49	224	17	15	67	111	1	4	1	8	10	19	156	39	62
ENSMUSG00000015937=H2afy	protein_coding	288	272	167	94	84	127	116	0	0	46	0	71	260	0	536	0	13	3	15	256	147	0	92	207	11	65	307	6	16	16	2	5	479	248	178	3	6	57	7	353	98	0	42	57	16	163	111	1
ENSMUSG00000015942=Gtf2ird2	protein_coding	0	0	55	0	0	0	63	1	0	0	0	1	0	0	0	0	0	0	18	13	0	0	134	0	1	0	0	1	0	2	0	302	17	0	4	3	3	1	4	0	0	0	0	0	1	1	0	0
ENSMUSG00000015943=Bola1	protein_coding	72	0	0	24	0	0	3	115	1	28	0	0	0	40	0	174	0	0	0	12	31	133	5	55	2	1	16	0	4	0	0	177	76	10	0	11	1	213	1	27	0	212	1	48	97	0	0	0
ENSMUSG00000015944=Gatsl2	protein_coding	0	2	0	0	0	47	0	76	1	0	0	0	0	0	151	0	0	0	0	0	0	0	1	76	0	10	0	0	0	0	0	0	4	0	0	0	262	0	0	0	0	0	0	0	0	0	0	0
ENSMUSG00000015947=Fcgr1	protein_coding	0	1	0	0	0	0	0	0	0	0	0	0	0	0	0	0	0	0	0	0	0	0	0	0	0	0	0	0	0	1	0	0	0	0	3	0	0	0	0	0	0	0	0	0	0	0	0	0
ENSMUSG00000015950=Ncf1	protein_coding	0	0	4	0	0	0	13	9	0	0	0	0	0	2	0	0	0	0	2	0	0	0	17	0	0	0	0	0	0	0	0	98	0	0	0	0	0	0	0	0	0	0	2	0	0	0	0	8
ENSMUSG00000015957=Wnt11	protein_coding	0	0	0	0	0	0	0	0	0	0	0	0	0	0	0	0	0	0	0	0	0	0	0	0	0	0	0	0	0	0	0	0	0	0	0	0	0	0	0	0	0	0	0	0	0	0	0	0
ENSMUSG00000015961=Adss	protein_coding	47	88	0	21	2	0	1	38	4	0	2	4	147	1	84	4	33	55	0	291	32	2	2	3	85	8	76	198	1	3	6	1	4	3	9	1	832	3	197	3	3	1	3	76	126	48	208	42
ENSMUSG00000015962=1700016C15Rik	protein_coding	0	0	0	0	0	0	0	2	0	0	0	0	0	0	0	0	0	0	0	0	0	0	0	0	0	0	0	0	0	0	0	0	0	0	1	0	0	0	0	0	0	0	0	1	0	0	0	0
ENSMUSG00000015966=Il17rb	protein_coding	0	0	0	6	0	0	0	0	3	0	0	0	1	0	0	0	1	0	1	0	0	0	3	0	0	0	0	0	0	0	0	42	0	0	0	0	0	0	0	0	0	0	18	2	0	4	0	22
ENSMUSG00000015968=Cacna1d	protein_coding	2	206	21	0	54	139	0	1	0	1	11	2	3	56	2	1	0	4	14	3	1	1	1	12	1	29	111	2	5	2	19	4	19	14	3	0	3	216	100	5	2	1	1	2	11	6	123	99
ENSMUSG00000015970=Chdh	protein_coding	0	0	0	1	0	14	0	0	0	0	0	0	0	2	0	0	0	0	1	0	0	0	0	0	2	0	1	0	0	0	0	0	0	3	0	0	1	0	0	0	0	0	1	0	0	3	33	12
ENSMUSG00000015971=Actr8	protein_coding	0	1	0	53	59	0	0	81	11	0	0	176	0	0	1	0	2	0	1	0	0	0	1	186	3	0	142	174	1	43	0	0	0	0	0	0	0	0	0	0	0	1	0	35	0	10	0	21
ENSMUSG00000015980=Lrrc27	protein_coding	0	0	0	0	0	0	0	0	0	0	0	0	0	0	0	0	0	0	0	0	0	0	0	0	52	1	0	0	0	0	0	0	0	0	1	0	0	0	0	0	0	0	0	0	0	0	0	0
ENSMUSG00000015981=Stk32c	protein_coding	0	0	0	0	0	0	0	0	0	0	0	0	0	0	0	0	0	0	0	0	0	0	1	0	0	0	0	0	0	0	0	0	0	0	0	0	0	0	0	0	0	0	0	0	0	4	0	0
ENSMUSG00000015994=Fnta	protein_coding	0	0	0	0	32	12	84	3	5	1	10	0	0	62	1	0	78	0	41	99	0	0	49	0	176	644	11	5	206	0	1	30	2	0	4	0	0	1	7	22	151	203	0	0	85	0	342	26
ENSMUSG00000016018=Skiv2l2	protein_coding	45	42	25	2	153	115	109	23	0	422	14	1096	0	49	1	0	2	1	143	10	28	0	17	182	156	1	117	13	23	87	2	26	88	200	90	1	5	20	73	34	118	1	56	10	126	0	12	1
ENSMUSG00000016024=Lbp	protein_coding	0	17	0	0	0	0	0	0	0	0	0	0	0	0	0	0	0	0	0	0	0	1	1	0	0	0	0	0	0	0	0	0	0	0	0	0	0	0	0	0	0	0	0	0	0	0	0	0
ENSMUSG00000016028=Celsr1	protein_coding	10	21	135	109	4	0	0	1	0	0	0	0	0	98	0	0	0	2	1	3	0	1	0	0	7	2	2	252	44	47	0	0	233	5	0	3	2	2	20	5	217	5	0	0	1	25	25	55
ENSMUSG00000016087=Fli1	protein_coding	0	0	0	0	0	0	0	0	0	0	0	1	0	0	0	0	0	1	0	0	0	0	2	0	0	2	0	0	0	0	0	0	0	0	1	0	0	0	1	0	1	0	0	0	0	0	0	0
ENSMUSG00000016128=Stard13	protein_coding	0	0	4	0	1	0	0	0	0	0	0	0	0	0	4	0	1	3	0	0	0	0	1	0	1	0	1	16	2	0	0	0	0	0	0	0	1	0	0	0	0	2	1	0	20	1	116	1
ENSMUSG00000016150=Tenm1	protein_coding	1	1	1	0	0	0	1	0	1	2	1	5	0	3	6	3	19	2	2	6	1	24	17	4	0	5	0	4	10	1	8	1	1	1	41	22	8	11	0	6	3	0	5	0	2	5	4	0
ENSMUSG00000016179=Camk1g	protein_coding	0	0	0	0	0	0	0	0	0	0	0	0	0	0	0	0	0	0	0	0	0	0	1	0	0	0	0	0	1	0	0	0	0	0	0	0	0	0	0	0	0	0	0	0	0	0	0	0
ENSMUSG00000016181=Diexf	protein_coding	0	0	0	0	42	0	0	0	0	0	2	0	0	0	2	0	0	0	0	0	629	0	0	1	0	0	21	0	0	0	0	0	1	0	0	0	0	0	0	0	0	0	0	0	0	143	144	0
ENSMUSG00000016194=Hsd11b1	protein_coding	0	0	0	0	3	0	0	0	0	0	0	0	0	0	0	0	0	0	0	0	0	0	0	0	0	0	0	0	0	0	0	0	0	0	0	0	0	0	0	0	0	0	0	0	0	0	0	0
ENSMUSG00000016200=Syt14	protein_coding	0	0	0	0	0	0	0	0	0	0	0	1	0	0	1	0	0	0	0	0	0	0	0	1	0	0	1	1	1	0	0	0	0	0	0	0	1	0	6	0	1	3	0	31	0	0	0	23
ENSMUSG00000016206=H2-M3	protein_coding	0	0	0	0	0	0	51	0	0	0	11	0	0	0	0	1	0	0	0	0	0	0	2	47	0	0	82	0	1	0	0	0	27	0	0	0	0	0	0	0	17	2	23	0	1	0	0	0
ENSMUSG00000016239=Lonrf3	protein_coding	0	0	0	0	0	0	0	0	0	0	0	0	0	0	0	0	0	0	0	0	0	33	0	0	0	0	0	0	0	0	0	0	0	0	1	0	0	178	0	258	0	0	0	0	0	0	0	0
ENSMUSG00000016252=Atp5e	protein_coding	44	14	16	32	14	52	92	40	353	125	63	5	22	70	217	9	41	11	123	26	166	213	4	209	58	36	47	16	43	33	23	78	75	0	39	18	118	38	35	46	57	0	312	133	50	99	51	231
ENSMUSG00000016253=Nelfcd	protein_coding	33	0	0	1	0	0	8	64	0	0	0	10	0	0	0	0	0	0	0	0	228	1	0	1	5	1	18	0	4	3	0	0	596	0	0	0	0	13	51	3	0	0	0	0	0	48	0	0
ENSMUSG00000016255=Tubb1	protein_coding	0	0	0	0	2	0	0	0	0	0	0	0	0	0	0	0	0	0	0	0	0	1	0	0	0	0	0	0	0	0	1	0	0	0	0	0	0	0	0	0	0	0	0	0	0	0	0	5
ENSMUSG00000016256=Ctsz	protein_coding	173	0	36	6	32	96	1	0	33	0	1	4	133	0	0	0	86	9	33	49	0	1	4	1	0	12	54	8	4	0	7	87	0	0	0	111	0	71	0	0	5	0	0	109	331	0	0	1
ENSMUSG00000016257=Slmo2	protein_coding	41	0	0	12	6	0	0	0	1	0	0	0	0	0	4	0	0	0	0	3	90	0	0	15	0	0	0	0	0	0	0	0	15	0	4	0	7	0	109	0	7	0	191	0	0	56	7	508
ENSMUSG00000016262=Sertad4	protein_coding	0	3	0	0	0	0	0	0	0	0	0	0	0	0	0	0	0	0	0	0	0	0	0	0	0	0	0	0	0	0	0	1	0	0	0	0	0	0	0	0	0	0	0	0	0	3	0	0
ENSMUSG00000016283=H2-M2	protein_coding	0	0	0	0	0	0	0	0	0	0	0	0	0	0	0	0	0	0	0	3	0	1	0	0	0	0	0	0	0	0	1	0	0	1	0	0	0	0	0	1	0	0	0	0	0	0	1	0
ENSMUSG00000016308=Ube2a	protein_coding	79	0	10	0	3	4	38	0	0	0	0	0	167	0	0	0	0	0	0	0	0	84	184	0	48	0	0	0	7	0	0	0	0	0	0	1	0	1	0	0	0	0	0	0	5	45	1	1
ENSMUSG00000016319=Slc25a5	protein_coding	136	85	269	61	199	13	265	81	285	242	325	473	379	247	903	658	13	787	290	95	700	806	114	139	314	561	209	335	236	508	46	123	178	10	41	6	188	268	204	46	78	1	307	155	180	218	155	307
ENSMUSG00000016327=Atp1b4	protein_coding	0	0	1	0	0	0	0	0	0	0	0	0	0	0	0	0	0	0	0	0	0	0	0	0	0	0	0	0	0	0	0	0	0	0	0	0	0	0	0	0	0	0	0	0	0	0	0	0
ENSMUSG00000016344=Ppdpf	protein_coding	0	48	228	0	0	84	0	15	0	0	11	15	0	0	13	1	1	0	0	0	0	23	13	0	4	0	0	5	7	10	12	0	1	13	0	0	0	0	63	0	2	0	26	5	2	0	0	0
ENSMUSG00000016346=Kcnq2	protein_coding	0	0	0	0	0	0	0	0	0	0	0	0	0	0	0	0	0	0	0	0	1	0	0	0	0	2	0	0	0	0	0	0	0	0	0	0	0	0	0	0	0	0	1	0	0	0	0	0
ENSMUSG00000016349=Eef1a2	protein_coding	0	0	0	0	0	0	0	0	0	0	0	0	0	0	0	0	0	2	0	0	0	0	0	0	0	0	0	0	0	0	0	0	0	0	0	0	0	0	0	0	0	0	0	0	0	0	0	0
ENSMUSG00000016356=Col20a1	protein_coding	0	0	0	0	0	0	0	0	1	0	0	0	0	0	0	0	0	0	0	0	0	0	1	0	0	0	0	0	10	0	0	0	0	0	0	0	0	0	0	0	0	0	0	58	20	0	0	0
ENSMUSG00000016382=Pls3	protein_coding	85	1	60	115	165	51	0	0	0	6	3	268	0	8	3	0	0	0	1	0	25	0	62	0	13	148	1	9	119	0	0	0	0	0	0	0	0	0	0	28	0	42	0	22	0	3	0	0
ENSMUSG00000016386=Mpped2	protein_coding	17	11	0	1	193	0	0	1	21	17	2	118	0	0	39	0	0	58	457	83	3	0	16	512	1	14	83	2	4	0	158	0	0	52	21	0	5	0	44	2	0	3	154	5	0	1	0	1
ENSMUSG00000016409=Nkap	protein_coding	2	1	1	2	0	0	0	0	0	0	0	0	0	0	0	10	0	0	0	1	0	0	1	0	0	5	0	2	79	0	1	177	0	0	1	0	0	4	1	1	0	0	5	0	0	0	0	0
ENSMUSG00000016427=Ndufa1	protein_coding	5	2	1	0	0	31	15	1	0	22	45	18	0	3	1	0	23	0	0	0	84	0	22	60	2	0	3	10	3	0	34	0	4	12	47	16	0	0	25	23	19	0	72	3	54	0	0	2
ENSMUSG00000016458=Wt1	protein_coding	327	78	91	274	171	148	100	11	476	0	0	2	32	292	0	53	244	0	0	35	625	1	1	0	134	54	79	87	385	585	26	65	0	18	147	5	5	81	215	680	5	10	8	1	340	130	288	41
ENSMUSG00000016477=E2f3	protein_coding	9	0	12	1	0	1	9	53	92	0	0	0	0	0	2	12	0	0	0	0	4	0	13	0	0	4	1	0	0	0	0	1	0	0	3	1	4	3	0	5	0	0	0	0	0	1	0	1
ENSMUSG00000016481=Cr1l	protein_coding	0	9	2	0	2	93	0	0	210	7	1	0	1	0	6	0	0	0	1	0	0	1	43	1	0	21	2	0	0	0	0	34	0	1	2	0	1	0	0	0	0	0	36	0	2	4	0	0
ENSMUSG00000016487=Ppfibp1	protein_coding	114	25	36	187	70	22	12	9	0	23	333	167	0	97	104	7	1	0	4	1	14	0	1	134	71	2	0	48	90	23	0	1	1	0	4	1	1	0	0	0	0	1	0	1	33	0	0	49
ENSMUSG00000016493=Cd46	protein_coding	11	18	0	0	3	0	2	2	0	0	0	1	0	0	0	0	1	0	95	0	1	0	43	0	0	1	0	0	0	0	0	0	0	0	0	1	1	0	0	0	0	0	0	0	1	1	0	0
ENSMUSG00000016494=Cd34	protein_coding	0	0	0	2	0	0	0	0	0	0	0	1	0	0	0	1	0	1	0	0	6	0	2	1	0	0	0	0	1	0	1	0	0	0	0	2	0	0	0	0	0	0	0	0	0	0	0	0
ENSMUSG00000016495=Plgrkt	protein_coding	0	0	0	8	0	0	0	1	0	0	140	237	0	1	52	0	0	0	0	0	0	0	0	0	179	10	2	0	67	0	0	0	0	0	0	1	1	0	6	0	0	1	0	0	0	0	0	0
ENSMUSG00000016496=Cd274	protein_coding	0	0	0	0	0	0	0	0	0	0	0	0	0	0	0	0	0	0	0	0	0	0	0	0	0	0	0	0	0	0	0	0	0	0	0	0	0	0	0	0	0	2	0	0	0	0	0	0
ENSMUSG00000016498=Pdcd1lg2	protein_coding	1	0	0	0	0	0	0	0	0	0	0	0	0	0	1	0	0	0	2	0	1	0	0	0	0	1	0	0	0	0	0	1	0	0	1	0	0	0	0	0	0	0	0	0	3	0	0	0
ENSMUSG00000016503=Gtf3a	protein_coding	114	4	1	9	169	23	49	30	37	0	0	11	131	0	0	4	0	0	0	5	1	0	0	0	24	0	116	0	24	0	44	0	2	0	2	0	0	0	11	0	0	1	0	8	1	22	0	0
ENSMUSG00000016510=Mtif3	protein_coding	28	57	0	4	121	25	34	35	91	0	0	6	60	0	0	10	0	1	0	7	1	7	0	0	146	0	42	0	4	0	43	0	3	0	0	1	6	0	20	0	0	1	0	30	0	246	0	0
ENSMUSG00000016520=Lnx2	protein_coding	0	0	0	0	0	0	0	6	0	0	48	0	0	0	2	0	0	0	166	119	0	0	2	0	1	8	0	30	1	0	0	0	0	0	2	1	0	0	0	0	3	0	113	0	1	0	27	0
ENSMUSG00000016524=Il19	protein_coding	0	0	0	0	0	0	0	0	1	0	0	0	0	0	0	0	0	0	0	0	0	0	1	0	0	0	0	0	0	0	0	0	0	0	0	1	1	0	0	0	0	0	0	0	0	0	0	0
ENSMUSG00000016526=Dyrk3	protein_coding	0	5	0	40	1	1	0	0	0	0	0	0	0	0	0	0	0	0	0	0	0	0	0	0	1	0	0	0	0	0	0	146	0	0	0	0	0	0	17	0	0	671	0	0	0	1	0	6
ENSMUSG00000016528=Mapkapk2	protein_coding	0	172	78	174	1	53	18	0	0	17	23	0	121	1	0	2	0	0	39	29	0	0	0	56	60	23	1	68	10	2	0	212	10	0	162	5	10	7	190	197	20	0	447	75	94	0	102	262
ENSMUSG00000016529=Il10	protein_coding	19	2	14	31	18	24	1	26	70	1	41	3	3	0	3	41	0	4	8	15	1	5	6	0	37	5	34	31	109	52	0	11	55	0	7	0	7	18	1	44	41	12	63	7	44	12	7	0
ENSMUSG00000016534=Lamp2	protein_coding	3	10	2	0	0	50	68	32	0	0	1	498	0	0	593	5	0	0	0	105	0	0	1	0	245	148	0	0	1	163	0	120	0	2	169	4	1	0	9	0	1	0	32	50	103	1	1	5
ENSMUSG00000016541=Atxn10	protein_coding	878	297	247	6	149	279	274	137	5	200	29	124	10	103	1	21	1	3	13	206	18	257	516	10	48	2	55	36	2	117	0	101	2	2	18	0	2	176	5	26	103	9	219	108	303	1	25	1
ENSMUSG00000016552=Foxred2	protein_coding	0	0	0	0	0	0	0	0	0	0	0	2	0	0	0	3	0	1	0	0	0	0	0	0	0	0	0	0	4	0	0	0	0	0	0	0	0	0	0	0	0	0	0	0	0	0	22	1
ENSMUSG00000016554=Eif3d	protein_coding	156	124	167	6	86	3	8	86	560	11	28	0	19	1	2	0	1	231	68	63	0	0	39	24	55	7	182	0	64	11	25	264	10	0	190	6	3	224	242	1	15	4	64	259	2	0	6	14
ENSMUSG00000016559=H3f3b	protein_coding	486	267	176	584	282	92	302	110	282	963	1320	573	104	377	25	932	488	973	622	728	1260	232	246	325	220	353	361	448	572	451	153	447	95	19	380	6	1013	719	573	64	947	49	249	494	903	492	566	143
ENSMUSG00000016619=Nup50	protein_coding	296	41	74	0	176	0	0	43	341	0	1	163	0	0	2	794	0	0	15	260	72	20	66	179	61	12	19	13	0	0	15	0	46	5	57	0	0	190	69	100	140	2	1	0	40	0	0	1
ENSMUSG00000016624=Phf21b	protein_coding	0	0	0	0	0	0	0	0	0	0	0	0	0	0	0	0	0	0	0	0	0	0	1	0	0	0	1	0	0	1	0	1	0	0	0	0	0	0	0	0	0	1	0	0	0	0	0	1
ENSMUSG00000016626=Nlrp14	protein_coding	0	0	0	1	0	1	17	0	0	0	3	1	2	0	30	611	0	245	0	1	0	0	28	1	1	0	3	191	7	16	113	115	0	0	8	1	0	1	1	0	256	2	14	29	8	212	301	248
ENSMUSG00000016637=Ift27	protein_coding	75	0	42	3	88	0	67	0	0	0	0	0	5	0	0	68	7	0	87	0	0	0	2	0	0	0	0	0	16	3	0	0	0	0	32	6	0	0	11	0	0	0	64	51	76	0	0	0
ENSMUSG00000016664=Pacsin2	protein_coding	17	27	7	68	5	3	89	119	0	0	0	0	1	152	7	0	19	0	6	0	1	0	3	0	39	33	0	89	5	1	0	2	15	0	3	79	3	106	71	3	1	16	138	14	8	0	6	1
ENSMUSG00000016756=Cmah	protein_coding	1	0	0	0	0	2	0	0	0	0	1	0	1	0	3	0	0	0	0	0	0	0	3	0	0	0	0	0	1	28	1	0	1	4	0	1	0	0	0	0	0	1	0	0	0	0	1	0
ENSMUSG00000016757=Ttll12	protein_coding	79	36	2	58	1	0	2	0	3	0	0	0	0	0	0	0	216	0	33	0	4	0	0	0	7	2	0	0	0	0	0	0	0	0	0	0	0	0	0	0	125	0	2	0	0	0	68	0
ENSMUSG00000016758=Bik	protein_coding	0	0	0	0	0	0	0	0	0	0	1	1	0	0	0	0	0	0	0	0	0	0	1	0	0	1	0	0	0	0	0	0	0	0	0	0	0	0	0	0	4	0	2	0	0	0	0	0
ENSMUSG00000016763=Scube1	protein_coding	1	42	0	169	81	0	0	39	4	29	47	219	221	1	18	1	0	0	1	100	2	1	40	237	159	71	2	77	1	0	0	9	59	390	0	1	7	0	3	0	9	0	49	0	0	1	0	14
ENSMUSG00000016831=Tox4	protein_coding	0	14	3	0	0	0	9	26	0	0	0	0	39	0	0	0	1	0	14	4	0	2	0	5	5	1	18	0	0	0	0	2	1	0	0	1	46	4	0	71	9	0	1	1	56	5	0	9
ENSMUSG00000016833=Mrps18c	protein_coding	3	38	0	18	0	37	0	0	91	0	0	148	0	3	0	13	0	0	52	110	131	1	2	0	2	1	11	18	34	10	3	73	0	0	158	3	0	9	14	0	0	0	0	0	0	1	136	0
ENSMUSG00000016918=Sulf1	protein_coding	0	0	0	0	0	0	0	0	0	1	0	0	0	0	6	2	0	0	5	1	1	1	3	0	2	2	0	2	0	0	1	0	1	0	3	0	1	0	0	1	0	0	0	0	0	2	0	267
ENSMUSG00000016921=Srsf6	protein_coding	123	497	93	197	241	411	13	144	3	375	51	473	29	339	75	8	602	1	229	158	1189	0	1199	360	563	698	263	1	311	1126	217	550	250	546	230	9	13	1124	239	71	555	589	0	23	315	48	193	100
ENSMUSG00000016933=Plcg1	protein_coding	5	43	25	0	30	17	6	100	0	505	0	105	0	1	0	7	1	0	53	0	0	0	269	0	337	0	5	59	25	7	0	0	6	0	0	0	19	147	4	0	29	0	153	131	0	69	2	28
ENSMUSG00000016940=Kctd2	protein_coding	0	29	0	0	106	0	0	0	0	0	0	0	0	171	0	0	0	400	0	0	0	3	3	0	130	1	0	0	0	0	1	0	62	3	0	746	1	0	0	2	0	1	1	14	253	0	77	2
ENSMUSG00000016942=Tmprss6	protein_coding	0	0	0	0	0	0	0	0	0	0	0	0	0	0	0	0	0	0	0	0	0	0	0	0	0	0	0	0	0	0	0	0	0	0	0	0	0	0	0	0	0	0	0	0	0	0	0	0
ENSMUSG00000016946=Kctd5	protein_coding	0	0	8	0	77	56	0	0	0	0	0	900	0	9	0	0	0	57	0	0	0	0	0	0	0	2	6	0	106	0	0	0	0	0	0	0	0	0	0	57	0	2	0	244	0	3	0	0
ENSMUSG00000016982=Pom121l2	protein_coding	1	0	0	0	0	0	0	0	0	0	0	0	0	0	0	0	0	0	0	0	0	0	0	0	0	0	0	0	0	0	0	0	0	0	0	0	0	0	0	0	0	0	0	0	0	0	0	0
ENSMUSG00000016984=Etaa1	protein_coding	0	0	0	0	0	0	0	0	2	0	0	0	0	0	0	0	0	0	0	2	0	0	0	0	0	0	6	0	0	0	0	7	0	0	0	0	0	0	0	0	0	0	0	0	0	0	1	1
ENSMUSG00000016995=Matn4	protein_coding	0	0	0	0	0	0	0	0	0	0	0	0	0	0	0	0	0	0	0	0	0	0	0	0	0	0	0	0	0	0	0	0	0	0	0	0	0	0	0	0	0	0	0	0	0	0	0	0
ENSMUSG00000016998=Svs4	protein_coding	0	0	0	0	0	0	0	0	0	0	0	0	0	0	0	0	0	0	0	0	0	0	0	0	0	0	0	0	0	0	0	0	0	0	0	0	0	0	0	0	0	0	0	0	0	0	0	0
ENSMUSG00000017000=Svs6	protein_coding	0	0	0	0	0	0	0	0	0	0	0	0	0	0	0	0	0	0	0	0	0	1	0	0	0	0	0	0	1	0	0	0	0	0	0	0	0	0	0	0	0	0	0	0	0	0	0	0
ENSMUSG00000017002=Slpi	protein_coding	0	0	0	0	0	0	0	0	0	0	0	0	0	0	1	0	0	0	0	0	0	0	0	0	0	0	0	1	4	0	0	0	2	0	0	60	0	1	0	2	0	0	0	0	0	0	0	0
ENSMUSG00000017003=Svs3a	protein_coding	0	0	0	0	0	0	1	0	0	0	0	0	0	0	1	0	0	0	0	0	0	0	2	0	0	0	4	3	0	0	0	0	0	0	0	0	0	0	0	0	0	0	1	0	0	39	9	5
ENSMUSG00000017004=Svs5	protein_coding	0	0	0	0	0	0	0	0	0	9	0	0	0	0	0	0	0	0	0	0	0	0	0	2	0	0	0	0	0	0	0	1	0	0	0	0	0	0	0	0	0	0	2	0	0	0	0	0
ENSMUSG00000017007=Rbpjl	protein_coding	0	0	0	0	0	0	0	0	0	0	0	0	0	0	0	0	0	0	0	0	1	0	0	0	0	0	0	0	0	0	0	0	0	0	0	0	0	0	0	0	0	0	0	0	0	0	0	0
ENSMUSG00000017009=Sdc4	protein_coding	44	23	2	0	12	0	0	38	29	0	100	20	315	1	0	1	0	0	0	51	2	0	3	0	38	12	1	0	3	0	0	0	0	0	3	0	0	487	66	1	0	2	7	44	0	2	25	4
ENSMUSG00000017049=Ccdc70	protein_coding	0	0	0	0	0	0	0	0	0	0	0	0	0	0	0	0	0	0	0	0	0	0	0	0	0	0	0	0	0	0	0	0	0	0	0	0	0	0	0	0	0	0	0	0	0	0	0	0
ENSMUSG00000017057=Il13ra1	protein_coding	0	0	0	0	0	0	0	0	330	0	0	0	0	0	0	0	0	0	0	3	0	1	1	0	0	0	0	0	0	0	0	0	0	0	0	1	0	0	0	0	0	0	0	0	0	0	0	2
ENSMUSG00000017064=Prl5a1	protein_coding	0	0	0	0	0	0	0	0	0	0	0	0	0	0	0	0	0	0	0	0	1	0	0	0	0	1	0	0	0	1	0	0	0	0	0	1	0	0	0	1	1	0	0	0	0	0	0	0
ENSMUSG00000017119=Nbr1	protein_coding	57	43	144	74	8	1	25	0	501	0	0	0	0	31	4	0	0	0	0	38	52	0	19	0	6	1	1	27	2	5	25	1	307	369	59	1	7	0	162	38	11	1	0	0	0	40	201	0
ENSMUSG00000017132=Cyth1	protein_coding	3	1	2	0	4	0	0	0	1	8	1	0	0	1	1	0	8	0	0	0	0	0	0	0	1	0	0	2	1	0	0	0	0	0	1	3	1	0	67	0	1	0	1	24	2	2	8	0
ENSMUSG00000017144=Rnd3	protein_coding	0	0	0	0	0	0	0	0	0	0	0	0	1	0	1	0	0	1	0	0	0	1	0	0	0	1	0	0	0	0	0	0	0	0	0	0	1	0	13	0	0	0	293	0	0	0	1	0
ENSMUSG00000017146=Brca1	protein_coding	72	35	0	0	34	1	61	0	395	0	0	0	0	0	0	0	1	0	93	2	0	1	2	4	0	0	39	9	15	8	0	134	40	68	3	124	3	74	106	0	17	139	88	0	6	60	47	0
ENSMUSG00000017165=Gast	protein_coding	0	1	0	0	0	0	0	0	0	0	0	0	0	0	0	0	0	0	0	0	0	0	0	0	0	0	0	0	0	0	0	0	0	0	0	0	0	0	0	0	0	0	0	0	0	0	0	0
ENSMUSG00000017167=Cntnap1	protein_coding	0	0	0	0	0	0	0	0	0	0	0	0	0	0	0	0	0	0	0	0	0	0	0	0	0	0	0	9	0	0	0	0	0	0	0	0	0	0	0	0	0	0	4	0	0	0	0	0
ENSMUSG00000017176=Nt5c3b	protein_coding	27	16	174	92	5	30	4	32	12	12	453	7	36	397	0	611	9	5	54	5	150	237	528	0	25	0	1	3	25	1	0	3	24	1	17	1	3	144	12	0	42	2	1	191	15	24	1	450
ENSMUSG00000017188=Coa3	protein_coding	8	23	48	0	9	26	70	38	0	180	15	38	1	3	18	0	205	0	195	0	0	18	0	0	127	3	0	0	20	92	551	0	7	0	88	7	0	0	6	0	18	0	0	93	0	94	3	0
ENSMUSG00000017195=Zpbp2	protein_coding	0	0	0	0	0	0	0	0	0	0	0	0	0	1	0	0	0	0	0	0	0	0	0	0	0	0	0	0	0	0	0	0	0	0	0	0	0	0	0	0	0	0	0	0	0	0	0	0
ENSMUSG00000017204=Gsdma	protein_coding	0	0	0	0	0	0	0	0	25	0	0	0	0	0	0	0	0	0	0	0	0	0	0	0	0	0	0	0	0	0	0	0	0	0	0	0	0	0	0	0	0	0	0	0	0	0	0	0
ENSMUSG00000017210=Med24	protein_coding	153	31	0	0	171	0	81	47	0	0	0	0	43	0	0	0	19	0	19	138	1576	0	0	113	54	21	29	0	0	0	0	189	13	24	33	1	1	0	99	1	2	4	3	28	3	115	0	0
ENSMUSG00000017211=Gsdma2	protein_coding	0	2	0	0	0	0	0	0	2	1	0	0	0	0	1	0	0	0	10	8	0	0	0	1	1	2	4	0	4	0	0	0	0	0	0	0	0	0	0	1	0	0	0	0	0	1	0	0
ENSMUSG00000017221=Psmd3	protein_coding	219	186	52	155	160	21	0	40	1	129	400	0	138	312	0	1	121	1	1	334	1034	0	59	91	394	332	128	1	67	6	27	0	3	28	6	0	2	47	148	0	46	1	5	64	13	16	4	0
ENSMUSG00000017264=Exosc10	protein_coding	35	0	31	4	0	94	1	15	6	187	222	10	14	105	34	1	3	115	0	71	36	10	1	120	2	9	0	0	2	63	0	1	34	0	2	3	0	80	0	51	132	261	4	75	33	0	86	0
ENSMUSG00000017286=Glod4	protein_coding	111	48	6	8	115	4	69	1	0	223	0	0	54	2	6	149	4	3	29	3	2	0	36	2	65	10	27	7	31	1	925	0	131	11	22	3	3	260	126	17	11	2	1	21	92	0	69	37
ENSMUSG00000017288=Vps53	protein_coding	0	49	9	53	0	1	30	1	1	1	0	1	113	2	0	495	4	2	0	1	8	0	1	0	1	1	58	3	15	0	0	5	3	0	4	1	42	133	69	6	76	0	63	23	1	0	0	11
ENSMUSG00000017291=Taok1	protein_coding	179	35	74	2	5	1	84	53	10	1	1	1	127	148	0	42	175	3	3	1	8	4	10	3	3	86	5	23	1	0	0	4	3	1	28	4	17	0	333	2	105	11	8	3	12	1	117	128
ENSMUSG00000017299=Dnttip1	protein_coding	38	1	11	1	80	0	68	10	1	10	0	0	0	6	1	1	1	867	0	22	2	0	1	33	0	479	28	0	135	0	12	2	0	4	70	72	1	96	2	323	0	1	2	113	281	147	1	1
ENSMUSG00000017300=Tnnc2	protein_coding	0	0	0	0	0	0	0	0	0	0	0	0	0	0	0	0	0	0	0	0	0	0	0	0	0	0	0	0	0	0	0	0	0	0	0	0	0	0	0	0	0	0	0	0	0	0	0	0
ENSMUSG00000017307=Acot8	protein_coding	0	0	0	0	0	17	0	42	0	5	3	39	0	160	0	1	0	0	16	0	1	0	0	0	0	0	0	0	1	0	0	0	0	0	0	0	2	0	0	0	0	0	1	5	0	0	0	0
ENSMUSG00000017309=Cd300lg	protein_coding	0	0	0	0	0	0	0	0	0	0	0	0	0	0	0	0	0	0	0	0	0	0	0	0	0	0	0	0	0	0	0	0	0	0	0	0	0	0	0	0	0	0	0	0	0	0	0	0
ENSMUSG00000017310=Spint4	protein_coding	0	0	0	0	0	0	0	0	0	0	0	0	0	0	0	0	0	0	0	0	0	0	0	0	0	0	0	0	0	0	0	0	0	0	0	1	0	0	0	0	0	0	0	0	0	0	0	0
ENSMUSG00000017311=Pyy	protein_coding	0	0	0	0	0	0	0	0	0	0	0	0	0	0	0	0	0	0	0	0	0	0	0	0	0	0	0	0	0	0	0	0	0	0	0	0	0	0	0	0	0	0	0	0	0	0	0	0
ENSMUSG00000017314=Mpp2	protein_coding	0	0	0	0	0	0	1	0	0	0	0	0	0	0	1	0	0	0	0	0	0	0	0	0	1	0	1	0	1	0	0	0	0	0	0	0	0	0	0	0	0	0	0	61	0	0	0	0
ENSMUSG00000017316=Ppy	protein_coding	0	0	0	0	0	0	0	1	0	0	0	0	0	0	0	0	0	0	0	0	0	0	0	0	0	0	0	0	0	0	0	0	0	0	0	0	0	0	0	0	0	0	0	0	0	0	0	0
ENSMUSG00000017344=Vtn	protein_coding	0	0	0	0	0	0	0	0	0	0	0	0	0	0	0	0	0	0	0	0	0	0	0	0	0	0	0	0	0	0	0	0	0	0	0	0	0	0	0	0	0	0	0	0	0	0	0	0
ENSMUSG00000017376=Nlk	protein_coding	24	37	206	10	49	0	49	57	4	11	1	0	0	2	1	14	1	3	89	67	11	11	356	0	11	1	17	36	191	18	0	88	1	3	196	5	1	340	44	6	30	1	56	81	0	0	134	94
ENSMUSG00000017386=Traf4	protein_coding	0	0	0	15	0	5	0	12	360	0	3	0	133	9	66	0	0	0	0	12	0	0	0	17	17	0	0	7	0	0	71	11	2	0	1	0	0	0	16	0	0	1	15	12	0	0	0	12
ENSMUSG00000017390=Aldoc	protein_coding	136	0	0	0	0	0	0	0	0	309	3	2	0	0	0	0	0	1	0	0	0	0	0	23	0	0	0	0	0	0	0	0	0	0	0	0	0	0	32	0	2	0	0	0	2	0	0	0
ENSMUSG00000017400=Stac2	protein_coding	0	1	0	0	0	0	0	2	0	0	0	0	0	2	0	0	3	0	0	0	0	0	0	0	0	1	0	0	0	0	0	0	0	0	0	0	1	1	0	0	0	0	0	0	0	0	0	0
ENSMUSG00000017404=Rpl19	protein_coding	854	516	598	530	430	270	245	872	381	1288	831	91	350	457	148	756	165	1378	803	239	2564	569	1240	136	705	1045	535	324	276	377	175	355	671	217	532	24	510	1113	487	243	389	618	600	671	1285	694	535	910
ENSMUSG00000017405=Nek8	protein_coding	4	2	0	1	0	2	124	0	0	0	0	381	0	0	1	0	0	0	1	1	2	0	2	0	0	0	0	5	343	0	0	0	0	0	6	0	0	0	0	10	0	0	0	116	0	0	0	0
ENSMUSG00000017412=Cacnb4	protein_coding	19	116	0	70	0	4	0	0	1	0	0	0	16	0	4	26	2	1	0	0	1	42	1	2	0	3	1	2	1	4	1	0	0	1	3	1	12	0	0	0	0	0	1	0	20	0	0	10
ENSMUSG00000017417=Plxdc1	protein_coding	0	0	0	2	0	0	1	0	2	0	0	4	0	0	0	5	0	0	3	5	0	0	1	0	0	0	3	3	0	2	0	0	4	0	2	1	0	1	1	3	1	0	1	0	0	2	1	0
ENSMUSG00000017418=Arl5b	protein_coding	0	99	0	0	19	0	0	0	0	0	1	0	4	5	6	0	1	0	9	0	1	0	3	403	1	0	1	1	3	1	1	0	1	0	0	0	0	1	1	1	0	0	0	1	0	0	0	0
ENSMUSG00000017421=Zfp207	protein_coding	63	30	96	521	176	52	139	13	25	371	152	411	0	435	0	243	266	288	38	200	223	2	1	0	115	9	4	3	14	270	5	23	7	2	207	6	0	355	81	0	68	3	53	277	130	341	23	4
ENSMUSG00000017428=Psmd11	protein_coding	2	57	6	187	0	0	14	41	6	172	0	0	34	7	16	1	0	1	0	1	0	0	10	53	9	208	16	8	168	222	4	69	226	16	3	10	2	15	1	50	14	17	49	52	266	23	21	1
ENSMUSG00000017446=C1qtnf1	protein_coding	0	0	0	0	0	0	0	0	0	0	0	0	0	0	0	0	0	0	0	0	0	0	1	0	0	1	0	0	0	0	0	0	0	0	0	0	0	0	0	0	0	0	0	0	0	0	0	0
ENSMUSG00000017453=Pipox	protein_coding	0	25	0	0	0	0	5	0	0	0	0	0	0	0	0	0	0	1	0	0	0	0	0	0	0	5	0	0	0	0	0	0	0	0	80	1	0	0	0	111	0	0	0	0	0	0	0	0
ENSMUSG00000017466=Timp2	protein_coding	0	38	106	0	0	0	0	0	0	0	0	0	0	0	1	0	0	0	0	0	0	0	12	0	1	0	0	0	0	1	0	0	0	0	0	0	4	0	22	0	0	0	0	0	0	20	30	6
ENSMUSG00000017478=Zc3h18	protein_coding	6	26	11	16	3	4	0	1	5	0	0	131	0	0	0	1	0	26	0	0	0	10	0	0	83	0	0	0	4	10	0	36	5	2	1	1	0	21	25	0	0	0	4	0	3	0	44	2
ENSMUSG00000017485=Top2b	protein_coding	2	39	0	178	1	2	0	0	1	0	2	0	82	0	1	20	23	0	1	0	12	0	3	30	34	2	28	0	0	12	1	0	4	0	131	6	0	183	119	193	169	39	0	0	0	0	1	1
ENSMUSG00000017491=Rarb	protein_coding	2	4	2	4	4	1	1	8	3	5	1	8	3	1	1	14	5	3	2	3	11	3	7	2	6	3	1	0	5	6	5	6	3	1	4	2	0	3	2	2	0	11	9	2	14	6	7	2
ENSMUSG00000017493=Igfbp4	protein_coding	0	1	0	0	0	0	0	0	1	0	0	0	0	0	0	0	0	0	0	0	0	0	0	0	0	0	0	0	0	0	0	0	0	0	0	0	0	0	0	0	0	0	0	0	0	0	0	0
ENSMUSG00000017499=Cdc6	protein_coding	20	0	45	0	143	20	35	0	16	0	1	4	2	0	42	0	0	0	0	0	0	0	1	68	10	0	1	0	5	2	156	0	0	0	182	8	21	0	177	0	51	0	0	9	179	15	138	365
ENSMUSG00000017548=Suz12	protein_coding	18	45	39	132	26	84	0	4	1	1	0	0	0	36	0	2	0	0	1	384	0	1	14	36	43	12	1	1	3	154	1	123	98	15	104	4	0	2	64	1	0	509	2	25	39	128	34	23
ENSMUSG00000017550=Atad5	protein_coding	0	1	0	0	0	114	44	0	0	1	0	0	0	0	0	0	17	0	0	1	0	0	0	0	0	1	0	259	14	0	153	0	1	1	0	1	2	0	0	0	3	0	8	0	0	0	1	0
ENSMUSG00000017561=Crlf3	protein_coding	0	9	0	2	35	21	4	7	0	1	0	0	1	2	0	0	0	0	1	1	0	0	1	1	1	1	1	11	0	8	1	0	3	0	17	2	1	0	0	0	0	0	0	0	0	0	0	0
ENSMUSG00000017588=Krt27	protein_coding	0	0	0	0	0	0	0	0	0	0	0	0	0	0	0	0	0	0	0	0	0	0	2	0	0	0	0	0	1	0	0	0	1	0	0	0	0	0	0	0	0	0	0	0	0	0	0	0
ENSMUSG00000017607=Tns4	protein_coding	0	0	0	0	0	0	0	0	16	0	0	0	0	1	0	0	0	0	0	0	1	0	0	0	0	0	0	0	0	0	0	0	0	0	0	0	0	0	0	0	0	0	0	0	0	0	0	1
ENSMUSG00000017615=Tnfaip1	protein_coding	0	27	0	42	8	0	33	61	0	501	90	3	306	0	17	0	0	7	59	0	16	411	1	0	11	135	70	86	5	29	0	0	0	0	217	6	0	139	49	15	0	0	0	0	0	0	0	0
ENSMUSG00000017631=Abr	protein_coding	104	111	76	8	14	7	8	28	26	6	5	181	5	9	22	30	10	9	8	22	43	9	26	3	39	124	28	14	37	73	4	48	4	140	31	6	4	165	112	8	9	0	104	120	32	31	14	202
ENSMUSG00000017639=Rab11fip4	protein_coding	0	0	0	1	0	0	0	0	0	0	0	0	0	0	0	0	0	0	0	0	6	0	1	0	1	0	0	8	0	0	0	0	0	0	0	0	0	0	0	0	0	0	0	0	0	0	0	0
ENSMUSG00000017652=Cd40	protein_coding	0	0	0	0	0	0	0	0	0	0	0	0	0	0	0	0	0	0	0	0	0	0	0	0	0	36	0	0	0	0	0	0	0	0	1	0	0	0	0	0	0	0	0	0	0	0	0	0
ENSMUSG00000017664=Slc35c2	protein_coding	1	0	0	0	0	1	71	0	0	0	0	0	0	13	1	3	0	606	5	0	0	0	2	0	0	0	0	5	0	0	0	0	0	0	0	0	0	16	40	0	0	0	0	110	14	1	0	0
ENSMUSG00000017667=Zfp334	protein_coding	0	5	0	0	0	0	0	0	0	0	0	0	0	0	3	0	0	2	0	0	0	0	0	0	0	14	7	0	0	30	21	0	0	0	0	1	0	0	0	0	0	0	0	0	0	0	0	38
ENSMUSG00000017670=Elmo2	protein_coding	0	14	12	0	1	0	0	0	4	0	0	0	0	0	0	0	0	0	0	153	0	0	204	0	0	3	0	0	3	0	0	0	0	1	18	2	0	0	36	7	0	70	1	83	0	4	0	3
ENSMUSG00000017677=Wsb1	protein_coding	55	51	31	98	85	0	52	2	244	3	0	566	415	277	0	0	87	24	280	91	622	85	19	35	0	159	13	1	3	2	0	169	173	364	112	3	49	322	112	96	143	0	21	8	0	96	9	8
ENSMUSG00000017679=Ttpal	protein_coding	0	0	122	2	0	0	0	0	1	0	0	0	0	0	0	1	0	0	0	0	3	0	2	158	0	0	0	0	0	0	0	0	0	0	0	0	0	0	0	3	0	0	0	0	0	0	167	10
ENSMUSG00000017686=Rhot1	protein_coding	34	1	0	2	0	17	50	0	5	0	2	0	4	91	1	4	3	1	35	276	0	0	2	0	3	2	10	159	7	2	1	0	0	2	0	4	0	11	7	4	1	0	177	124	1	48	36	12
ENSMUSG00000017688=Hnf4g	protein_coding	0	0	0	0	0	0	0	1	0	0	2	0	0	0	0	1	0	0	0	0	0	0	0	0	0	3	0	2	0	1	0	0	0	0	0	1	0	0	0	0	0	0	0	0	0	1	0	1
ENSMUSG00000017692=Rhbdl3	protein_coding	0	1	0	0	0	0	0	0	0	0	2	0	0	0	0	0	0	1	0	0	0	0	0	0	0	1	0	0	0	0	1	0	0	0	0	0	0	0	1	0	0	0	0	0	0	0	1	0
ENSMUSG00000017697=Ada	protein_coding	9	0	30	0	0	6	6	14	9	0	0	0	20	0	10	3	0	0	1	5	0	0	0	0	11	0	4	2	1	0	0	5	0	1	1	0	0	10	0	0	70	0	11	0	0	0	0	0
ENSMUSG00000017707=Serinc3	protein_coding	2	40	9	232	0	0	1	16	0	0	2	0	0	0	152	0	19	2	13	29	288	1	114	28	11	2	2	6	3	1	0	34	0	15	24	0	1	37	184	1	6	3	0	12	20	2	1	32
ENSMUSG00000017713=Tha1	protein_coding	0	0	0	0	0	0	0	0	0	0	0	0	0	0	0	0	0	0	0	0	0	0	0	0	0	0	0	0	0	24	0	0	2	0	27	0	0	0	0	0	0	0	0	0	0	0	0	0
ENSMUSG00000017715=Pgs1	protein_coding	22	49	0	0	48	0	0	0	0	0	0	0	0	0	0	0	0	0	0	140	2	0	0	0	6	1	20	115	0	0	8	0	229	0	7	0	1	6	0	2	0	0	2	2	174	322	0	0
ENSMUSG00000017716=Birc5	protein_coding	158	39	94	8	87	133	0	32	7	1	5	126	189	13	3	1	205	16	0	373	0	0	0	177	11	72	1	199	16	0	0	88	232	11	92	5	1	227	172	26	39	26	146	0	80	351	8	6
ENSMUSG00000017718=Afmid	protein_coding	0	0	0	44	2	0	2	55	0	0	4	0	0	0	0	0	0	0	0	1	0	1	0	0	0	0	1	0	0	0	0	0	0	0	0	0	0	0	42	2	0	0	0	0	76	0	0	1
ENSMUSG00000017720=Trp53tg5	protein_coding	0	0	0	0	0	0	0	0	0	0	0	0	0	0	0	0	0	0	0	0	0	0	0	0	0	0	0	0	0	0	0	0	0	0	0	0	0	0	0	0	0	0	0	0	0	0	0	0
ENSMUSG00000017721=Pigt	protein_coding	0	1	1	0	0	0	0	0	1	0	0	0	0	0	0	1	0	0	0	0	0	0	0	0	0	0	0	0	1	0	1	1	3	0	5	0	2	0	37	0	0	0	0	0	0	0	0	0
ENSMUSG00000017723=Wfdc2	protein_coding	0	0	0	0	0	0	0	0	0	0	0	0	0	0	0	0	0	0	0	0	1	0	0	0	0	0	0	0	0	0	0	0	0	0	0	0	0	0	0	0	0	0	0	0	0	0	0	0
ENSMUSG00000017724=Etv4	protein_coding	0	0	0	0	0	0	0	1	0	0	0	0	0	0	0	14	0	0	1	0	0	0	0	0	0	0	0	0	0	0	1	0	0	0	0	0	1	3	0	0	0	0	7	0	0	4	0	0
ENSMUSG00000017733=Eppin	protein_coding	0	0	0	0	0	0	0	47	0	0	0	0	0	0	0	0	0	0	0	0	0	0	0	0	0	1	0	0	0	0	0	0	0	0	0	0	7	1	0	0	46	0	0	0	53	0	0	0
ENSMUSG00000017734=Dbndd2	protein_coding	0	0	0	0	0	0	0	0	0	1	0	0	0	0	0	0	0	0	0	0	0	0	4	0	0	11	0	0	0	0	0	0	0	1	0	0	0	0	0	0	0	0	0	0	0	0	0	0
ENSMUSG00000017737=Mmp9	protein_coding	0	0	0	0	0	0	0	0	0	0	0	0	0	0	0	0	0	0	0	0	0	0	0	0	0	0	0	0	0	0	0	0	0	0	0	0	0	0	0	0	0	0	0	0	0	0	0	0
ENSMUSG00000017740=Slc12a5	protein_coding	2	0	0	0	0	0	0	0	0	0	0	0	0	0	0	0	0	0	0	0	0	0	0	0	0	0	0	0	0	1	0	0	0	0	0	0	0	0	0	0	0	0	0	0	0	0	0	0
ENSMUSG00000017747=Ghdc	protein_coding	0	0	0	0	0	0	0	0	0	0	0	0	0	1	0	0	0	0	0	0	45	0	21	0	0	0	0	1	0	0	0	0	0	0	0	0	0	0	78	0	0	0	0	0	0	106	0	0
ENSMUSG00000017754=Pltp	protein_coding	0	0	0	0	0	0	0	0	1	0	0	0	0	0	0	0	0	0	0	0	0	2	1	0	0	2	0	0	0	0	0	0	0	0	0	0	1	0	0	0	0	0	0	0	0	0	0	0
ENSMUSG00000017756=Slc12a7	protein_coding	0	0	0	228	0	0	0	0	0	0	0	0	0	5	10	0	0	4	0	0	5	0	0	0	2	0	7	3	0	0	0	0	0	65	0	0	0	0	6	0	0	0	0	0	0	0	0	96
ENSMUSG00000017760=Ctsa	protein_coding	31	2	56	278	50	64	55	64	14	43	111	0	12	0	0	0	0	0	59	214	10	392	83	114	130	6	13	10	0	1	0	0	1	111	65	0	4	1	126	7	0	0	127	1	78	0	1	31
ENSMUSG00000017764=Zswim1	protein_coding	1	0	0	0	0	0	0	0	0	0	31	0	0	0	0	0	15	0	54	0	0	0	1	0	0	0	0	0	0	0	0	0	2	0	0	0	0	0	0	0	0	0	0	0	28	158	0	0
ENSMUSG00000017765=Slc12a4	protein_coding	0	0	0	0	0	0	0	7	0	0	0	0	0	0	5	97	0	0	0	0	0	0	0	3	4	0	1	3	0	0	0	24	32	56	0	0	1	0	0	63	0	0	1	0	181	0	0	44
ENSMUSG00000017767=Spata25	protein_coding	0	0	0	0	0	0	0	0	0	0	0	0	0	0	0	0	0	0	31	0	0	0	0	0	0	0	0	0	0	0	0	0	0	0	0	0	0	0	0	0	0	0	0	0	36	2	0	0
ENSMUSG00000017774=Myo1c	protein_coding	40	26	29	0	56	0	1	0	1	0	0	0	0	15	0	18	0	0	0	0	283	24	1	295	11	0	0	1	12	0	5	0	0	0	2	0	0	0	0	0	0	4	0	24	0	0	2	1
ENSMUSG00000017776=Crk	protein_coding	60	2	11	16	23	0	0	7	70	0	1	0	96	0	0	5	0	1	0	98	0	0	14	13	45	30	18	6	2	50	0	403	43	1	9	2	24	28	43	1	9	0	3	1	47	89	35	24
ENSMUSG00000017778=Cox7c	protein_coding	56	40	20	14	55	29	41	141	191	117	49	53	128	60	73	97	30	36	69	76	222	435	131	112	53	15	48	20	42	72	29	250	51	29	15	4	41	58	402	79	42	58	303	250	218	84	150	29
ENSMUSG00000017781=Pitpna	protein_coding	24	5	53	91	12	5	6	70	41	23	630	22	24	228	26	27	35	8	10	28	92	59	37	14	22	48	170	3	10	296	8	44	129	47	312	6	16	29	42	38	68	11	225	227	28	98	38	6
ENSMUSG00000017801=Mlx	protein_coding	46	0	0	0	49	0	39	0	7	0	7	0	0	0	7	0	2	138	0	0	0	0	0	0	0	15	4	2	23	22	0	1	1	0	0	0	0	0	0	0	1	0	0	20	0	0	0	0
ENSMUSG00000017802=Fam134c	protein_coding	1	8	0	0	0	0	0	1	0	0	0	0	0	0	0	0	2	0	1	0	0	0	3	1	0	0	0	0	0	1	0	0	0	0	1	0	0	0	0	0	0	0	0	0	6	0	0	0
ENSMUSG00000017817=Jph2	protein_coding	0	3	0	0	1	0	0	0	0	1	0	1	0	1	0	0	2	0	0	0	9	0	0	0	1	0	0	1	0	0	0	0	0	0	0	0	1	5	0	0	0	0	0	0	0	0	0	0
ENSMUSG00000017830=Dhx58	protein_coding	1	0	0	0	0	0	0	0	0	0	0	0	0	0	0	0	0	0	0	0	0	0	0	0	0	0	0	0	0	0	0	0	0	0	0	11	0	0	0	0	0	0	0	0	0	0	0	0
ENSMUSG00000017831=Rab5a	protein_coding	18	3	33	67	20	0	0	0	0	0	2	0	0	0	0	94	0	23	1	0	1	0	118	51	0	225	0	0	121	0	0	267	4	0	3	0	557	23	53	30	96	1	94	0	1	88	0	0
ENSMUSG00000017832=Hspb9	protein_coding	0	0	0	0	0	0	0	0	0	0	0	0	0	0	0	0	0	0	0	0	0	0	0	0	0	0	0	0	0	0	0	0	0	0	0	0	0	0	0	0	0	0	0	0	0	0	0	0
ENSMUSG00000017837=Nkiras2	protein_coding	0	9	43	0	70	52	18	1	0	0	0	0	0	0	0	0	0	1	22	0	0	0	3	0	0	0	0	3	0	2	5	538	121	0	0	2	3	0	0	0	0	5	0	0	0	0	1	0
ENSMUSG00000017843=Ppp2r5c	protein_coding	0	262	5	21	72	60	139	35	1	1	0	0	0	178	15	0	0	3	1	14	0	0	227	49	47	0	1	11	126	0	3	5	27	0	7	1	0	47	126	216	0	248	113	27	39	128	256	0
ENSMUSG00000017858=Ift52	protein_coding	65	16	0	25	0	0	0	0	0	0	215	0	0	0	0	0	1	0	0	0	0	0	1	2	2	5	12	23	7	128	0	0	0	5	0	0	12	168	1	0	1	0	0	0	0	0	0	0
ENSMUSG00000017861=Mybl2	protein_coding	0	0	0	0	0	1	95	0	0	1	27	0	0	442	98	1	0	53	3	3	0	0	2	0	78	0	1	34	1	260	74	0	0	1	0	0	4	0	0	3	2	0	2	101	114	33	1	0
ENSMUSG00000017868=Sgk2	protein_coding	0	0	0	0	0	0	0	0	0	0	0	0	0	0	0	0	0	0	0	0	0	0	0	0	0	0	0	0	0	0	0	0	0	0	0	0	0	0	0	0	0	0	0	1	0	0	0	0
ENSMUSG00000017897=Eya2	protein_coding	13	2	7	3	38	20	0	2	27	676	15	17	0	266	0	4	57	6	294	101	1183	51	18	475	0	348	34	3	27	226	4	16	1	4	27	1	1	47	28	32	1	1	6	4	6	3	35	13
ENSMUSG00000017922=Prl3c1	protein_coding	0	0	0	0	0	0	0	0	0	0	0	0	0	0	0	0	0	0	0	0	0	0	0	0	0	0	0	0	0	0	0	0	0	0	0	2	0	0	0	0	0	0	0	0	0	0	0	0
ENSMUSG00000017929=B4galt5	protein_coding	152	0	0	0	0	66	0	0	0	0	0	1	0	99	0	449	0	113	0	1	108	0	1	12	0	1	1	1	4	14	1	0	1	0	2	0	0	0	0	0	0	0	1	13	1	0	137	1
ENSMUSG00000017943=Gdap1l1	protein_coding	0	0	0	0	0	0	0	0	0	0	1	0	0	0	0	0	0	0	0	0	0	0	1	0	0	0	0	0	0	0	0	0	0	0	0	0	0	0	0	0	0	0	0	0	0	0	0	0
ENSMUSG00000017950=Hnf4a	protein_coding	0	0	0	5	0	0	0	0	0	0	0	0	0	0	0	0	0	0	0	0	0	0	0	0	0	0	0	0	2	0	0	0	0	0	0	0	0	0	0	0	0	0	0	0	0	0	0	0
ENSMUSG00000017969=Ptgis	protein_coding	415	233	320	402	85	105	172	129	8	0	1	6	0	610	1	26	351	0	36	116	2027	0	88	209	2	15	134	1	35	50	8	169	0	16	305	7	0	6	35	1	189	4	274	255	158	0	372	2
ENSMUSG00000017978=Cadps2	protein_coding	0	2	1	0	31	0	2	1	24	1	0	0	0	1	8	5	2	3	0	1	1	0	8	2	10	2	12	1	4	1	2	2	5	2	4	1	7	0	7	2	3	4	3	3	0	0	4	1
ENSMUSG00000017999=Ddx27	protein_coding	14	6	9	2	0	0	0	13	0	0	0	0	0	0	0	3	0	0	0	84	0	20	0	6	1	2	0	6	56	0	40	0	1	0	0	0	0	114	0	0	177	0	15	0	191	47	0	1
ENSMUSG00000018001=Cyth3	protein_coding	40	0	0	0	2	0	0	4	1	0	2	0	1	8	42	0	1	0	1	0	0	0	0	0	0	0	137	0	133	0	0	0	174	0	2	0	0	10	32	51	0	0	108	0	116	21	0	1
ENSMUSG00000018008=Cyth4	protein_coding	0	0	0	1	0	0	0	0	0	0	0	0	0	0	0	0	0	2	0	0	0	0	0	0	0	0	0	0	0	0	1	0	0	0	0	0	2	0	0	0	0	0	0	0	0	0	0	0
ENSMUSG00000018012=Rac3	protein_coding	0	0	0	0	0	0	0	0	0	0	0	0	0	0	1	0	0	0	0	0	0	0	1	0	0	0	0	0	0	0	0	0	0	0	0	0	0	0	0	0	0	0	0	0	0	0	0	0
ENSMUSG00000018040=Rrp7a	protein_coding	0	5	1	0	72	0	0	62	1	9	0	1	0	0	0	0	0	0	0	0	0	1	1	0	66	0	0	0	4	2	0	0	0	0	73	0	0	96	55	0	0	341	0	0	0	0	0	1
ENSMUSG00000018042=Cyb5r3	protein_coding	0	83	27	3	0	0	75	112	126	0	0	33	0	0	31	1	0	111	0	0	904	0	5	0	60	39	74	4	26	0	0	132	1	4	72	0	0	21	122	600	146	0	173	158	220	0	164	1
ENSMUSG00000018068=Ints2	protein_coding	1	4	0	1	2	0	0	5	2	0	8	0	0	0	0	1	4	0	1	1	1	1	18	0	1	1	0	2	1	409	0	0	0	7	43	3	2	70	79	1	8	2	0	1	20	99	2	9
ENSMUSG00000018076=Med13l	protein_coding	0	13	0	0	0	79	8	5	0	0	12	0	0	1	2	0	0	0	0	0	1	0	1	0	126	12	1	138	1	1	0	9	0	1	0	0	0	0	96	1	132	0	1	6	1	50	0	1
ENSMUSG00000018102=Hist1h2bc	protein_coding	0	0	0	0	0	0	0	0	0	0	0	0	8	0	0	0	0	0	0	0	0	0	0	0	0	0	83	0	0	23	0	0	0	31	0	0	1	0	0	0	0	46	52	0	0	0	0	0
ENSMUSG00000018126=Baiap2l2	protein_coding	0	0	0	0	0	0	0	0	0	0	0	0	0	0	0	0	0	0	0	0	1	2	0	0	0	0	0	0	0	0	0	0	0	0	0	0	0	0	0	1	0	0	21	0	0	0	0	0
ENSMUSG00000018143=Mafk	protein_coding	0	0	0	0	21	0	0	0	292	0	0	0	0	0	0	0	5	160	0	0	0	0	0	7	0	0	0	0	0	0	0	2	0	0	0	0	0	0	11	2	0	0	0	54	0	0	0	0
ENSMUSG00000018160=Med1	protein_coding	54	9	7	8	84	5	8	24	17	3	3	10	33	89	7	14	6	7	7	1	15	4	108	113	45	7	41	147	420	7	12	182	8	9	212	8	7	20	5	129	7	20	4	16	13	15	15	1097
ENSMUSG00000018166=Erbb3	protein_coding	71	0	0	0	2	19	0	16	76	24	0	0	2	1	0	0	0	0	0	0	0	0	0	0	223	1	42	204	0	303	0	0	8	0	0	1	0	275	1	1	42	0	1	0	2	0	0	0
ENSMUSG00000018167=Stard3	protein_coding	0	70	0	183	3	0	7	0	0	0	0	0	174	0	72	2	66	1	0	0	0	0	0	0	0	0	27	0	0	0	51	0	0	1	7	0	0	515	31	0	32	176	0	3	0	0	4	4
ENSMUSG00000018168=Ikzf3	protein_coding	0	0	0	0	0	0	0	0	0	0	0	0	0	1	0	2	0	0	0	0	0	0	0	0	0	0	0	0	1	1	0	0	0	0	0	1	6	0	0	0	0	1	0	0	0	0	0	1
ENSMUSG00000018169=Mfng	protein_coding	0	0	0	0	0	0	0	0	0	0	0	0	0	0	1	0	0	0	0	0	0	0	1	0	0	0	0	0	0	0	0	0	0	1	0	0	0	0	0	0	0	1	0	0	0	0	0	0
ENSMUSG00000018171=Vmp1	protein_coding	549	213	249	329	148	342	261	366	563	331	273	635	141	277	583	189	274	74	291	273	508	1164	412	211	517	487	348	121	327	317	374	296	205	119	632	45	558	319	223	274	291	502	405	387	513	300	271	329
ENSMUSG00000018189=Uchl5	protein_coding	0	1	0	21	0	33	2	22	173	79	0	4	42	107	0	127	0	0	0	0	0	0	8	0	57	1	6	95	12	0	0	0	127	53	65	1	2	11	0	0	1	3	0	65	80	0	45	1
ENSMUSG00000018196=Glrx2	protein_coding	15	0	9	1	3	1	41	61	1	0	7	8	0	2	48	10	0	170	59	0	0	0	0	1	81	0	1	0	0	0	4	0	40	2	20	3	0	34	49	0	2	0	50	1	0	0	0	0
ENSMUSG00000018199=Trove2	protein_coding	0	0	6	0	1	0	4	0	0	0	0	13	1	23	0	0	0	0	0	2	0	0	0	0	0	0	1	0	0	0	4	0	137	14	0	0	4	0	2	0	0	0	4	0	0	4	0	0
ENSMUSG00000018209=Stk4	protein_coding	2	0	0	0	6	32	17	38	1	0	25	0	21	0	0	409	1	0	1	1	10	0	8	0	29	8	0	1	1	0	0	1	7	0	25	0	0	0	0	0	24	0	177	148	51	0	0	1
ENSMUSG00000018211=Wfdc15b	protein_coding	0	0	0	0	0	0	0	0	0	0	0	0	0	0	0	0	0	0	0	0	0	0	0	0	0	0	0	0	0	0	0	0	0	0	0	0	0	0	0	0	0	0	0	0	0	0	0	0
ENSMUSG00000018217=Pmp22	protein_coding	0	0	0	0	0	0	0	0	0	0	0	0	0	0	0	0	0	0	0	0	0	0	0	0	0	0	0	0	0	0	0	0	22	0	0	0	0	0	0	0	0	0	164	0	20	0	0	0
ENSMUSG00000018238=Gdf9	protein_coding	2	0	0	0	0	0	332	0	2	17	0	0	479	0	15	5	0	842	0	0	0	0	14	1	54	1	588	757	247	84	20	259	1	0	9	1	1	1	0	66	170	7	481	49	29	1271	1381	316
ENSMUSG00000018239=Zcchc10	protein_coding	65	0	0	0	0	0	1	0	3	0	39	452	0	0	1	34	0	256	0	41	0	0	0	0	52	2	3	37	166	0	0	0	0	0	2	0	0	54	73	0	0	1	0	58	1	0	1	20
ENSMUSG00000018259=Prl8a2	protein_coding	0	0	0	0	0	0	0	0	0	0	0	0	0	0	0	0	0	0	0	0	0	0	0	0	0	1	0	0	0	0	0	0	1	0	1	0	0	0	0	0	0	0	0	0	0	0	0	0
ENSMUSG00000018263=Tbx5	protein_coding	0	0	0	0	0	0	0	0	0	0	0	0	0	1	1	0	0	0	0	0	0	0	0	0	0	0	0	0	1	0	0	0	0	0	0	0	0	0	0	0	0	0	0	0	0	0	0	0
ENSMUSG00000018286=Psmb6	protein_coding	391	44	146	296	207	192	81	57	378	53	157	3	72	314	75	39	209	447	247	424	0	5	35	51	526	92	330	89	3	395	157	346	248	5	67	1	98	441	312	174	322	25	41	292	513	345	280	6
ENSMUSG00000018287=Spag7	protein_coding	57	18	1	41	0	0	8	12	0	0	46	4	0	0	0	0	0	3	20	0	4	0	9	2	0	1	0	22	40	0	0	0	6	0	0	0	0	52	11	0	26	347	8	11	0	0	15	4
ENSMUSG00000018293=Pfn1	protein_coding	52	54	85	25	132	65	79	55	10	21	15	0	126	124	36	6	38	16	246	114	174	42	7	79	57	66	42	30	45	0	3	25	1	1	102	8	71	15	41	86	4	68	104	129	14	6	63	271
ENSMUSG00000018322=Tomm34	protein_coding	0	0	10	0	0	0	0	0	88	0	0	0	418	0	0	8	7	0	0	91	6	0	4	0	0	1	0	14	90	0	0	35	0	0	0	0	0	8	4	0	19	0	0	1	0	46	1	1
ENSMUSG00000018326=Ywhab	protein_coding	667	45	349	7	377	196	406	344	178	33	305	340	71	109	322	517	75	173	226	697	1414	2	16	30	39	315	181	868	341	283	791	282	43	320	337	6	75	479	375	46	389	578	784	476	167	52	281	8
ENSMUSG00000018334=Ksr1	protein_coding	0	2	58	134	120	0	0	1	0	0	0	3	0	0	0	0	15	0	0	260	0	45	0	84	0	6	0	0	2	0	0	0	0	0	1	2	2	0	0	0	2	2	1	0	0	0	1	0
ENSMUSG00000018339=Gpx3	protein_coding	17	1	4	6	0	0	0	0	91	221	247	117	0	0	0	0	0	0	0	0	0	65	685	56	0	0	32	0	0	0	1	0	0	11	4	0	0	111	0	48	0	0	79	181	2	0	0	10
ENSMUSG00000018340=Anxa6	protein_coding	12	263	66	0	106	0	18	0	0	0	1	0	0	0	1	0	0	2	0	1	0	101	0	0	0	4	0	0	0	1	23	0	0	0	0	1	0	62	130	0	2	4	17	0	0	44	0	0
ENSMUSG00000018341=Il12rb2	protein_coding	0	0	0	0	0	0	0	0	0	0	0	0	0	0	173	0	0	0	0	0	0	1	1	1	0	1	0	2	1	0	0	0	0	0	1	0	1	1	0	0	0	0	28	52	0	0	0	0
ENSMUSG00000018347=Zkscan6	protein_coding	69	0	0	0	0	86	0	0	0	0	0	0	0	0	30	0	0	0	0	0	0	0	0	0	0	1	15	97	0	0	0	0	0	0	0	0	0	0	0	0	0	0	0	0	1	0	0	0
ENSMUSG00000018362=Kpna2	protein_coding	116	6	300	276	108	2	0	39	6	0	486	0	392	372	117	583	858	881	0	300	18	3	1	178	257	278	572	472	6	383	2	143	272	0	188	5	5	105	388	579	5	152	44	73	74	570	126	103
ENSMUSG00000018363=Smurf2	protein_coding	4	153	76	10	38	10	4	0	108	0	1	1	46	1	2	2	0	308	155	3	1201	2	4	1	10	0	209	149	37	7	252	161	24	601	203	55	11	372	2	5	48	334	4	7	2	3	31	850
ENSMUSG00000018372=Cep95	protein_coding	0	4	1	0	5	0	0	0	2	0	0	0	0	0	2	10	4	0	27	5	4	0	0	0	54	3	14	0	103	4	2	0	0	0	5	2	0	3	1	3	234	0	0	62	2	0	0	0
ENSMUSG00000018377=Vezf1	protein_coding	0	4	22	113	60	167	0	0	23	0	0	2	9	145	5	0	195	6	0	36	6	7	2	21	22	73	49	3	15	0	11	11	6	11	0	2	0	166	24	237	7	17	6	0	9	178	0	2
ENSMUSG00000018378=Cuedc1	protein_coding	0	13	110	0	0	0	55	12	2	0	40	9	121	60	2	5	3	0	0	116	11	0	1	3	2	2	187	42	11	0	9	0	27	15	82	1	3	0	11	1	8	3	6	169	0	0	0	12
ENSMUSG00000018379=Srsf1	protein_coding	294	227	270	242	127	335	27	184	4	267	33	1	171	82	0	840	137	5	391	400	215	118	3	340	18	124	127	0	265	313	2	446	112	281	341	9	116	157	199	86	107	2	435	247	73	212	227	600
ENSMUSG00000018381=Abi3	protein_coding	0	0	0	0	0	0	0	0	0	0	0	0	0	0	0	0	0	0	0	0	0	0	0	0	0	0	0	0	0	0	1	0	0	0	0	0	0	0	0	0	0	0	0	0	0	0	1	0
ENSMUSG00000018387=Shroom1	protein_coding	135	0	0	4	0	0	55	0	0	0	0	0	0	0	1	0	0	0	0	1	0	0	19	6	0	0	15	0	0	0	0	0	0	0	3	0	0	173	0	0	0	1	0	85	0	0	0	0
ENSMUSG00000018395=Kif3a	protein_coding	0	0	1	0	0	1	0	0	0	0	0	0	1	0	0	0	0	0	0	0	0	0	0	0	1	0	0	88	1	5	0	0	0	5	18	0	14	0	0	0	0	0	0	16	0	0	0	0
ENSMUSG00000018398=Sept8	protein_coding	0	5	0	1	0	0	0	0	0	0	0	0	0	0	11	0	0	0	0	1	0	0	1	1	0	0	13	0	0	27	0	1	0	0	15	5	1	0	23	1	0	0	0	46	4	0	0	0
ENSMUSG00000018401=Mtmr4	protein_coding	77	0	0	0	17	0	94	0	0	0	4	17	1	0	0	0	0	0	105	0	1	0	0	0	2	19	14	0	0	0	0	7	11	0	21	1	0	3	23	0	36	0	0	0	116	0	0	22
ENSMUSG00000018405=Mrm1	protein_coding	0	29	0	0	0	0	1	0	0	0	0	0	0	0	0	0	0	0	0	0	0	0	0	0	0	0	38	0	0	0	0	62	0	0	0	0	0	0	50	1	0	0	0	0	159	0	0	0
ENSMUSG00000018411=Mapt	protein_coding	0	1	0	0	0	0	2	0	1	0	0	2	0	0	1	5	0	1	0	0	1	7	0	2	1	1	2	3	16	0	1	0	0	0	1	0	1	2	0	1	1	0	0	3	1	2	0	0
ENSMUSG00000018412=Kansl1	protein_coding	141	163	54	1	5	56	8	21	3	1	0	2	28	178	1	0	7	6	125	252	41	0	1	201	13	163	33	59	37	73	0	278	51	33	386	34	46	81	53	122	28	0	27	39	1	2	9	9
ENSMUSG00000018415=Gid4	protein_coding	3	4	0	113	3	2	30	7	5	1	5	5	248	61	2	6	0	0	158	5	14	2	6	4	1	6	92	5	4	2	95	12	3	16	54	28	1	74	9	144	61	0	2	17	92	4	101	137
ENSMUSG00000018417=Myo1b	protein_coding	187	189	142	564	48	251	178	197	50	9	0	1	1	271	2309	180	186	201	181	83	1319	2	4	3	63	315	480	4	60	106	72	10	388	509	49	2	167	485	378	8	105	1	270	87	343	286	181	19
ENSMUSG00000018425=Dhx40	protein_coding	0	2	0	0	0	0	96	0	3	0	0	2	7	0	244	4	24	1	0	0	0	0	0	0	28	0	1	11	0	1	0	8	1	0	72	6	0	385	36	1	0	0	1	11	0	0	0	1
ENSMUSG00000018427=Ypel2	protein_coding	35	139	77	48	166	20	0	3	619	21	2	10	0	5	0	20	52	0	163	0	1	16	5	29	4	0	17	91	2	2	15	0	5	1	85	3	0	5	98	0	41	1	0	74	173	2	0	64
ENSMUSG00000018428=Akap1	protein_coding	35	0	1	0	1	0	0	0	0	0	0	14	22	2	2	0	0	0	0	87	0	0	0	0	126	0	0	3	0	379	0	0	9	0	0	0	0	0	0	0	0	0	1	2	53	0	45	37
ENSMUSG00000018433=Nol11	protein_coding	245	0	1	1	0	3	10	0	30	0	427	1	0	0	0	1	15	1	1	151	0	3	0	284	2	1	3	1	2	0	2	6	0	9	8	1	2	1	1	54	0	0	10	126	33	66	1	2
ENSMUSG00000018442=Derl2	protein_coding	0	240	59	5	0	8	3	18	0	0	0	0	0	1	33	1	0	2	109	5	0	0	3	0	0	7	4	153	198	387	10	4	0	0	93	8	10	1	73	17	3	13	0	152	2	89	1	1
ENSMUSG00000018446=C1qbp	protein_coding	201	22	103	107	69	150	157	98	3	28	432	7	34	145	13	106	392	5	43	97	3	35	70	508	117	33	8	281	29	300	0	149	61	61	88	2	6	18	206	1	0	0	237	24	259	214	41	2
ENSMUSG00000018449=Rpain	protein_coding	188	87	0	0	22	38	13	6	0	0	0	0	0	141	0	0	0	0	0	164	0	131	0	0	0	0	0	0	10	0	0	0	0	0	3	0	0	119	60	0	9	0	0	120	0	0	1	0
ENSMUSG00000018459=Slc13a3	protein_coding	0	0	0	0	0	0	0	0	0	0	0	0	0	0	0	0	0	0	0	0	0	0	0	0	0	1	0	0	0	0	0	0	0	0	0	0	0	0	0	0	0	0	1	0	0	0	0	0
ENSMUSG00000018470=Kcnab3	protein_coding	0	0	0	2	0	0	0	0	0	0	0	0	0	0	0	0	0	0	0	0	0	0	0	0	0	0	0	0	0	0	0	0	0	0	0	0	0	0	0	0	0	0	0	0	0	0	0	0
ENSMUSG00000018474=Chd3	protein_coding	54	268	0	5	4	0	0	54	6	0	17	378	0	69	0	1	0	181	1	150	692	0	300	0	232	2	27	2	122	35	1	3	1	0	37	2	2	29	118	10	8	0	34	0	0	0	16	1
ENSMUSG00000018476=Kdm6b	protein_coding	4	2	0	19	0	0	1	0	7	2	0	0	10	0	1	5	0	0	0	0	0	8	0	15	0	1	1	0	0	0	2	59	0	0	1	0	2	4	4	2	8	0	0	0	0	0	0	13
ENSMUSG00000018479=1700125H20Rik	protein_coding	0	0	0	0	0	0	1	0	0	0	0	0	0	1	0	1	0	0	0	0	0	0	0	0	0	0	0	0	0	1	0	0	0	0	0	0	0	0	0	0	0	0	0	0	0	0	0	0
ENSMUSG00000018481=Appbp2	protein_coding	68	71	0	121	5	11	32	49	86	4	49	1	11	110	82	91	90	1	245	6	10	0	3	101	94	3	17	85	51	5	9	133	3	2	9	9	12	111	194	9	109	715	48	0	62	17	216	49
ENSMUSG00000018486=Wnt9b	protein_coding	0	0	0	0	0	0	0	0	0	0	0	0	0	0	0	0	0	0	0	0	0	0	0	0	0	0	0	0	0	0	0	0	0	0	0	0	0	0	0	0	0	0	0	0	0	0	0	0
ENSMUSG00000018500=Adora2b	protein_coding	0	0	0	0	0	0	0	0	0	0	0	0	0	0	0	0	0	0	0	0	0	0	0	0	0	0	0	0	0	0	0	0	0	0	0	0	0	0	0	0	0	0	0	0	0	0	0	0
ENSMUSG00000018501=Ncor1	protein_coding	63	96	124	185	101	199	37	136	209	425	317	51	401	469	4	57	190	1	6	127	228	242	222	85	211	574	157	70	120	154	56	184	306	934	132	7	1325	96	312	403	96	4	27	213	133	233	4	332
ENSMUSG00000018507=Trpv2	protein_coding	0	0	0	0	0	0	0	0	0	0	0	0	0	0	0	0	0	0	0	0	0	0	0	0	0	0	0	0	0	0	0	0	0	0	0	0	0	0	0	0	0	0	1	0	0	0	0	0
ENSMUSG00000018509=Cenpv	protein_coding	0	94	36	10	139	288	4	2	141	9	4	1	21	0	0	1539	38	4	0	76	0	1	0	0	186	30	25	97	472	10	61	8	1	495	26	7	7	194	8	70	139	0	284	195	128	220	60	25
ENSMUSG00000018537=Pcgf2	protein_coding	0	0	0	0	1	2	0	1	1	0	123	5	0	2	2	0	0	0	44	0	4	0	0	0	1	38	0	5	0	5	1	0	0	0	2	0	0	58	5	0	0	1	0	0	2	0	0	1
ENSMUSG00000018541=Cwc25	protein_coding	0	0	0	0	0	0	0	13	0	0	4	0	0	0	0	0	0	0	12	0	0	0	0	0	0	0	0	0	2	0	2	0	0	0	0	0	0	0	1	1	0	0	0	8	3	0	0	0
ENSMUSG00000018543=1700001P01Rik	protein_coding	0	0	0	0	0	0	0	0	0	0	0	0	0	0	0	0	0	0	0	0	0	0	0	0	0	0	0	0	0	0	0	0	0	0	0	0	0	0	0	0	0	0	0	0	0	0	0	0
ENSMUSG00000018547=Pip4k2b	protein_coding	0	55	0	0	0	0	0	0	0	90	0	0	0	0	0	0	1	1	303	0	0	0	0	102	0	0	2	0	0	31	417	0	0	0	36	7	0	7	0	1	0	0	0	12	0	1	0	0
ENSMUSG00000018548=Trim37	protein_coding	16	2	16	40	3	2	107	0	1	0	1	0	0	105	0	2	61	0	3	0	1	1	13	154	32	22	0	0	16	0	1	248	1	1	11	9	1	45	13	1	2	3	10	3	25	0	12	1
ENSMUSG00000018554=Ybx2	protein_coding	0	0	0	0	0	0	0	0	0	0	0	0	0	0	1	0	0	3	0	0	0	0	1	0	0	0	15	7	0	2	0	93	0	0	1	0	2	0	0	0	3	0	1	0	1	0	5	2
ENSMUSG00000018559=Ctdnep1	protein_coding	1	109	32	27	7	0	36	0	30	37	0	1	9	27	0	0	0	160	4	34	0	0	2	2	6	1	2	3	199	0	0	0	0	1	10	2	0	6	56	119	0	11	0	176	86	6	0	36
ENSMUSG00000018565=Elp5	protein_coding	156	11	0	0	0	0	0	100	250	2	0	0	0	205	0	0	0	70	0	1	19	1	316	0	6	46	53	2	1	10	0	0	0	2	12	0	305	0	17	4	0	5	0	64	0	1	0	1
ENSMUSG00000018566=Slc2a4	protein_coding	0	0	0	0	0	68	0	0	0	0	0	0	0	0	0	0	0	0	0	0	0	0	0	0	0	0	0	0	0	0	0	1	0	0	0	0	0	0	0	0	0	0	0	0	0	0	0	0
ENSMUSG00000018567=Gabarap	protein_coding	33	137	128	5	17	34	143	21	8	0	212	321	176	107	2	281	52	317	1	0	7	481	30	353	19	2	5	5	2	0	0	0	45	135	34	0	5	40	7	0	92	23	2	160	0	242	58	150
ENSMUSG00000018569=Cldn7	protein_coding	0	0	0	0	0	0	0	0	0	0	0	0	0	0	0	0	0	0	0	0	0	0	0	0	0	2	1	0	0	0	0	0	0	0	0	0	0	0	0	0	0	0	0	0	0	0	0	0
ENSMUSG00000018570=2810408A11Rik	protein_coding	0	0	26	50	0	1	0	0	0	0	0	0	0	0	0	0	0	0	0	0	0	0	0	0	0	0	0	0	0	0	0	0	9	0	0	0	0	0	0	0	0	0	0	0	0	0	0	0
ENSMUSG00000018572=Phf23	protein_coding	11	59	52	131	4	35	0	8	0	272	0	0	0	0	0	0	0	0	141	39	0	0	0	0	4	639	108	2	0	3	0	0	3	0	137	5	0	2	148	1	15	0	13	9	112	0	50	1
ENSMUSG00000018574=Acadvl	protein_coding	195	59	39	0	0	0	20	14	439	57	173	0	0	133	1	0	0	0	13	118	597	21	26	0	5	254	1	0	237	6	388	67	0	0	305	4	1	1	183	43	0	0	108	18	145	0	0	0
ENSMUSG00000018581=Dnah11	protein_coding	4	0	6	0	6	0	31	29	0	0	0	2	5	29	2	111	7	1	10	66	0	0	8	0	3	12	4	2	0	0	0	0	5	0	58	11	3	1	1	13	0	0	1	8	1	6	2	3
ENSMUSG00000018583=G3bp1	protein_coding	275	51	93	115	38	72	124	28	145	3	111	4	39	1	26	16	1	19	1	30	112	10	8	4	213	2	159	164	55	6	11	16	140	437	216	4	47	48	39	150	6	175	74	192	25	220	210	26
ENSMUSG00000018585=Atox1	protein_coding	0	20	2	130	151	0	0	1	2	0	47	1	35	31	0	2	1	6	1	0	1	0	12	0	2	3	3	0	71	0	0	0	5	0	12	1	1	19	12	7	0	1	194	0	0	2	0	0
ENSMUSG00000018589=Glra2	protein_coding	0	0	0	1	0	0	0	0	0	1	0	0	0	0	1	0	0	0	0	0	1	0	6	2	1	1	0	0	0	0	1	0	1	0	0	0	1	0	4	3	0	0	3	1	0	1	0	0
ENSMUSG00000018593=Sparc	protein_coding	103	523	130	0	0	0	51	0	16	411	261	7	1	0	0	0	48	16	0	0	23	0	898	3	143	5	5	32	6	0	0	0	10	0	0	0	1	110	36	242	228	0	8	0	0	0	346	8
ENSMUSG00000018595=Glra4	protein_coding	0	0	0	0	0	0	0	0	0	0	0	0	0	0	0	0	0	0	0	0	0	0	0	0	0	0	0	0	1	0	0	0	0	0	0	0	0	0	0	0	0	0	0	0	0	0	0	0
ENSMUSG00000018599=Mief2	protein_coding	0	0	0	0	0	0	63	5	0	0	0	0	0	0	0	0	0	0	0	0	0	0	0	0	0	0	0	0	0	0	1	94	0	0	0	0	1	0	93	0	0	0	0	0	0	0	1	122
ENSMUSG00000018604=Tbx3	protein_coding	0	0	0	0	0	0	0	0	0	0	0	0	0	0	0	0	0	0	0	0	0	0	0	0	0	0	0	0	0	0	0	0	0	0	0	0	0	0	1	1	0	0	0	0	0	0	0	1
ENSMUSG00000018620=Mmp20	protein_coding	0	0	0	0	0	0	0	0	0	0	0	0	0	0	0	0	0	0	0	0	0	0	0	0	0	0	0	0	0	0	0	0	0	0	0	0	0	0	0	0	0	0	0	0	0	0	0	0
ENSMUSG00000018623=Mmp7	protein_coding	0	0	0	0	0	0	0	0	0	0	0	0	0	0	0	0	0	0	0	0	0	0	1	0	0	0	0	0	0	0	0	0	0	0	0	0	0	0	0	0	0	0	0	0	0	0	0	0
ENSMUSG00000018634=Crhr1	protein_coding	0	0	0	1	0	0	0	0	0	0	0	0	0	0	0	0	0	0	0	0	0	0	0	0	0	0	0	0	0	0	0	0	0	0	0	0	0	0	0	0	0	0	0	0	0	0	0	0
ENSMUSG00000018648=Dusp14	protein_coding	0	0	0	0	0	0	0	0	0	0	0	0	0	0	1	0	0	0	0	0	0	0	0	0	6	1	0	2	0	0	0	0	0	0	0	0	0	0	0	0	0	1	1	0	1	147	158	0
ENSMUSG00000018651=Tada2a	protein_coding	0	78	11	18	32	29	0	101	0	1	0	0	7	0	0	0	0	3	96	9	0	1	2	0	1	2	41	3	0	0	0	0	13	0	326	5	0	171	0	6	0	2	53	0	37	8	44	5
ENSMUSG00000018654=Ikzf1	protein_coding	0	0	2	0	0	1	0	0	0	0	0	0	0	0	0	4	0	0	0	0	0	0	1	0	0	1	0	2	2	0	0	0	0	0	0	0	0	1	0	0	0	0	0	0	0	0	0	0
ENSMUSG00000018656=Tcaf3	protein_coding	0	0	0	0	0	0	0	0	0	0	0	0	0	0	0	0	0	0	0	0	0	0	0	0	0	0	0	0	0	0	0	0	0	0	0	0	0	0	0	0	0	0	0	0	0	0	0	0
ENSMUSG00000018659=Pnpo	protein_coding	0	0	0	0	19	0	0	0	0	0	0	0	0	0	0	30	0	1201	0	0	25	0	0	0	0	0	0	0	0	0	0	0	0	0	0	0	0	0	0	0	0	0	5	0	1	0	1	9
ENSMUSG00000018661=Cog1	protein_coding	2	1	4	3	81	3	10	12	5	2	0	0	5	0	1	14	0	6	4	2	23	44	1	0	1	3	10	5	2	27	0	0	4	1	28	6	0	10	0	0	5	2	4	0	0	37	0	2
ENSMUSG00000018666=Cbx1	protein_coding	3	15	55	1	11	7	1	1	1	30	1	1	2	140	2	22	1	11	61	0	0	1	1	4	27	1	0	32	4	9	0	8	4	99	24	2	7	2	139	183	43	48	3	7	20	2	1	78
ENSMUSG00000018669=Cdk5rap3	protein_coding	56	97	4	0	15	0	39	89	0	1	0	0	0	1	0	0	1	1	102	83	0	391	0	1	1	4	3	83	0	0	0	0	2	0	4	0	0	0	22	121	106	0	2	48	0	2	19	36
ENSMUSG00000018672=Copz2	protein_coding	0	0	0	0	0	0	0	0	0	0	0	0	0	0	1	0	0	0	149	6	0	11	0	1	0	0	1	0	0	0	0	0	0	0	0	17	1	5	0	0	0	0	0	84	2	53	0	0
ENSMUSG00000018677=Slc25a39	protein_coding	276	47	1	172	130	1	118	64	33	16	0	29	0	29	1	0	0	0	0	191	2	0	305	339	19	126	30	0	4	1	0	0	23	6	359	9	0	10	98	0	0	1	24	86	1	2	0	57
ENSMUSG00000018678=Sp2	protein_coding	0	0	1	0	0	6	4	21	0	142	0	0	0	0	13	0	0	0	0	0	14	0	0	0	0	0	3	32	1	1	0	0	0	1	15	1	4	26	9	6	0	0	0	0	0	0	0	0
ENSMUSG00000018697=Aatf	protein_coding	5	130	256	27	21	0	1	18	0	0	0	2	0	107	0	6	0	163	1	0	417	1	1	0	69	226	10	1	244	1	47	9	5	3	2	1	1	192	4	13	25	3	3	0	0	0	1	251
ENSMUSG00000018698=Lhx1	protein_coding	0	0	0	0	0	0	0	0	0	0	0	0	0	0	0	0	0	0	0	0	0	0	0	0	0	1	0	0	0	0	0	0	0	0	0	0	0	0	0	0	0	0	0	0	0	0	0	0
ENSMUSG00000018707=Dync1h1	protein_coding	65	40	33	137	12	0	167	113	164	2	0	62	0	290	2	8	0	1	14	45	326	42	2	60	3	15	3	51	110	2	0	0	357	0	4	0	46	1	106	151	128	0	184	113	6	2	0	158
ENSMUSG00000018727=Cpsf4l	protein_coding	0	0	0	0	0	0	0	0	0	0	0	0	1	1	3	2	0	1819	0	0	0	1	1	1	176	3	8	431	11	0	0	1	0	0	4	0	0	0	0	182	0	1	63	102	2	115	169	719
ENSMUSG00000018733=Pex12	protein_coding	1	0	0	0	0	0	159	0	0	0	0	0	0	0	1	0	0	0	0	0	0	0	1	0	1	0	0	0	0	0	0	0	0	0	0	0	0	0	0	0	0	0	2	0	0	0	0	0
ENSMUSG00000018736=Ndel1	protein_coding	0	271	26	0	0	22	83	104	0	0	0	0	0	129	7	0	15	3	265	0	1	0	4	17	39	0	15	164	1	0	351	0	5	0	0	4	0	0	0	597	8	0	2	0	0	0	0	1
ENSMUSG00000018740=Slc25a35	protein_coding	23	143	0	0	0	10	0	10	0	0	1	0	0	0	57	0	0	4	0	6	0	0	0	0	26	0	1	117	2	2	0	22	3	0	39	9	0	0	5	0	0	0	6	0	47	18	16	0
ENSMUSG00000018750=Zbtb4	protein_coding	12	0	0	0	0	0	0	1	0	0	0	0	0	0	0	4	0	0	0	0	0	0	0	0	0	0	0	0	0	0	0	0	4	0	0	0	4	8	10	0	0	1	6	0	0	3	0	0
ENSMUSG00000018752=Tnfsfm13	protein_coding	0	0	0	0	0	0	0	0	0	0	0	0	0	0	0	0	0	0	0	4	0	0	1	0	0	0	1	0	0	0	0	0	0	0	0	0	0	0	0	0	0	0	0	0	0	0	0	465
ENSMUSG00000018761=Mpdu1	protein_coding	0	0	5	0	0	6	28	0	0	0	0	0	3	0	0	0	0	0	0	0	0	1	0	0	0	6	0	0	0	0	0	0	2	0	0	1	15	0	0	0	0	0	1	21	67	70	1	1
ENSMUSG00000018765=Fxr2	protein_coding	197	0	72	13	19	0	38	0	0	0	0	0	16	1	4	0	0	0	0	0	658	0	3	3	0	1	2	111	80	0	0	0	30	20	29	0	0	11	23	211	0	12	11	1	0	1	114	3
ENSMUSG00000018770=Atp5g3	protein_coding	570	343	332	451	435	291	162	671	644	759	18	494	1123	117	39	1938	405	313	504	729	296	1383	1157	436	444	667	244	711	574	442	248	398	279	529	526	18	1648	220	812	945	438	1083	1521	1110	482	394	210	545
ENSMUSG00000018774=Cd68	protein_coding	0	0	0	0	0	0	0	0	0	0	0	0	0	0	0	0	0	0	0	0	0	0	0	0	0	0	0	0	0	0	0	0	0	0	0	0	0	2	0	0	0	0	0	0	0	0	0	0
ENSMUSG00000018776=Slc35g3	protein_coding	0	0	0	0	0	0	0	0	0	0	0	0	0	0	0	0	0	0	0	0	0	0	0	0	0	0	0	0	0	0	0	0	0	0	0	0	0	0	0	0	0	0	0	0	0	0	0	0
ENSMUSG00000018796=Acsl1	protein_coding	0	0	0	0	0	0	0	0	0	2	0	84	0	1	1	0	0	0	0	0	0	0	0	1	0	4	0	0	0	1	0	0	0	0	0	0	0	1	0	0	0	0	0	0	0	0	19	0
ENSMUSG00000018800=Abca5	protein_coding	0	0	0	0	0	0	0	0	1	0	0	1	0	64	0	0	0	0	0	1	1	1	2	0	0	11	3	0	2	114	0	0	0	0	0	0	2	0	129	3	0	0	0	0	3	3	1	34
ENSMUSG00000018809=Smyd4	protein_coding	0	0	0	0	0	49	0	0	2	0	0	3	0	1	0	1	0	0	0	1	1	5	55	0	0	5	1	23	0	1	3	0	3	0	50	3	1	0	1	0	0	29	0	0	0	31	1	0
ENSMUSG00000018819=Lsp1	protein_coding	0	0	0	0	0	0	0	0	0	0	0	0	0	0	0	0	0	20	0	0	0	0	0	0	0	0	0	2	0	0	0	0	0	0	0	0	0	0	0	0	0	0	0	0	0	0	0	0
ENSMUSG00000018820=Zfyve27	protein_coding	0	0	153	0	0	0	0	0	128	0	0	5	0	1	77	0	514	0	6	0	0	0	0	213	0	0	188	0	1	0	0	0	0	1	86	0	0	289	0	0	0	1	0	0	1	0	0	0
ENSMUSG00000018821=Avpi1	protein_coding	56	0	0	26	0	70	42	0	0	2	3	0	0	0	0	0	0	1	0	0	0	25	0	0	0	0	0	1	0	0	0	0	0	0	0	0	0	0	0	0	0	0	1	0	0	1	213	0
ENSMUSG00000018822=Sfrp5	protein_coding	0	0	0	0	0	0	0	0	0	0	0	0	0	0	0	0	0	0	0	0	0	0	0	0	0	0	0	0	0	0	0	0	0	0	0	0	0	0	0	0	0	0	0	0	0	0	0	0
ENSMUSG00000018830=Myh11	protein_coding	0	0	2	0	0	0	0	0	0	0	0	0	0	0	3	1	0	0	0	1	0	0	4	0	1	1	6	0	0	7	0	315	0	0	0	1	5	2	1	0	0	0	1	0	0	2	87	6
ENSMUSG00000018841=Rad51d	protein_coding	0	75	0	0	0	0	0	32	1	0	0	0	0	0	1	1	0	1	21	0	0	0	0	0	0	0	2	13	4	0	0	0	1	20	0	0	0	0	0	0	0	0	17	0	0	0	0	0
ENSMUSG00000018844=Fndc8	protein_coding	0	1	1	0	0	0	0	0	1	0	0	0	0	0	0	0	0	0	0	0	0	0	0	0	0	0	0	0	0	0	0	0	0	0	9	0	0	0	0	0	0	0	0	0	0	0	0	0
ENSMUSG00000018845=Unc45b	protein_coding	0	0	0	0	0	0	0	0	0	0	0	0	0	0	0	0	0	0	0	0	0	0	0	0	0	0	0	0	0	0	0	0	0	0	0	0	1	1	0	0	0	0	0	0	0	0	0	0
ENSMUSG00000018846=Pank3	protein_coding	143	37	0	60	24	2	77	29	4	0	7	83	0	103	1	8	16	0	0	10	0	0	22	0	9	2	3	178	2	21	1276	0	0	0	85	3	0	110	103	0	0	0	1	0	0	4	0	25
ENSMUSG00000018848=Rars	protein_coding	0	146	10	27	0	1	161	87	1	0	0	1	1	303	3	258	36	0	280	1	0	0	3	0	1	1	0	10	157	90	713	0	122	0	2	1	924	24	1	4	12	2	0	25	30	0	4	7
ENSMUSG00000018849=Wwc1	protein_coding	0	2	0	0	0	0	0	0	1	0	0	0	1	0	0	0	0	0	2	0	0	0	0	1	0	0	1	0	0	0	0	0	0	0	0	1	2	0	5	0	0	0	0	0	0	0	0	0
ENSMUSG00000018858=Ict1	protein_coding	86	0	0	6	5	0	0	0	2	0	52	0	2	85	1	0	2	87	36	0	13	0	1	0	50	0	344	1	8	0	0	15	3	17	118	0	0	12	0	0	2	0	66	0	111	1	0	1
[truncated: 20,061 more rows]
[truncated: 53 more columns]
