# Supplementary material for: High-quality single-cell transcriptomics from ovarian histological sections during folliculogenesis
Source: Life Sci Alliance. 2023 Sep 18;6(11):e202301929. doi: 10.26508/lsa.202301929 (PMC10507249; doi:10.26508/lsa.202301929)
Supplement: Supplementary file 4 [file LSA-2023-01929_TableS1.xlsx]

## Sheet: Sheet1
Supplementary Table S1. List of genes highly contributed to PC2
Gene ID	Gene Symbol	PC1_contribution_rate	PC2_contribution_rate
ENSMUSG00000054310	Obox1	0.0157898	-0.0420869
ENSMUSG00000074369	Obox2	0.0151483	-0.0412159
ENSMUSG00000105589	Fbxw14	0.0226621	-0.0357101
ENSMUSG00000074366	Obox5	0.0171938	-0.0346284
ENSMUSG00000075002	Gm813	0.0144994	-0.0345383
ENSMUSG00000050810	Oog3	0.0197408	-0.0343555
ENSMUSG00000096276	Gm2042	0.0195871	-0.0334845
ENSMUSG00000096576	Oog1	0.0195969	-0.032806
ENSMUSG00000046262	C87977	0.0204007	-0.0321162
ENSMUSG00000074061	Fbxw19	0.0190422	-0.0318342
ENSMUSG00000054134	Umodl1	0.0193958	-0.0316078
ENSMUSG00000066031	Gm13023	0.0201379	-0.0309216
ENSMUSG00000055933	Oosp3	0.0166689	-0.0308471
ENSMUSG00000032191	Bcl2l10	0.019158	-0.0306829
ENSMUSG00000066027	Gm10436	0.0184603	-0.0306028
ENSMUSG00000074062	Fbxw16	0.020605	-0.0299933
ENSMUSG00000041857	Oosp1	0.021284	-0.0298602
ENSMUSG00000027210	Meis2	0.0141555	-0.0297792
ENSMUSG00000051855	Mest	0.0128371	-0.0297446
ENSMUSG00000098463	Cphx2	0.0153724	-0.0296893
ENSMUSG00000012350	Ehf	0.0114152	-0.0296132
ENSMUSG00000070324	Fbxw22	0.0188545	-0.0289445
ENSMUSG00000086727	4931428L18Rik	0.0123698	-0.0285464
ENSMUSG00000038750	Omt2b	0.0206163	-0.0285068
ENSMUSG00000066463	Omt2a	0.0202303	-0.0282457
ENSMUSG00000079424	Gm3259	0.0165157	-0.0276941
ENSMUSG00000073497	AA792892	0.0135257	-0.0276532
ENSMUSG00000055942	Obox7	0.0122853	-0.027536
ENSMUSG00000096742	Gm6367	0.016813	-0.0274958
ENSMUSG00000066772	Obox3	0.006629	-0.0273496
ENSMUSG00000036172	Cd200r3	0.0136066	-0.0272015
ENSMUSG00000079007	Tcl1b4	0.0161298	-0.0268913
ENSMUSG00000092073	Gm6205	0.0167317	-0.0267543
ENSMUSG00000095975	Cphx1	0.0153469	-0.0266772
ENSMUSG00000042477	Tfap2e	0.0151618	-0.0262587
ENSMUSG00000024427	Spry4	0.0096375	-0.0261781
ENSMUSG00000070686	C87414	0.0169329	-0.0261144
ENSMUSG00000035177	Nlrp2	0.0194157	-0.0260748
ENSMUSG00000021255	Esrrb	0.0120057	-0.0260297
ENSMUSG00000029660	Tex26	0.0100186	-0.0259882
ENSMUSG00000020407	Upp1	0.0111874	-0.0258621
ENSMUSG00000060508	Nlrp9b	0.013404	-0.0257655
ENSMUSG00000061701	Fbxw20	0.0191937	-0.0257221
ENSMUSG00000066359	Tcl1b1	0.0195531	-0.0256657
ENSMUSG00000048626	Klf17	0.0167458	-0.025592
ENSMUSG00000046856	Gpr1	0.0129972	-0.0254698
ENSMUSG00000068940	Tcl1b3	0.0162684	-0.0253639
ENSMUSG00000029322	Plac8	0.0183208	-0.0253435
ENSMUSG00000000701	Tcl1b5	0.0149835	-0.0252529
ENSMUSG00000071658	Gng3	0.0192098	-0.0249723
ENSMUSG00000004885	Crabp2	0.00763819	-0.0247642
ENSMUSG00000079112	C86695	0.0109653	-0.0247114
ENSMUSG00000038330	C87499	0.0183927	-0.0246222
ENSMUSG00000059434	Gckr	0.0134005	-0.0246172
ENSMUSG00000014361	Mertk	0.00902663	-0.0245312
ENSMUSG00000090891	D6Ertd527e	0.0154258	-0.0244959
ENSMUSG00000094817	Cphx3	0.0148555	-0.0244486
ENSMUSG00000047508	Mbd3l2	0.00835122	-0.024343
ENSMUSG00000022090	Pdlim2	0.0120222	-0.0240695
ENSMUSG00000055895	Oosp2	0.0198489	-0.024032
ENSMUSG00000042851	Zc3h6	0.0168303	-0.0239915
ENSMUSG00000056586	Zar1l	0.0173091	-0.0239881
ENSMUSG00000069867	Pabpn1l	0.0141459	-0.0239549
ENSMUSG00000075427	Olfr288	0.00845738	-0.0238326
ENSMUSG00000057534	Gm15698	0.0215672	-0.0236949
ENSMUSG00000074895	Eif4e1b	0.0197357	-0.0236097
ENSMUSG00000079741	Nlrp4g	0.0135399	-0.0235141
ENSMUSG00000054446	Cpa1	0.0216303	-0.0235091
ENSMUSG00000047799	Oog4	0.0187785	-0.0233939
ENSMUSG00000042793	Lgr6	0.0067309	-0.0232227
ENSMUSG00000045291	E330021D16Rik	0.021073	-0.0231032
ENSMUSG00000059108	Ifitm6	0.0154925	-0.0230972
ENSMUSG00000062275	Fbxw24	0.0225553	-0.0230962
ENSMUSG00000023279	Bmp15	0.0207145	-0.0230093
ENSMUSG00000039269	2300002M23Rik	0.0102793	-0.0229127
ENSMUSG00000027994	Ccdc109b	0.0174137	-0.0228635
ENSMUSG00000035778	Ggta1	0.0107849	-0.0226836
ENSMUSG00000048502	Duxbl1	0.0112501	-0.0226453
ENSMUSG00000024998	Plce1	0.0117056	-0.0224878
ENSMUSG00000032359	Ctsh	0.0145715	-0.0223676
ENSMUSG00000067586	S1pr3	0.010867	-0.0223534
ENSMUSG00000035191	Rfpl4	0.0169582	-0.0223272
ENSMUSG00000050121	Opalin	0.0119504	-0.0222559
ENSMUSG00000068744	Psrc1	0.00785982	-0.0222222
ENSMUSG00000034871	Fam151a	0.0193462	-0.0221886
ENSMUSG00000028523	Tctex1d1	0.0108298	-0.0221692
ENSMUSG00000061126	Cyp4f39	0.0105586	-0.0221376
ENSMUSG00000031933	Izumo1r	0.0194235	-0.0221133
ENSMUSG00000074997	Pin1rt1	0.0134884	-0.0220027
ENSMUSG00000039956	Mrap	0.00818234	-0.0219787
ENSMUSG00000033022	Cdo1	0.0184539	-0.0219311
ENSMUSG00000059218	Gm13084	0.0203498	-0.0219078
ENSMUSG00000071089	Trim75	0.0181987	-0.0218953
ENSMUSG00000066030	Oog2	0.019029	-0.0218918
ENSMUSG00000028035	Dnajb4	0.010716	-0.0218738
ENSMUSG00000072672	Duxbl3	0.0112803	-0.0218371
ENSMUSG00000024578	Il17b	0.00962797	-0.0217618
ENSMUSG00000053765	Oas1f	0.0103253	-0.0217007
ENSMUSG00000094992	Fbxw25	0.0184024	-0.0216856
ENSMUSG00000055403	4933427D06Rik	0.0150694	-0.0216066
ENSMUSG00000021466	Ptch1	0.000809589	0.02169
ENSMUSG00000032083	Apoa1	-0.00431158	0.0217365
ENSMUSG00000040785	Ttc3	0.000554453	0.0217858
ENSMUSG00000029199	Lias	0.00424299	0.0218121
ENSMUSG00000006373	Pgrmc1	0.0104611	0.0218151
ENSMUSG00000003559	As3mt	0.00370544	0.0218551
ENSMUSG00000035585	Tsen34	-0.00120456	0.0218569
ENSMUSG00000000326	Comt	-0.00272953	0.0218676
ENSMUSG00000038437	Mllt6	0.0009481	0.0219042
ENSMUSG00000037905	Bri3bp	-0.00125769	0.0219107
ENSMUSG00000033396	Spg11	0.00525883	0.0219324
ENSMUSG00000025255	Zfhx4	0.000876306	0.0220409
ENSMUSG00000020829	Slc46a1	0.00270887	0.0220422
ENSMUSG00000073434	Wdr90	0.00149843	0.0220929
ENSMUSG00000004565	Pnpla6	0.0153548	0.0221384
ENSMUSG00000026185	Igfbp5	-0.00316398	0.0223221
ENSMUSG00000002496	Tsc2	0.00897205	0.0223398
ENSMUSG00000039262	Prrc2b	-0.00596054	0.0223561
ENSMUSG00000025260	Hsd17b10	0.0021605	0.0223639
ENSMUSG00000032198	Dock6	0.00736543	0.0223681
ENSMUSG00000019433	Gipc1	0.0074225	0.0223752
ENSMUSG00000031845	Bco1	0.00924541	0.0225346
ENSMUSG00000007029	Vars	-0.00482406	0.0225462
ENSMUSG00000021097	Clmn	0.00763433	0.0225788
ENSMUSG00000029759	Pon3	0.00642449	0.0226125
ENSMUSG00000013033	Adgrl1	0.00427493	0.0226455
ENSMUSG00000027199	Gatm	0.00511218	0.0226737
ENSMUSG00000034135	Sik3	-0.00933301	0.0226877
ENSMUSG00000034245	Hdac11	0.0117763	0.0227068
ENSMUSG00000032875	Arhgef17	0.00297388	0.0227135
ENSMUSG00000024238	Zeb1	0.00302862	0.0227142
ENSMUSG00000039205	Ciz1	0.0036069	0.0227582
ENSMUSG00000036687	Tmem184a	0.00188083	0.0228151
ENSMUSG00000033253	Szt2	0.00440487	0.0228717
ENSMUSG00000030588	Yif1b	0.00921345	0.0228822
ENSMUSG00000059187	Fam19a1	0.00487397	0.0229121
ENSMUSG00000025480	Syce1	0.0124373	0.0229338
ENSMUSG00000034789	Rab24	0.00304888	0.0230281
ENSMUSG00000031119	Gpc4	-0.00342833	0.0230789
ENSMUSG00000034108	Ccs	0.00933988	0.0230839
ENSMUSG00000034820	Cpsf7	0.000951957	0.0230918
ENSMUSG00000079065	BC005561	0.00564237	0.0231024
ENSMUSG00000049606	Zfp644	0.00998486	0.0233726
ENSMUSG00000062444	Ap3b2	0.0102984	0.0234157
ENSMUSG00000047945	Marcksl1	-0.00630708	0.0234709
ENSMUSG00000024007	Ppil1	0.00409078	0.0235348
ENSMUSG00000001435	Col18a1	0.00390158	0.0235841
ENSMUSG00000028797	Tmem234	-0.00144297	0.0235986
ENSMUSG00000066621	Tecpr1	0.00628944	0.0236303
ENSMUSG00000020263	Appl2	0.00178174	0.0236443
ENSMUSG00000029577	Ube3b	0.00415925	0.0237325
ENSMUSG00000043061	Tmem18	0.00523872	0.0238041
ENSMUSG00000057329	Bcl2	0.00394359	0.0238156
ENSMUSG00000025268	Maged2	0.000634313	0.023878
ENSMUSG00000038650	Rnh1	0.00146305	0.0238887
ENSMUSG00000030161	Gabarapl1	-0.000167355	0.0239195
ENSMUSG00000025333	Gpr143	0.00832065	0.024002
ENSMUSG00000026950	Neb	0.0107876	0.0240459
ENSMUSG00000030802	Bckdk	0.00533061	0.0241187
ENSMUSG00000023047	Amhr2	-0.0106469	0.024202
ENSMUSG00000076431	Sox4	-0.00379728	0.0242445
ENSMUSG00000024537	Psmg2	-0.00270902	0.0242721
ENSMUSG00000064373	Sepp1	0.0031799	0.0243662
ENSMUSG00000049086	Bmyc	0.00349258	0.0244405
ENSMUSG00000030796	Tead2	0.00342309	0.0245589
ENSMUSG00000005034	Prkacb	0.00816551	0.0246324
ENSMUSG00000068522	Aard	0.000660614	0.0246785
ENSMUSG00000032525	Nktr	0.00463007	0.0246885
ENSMUSG00000002028	Kmt2a	-0.0018152	0.0248828
ENSMUSG00000027871	Hsd3b1	-0.00360893	0.0248967
ENSMUSG00000055128	Cgrrf1	0.00398111	0.0249976
ENSMUSG00000031508	Ankrd10	-0.00270753	0.0252461
ENSMUSG00000018677	Slc25a39	0.00771473	0.0253722
ENSMUSG00000030688	Stard10	0.00561164	0.0254049
ENSMUSG00000025068	Gsto1	0.00561388	0.0254331
ENSMUSG00000046574	Prr12	0.00231502	0.0255245
ENSMUSG00000016637	Ift27	0.0107353	0.0258725
ENSMUSG00000047793	Sned1	0.000206506	0.0258975
ENSMUSG00000023169	Slc38a1	-0.00391856	0.0260698
ENSMUSG00000038150	Ormdl3	0.00168538	0.026133
ENSMUSG00000027875	Hmgcs2	-0.00169012	0.0262014
ENSMUSG00000015090	Ptgds	0.00758741	0.0262428
ENSMUSG00000019947	Arid5b	0.00142964	0.0263465
ENSMUSG00000029071	Dvl1	0.00662128	0.0263963
ENSMUSG00000022391	Rangap1	0.00288319	0.0264687
ENSMUSG00000036856	Wnt4	-0.00301705	0.0264735
ENSMUSG00000040562	Gstm2	0.0033109	0.0264776
ENSMUSG00000035427	Mageb4	0.00510421	0.0270809
ENSMUSG00000086040	Wipf3	0.0023083	0.0272975
ENSMUSG00000029781	Fkbp9	0.00365771	0.0274426
ENSMUSG00000014846	Tppp3	0.00517173	0.0279788
ENSMUSG00000058135	Gstm1	0.0051274	0.0282404
ENSMUSG00000091007	D630036H23Rik	0.00300624	0.0288986
ENSMUSG00000049775	Tmsb4x	0.00831391	0.0295012
ENSMUSG00000031490	Eif4ebp1	-0.00120757	0.0301313
ENSMUSG00000025151	Maged1	-0.00438732	0.0304338
ENSMUSG00000057411	Fam173a	0.00405564	0.0311608
ENSMUSG00000022199	Slc22a17	0.00676668	0.0340201
ENSMUSG00000059625	Sohlh1	0.0128448	0.0349911
ENSMUSG00000017760	Ctsa	0.00214852	0.0354975
