# Supplementary material for: High-quality single-cell transcriptomics from ovarian histological sections during folliculogenesis
Source: Life Sci Alliance. 2023 Sep 18;6(11):e202301929. doi: 10.26508/lsa.202301929 (PMC10507249; doi:10.26508/lsa.202301929)
Supplement: Supplementary file 5 [file LSA-2023-01929_SdataF5.xlsx]

## Sheet: Annotation
Sample name	LCM	Oocyte diameter (µm)
Oo_Diam_100um	Reconstructed	100
Oo_Diam_10um	Reconstructed	10
Oo_Diam_20um	Reconstructed	20
Oo_Diam_30um	Reconstructed	30
Oo_Diam_40um	Reconstructed	40
Oo_Diam_50um	Reconstructed	50
Oo_Diam_60um	Reconstructed	60
Oo_Diam_70um	LCM	70
Oo_Diam_80um	LCM	80
Oo_Diam_90um	Reconstructed	90
Oocyte_01_S1	LCM	72.4795
Oocyte_02_S2	LCM	81.722
Oocyte_03_S3	LCM	74.7435
Oocyte_04_S4	LCM	81.978
Oocyte_05_S5	LCM	55.3345
Oocyte_06_S6	LCM	74.389
Oocyte_07_S7	LCM	79.825
Oocyte_08_S8	LCM	94.7905
Oocyte_09_S9	LCM	74.259
Oocyte_10_S10	LCM	78.9055
Oocyte_11_S11	LCM	80.411
Oocyte_12_S12	LCM	78.844
Oocyte_14_S13	LCM	52.6015
Oocyte_15_S14	LCM	51.031
Oocyte_16_S15	LCM	58.0575
Oocyte_17_S16	LCM	72.507
Oocyte_18_S17	LCM	70.4515
Oocyte_19_S18	LCM	51.22
Oocyte_20_S19	LCM	43.0375
Oocyte_21_S20	LCM	54.7055
Oocyte_22_S21	LCM	71.501
Oocyte_23_S22	LCM	45.6165
Oocyte_24_S23	LCM	88.758
Oocyte_25_S24	LCM	66.042
Oocyte_26_S25	LCM	72.3285
Oocyte_27_S26	LCM	53.494
Oocyte_28_S27	LCM	70.4815
Oocyte_29_S28	LCM	42.0545
Oocyte_30_S29	LCM	66.3235
Oocyte_31_S30	LCM	58.8915
Oocyte_32_S31	LCM	61.755
Oocyte_33_S32	LCM	17.16
Oocyte_34_S33	LCM	23.849
Oocyte_35_S34	LCM	13.2595
Oocyte_36_S35	LCM	24.157
Oocyte_37_S36	LCM	20.3405
Oocyte_38_S37	LCM	21.9355
Oocyte_39_S38	LCM	30.053
Oocyte_40_S39	LCM	24.298
Oocyte_41_S40	LCM	17.6795
Oocyte_42_S41	LCM	16.4935
Oocyte_43_S42	LCM	32.719
Oocyte_44_S43	LCM	24.2435
Oocyte_45_S44	LCM	24.4845

## Sheet: log2(RPM+1)Reconstructed oocyte
GeneID	Oo_Diam_10um	Oo_Diam_20um	Oo_Diam_30um	Oo_Diam_40um	Oo_Diam_50um	Oo_Diam_60um	Oo_Diam_70um	Oo_Diam_80um	Oo_Diam_90um	Oo_Diam_100um
ENSMUSG00000000001=Gnai3	5.9221	5.88891	5.85572	5.82253	5.78934	5.75615	5.72296	5.68977	5.65658	5.62339
ENSMUSG00000000028=Cdc45	5.14368	5.1815	5.21932	5.25714	5.29496	5.33278	5.3706	5.40842	5.44624	5.48406
ENSMUSG00000000037=Scml2	1.71351	2.31497	2.91644	3.51791	4.11938	4.72084	5.32231	5.92378	6.52525	7.12671
ENSMUSG00000000056=Narf	3.34194	3.38328	3.42462	3.46596	3.5073	3.54864	3.58998	3.63132	3.67266	3.714
ENSMUSG00000000078=Klf6	1.48599	1.56281	1.63962	1.71643	1.79325	1.87006	1.94688	2.02369	2.1005	2.17732
ENSMUSG00000000085=Scmh1	7.17639	6.9857	6.795	6.6043	6.41361	6.22291	6.03222	5.84152	5.65082	5.46013
ENSMUSG00000000088=Cox5a	8.04168	8.18771	8.33374	8.47977	8.6258	8.77184	8.91787	9.0639	9.20993	9.35596
ENSMUSG00000000094=Tbx4	2.97146	3.32314	3.67481	4.02648	4.37816	4.72983	5.08151	5.43318	5.78485	6.13653
ENSMUSG00000000103=Zfy2	0.257235	0.265445	0.273655	0.281865	0.290075	0.298285	0.306495	0.314705	0.322915	0.331124
ENSMUSG00000000126=Wnt9a	1.54646	1.51333	1.4802	1.44708	1.41395	1.38082	1.34769	1.31457	1.28144	1.24831
ENSMUSG00000000127=Fer	4.05399	4.18048	4.30698	4.43347	4.55996	4.68646	4.81295	4.93944	5.06594	5.19243
ENSMUSG00000000131=Xpo6	5.90116	5.71118	5.52119	5.3312	5.14121	4.95123	4.76124	4.57125	4.38126	4.19128
ENSMUSG00000000134=Tfe3	4.55232	4.98365	5.41499	5.84632	6.27766	6.709	7.14033	7.57167	8.00301	8.43434
ENSMUSG00000000142=Axin2	3.17444	3.53266	3.89088	4.24909	4.60731	4.96553	5.32374	5.68196	6.04018	6.3984
ENSMUSG00000000148=Brat1	2.27806	2.27707	2.27607	2.27508	2.27409	2.2731	2.27211	2.27111	2.27012	2.26913
ENSMUSG00000000149=Gna12	5.92516	5.7351	5.54505	5.355	5.16494	4.97489	4.78484	4.59479	4.40473	4.21468
ENSMUSG00000000167=Pih1d2	2.42856	2.50325	2.57793	2.65262	2.72731	2.802	2.87668	2.95137	3.02606	3.10075
ENSMUSG00000000168=Dlat	5.40259	5.48762	5.57265	5.65768	5.74272	5.82775	5.91278	5.99781	6.08284	6.16787
ENSMUSG00000000171=Sdhd	3.94588	3.95788	3.96989	3.9819	3.99391	4.00592	4.01792	4.02993	4.04194	4.05395
ENSMUSG00000000184=Ccnd2	6.6988	6.36047	6.02214	5.68381	5.34548	5.00715	4.66882	4.33049	3.99216	3.65383
ENSMUSG00000000194=Gpr107	4.10381	4.26648	4.42916	4.59184	4.75452	4.91719	5.07987	5.24255	5.40522	5.5679
ENSMUSG00000000197=Nalcn	3.49998	3.38215	3.26432	3.14648	3.02865	2.91082	2.79298	2.67515	2.55731	2.43948
ENSMUSG00000000204=Slfn4	-0.13675	-0.107591	-0.0784326	-0.0492741	-0.0201155	0.00904304	0.0382016	0.0673601	0.0965187	0.125677
ENSMUSG00000000214=Th	6.57437	6.69771	6.82106	6.94441	7.06776	7.19111	7.31446	7.43781	7.56116	7.68451
ENSMUSG00000000223=Drp2	0.430816	0.428874	0.426933	0.424991	0.42305	0.421108	0.419167	0.417225	0.415284	0.413342
ENSMUSG00000000247=Lhx2	0.519624	0.956664	1.3937	1.83074	2.26778	2.70482	3.14186	3.5789	4.01594	4.45298
ENSMUSG00000000248=Clec2g	0.313932	0.303196	0.29246	0.281724	0.270987	0.260251	0.249515	0.238779	0.228042	0.217306
ENSMUSG00000000253=Gmpr	7.00711	6.95467	6.90223	6.84979	6.79735	6.74491	6.69247	6.64003	6.58759	6.53515
ENSMUSG00000000263=Glra1	0.34698	0.371134	0.395288	0.419442	0.443596	0.467749	0.491903	0.516057	0.540211	0.564365
ENSMUSG00000000266=Mid2	1.03585	0.903546	0.771246	0.638945	0.506645	0.374344	0.242044	0.109743	-0.0225576	-0.154858
ENSMUSG00000000275=Trim25	4.92602	4.40914	3.89226	3.37538	2.8585	2.34162	1.82474	1.30786	0.790976	0.274096
ENSMUSG00000000276=Dgke	2.82261	3.04303	3.26345	3.48387	3.70428	3.9247	4.14512	4.36554	4.58596	4.80638
ENSMUSG00000000278=Scpep1	4.49467	4.79014	5.0856	5.38107	5.67653	5.972	6.26746	6.56292	6.85839	7.15385
ENSMUSG00000000282=Mnt	2.99486	3.05964	3.12442	3.1892	3.25398	3.31876	3.38355	3.44833	3.51311	3.57789
ENSMUSG00000000295=Hddc2	3.50554	3.54867	3.5918	3.63493	3.67807	3.7212	3.76433	3.80747	3.8506	3.89373
ENSMUSG00000000296=Tpd52l1	7.26878	7.12302	6.97726	6.8315	6.68573	6.53997	6.39421	6.24845	6.10268	5.95692
ENSMUSG00000000301=Pemt	4.4848	4.39684	4.30887	4.22091	4.13295	4.04498	3.95702	3.86906	3.78109	3.69313
ENSMUSG00000000303=Cdh1	3.01548	3.63261	4.24973	4.86686	5.48398	6.10111	6.71823	7.33536	7.95248	8.56961
ENSMUSG00000000305=Cdh4	2.34925	2.57215	2.79504	3.01794	3.24084	3.46374	3.68663	3.90953	4.13243	4.35532
ENSMUSG00000000318=Clec10a	0.212604	0.673443	1.13428	1.59512	2.05596	2.5168	2.97764	3.43847	3.89931	4.36015
ENSMUSG00000000320=Alox12	0.629795	1.16336	1.69692	2.23048	2.76404	3.2976	3.83116	4.36472	4.89828	5.43184
ENSMUSG00000000325=Arvcf	4.35638	4.35964	4.36291	4.36617	4.36943	4.3727	4.37596	4.37922	4.38249	4.38575
ENSMUSG00000000326=Comt	6.41442	5.71699	5.01956	4.32214	3.62471	2.92728	2.22986	1.53243	0.835002	0.137575
ENSMUSG00000000339=Rtca	4.44815	4.53099	4.61382	4.69665	4.77949	4.86232	4.94515	5.02799	5.11082	5.19365
ENSMUSG00000000340=Dbt	3.87539	4.30167	4.72795	5.15423	5.58051	6.00678	6.43306	6.85934	7.28562	7.71189
ENSMUSG00000000346=Dazap2	8.96549	8.70107	8.43665	8.17223	7.90781	7.64339	7.37896	7.11454	6.85012	6.5857
ENSMUSG00000000355=Mcts1	4.81175	4.53823	4.26471	3.99119	3.71768	3.44416	3.17064	2.89712	2.62361	2.35009
ENSMUSG00000000359=Rem1	0.12756	0.104158	0.080755	0.0573523	0.0339497	0.010547	-0.0128557	-0.0362583	-0.059661	-0.0830636
ENSMUSG00000000365=Rnf17	3.60133	3.8633	4.12527	4.38724	4.64922	4.91119	5.17316	5.43513	5.6971	5.95907
ENSMUSG00000000374=Trappc10	4.97264	5.17002	5.36739	5.56476	5.76214	5.95951	6.15689	6.35426	6.55163	6.74901
ENSMUSG00000000378=Ccm2	5.13792	4.9715	4.80507	4.63865	4.47222	4.3058	4.13937	3.97295	3.80652	3.64009
ENSMUSG00000000384=Tbrg4	4.06144	4.1058	4.15016	4.19452	4.23888	4.28324	4.3276	4.37197	4.41633	4.46069
ENSMUSG00000000399=Ndufa9	8.28788	8.25339	8.2189	8.18441	8.14992	8.11544	8.08095	8.04646	8.01197	7.97748
ENSMUSG00000000402=Egfl6	0.219502	0.628855	1.03821	1.44756	1.85692	2.26627	2.67562	3.08497	3.49433	3.90368
ENSMUSG00000000409=Lck	0.797575	0.714871	0.632167	0.549463	0.466759	0.384055	0.301351	0.218647	0.135943	0.0532394
ENSMUSG00000000416=Cttnbp2	2.75694	2.83678	2.91662	2.99645	3.07629	3.15613	3.23597	3.31581	3.39565	3.47549
ENSMUSG00000000420=Galnt1	5.23711	5.1993	5.16149	5.12368	5.08586	5.04805	5.01024	4.97243	4.93462	4.89681
ENSMUSG00000000439=Mkrn2	5.93343	5.99414	6.05486	6.11558	6.1763	6.23701	6.29773	6.35845	6.41916	6.47988
ENSMUSG00000000440=Pparg	1.97262	2.12989	2.28715	2.44441	2.60168	2.75894	2.91621	3.07347	3.23073	3.388
ENSMUSG00000000441=Raf1	5.03711	5.0237	5.01029	4.99688	4.98347	4.97006	4.95665	4.94325	4.92984	4.91643
ENSMUSG00000000489=Pdgfb	3.98294	4.13196	4.28098	4.43	4.57902	4.72804	4.87706	5.02608	5.1751	5.32412
ENSMUSG00000000531=Grasp	1.45429	1.76445	2.07462	2.38478	2.69494	3.00511	3.31527	3.62544	3.9356	4.24577
ENSMUSG00000000532=Acvr1b	3.33827	3.56661	3.79496	4.0233	4.25164	4.47999	4.70833	4.93668	5.16502	5.39337
ENSMUSG00000000538=Tom1l2	7.57916	7.31868	7.05819	6.79771	6.53722	6.27674	6.01626	5.75577	5.49529	5.2348
ENSMUSG00000000552=Zfp385a	1.28115	1.61642	1.95169	2.28696	2.62223	2.9575	3.29277	3.62804	3.9633	4.29857
ENSMUSG00000000555=Itga5	0.668299	0.854823	1.04135	1.22787	1.4144	1.60092	1.78744	1.97397	2.16049	2.34702
ENSMUSG00000000561=Wdr77	4.81096	4.34467	3.87839	3.41211	2.94582	2.47954	2.01325	1.54697	1.08068	0.614397
ENSMUSG00000000563=Atp5f1	8.50436	8.21246	7.92056	7.62866	7.33677	7.04487	6.75297	6.46107	6.16917	5.87727
ENSMUSG00000000568=Hnrnpd	5.78473	5.7753	5.76588	5.75646	5.74704	5.73761	5.72819	5.71877	5.70935	5.69992
ENSMUSG00000000579=Dynlt1c	6.8073	6.81944	6.83159	6.84374	6.85588	6.86803	6.88018	6.89232	6.90447	6.91662
ENSMUSG00000000581=C1d	5.20207	4.89532	4.58858	4.28184	3.9751	3.66836	3.36161	3.05487	2.74813	2.44139
ENSMUSG00000000594=Gm2a	2.12272	2.03844	1.95416	1.86988	1.7856	1.70133	1.61705	1.53277	1.44849	1.36421
ENSMUSG00000000600=Krit1	3.54537	3.42523	3.30508	3.18494	3.0648	2.94465	2.82451	2.70436	2.58422	2.46407
ENSMUSG00000000605=Clcn4-2	3.94723	3.86305	3.77888	3.69471	3.61053	3.52636	3.44218	3.35801	3.27383	3.18966
ENSMUSG00000000627=Sema4f	0.742478	0.748727	0.754977	0.761227	0.767476	0.773726	0.779976	0.786225	0.792475	0.798724
ENSMUSG00000000631=Myo18a	5.78281	5.68466	5.58652	5.48837	5.39023	5.29209	5.19394	5.0958	4.99765	4.89951
ENSMUSG00000000686=Abhd15	3.22654	3.22281	3.21908	3.21535	3.21162	3.20789	3.20416	3.20043	3.1967	3.19297
ENSMUSG00000000693=Loxl3	1.17803	1.19568	1.21332	1.23096	1.2486	1.26624	1.28388	1.30152	1.31916	1.3368
ENSMUSG00000000701=Tcl1b5	1.3103	2.31362	3.31694	4.32026	5.32358	6.32689	7.33021	8.33353	9.33685	10.3402
ENSMUSG00000000706=Btn1a1	2.42704	2.86059	3.29415	3.7277	4.16126	4.59482	5.02837	5.46193	5.89548	6.32904
ENSMUSG00000000708=Kat2b	1.78973	1.67867	1.56761	1.45654	1.34548	1.23442	1.12336	1.01229	0.901231	0.790168
ENSMUSG00000000711=Rab5b	5.96239	5.64441	5.32644	5.00847	4.6905	4.37253	4.05455	3.73658	3.41861	3.10064
ENSMUSG00000000724=Cryba1	0.184221	0.168013	0.151804	0.135595	0.119386	0.103178	0.0869688	0.07076	0.0545513	0.0383425
ENSMUSG00000000730=Dnmt3l	0.118284	0.918412	1.71854	2.51867	3.31879	4.11892	4.91905	5.71918	6.51931	7.31943
ENSMUSG00000000731=Aire	0.0664854	0.601518	1.13655	1.67158	2.20661	2.74165	3.27668	3.81171	4.34674	4.88178
ENSMUSG00000000732=Icosl	1.34145	1.69926	2.05707	2.41488	2.77269	3.13051	3.48832	3.84613	4.20394	4.56175
ENSMUSG00000000738=Spg7	5.5794	5.22496	4.87053	4.51609	4.16166	3.80722	3.45279	3.09835	2.74392	2.38948
ENSMUSG00000000739=Sult5a1	3.9805	4.07096	4.16143	4.2519	4.34236	4.43283	4.5233	4.61376	4.70423	4.7947
ENSMUSG00000000740=Rpl13	11.1706	10.8426	10.5146	10.1866	9.85857	9.53055	9.20253	8.87452	8.5465	8.21848
ENSMUSG00000000743=Chmp1a	6.31264	6.07629	5.83994	5.60359	5.36724	5.1309	4.89455	4.6582	4.42185	4.1855
ENSMUSG00000000751=Rpa1	9.22239	9.06966	8.91694	8.76421	8.61149	8.45876	8.30604	8.15331	8.00058	7.84786
ENSMUSG00000000753=Serpinf1	3.7298	3.27013	2.81046	2.35079	1.89112	1.43145	0.971775	0.512104	0.0524326	-0.407238
ENSMUSG00000000759=Tubgcp3	3.83691	3.64018	3.44345	3.24671	3.04998	2.85325	2.65652	2.45979	2.26306	2.06632
ENSMUSG00000000766=Oprm1	2.4497	2.52503	2.60036	2.67569	2.75102	2.82635	2.90168	2.97701	3.05234	3.12767
ENSMUSG00000000776=Polr3d	3.88784	3.96406	4.04028	4.1165	4.19272	4.26894	4.34516	4.42138	4.4976	4.57382
ENSMUSG00000000782=Tcf7	6.3815	6.44468	6.50787	6.57106	6.63425	6.69743	6.76062	6.82381	6.887	6.95018
ENSMUSG00000000787=Ddx3x	7.92949	8.14741	8.36532	8.58324	8.80116	9.01907	9.23699	9.4549	9.67282	9.89074
ENSMUSG00000000792=Slc5a5	0.856629	0.802839	0.749048	0.695258	0.641467	0.587677	0.533886	0.480096	0.426305	0.372515
ENSMUSG00000000804=Usp32	6.29873	6.0633	5.82788	5.59245	5.35702	5.12159	4.88617	4.65074	4.41531	4.17989
ENSMUSG00000000805=Car4	0.807635	0.696502	0.585368	0.474235	0.363102	0.251968	0.140835	0.0297018	-0.0814316	-0.192565
ENSMUSG00000000811=Txnrd3	4.04909	4.41774	4.78639	5.15503	5.52368	5.89233	6.26097	6.62962	6.99827	7.36691
ENSMUSG00000000823=Znf512b	4.76631	4.7206	4.67489	4.62918	4.58347	4.53776	4.49206	4.44635	4.40064	4.35493
ENSMUSG00000000826=Dnajc5	7.43706	7.1655	6.89393	6.62236	6.35079	6.07922	5.80766	5.53609	5.26452	4.99295
ENSMUSG00000000827=Tpd52l2	7.82209	7.78076	7.73943	7.6981	7.65677	7.61544	7.57411	7.53278	7.49145	7.45012
ENSMUSG00000000838=Fmr1	5.66966	5.54673	5.42381	5.30089	5.17796	5.05504	4.93211	4.80919	4.68627	4.56334
ENSMUSG00000000861=Bcl11a	4.50816	3.94726	3.38637	2.82548	2.26459	1.7037	1.14281	0.581916	0.0210248	-0.539867
ENSMUSG00000000869=Il4	2.77872	2.51285	2.24699	1.98113	1.71527	1.44941	1.18354	0.917682	0.65182	0.385958
ENSMUSG00000000876=Pxmp4	4.56882	4.48996	4.41109	4.33222	4.25335	4.17448	4.09561	4.01675	3.93788	3.85901
ENSMUSG00000000881=Dlg3	2.48236	2.30282	2.12327	1.94373	1.76418	1.58464	1.40509	1.22555	1.04601	0.866462
ENSMUSG00000000884=Gnb1l	6.23384	6.02052	5.8072	5.59388	5.38056	5.16723	4.95391	4.74059	4.52727	4.31395
ENSMUSG00000000889=Dbh	-0.0445471	0.135663	0.315873	0.496083	0.676294	0.856504	1.03671	1.21692	1.39713	1.57734
ENSMUSG00000000901=Mmp11	1.70182	1.51533	1.32885	1.14236	0.955868	0.769379	0.58289	0.396401	0.209913	0.0234238
ENSMUSG00000000902=Smarcb1	7.38662	7.3329	7.27919	7.22547	7.17175	7.11803	7.06431	7.01059	6.95688	6.90316
ENSMUSG00000000903=Vpreb3	0.0838008	0.0694258	0.0550508	0.0406758	0.0263008	0.0119258	-0.00244925	-0.0168243	-0.0311993	-0.0455743
ENSMUSG00000000915=Hip1r	6.52373	6.64006	6.75639	6.87271	6.98904	7.10537	7.22169	7.33802	7.45435	7.57067
ENSMUSG00000000916=Nsun5	6.30566	5.99174	5.67782	5.3639	5.04998	4.73606	4.42214	4.10822	3.7943	3.48038
ENSMUSG00000000934=Top1mt	1.62479	1.5754	1.52602	1.47663	1.42725	1.37786	1.32847	1.27909	1.2297	1.18032
ENSMUSG00000000942=Hoxa4	0.76531	0.740016	0.714723	0.689429	0.664135	0.638841	0.613547	0.588253	0.56296	0.537666
ENSMUSG00000000948=Gm38393	3.86157	3.84798	3.8344	3.82081	3.80723	3.79364	3.78006	3.76647	3.75288	3.7393
ENSMUSG00000000957=Mmp14	2.30916	2.099	1.88883	1.67867	1.4685	1.25834	1.04817	0.838008	0.627843	0.417678
ENSMUSG00000000958=Slc7a7	0.522197	0.803635	1.08507	1.36651	1.64795	1.92939	2.21082	2.49226	2.7737	3.05514
ENSMUSG00000000959=Oxa1l	5.51007	5.65431	5.79855	5.94279	6.08703	6.23126	6.3755	6.51974	6.66398	6.80822
ENSMUSG00000000976=Heatr6	3.4048	3.76934	4.13387	4.49841	4.86294	5.22748	5.59201	5.95655	6.32108	6.68562
ENSMUSG00000001014=Icam4	0.868426	0.801516	0.734607	0.667698	0.600789	0.53388	0.466971	0.400061	0.333152	0.266243
ENSMUSG00000001016=Ilf2	6.87946	6.67036	6.46126	6.25216	6.04306	5.83396	5.62486	5.41576	5.20666	4.99756
ENSMUSG00000001017=Chtop	5.68276	5.77401	5.86525	5.95649	6.04773	6.13898	6.23022	6.32146	6.41271	6.50395
ENSMUSG00000001018=Snapin	6.13849	5.64911	5.15974	4.67037	4.181	3.69163	3.20225	2.71288	2.22351	1.73414
ENSMUSG00000001021=S100a3	0.568658	0.527365	0.486072	0.444778	0.403485	0.362191	0.320898	0.279604	0.238311	0.197018
ENSMUSG00000001025=S100a6	0.0397827	0.413871	0.787959	1.16205	1.53613	1.91022	2.28431	2.6584	3.03249	3.40657
ENSMUSG00000001034=Mapk7	2.85159	2.92428	2.99697	3.06966	3.14235	3.21504	3.28773	3.36041	3.4331	3.50579
ENSMUSG00000001036=Epn2	7.10109	7.19044	7.27978	7.36912	7.45846	7.54781	7.63715	7.72649	7.81583	7.90518
ENSMUSG00000001039=B9d1	5.17836	5.21239	5.24642	5.28045	5.31448	5.34852	5.38255	5.41658	5.45061	5.48464
ENSMUSG00000001052=Sec24b	6.53552	6.27838	6.02124	5.76411	5.50697	5.24983	4.99269	4.73555	4.47842	4.22128
ENSMUSG00000001053=N4bp3	1.16711	1.07834	0.989571	0.900803	0.812035	0.723267	0.634499	0.545731	0.456963	0.368195
ENSMUSG00000001054=Rmnd5b	4.44927	4.35231	4.25535	4.1584	4.06144	3.96449	3.86753	3.77057	3.67362	3.57666
ENSMUSG00000001056=Nhp2	8.01671	7.82323	7.62974	7.43626	7.24278	7.0493	6.85582	6.66234	6.46885	6.27537
ENSMUSG00000001062=Vps9d1	4.15312	4.48053	4.80794	5.13534	5.46275	5.79016	6.11757	6.44498	6.77238	7.09979
ENSMUSG00000001065=Zfp276	4.15043	4.28767	4.4249	4.56213	4.69937	4.8366	4.97384	5.11107	5.24831	5.38554
ENSMUSG00000001082=Mfsd10	5.10109	5.03914	4.97718	4.91523	4.85327	4.79132	4.72936	4.66741	4.60545	4.5435
ENSMUSG00000001089=Luzp1	5.29489	5.55851	5.82213	6.08576	6.34938	6.61301	6.87663	7.14025	7.40388	7.6675
ENSMUSG00000001098=Kctd10	7.14021	7.30547	7.47073	7.63599	7.80125	7.96651	8.13177	8.29703	8.46229	8.62755
ENSMUSG00000001100=Poldip2	6.35229	6.10022	5.84814	5.59606	5.34398	5.0919	4.83983	4.58775	4.33567	4.08359
ENSMUSG00000001103=Sebox	-0.491234	0.302714	1.09666	1.89061	2.68456	3.47851	4.27246	5.06641	5.86036	6.6543
ENSMUSG00000001105=Ift20	7.09757	6.82074	6.5439	6.26707	5.99024	5.7134	5.43657	5.15973	4.8829	4.60607
ENSMUSG00000001119=Col6a1	2.2934	2.03923	1.78507	1.53091	1.27675	1.02259	0.768426	0.514265	0.260103	0.00594149
ENSMUSG00000001120=Pcbp3	3.44151	3.54864	3.65578	3.76291	3.87005	3.97719	4.08432	4.19146	4.29859	4.40573
ENSMUSG00000001123=Lgals9	0.538721	0.557432	0.576144	0.594856	0.613567	0.632279	0.65099	0.669702	0.688413	0.707125
ENSMUSG00000001127=Araf	6.13002	5.67195	5.21387	4.7558	4.29773	3.83965	3.38158	2.9235	2.46543	2.00736
ENSMUSG00000001128=Cfp	1.45637	1.28964	1.12292	0.956193	0.789467	0.622741	0.456015	0.289289	0.122563	-0.0441627
ENSMUSG00000001131=Timp1	2.16948	1.88348	1.59748	1.31148	1.02549	0.739488	0.453491	0.167493	-0.118504	-0.404501
ENSMUSG00000001134=Uxt	4.32533	4.56631	4.80728	5.04825	5.28922	5.5302	5.77117	6.01214	6.25311	6.49408
ENSMUSG00000001138=Cnnm3	4.86585	4.50468	4.14351	3.78235	3.42118	3.06002	2.69885	2.33768	1.97652	1.61535
ENSMUSG00000001143=Lman2l	5.39537	5.4794	5.56343	5.64747	5.7315	5.81553	5.89957	5.9836	6.06764	6.15167
ENSMUSG00000001150=Mcm3ap	4.70549	5.15409	5.60269	6.05129	6.4999	6.9485	7.3971	7.8457	8.29431	8.74291
ENSMUSG00000001151=Pcnt	5.48056	5.91436	6.34815	6.78195	7.21574	7.64954	8.08333	8.51713	8.95092	9.38472
ENSMUSG00000001156=Mxd1	1.38825	1.89285	2.39746	2.90207	3.40667	3.91128	4.41588	4.92049	5.42509	5.9297
ENSMUSG00000001157=Gmcl1	3.56309	3.87797	4.19285	4.50773	4.82261	5.1375	5.45238	5.76726	6.08214	6.39702
ENSMUSG00000001158=Snrnp27	5.58723	5.96618	6.34513	6.72408	7.10303	7.48198	7.86093	8.23988	8.61883	8.99778
ENSMUSG00000001166=Oas1c	6.99231	7.6262	8.2601	8.89399	9.52788	10.1618	10.7957	11.4296	12.0635	12.6973
ENSMUSG00000001168=Oas1h	6.59423	7.1818	7.76936	8.35692	8.94448	9.53205	10.1196	10.7072	11.2947	11.8823
ENSMUSG00000001173=Ocrl	5.16399	4.94908	4.73417	4.51925	4.30434	4.08943	3.87451	3.6596	3.44469	3.22977
ENSMUSG00000001175=Calm1	7.87628	8.07757	8.27886	8.48016	8.68145	8.88274	9.08403	9.28533	9.48662	9.68791
ENSMUSG00000001211=Agpat3	4.90257	4.85467	4.80677	4.75887	4.71098	4.66308	4.61518	4.56728	4.51938	4.47148
ENSMUSG00000001225=Slc26a3	2.69402	3.51649	4.33895	5.16142	5.98388	6.80635	7.62882	8.45128	9.27375	10.0962
ENSMUSG00000001227=Sema6b	0.916393	0.868136	0.81988	0.771624	0.723367	0.675111	0.626855	0.578599	0.530342	0.482086
ENSMUSG00000001228=Uhrf1	7.07639	7.34305	7.60971	7.87636	8.14302	8.40968	8.67634	8.943	9.20966	9.47632
ENSMUSG00000001229=Dpp9	5.36138	5.17268	4.98399	4.7953	4.60661	4.41791	4.22922	4.04053	3.85183	3.66314
ENSMUSG00000001240=Ramp2	7.60332	7.35317	7.10302	6.85287	6.60272	6.35258	6.10243	5.85228	5.60213	5.35198
ENSMUSG00000001247=Lsr	5.09386	5.2237	5.35354	5.48338	5.61322	5.74305	5.87289	6.00273	6.13257	6.26241
ENSMUSG00000001248=Gramd1a	2.18041	1.98514	1.78986	1.59459	1.39931	1.20404	1.00877	0.813492	0.618218	0.422944
ENSMUSG00000001260=Gabrg1	0.82201	0.751853	0.681697	0.611541	0.541384	0.471228	0.401072	0.330915	0.260759	0.190603
ENSMUSG00000001270=Ckb	8.22257	8.3165	8.41043	8.50436	8.59829	8.69222	8.78615	8.88008	8.97401	9.06794
ENSMUSG00000001280=Sp1	4.63875	4.72101	4.80327	4.88553	4.96779	5.05005	5.13231	5.21457	5.29683	5.37909
ENSMUSG00000001281=Itgb7	0.497364	0.458091	0.418817	0.379544	0.340271	0.300997	0.261724	0.222451	0.183177	0.143904
ENSMUSG00000001285=Myg1	5.78944	5.59828	5.40713	5.21597	5.02482	4.83367	4.64251	4.45136	4.2602	4.06905
ENSMUSG00000001288=Rarg	0.504692	0.460654	0.416616	0.372578	0.32854	0.284501	0.240463	0.196425	0.152387	0.108348
ENSMUSG00000001289=Pfdn5	8.10797	8.10983	8.1117	8.11356	8.11542	8.11729	8.11915	8.12102	8.12288	8.12475
ENSMUSG00000001300=Efnb2	0.667155	1.19919	1.73122	2.26325	2.79528	3.32732	3.85935	4.39138	4.92341	5.45545
ENSMUSG00000001305=Rrp15	3.11217	3.3142	3.51624	3.71827	3.9203	4.12233	4.32436	4.52639	4.72842	4.93046
ENSMUSG00000001313=Rnd2	5.53824	5.12284	4.70744	4.29204	3.87664	3.46124	3.04584	2.63044	2.21504	1.79964
ENSMUSG00000001323=Srr	4.0281	3.85561	3.68312	3.51063	3.33814	3.16565	2.99317	2.82068	2.64819	2.4757
ENSMUSG00000001333=Sync	0.591854	0.551574	0.511294	0.471014	0.430734	0.390454	0.350174	0.309894	0.269614	0.229334
ENSMUSG00000001334=Fndc5	7.03124	6.47071	5.91018	5.34965	4.78912	4.22859	3.66806	3.10753	2.547	1.98647
ENSMUSG00000001348=Acp5	3.84158	3.97002	4.09846	4.2269	4.35534	4.48377	4.61221	4.74065	4.86909	4.99752
ENSMUSG00000001349=Cnn1	-0.680396	-0.160816	0.358765	0.878345	1.39792	1.91751	2.43709	2.95667	3.47625	3.99583
ENSMUSG00000001366=Fbxo9	3.51538	3.54803	3.58068	3.61333	3.64598	3.67864	3.71129	3.74394	3.77659	3.80924
ENSMUSG00000001376=Ccdc132	4.87322	4.94579	5.01836	5.09094	5.16351	5.23609	5.30866	5.38124	5.45381	5.52638
ENSMUSG00000001380=Hars	6.64543	6.27555	5.90567	5.53579	5.16591	4.79603	4.42615	4.05627	3.68639	3.31651
ENSMUSG00000001383=Zmat2	6.28912	6.31911	6.3491	6.37909	6.40908	6.43908	6.46907	6.49906	6.52905	6.55905
ENSMUSG00000001403=Ube2c	9.77275	9.44371	9.11466	8.78562	8.45657	8.12753	7.79849	7.46944	7.1404	6.81135
ENSMUSG00000001415=Smg5	6.17323	5.76826	5.3633	4.95834	4.55337	4.14841	3.74345	3.33848	2.93352	2.52856
ENSMUSG00000001416=Cct3	8.30319	8.25946	8.21573	8.172	8.12827	8.08454	8.04081	7.99708	7.95335	7.90962
ENSMUSG00000001418=Glmp	6.47276	5.97504	5.47733	4.97961	4.4819	3.98418	3.48647	2.98875	2.49104	1.99332
ENSMUSG00000001419=Mef2d	6.65899	6.34203	6.02507	5.7081	5.39114	5.07418	4.75722	4.44026	4.1233	3.80634
ENSMUSG00000001420=Tmem79	2.32958	2.34115	2.35271	2.36427	2.37584	2.3874	2.39896	2.41053	2.42209	2.43365
ENSMUSG00000001424=Snd1	6.98186	6.84492	6.70798	6.57104	6.4341	6.29716	6.16022	6.02328	5.88634	5.7494
ENSMUSG00000001435=Col18a1	6.40319	5.76553	5.12787	4.49021	3.85256	3.2149	2.57724	1.93959	1.30193	0.664272
ENSMUSG00000001436=Slc19a1	4.38017	4.36608	4.35199	4.3379	4.32381	4.30972	4.29563	4.28154	4.26745	4.25336
ENSMUSG00000001440=Kpnb1	7.61799	7.58197	7.54594	7.50992	7.47389	7.43787	7.40184	7.36582	7.32979	7.29377
ENSMUSG00000001441=Npepps	5.72916	5.43542	5.14169	4.84795	4.55422	4.26048	3.96675	3.67301	3.37927	3.08554
ENSMUSG00000001445=Mrpl10	5.0654	5.10863	5.15187	5.1951	5.23833	5.28157	5.3248	5.36803	5.41127	5.4545
ENSMUSG00000001467=Cyp51	3.09254	3.26456	3.43657	3.60858	3.78059	3.9526	4.12461	4.29662	4.46863	4.64064
ENSMUSG00000001472=Tcf25	8.75903	8.54905	8.33906	8.12907	7.91908	7.70909	7.4991	7.28911	7.07912	6.86913
ENSMUSG00000001473=Tubb6	4.66134	5.46825	6.27517	7.08208	7.88899	8.6959	9.50281	10.3097	11.1166	11.9235
ENSMUSG00000001482=Def8	4.45958	4.29288	4.12618	3.95948	3.79278	3.62609	3.45939	3.29269	3.12599	2.95929
ENSMUSG00000001493=Meox1	0.321734	0.315734	0.309734	0.303735	0.297735	0.291735	0.285735	0.279735	0.273735	0.267736
ENSMUSG00000001496=Nkx2-1	2.01367	1.81234	1.61101	1.40968	1.20835	1.00702	0.805693	0.604362	0.403032	0.201702
ENSMUSG00000001506=Col1a1	0.84799	0.729994	0.611998	0.494002	0.376006	0.25801	0.140014	0.0220182	-0.0959778	-0.213974
ENSMUSG00000001507=Itga3	2.47741	2.16083	1.84425	1.52767	1.21109	0.894508	0.577927	0.261346	-0.0552344	-0.371815
ENSMUSG00000001517=Foxm1	5.30176	5.53087	5.75999	5.9891	6.21821	6.44733	6.67644	6.90555	7.13466	7.36378
ENSMUSG00000001518=Itfg2	3.59342	3.51987	3.44632	3.37276	3.29921	3.22566	3.15211	3.07855	3.005	2.93145
ENSMUSG00000001520=Nrip2	2.92547	2.60458	2.28368	1.96279	1.64189	1.321	1.00011	0.679211	0.358317	0.0374231
ENSMUSG00000001521=Tulp3	4.0969	4.38515	4.67341	4.96166	5.24991	5.53816	5.82641	6.11466	6.40291	6.69116
ENSMUSG00000001524=Gtf2h4	3.4605	3.45151	3.44252	3.43354	3.42455	3.41556	3.40658	3.39759	3.3886	3.37961
ENSMUSG00000001525=Tubb5	8.61678	8.4316	8.24641	8.06123	7.87605	7.69087	7.50569	7.32051	7.13533	6.95015
ENSMUSG00000001542=Ell2	6.07454	5.73603	5.39752	5.05901	4.7205	4.38198	4.04347	3.70496	3.36645	3.02794
ENSMUSG00000001552=Jup	6.94316	6.66443	6.3857	6.10696	5.82823	5.5495	5.27076	4.99203	4.7133	4.43456
ENSMUSG00000001555=Fkbp10	2.95824	2.60907	2.25989	1.91072	1.56155	1.21237	0.8632	0.514027	0.164853	-0.18432
ENSMUSG00000001558=Klhl10	1.60237	1.4598	1.31723	1.17466	1.03209	0.889518	0.746947	0.604376	0.461806	0.319235
ENSMUSG00000001569=Nom1	1.68826	1.82961	1.97096	2.11231	2.25365	2.395	2.53635	2.6777	2.81905	2.9604
ENSMUSG00000001576=Ergic1	4.25634	4.23963	4.22292	4.20622	4.18951	4.1728	4.1561	4.13939	4.12268	4.10598
ENSMUSG00000001604=Tcea3	1.59722	2.34691	3.09661	3.8463	4.596	5.34569	6.09538	6.84508	7.59477	8.34447
ENSMUSG00000001627=Ifrd1	4.46037	4.60057	4.74077	4.88097	5.02117	5.16137	5.30157	5.44178	5.58198	5.72218
ENSMUSG00000001630=Stk38l	6.80199	6.60165	6.4013	6.20095	6.00061	5.80026	5.59991	5.39957	5.19922	4.99887
ENSMUSG00000001632=Brpf1	2.60778	2.84182	3.07587	3.30992	3.54397	3.77802	4.01206	4.24611	4.48016	4.71421
ENSMUSG00000001642=Akr1b3	6.95194	7.38484	7.81774	8.25064	8.68353	9.11643	9.54933	9.98223	10.4151	10.848
ENSMUSG00000001655=Hoxc13	0.330203	0.333393	0.336582	0.339772	0.342961	0.346151	0.34934	0.35253	0.35572	0.358909
ENSMUSG00000001657=Hoxc8	1.60922	1.4065	1.20378	1.00106	0.798335	0.595614	0.392893	0.190173	-0.0125481	-0.215269
ENSMUSG00000001661=Hoxc6	1.00492	0.869761	0.734597	0.599434	0.464271	0.329107	0.193944	0.0587805	-0.0763829	-0.211546
ENSMUSG00000001663=Gstt1	0.997514	0.937892	0.87827	0.818648	0.759026	0.699404	0.639781	0.580159	0.520537	0.460915
ENSMUSG00000001666=Ddt	5.66567	5.69822	5.73078	5.76333	5.79589	5.82844	5.861	5.89355	5.9261	5.95866
ENSMUSG00000001672=Marveld3	1.63814	1.54441	1.45068	1.35695	1.26323	1.1695	1.07577	0.982043	0.888315	0.794587
ENSMUSG00000001674=Ddx18	6.3947	6.49251	6.59032	6.68813	6.78594	6.88375	6.98156	7.07937	7.17718	7.27499
ENSMUSG00000001687=Ubl3	4.90039	5.25415	5.60792	5.96169	6.31546	6.66923	7.023	7.37676	7.73053	8.0843
ENSMUSG00000001700=Gramd3	2.07717	1.84287	1.60857	1.37427	1.13997	0.905676	0.671378	0.43708	0.202782	-0.0315164
ENSMUSG00000001707=Eef1e1	2.44551	2.88627	3.32702	3.76778	4.20853	4.64929	5.09004	5.5308	5.97155	6.41231
ENSMUSG00000001729=Akt1	6.8697	6.71058	6.55147	6.39235	6.23324	6.07412	5.91501	5.7559	5.59678	5.43767
ENSMUSG00000001739=Cldn15	-0.180414	0.16077	0.501955	0.84314	1.18433	1.52551	1.86669	2.20788	2.54906	2.89025
ENSMUSG00000001750=Tcirg1	2.05008	1.7952	1.54032	1.28544	1.03056	0.775676	0.520796	0.265915	0.0110349	-0.243845
ENSMUSG00000001751=Naglu	2.80607	2.71988	2.6337	2.54751	2.46133	2.37514	2.28895	2.20277	2.11658	2.0304
ENSMUSG00000001755=Coasy	6.12359	6.03415	5.9447	5.85526	5.76582	5.67637	5.58693	5.49748	5.40804	5.31859
ENSMUSG00000001761=Smo	6.18758	5.93342	5.67926	5.4251	5.17095	4.91679	4.66263	4.40847	4.15431	3.90016
ENSMUSG00000001763=Tspan33	2.83373	3.25802	3.68231	4.10659	4.53088	4.95517	5.37946	5.80375	6.22803	6.65232
ENSMUSG00000001767=Crnkl1	5.30537	5.86514	6.4249	6.98466	7.54442	8.10419	8.66395	9.22371	9.78347	10.3432
ENSMUSG00000001768=Rin2	1.41307	1.39235	1.37162	1.3509	1.33017	1.30945	1.28872	1.268	1.24727	1.22655
ENSMUSG00000001774=Chordc1	5.17512	5.29964	5.42415	5.54867	5.67318	5.7977	5.92222	6.04673	6.17125	6.29577
ENSMUSG00000001783=Rtcb	6.10184	6.20567	6.3095	6.41333	6.51716	6.62099	6.72482	6.82865	6.93248	7.03631
ENSMUSG00000001785=Pwp1	5.64012	5.49049	5.34085	5.19121	5.04157	4.89194	4.7423	4.59266	4.44302	4.29339
ENSMUSG00000001786=Fbxo7	4.33011	4.46063	4.59115	4.72167	4.85219	4.9827	5.11322	5.24374	5.37426	5.50478
ENSMUSG00000001794=Capns1	9.98722	9.54305	9.09887	8.6547	8.21052	7.76635	7.32217	6.878	6.43382	5.98965
ENSMUSG00000001802=Lrp3	2.04041	1.75763	1.47484	1.19206	0.909274	0.62649	0.343706	0.0609214	-0.221863	-0.504647
ENSMUSG00000001827=Folr1	1.55337	1.42489	1.29642	1.16794	1.03947	0.910995	0.78252	0.654046	0.525572	0.397097
ENSMUSG00000001829=Clpb	8.20646	8.09118	7.97591	7.86063	7.74536	7.63008	7.51481	7.39953	7.28426	7.16899
ENSMUSG00000001833=Sept7	6.42289	6.47976	6.53664	6.59352	6.65039	6.70727	6.76415	6.82102	6.8779	6.93478
ENSMUSG00000001844=Zdhhc4	5.24532	4.87595	4.50659	4.13722	3.76785	3.39848	3.02912	2.65975	2.29038	1.92101
ENSMUSG00000001847=Rac1	7.97654	7.91894	7.86134	7.80373	7.74613	7.68853	7.63093	7.57332	7.51572	7.45812
ENSMUSG00000001855=Nup214	5.45243	5.90046	6.34849	6.79652	7.24456	7.69259	8.14062	8.58865	9.03668	9.48471
ENSMUSG00000001864=Aif1l	1.65591	1.6254	1.59489	1.56439	1.53388	1.50337	1.47286	1.44235	1.41185	1.38134
ENSMUSG00000001870=Ltbp1	4.50701	3.96836	3.42971	2.89106	2.35241	1.81376	1.27511	0.736463	0.197813	-0.340837
ENSMUSG00000001891=Ugp2	5.00284	4.91731	4.83177	4.74624	4.66071	4.57518	4.48964	4.40411	4.31858	4.23304
ENSMUSG00000001901=Kcnh6	2.86507	2.49175	2.11842	1.7451	1.37177	0.998451	0.625126	0.251802	-0.121522	-0.494846
ENSMUSG00000001909=Trmt1	6.98772	6.66636	6.34499	6.02363	5.70226	5.3809	5.05953	4.73817	4.4168	4.09544
ENSMUSG00000001910=Nacc1	4.8772	4.81069	4.74418	4.67767	4.61116	4.54465	4.47814	4.41164	4.34513	4.27862
ENSMUSG00000001911=Nfix	3.03463	2.79908	2.56353	2.32797	2.09242	1.85687	1.62132	1.38577	1.15022	0.914664
ENSMUSG00000001918=Slc1a5	1.12686	1.06607	1.00528	0.944496	0.883708	0.82292	0.762132	0.701345	0.640557	0.579769
ENSMUSG00000001924=Uba1	9.87109	9.60868	9.34627	9.08385	8.82144	8.55902	8.29661	8.0342	7.77178	7.50937
ENSMUSG00000001930=Vwf	0.488281	0.521341	0.5544	0.58746	0.62052	0.653579	0.686639	0.719698	0.752758	0.785817
ENSMUSG00000001942=Siae	2.93615	3.21393	3.49171	3.76949	4.04727	4.32505	4.60283	4.88061	5.15839	5.43616
ENSMUSG00000001946=Esam	0.312004	0.287888	0.263771	0.239655	0.215539	0.191422	0.167306	0.14319	0.119073	0.0949568
ENSMUSG00000001948=Spa17	2.95984	3.30449	3.64914	3.99379	4.33844	4.68309	5.02774	5.37238	5.71703	6.06168
ENSMUSG00000001962=Fam50a	7.31319	7.38995	7.46671	7.54347	7.62023	7.69699	7.77375	7.85051	7.92727	8.00403
ENSMUSG00000001964=Emd	7.53996	7.59091	7.64185	7.6928	7.74375	7.7947	7.84565	7.89659	7.94754	7.99849
ENSMUSG00000001983=Taco1	1.41666	1.68969	1.96271	2.23573	2.50875	2.78178	3.0548	3.32782	3.60085	3.87387
ENSMUSG00000001985=Grik3	8.54911	8.07711	7.60511	7.13311	6.6611	6.1891	5.7171	5.2451	4.7731	4.30109
ENSMUSG00000001986=Gria3	1.0222	0.916212	0.810222	0.704233	0.598243	0.492253	0.386263	0.280274	0.174284	0.0682941
ENSMUSG00000001995=Sipa1l2	2.58102	3.00127	3.42152	3.84177	4.26202	4.68227	5.10252	5.52277	5.94302	6.36327
ENSMUSG00000001998=Ap4e1	2.03314	2.12649	2.21985	2.3132	2.40655	2.4999	2.59325	2.6866	2.77995	2.8733
ENSMUSG00000001999=Blvra	3.62325	3.67283	3.72241	3.77199	3.82157	3.87115	3.92073	3.97031	4.01989	4.06946
ENSMUSG00000002006=Pdzd4	3.01207	2.70615	2.40022	2.0943	1.78837	1.48245	1.17653	0.870601	0.564677	0.258753
ENSMUSG00000002010=Idh3g	7.75293	7.43568	7.11842	6.80117	6.48392	6.16667	5.84941	5.53216	5.21491	4.89766
ENSMUSG00000002012=Pnck	0.236393	0.218735	0.201076	0.183418	0.165759	0.1481	0.130442	0.112783	0.0951243	0.0774657
ENSMUSG00000002014=Ssr4	7.91196	7.52796	7.14396	6.75995	6.37595	5.99195	5.60795	5.22394	4.83994	4.45594
ENSMUSG00000002015=Bcap31	7.56058	7.39081	7.22104	7.05127	6.8815	6.71174	6.54197	6.3722	6.20243	6.03266
ENSMUSG00000002017=Fam98a	7.63407	7.60261	7.57114	7.53967	7.5082	7.47674	7.44527	7.4138	7.38234	7.35087
ENSMUSG00000002020=Ltbp2	1.4566	1.95469	2.45279	2.95088	3.44897	3.94706	4.44515	4.94324	5.44134	5.93943
ENSMUSG00000002028=Kmt2a	6.26897	5.49697	4.72497	3.95297	3.18097	2.40897	1.63697	0.864966	0.0929658	-0.679034
ENSMUSG00000002031=Ift46	8.56476	8.41652	8.26828	8.12004	7.97181	7.82357	7.67533	7.52709	7.37885	7.23061
ENSMUSG00000002032=Tmem25	0.342452	0.320877	0.299303	0.277728	0.256153	0.234579	0.213004	0.19143	0.169855	0.148281
ENSMUSG00000002043=Trappc6a	6.74951	6.31141	5.87332	5.43522	4.99712	4.55903	4.12093	3.68283	3.24473	2.80664
ENSMUSG00000002052=Supt6	7.09075	7.01988	6.94901	6.87813	6.80726	6.73639	6.66552	6.59464	6.52377	6.4529
ENSMUSG00000002055=Spag5	3.57602	3.80402	4.03202	4.26002	4.48802	4.71602	4.94403	5.17203	5.40003	5.62803
ENSMUSG00000002058=Unc119	3.35262	3.25792	3.16323	3.06853	2.97384	2.87914	2.78445	2.68975	2.59506	2.50036
ENSMUSG00000002059=Rab34	4.11389	3.58865	3.06342	2.53818	2.01294	1.4877	0.962467	0.43723	-0.0880068	-0.613244
ENSMUSG00000002064=Sdf2	4.52772	4.70851	4.8893	5.07009	5.25088	5.43167	5.61246	5.79325	5.97404	6.15482
ENSMUSG00000002068=Ccne1	1.96751	2.22378	2.48005	2.73633	2.9926	3.24887	3.50515	3.76142	4.0177	4.27397
ENSMUSG00000002076=Hsf2bp	5.30134	5.35191	5.40247	5.45304	5.5036	5.55417	5.60473	5.6553	5.70586	5.75643
ENSMUSG00000002100=Mybpc3	1.09024	0.968201	0.846163	0.724125	0.602087	0.480049	0.358012	0.235974	0.113936	-0.00810175
ENSMUSG00000002102=Psmc3	8.55517	8.34438	8.13358	7.92279	7.712	7.5012	7.29041	7.07962	6.86882	6.65803
ENSMUSG00000002103=Acp2	3.60408	3.45323	3.30238	3.15154	3.00069	2.84984	2.699	2.54815	2.3973	2.24646
ENSMUSG00000002104=Rapsn	1.73887	2.25214	2.76541	3.27867	3.79194	4.30521	4.81848	5.33175	5.84502	6.35828
ENSMUSG00000002105=Slc39a13	4.18153	3.73114	3.28074	2.83035	2.37995	1.92956	1.47916	1.02877	0.578375	0.127981
ENSMUSG00000002107=Celf2	8.51972	8.44966	8.3796	8.30954	8.23949	8.16943	8.09937	8.02931	7.95925	7.8892
ENSMUSG00000002108=Nr1h3	1.14041	0.981317	0.822221	0.663124	0.504028	0.344931	0.185835	0.0267385	-0.132358	-0.291454
ENSMUSG00000002109=Ddb2	5.09952	5.17741	5.2553	5.3332	5.41109	5.48898	5.56687	5.64476	5.72265	5.80054
ENSMUSG00000002129=Sf3a1	7.85613	7.71705	7.57796	7.43888	7.29979	7.16071	7.02162	6.88254	6.74345	6.60437
ENSMUSG00000002147=Stat6	4.86036	5.13595	5.41154	5.68714	5.96273	6.23832	6.51391	6.78951	7.0651	7.34069
ENSMUSG00000002205=Vrk3	6.36731	6.24377	6.12024	5.9967	5.87316	5.74963	5.62609	5.50256	5.37902	5.25549
ENSMUSG00000002210=Smg9	3.99086	3.9199	3.84893	3.77797	3.707	3.63604	3.56507	3.49411	3.42314	3.35218
ENSMUSG00000002221=Paxip1	5.25994	5.20207	5.14419	5.08632	5.02845	4.97057	4.9127	4.85483	4.79695	4.73908
ENSMUSG00000002222=Rmnd5a	5.72315	5.9324	6.14166	6.35092	6.56017	6.76943	6.97869	7.18794	7.3972	7.60645
ENSMUSG00000002227=Mov10	4.35698	4.22741	4.09783	3.96825	3.83868	3.7091	3.57952	3.44995	3.32037	3.19079
ENSMUSG00000002228=Ppm1j	0.634964	0.560437	0.48591	0.411383	0.336855	0.262328	0.187801	0.113274	0.0387465	-0.0357807
ENSMUSG00000002233=Rhoc	2.85869	2.47392	2.08915	1.70438	1.31961	0.934846	0.550078	0.165309	-0.219459	-0.604228
ENSMUSG00000002250=Ppard	3.28587	3.19839	3.11091	3.02343	2.93595	2.84847	2.76099	2.67351	2.58603	2.49855
ENSMUSG00000002257=Def6	0.670873	1.12659	1.58232	2.03804	2.49376	2.94948	3.4052	3.86092	4.31664	4.77237
ENSMUSG00000002265=Peg3	4.09178	3.99882	3.90587	3.81292	3.71996	3.62701	3.53406	3.4411	3.34815	3.2552
ENSMUSG00000002266=Zim1	0.313493	0.299969	0.286445	0.272921	0.259397	0.245873	0.232349	0.218825	0.205301	0.191777
ENSMUSG00000002274=Metrn	0.510199	0.4416	0.373	0.3044	0.235801	0.167201	0.0986014	0.0300018	-0.0385979	-0.107198
ENSMUSG00000002279=Lmf1	4.66268	4.64625	4.62981	4.61337	4.59693	4.58049	4.56405	4.54761	4.53118	4.51474
ENSMUSG00000002280=Narfl	4.50311	4.32514	4.14718	3.96921	3.79124	3.61328	3.43531	3.25734	3.07938	2.90141
ENSMUSG00000002289=Angptl4	4.40093	3.96091	3.5209	3.08088	2.64087	2.20085	1.76084	1.32082	0.880805	0.440789
ENSMUSG00000002297=Dbf4	5.51287	5.67835	5.84382	6.0093	6.17478	6.34025	6.50573	6.6712	6.83668	7.00216
ENSMUSG00000002307=Daxx	3.9625	4.15715	4.35179	4.54644	4.74109	4.93574	5.13039	5.32503	5.51968	5.71433
ENSMUSG00000002308=Cd320	6.03576	5.91357	5.79139	5.66921	5.54703	5.42484	5.30266	5.18048	5.05829	4.93611
ENSMUSG00000002319=Ipo4	7.34824	6.88029	6.41235	5.9444	5.47645	5.00851	4.54056	4.07261	3.60467	3.13672
ENSMUSG00000002320=Tm9sf1	1.91514	1.73873	1.56232	1.3859	1.20949	1.03308	0.856665	0.680252	0.503839	0.327426
ENSMUSG00000002325=Irf9	4.71033	4.38504	4.05975	3.73446	3.40917	3.08388	2.75859	2.4333	2.10801	1.78272
ENSMUSG00000002326=Gmpr2	2.70965	2.53072	2.35179	2.17286	1.99394	1.81501	1.63608	1.45715	1.27822	1.09929
ENSMUSG00000002329=Mdp1	5.20465	4.91457	4.62449	4.33441	4.04433	3.75425	3.46417	3.17409	2.88401	2.59393
ENSMUSG00000002332=Dhrs1	3.12119	3.49241	3.86363	4.23485	4.60607	4.97729	5.34851	5.71973	6.09095	6.46217
ENSMUSG00000002342=Tmem161a	2.12294	2.09175	2.06055	2.02936	1.99816	1.96697	1.93577	1.90457	1.87338	1.84218
ENSMUSG00000002343=Armc6	4.6642	4.38905	4.11391	3.83877	3.56362	3.28848	3.01334	2.73819	2.46305	2.18791
ENSMUSG00000002345=2310045N01Rik	6.17346	6.22141	6.26937	6.31732	6.36527	6.41322	6.46118	6.50913	6.55708	6.60503
ENSMUSG00000002346=Slc25a42	3.48501	3.00557	2.52613	2.0467	1.56726	1.08782	0.60838	0.128942	-0.350497	-0.829935
ENSMUSG00000002365=Snx9	3.08669	3.64237	4.19805	4.75374	5.30942	5.86511	6.42079	6.97647	7.53216	8.08784
ENSMUSG00000002372=Ranbp3	8.45702	8.30627	8.15551	8.00476	7.854	7.70325	7.55249	7.40174	7.25098	7.10023
ENSMUSG00000002379=Ndufa11	8.70102	8.7396	8.77818	8.81677	8.85535	8.89393	8.93251	8.97109	9.00967	9.04826
ENSMUSG00000002384=Bmp8b	1.29839	1.25484	1.21129	1.16774	1.12419	1.08064	1.03709	0.993543	0.949994	0.906444
ENSMUSG00000002393=Nr2f6	4.44679	4.16063	3.87448	3.58833	3.30218	3.01603	2.72988	2.44372	2.15757	1.87142
ENSMUSG00000002395=Use1	7.29635	7.31268	7.329	7.34532	7.36165	7.37797	7.39429	7.41062	7.42694	7.44326
ENSMUSG00000002396=Ocel1	3.68827	3.6799	3.67153	3.66315	3.65478	3.64641	3.63803	3.62966	3.62129	3.61291
ENSMUSG00000002409=Dyrk1b	1.32223	1.30771	1.29319	1.27866	1.26414	1.24961	1.23509	1.22057	1.20604	1.19152
ENSMUSG00000002413=Braf	6.59201	6.24785	5.90369	5.55953	5.21537	4.87121	4.52705	4.18289	3.83873	3.49457
ENSMUSG00000002416=Ndufb2	6.61496	6.62273	6.6305	6.63827	6.64604	6.65381	6.66158	6.66935	6.67713	6.6849
ENSMUSG00000002428=Hltf	2.86025	2.92071	2.98118	3.04164	3.1021	3.16256	3.22303	3.28349	3.34395	3.40441
ENSMUSG00000002455=Prpf6	6.86361	6.88291	6.90221	6.92151	6.94081	6.96011	6.97941	6.99871	7.01802	7.03732
ENSMUSG00000002458=Rgs19	2.33628	2.38426	2.43225	2.48024	2.52822	2.57621	2.62419	2.67218	2.72016	2.76815
ENSMUSG00000002475=Abhd3	1.66951	1.86613	2.06275	2.25937	2.456	2.65262	2.84924	3.04586	3.24248	3.4391
ENSMUSG00000002477=Snrpd1	7.85994	7.83466	7.80938	7.78411	7.75883	7.73356	7.70828	7.683	7.65773	7.63245
ENSMUSG00000002486=Tchp	4.0157	3.80267	3.58964	3.37661	3.16358	2.95054	2.73751	2.52448	2.31145	2.09842
ENSMUSG00000002489=Tiam1	4.12651	4.6035	5.08049	5.55748	6.03447	6.51145	6.98844	7.46543	7.94242	8.41941
ENSMUSG00000002496=Tsc2	7.8983	7.38255	6.8668	6.35106	5.83531	5.31956	4.80381	4.28806	3.77232	3.25657
ENSMUSG00000002504=Slc9a3r2	3.23568	3.26072	3.28577	3.31081	3.33586	3.3609	3.38595	3.41099	3.43604	3.46108
ENSMUSG00000002524=Puf60	8.40754	8.30616	8.20478	8.10341	8.00203	7.90065	7.79928	7.6979	7.59652	7.49515
ENSMUSG00000002546=Golga2	5.67058	5.7402	5.80982	5.87944	5.94906	6.01868	6.0883	6.15792	6.22754	6.29716
ENSMUSG00000002550=Uck1	6.43929	5.70739	4.97549	4.24359	3.5117	2.7798	2.0479	1.31601	0.58411	-0.147787
ENSMUSG00000002565=Scin	-0.321005	0.110968	0.542941	0.974915	1.40689	1.83886	2.27083	2.70281	3.13478	3.56675
ENSMUSG00000002578=Ikzf4	0.345491	0.856733	1.36797	1.87922	2.39046	2.9017	3.41294	3.92419	4.43543	4.94667
ENSMUSG00000002580=Mien1	6.62902	6.46701	6.305	6.14298	5.98097	5.81895	5.65694	5.49492	5.33291	5.17089
ENSMUSG00000002588=Pon1	2.22669	1.98959	1.7525	1.5154	1.27831	1.04122	0.804122	0.567027	0.329933	0.0928384
ENSMUSG00000002602=Axl	6.188	5.46094	4.73387	4.0068	3.27973	2.55266	1.82559	1.09852	0.371456	-0.355612
ENSMUSG00000002608=Ccdc97	4.71	4.76236	4.81471	4.86707	4.91942	4.97178	5.02413	5.07649	5.12884	5.1812
ENSMUSG00000002617=Zfp40	1.8735	1.92229	1.97107	2.01986	2.06864	2.11743	2.16621	2.215	2.26378	2.31257
ENSMUSG00000002625=Akap8l	4.90002	4.82236	4.74471	4.66705	4.5894	4.51174	4.43409	4.35643	4.27878	4.20112
ENSMUSG00000002633=Shh	0.60783	0.770275	0.93272	1.09517	1.25761	1.42006	1.5825	1.74495	1.90739	2.06984
ENSMUSG00000002635=Pdcd2l	6.93316	7.11652	7.29987	7.48323	7.66658	7.84994	8.03329	8.21665	8.4	8.58336
ENSMUSG00000002658=Gtf2f1	8.2299	8.08365	7.9374	7.79115	7.64491	7.49866	7.35241	7.20617	7.05992	6.91367
ENSMUSG00000002660=Clpp	6.63227	6.32086	6.00946	5.69806	5.38666	5.07526	4.76386	4.45246	4.14106	3.82966
ENSMUSG00000002661=Alkbh7	6.94791	6.98908	7.03024	7.07141	7.11257	7.15373	7.1949	7.23606	7.27722	7.31839
ENSMUSG00000002668=Dennd1c	1.36163	1.30504	1.24845	1.19186	1.13527	1.07868	1.02209	0.965497	0.908906	0.852315
ENSMUSG00000002679=Med6	4.63714	4.65905	4.68095	4.70286	4.72477	4.74667	4.76858	4.79049	4.8124	4.8343
ENSMUSG00000002688=Prkd1	6.94016	6.91087	6.88157	6.85228	6.82299	6.79369	6.7644	6.7351	6.70581	6.67652
ENSMUSG00000002699=Lcp2	0.318139	0.335751	0.353364	0.370976	0.388588	0.406201	0.423813	0.441425	0.459038	0.47665
ENSMUSG00000002718=Cse1l	5.71951	5.60809	5.49668	5.38527	5.27386	5.16244	5.05103	4.93962	4.82821	4.71679
ENSMUSG00000002728=Naa20	3.05551	3.15058	3.24564	3.34071	3.43577	3.53084	3.6259	3.72096	3.81603	3.91109
ENSMUSG00000002731=Prkra	5.1656	4.64112	4.11664	3.59216	3.06768	2.5432	2.01872	1.49424	0.969761	0.445282
ENSMUSG00000002732=Fkbp7	0.459368	0.449426	0.439484	0.429542	0.4196	0.409658	0.399715	0.389773	0.379831	0.369889
ENSMUSG00000002733=Plekha3	5.00506	5.2062	5.40733	5.60847	5.8096	6.01074	6.21188	6.41301	6.61415	6.81528
ENSMUSG00000002741=Ykt6	5.89867	5.78002	5.66136	5.54271	5.42405	5.30539	5.18674	5.06808	4.94943	4.83077
ENSMUSG00000002748=Baz1b	5.93894	6.11631	6.29369	6.47107	6.64845	6.82583	7.0032	7.18058	7.35796	7.53534
ENSMUSG00000002763=Pex6	4.61932	4.50668	4.39404	4.28139	4.16875	4.05611	3.94347	3.83082	3.71818	3.60554
ENSMUSG00000002767=Mrpl2	7.21676	7.11412	7.01149	6.90885	6.80622	6.70358	6.60095	6.49831	6.39568	6.29304
ENSMUSG00000002768=Mea1	7.67709	7.96477	8.25244	8.54012	8.8278	9.11548	9.40315	9.69083	9.97851	10.2662
ENSMUSG00000002769=Gnmt	0.586019	0.761515	0.937011	1.11251	1.288	1.4635	1.639	1.81449	1.98999	2.16548
ENSMUSG00000002778=Kdelr1	6.06615	5.92436	5.78257	5.64078	5.49899	5.35721	5.21542	5.07363	4.93184	4.79005
ENSMUSG00000002781=Tmem143	2.72745	2.83438	2.94131	3.04824	3.15516	3.26209	3.36902	3.47595	3.58288	3.68981
ENSMUSG00000002797=Ggct	7.93434	8.31652	8.6987	9.08088	9.46306	9.84525	10.2274	10.6096	10.9918	11.374
ENSMUSG00000002799=Jag2	6.31171	6.48509	6.65846	6.83184	7.00522	7.1786	7.35198	7.52536	7.69873	7.87211
ENSMUSG00000002803=Btbd6	4.42182	3.87129	3.32077	2.77025	2.21973	1.66921	1.11869	0.568171	0.0176503	-0.53287
ENSMUSG00000002804=Nudt14	4.87996	5.00276	5.12555	5.24835	5.37115	5.49394	5.61674	5.73953	5.86233	5.98512
ENSMUSG00000002808=Epdr1	0.384303	0.364539	0.344775	0.325011	0.305246	0.285482	0.265718	0.245953	0.226189	0.206425
ENSMUSG00000002812=Flii	6.10098	5.95903	5.81709	5.67514	5.53319	5.39125	5.2493	5.10735	4.96541	4.82346
ENSMUSG00000002814=Top3a	2.84152	3.03556	3.2296	3.42364	3.61769	3.81173	4.00577	4.19982	4.39386	4.5879
ENSMUSG00000002820=Atg4d	3.05808	2.68952	2.32097	1.95242	1.58387	1.21532	0.846769	0.478218	0.109667	-0.258884
ENSMUSG00000002825=Qtrt1	1.7494	1.93672	2.12404	2.31137	2.49869	2.68601	2.87333	3.06065	3.24797	3.43529
ENSMUSG00000002833=Hdgfrp2	6.50458	6.4592	6.41382	6.36844	6.32306	6.27768	6.2323	6.18692	6.14154	6.09616
ENSMUSG00000002835=Chaf1a	6.11525	6.62146	7.12767	7.63388	8.14009	8.6463	9.15251	9.65872	10.1649	10.6711
ENSMUSG00000002844=Adprh	7.94516	7.68122	7.41728	7.15334	6.8894	6.62546	6.36152	6.09758	5.83364	5.5697
ENSMUSG00000002845=Tmem39a	2.04358	2.51548	2.98738	3.45929	3.93119	4.4031	4.875	5.3469	5.81881	6.29071
ENSMUSG00000002846=Timmdc1	4.53997	4.44219	4.34441	4.24663	4.14885	4.05107	3.95328	3.8555	3.75772	3.65994
ENSMUSG00000002847=Pla1a	4.7764	4.87224	4.96807	5.06391	5.15974	5.25558	5.35141	5.44725	5.54308	5.63892
ENSMUSG00000002870=Mcm2	7.45748	7.31948	7.18148	7.04348	6.90548	6.76748	6.62947	6.49147	6.35347	6.21547
ENSMUSG00000002871=Tpra1	5.04609	5.19033	5.33457	5.4788	5.62304	5.76728	5.91151	6.05575	6.19999	6.34423
ENSMUSG00000002881=Nab1	4.02354	4.25406	4.48457	4.71509	4.9456	5.17611	5.40663	5.63714	5.86766	6.09817
ENSMUSG00000002885=Adgre5	1.00219	0.861314	0.720438	0.579563	0.438687	0.297811	0.156936	0.0160599	-0.124816	-0.265691
ENSMUSG00000002897=Il17ra	3.62631	3.77303	3.91976	4.06649	4.21321	4.35994	4.50667	4.65339	4.80012	4.94684
ENSMUSG00000002900=Lamb1	6.7783	7.3764	7.9745	8.5726	9.1707	9.7688	10.3669	10.965	11.5631	12.1612
ENSMUSG00000002908=Kcnn1	2.87447	2.73985	2.60524	2.47062	2.33601	2.20139	2.06678	1.93216	1.79755	1.66293
ENSMUSG00000002910=Arrdc2	4.39954	4.59291	4.78629	4.97967	5.17304	5.36642	5.55979	5.75317	5.94654	6.13992
ENSMUSG00000002944=Cd36	4.04483	4.1847	4.32456	4.46443	4.60429	4.74416	4.88402	5.02389	5.16375	5.30362
ENSMUSG00000002948=Map2k7	6.26408	6.11814	5.97221	5.82627	5.68034	5.5344	5.38847	5.24253	5.0966	4.95066
ENSMUSG00000002949=Timm44	6.15705	6.08002	6.00299	5.92597	5.84894	5.77192	5.69489	5.61786	5.54084	5.46381
ENSMUSG00000002957=Ap2a2	5.44143	5.25166	5.06189	4.87212	4.68235	4.49258	4.30281	4.11304	3.92327	3.7335
ENSMUSG00000002963=Pnkp	3.21322	3.24497	3.27672	3.30847	3.34023	3.37198	3.40373	3.43548	3.46723	3.49898
ENSMUSG00000002968=Med25	8.70229	8.34924	7.99619	7.64315	7.2901	6.93705	6.58401	6.23096	5.87792	5.52487
ENSMUSG00000002980=Bcam	1.62028	1.40269	1.18509	0.967494	0.749898	0.532302	0.314707	0.0971109	-0.120485	-0.338081
ENSMUSG00000002981=Clptm1	8.8672	8.45251	8.03781	7.62312	7.20843	6.79373	6.37904	5.96434	5.54965	5.13495
ENSMUSG00000002983=Relb	1.82224	2.14845	2.47467	2.80088	3.1271	3.45332	3.77953	4.10575	4.43196	4.75818
ENSMUSG00000002984=Tomm40	7.39042	7.14471	6.899	6.65329	6.40758	6.16186	5.91615	5.67044	5.42473	5.17902
ENSMUSG00000002985=Apoe	4.59885	4.455	4.31115	4.1673	4.02346	3.87961	3.73576	3.59191	3.44806	3.30422
ENSMUSG00000002992=Apoc2	3.65059	3.34827	3.04595	2.74363	2.44131	2.13899	1.83666	1.53434	1.23202	0.9297
ENSMUSG00000002996=Hbp1	7.35989	7.18219	7.00449	6.82679	6.64909	6.47139	6.29369	6.11599	5.93828	5.76058
ENSMUSG00000002997=Prkar2b	5.25517	5.08607	4.91697	4.74787	4.57877	4.40967	4.24057	4.07147	3.90237	3.73327
ENSMUSG00000003031=Cdkn1b	4.31411	4.3801	4.4461	4.51209	4.57808	4.64408	4.71007	4.77606	4.84206	4.90805
ENSMUSG00000003032=Klf4	1.3832	1.70094	2.01868	2.33642	2.65416	2.9719	3.28964	3.60738	3.92513	4.24287
ENSMUSG00000003033=Ap1m1	6.61815	6.53581	6.45347	6.37114	6.2888	6.20647	6.12413	6.04179	5.95946	5.87712
ENSMUSG00000003037=Rab8a	4.38274	4.59814	4.81355	5.02895	5.24435	5.45976	5.67516	5.89057	6.10597	6.32138
ENSMUSG00000003038=Hmgn2	7.84187	7.64843	7.45499	7.26155	7.06811	6.87467	6.68123	6.48779	6.29435	6.10092
ENSMUSG00000003039=Fam32a	7.81595	7.7556	7.69526	7.63492	7.57458	7.51424	7.4539	7.39356	7.33322	7.27287
ENSMUSG00000003051=Elf3	-0.275792	0.0869895	0.449771	0.812553	1.17533	1.53812	1.9009	2.26368	2.62646	2.98924
ENSMUSG00000003053=Cyp2c29	1.99516	1.95701	1.91887	1.88073	1.84259	1.80445	1.7663	1.72816	1.69002	1.65188
ENSMUSG00000003062=Stard3nl	4.26304	4.41184	4.56063	4.70942	4.85821	5.00701	5.1558	5.30459	5.45339	5.60218
ENSMUSG00000003068=Stk11	7.56436	7.32431	7.08426	6.8442	6.60415	6.3641	6.12404	5.88399	5.64394	5.40388
ENSMUSG00000003070=Efna2	2.18237	2.32822	2.47407	2.61991	2.76576	2.9116	3.05745	3.20329	3.34914	3.49498
ENSMUSG00000003072=Atp5d	8.5049	8.28561	8.06631	7.84702	7.62772	7.40843	7.18913	6.96984	6.75054	6.53125
ENSMUSG00000003099=Ppp5c	6.04417	5.79898	5.55379	5.3086	5.06341	4.81822	4.57303	4.32784	4.08265	3.83746
ENSMUSG00000003119=Cdk12	4.52661	4.67158	4.81656	4.96153	5.1065	5.25148	5.39645	5.54143	5.6864	5.83138
ENSMUSG00000003123=Lipe	1.10864	1.23153	1.35442	1.47731	1.6002	1.72309	1.84598	1.96887	2.09176	2.21464
ENSMUSG00000003131=Pafah1b2	5.71367	5.53244	5.35121	5.16998	4.98875	4.80752	4.62629	4.44507	4.26384	4.08261
ENSMUSG00000003134=Tbc1d8	6.97636	7.04768	7.11901	7.19033	7.26165	7.33298	7.4043	7.47562	7.54694	7.61827
ENSMUSG00000003135=Cnot11	4.86612	5.32901	5.7919	6.25478	6.71767	7.18056	7.64345	8.10633	8.56922	9.03211
ENSMUSG00000003153=Slc2a3	5.89275	5.28427	4.6758	4.06732	3.45885	2.85037	2.24189	1.63342	1.02494	0.416465
ENSMUSG00000003154=Foxj2	2.97014	2.84073	2.71132	2.58192	2.45251	2.3231	2.19369	2.06428	1.93488	1.80547
ENSMUSG00000003161=Sri	6.30823	6.12812	5.94801	5.76791	5.5878	5.40769	5.22759	5.04748	4.86738	4.68727
ENSMUSG00000003166=Dgcr2	6.96505	6.69155	6.41805	6.14455	5.87104	5.59754	5.32404	5.05054	4.77704	4.50354
ENSMUSG00000003184=Irf3	6.51364	6.35956	6.20547	6.05138	5.8973	5.74321	5.58913	5.43504	5.28095	5.12687
ENSMUSG00000003190=Bcl2l12	1.35967	1.41673	1.47378	1.53084	1.5879	1.64495	1.70201	1.75907	1.81612	1.87318
ENSMUSG00000003198=Zfp959	1.78036	1.92534	2.07033	2.21532	2.3603	2.50529	2.65028	2.79526	2.94025	3.08524
ENSMUSG00000003199=Mpnd	4.98875	4.86357	4.73838	4.6132	4.48801	4.36283	4.23764	4.11245	3.98727	3.86208
ENSMUSG00000003200=Sh3gl1	5.09485	4.96619	4.83754	4.70888	4.58023	4.45157	4.32292	4.19426	4.06561	3.93695
ENSMUSG00000003208=Ccdc94	1.73846	2.13938	2.5403	2.94122	3.34215	3.74307	4.14399	4.54491	4.94583	5.34675
ENSMUSG00000003226=Ranbp2	4.19356	4.35532	4.51709	4.67885	4.84061	5.00238	5.16414	5.3259	5.48767	5.64943
ENSMUSG00000003228=Grk5	2.73309	2.9069	3.08071	3.25452	3.42832	3.60213	3.77594	3.94974	4.12355	4.29736
ENSMUSG00000003233=Dvl3	5.01446	5.03642	5.05837	5.08033	5.10228	5.12423	5.14619	5.16814	5.1901	5.21205
ENSMUSG00000003234=Abcf3	7.48523	7.6714	7.85757	8.04373	8.2299	8.41606	8.60223	8.7884	8.97456	9.16073
ENSMUSG00000003235=Eif2b5	5.11096	4.90989	4.70882	4.50775	4.30668	4.10561	3.90454	3.70346	3.50239	3.30132
ENSMUSG00000003269=Cyth2	4.1018	4.44611	4.79041	5.13472	5.47902	5.82333	6.16763	6.51194	6.85624	7.20055
ENSMUSG00000003273=Car11	-0.0901313	0.146067	0.382266	0.618465	0.854664	1.09086	1.32706	1.56326	1.79946	2.03566
ENSMUSG00000003279=Dlgap1	7.4201	7.13224	6.84437	6.5565	6.26864	5.98077	5.6929	5.40504	5.11717	4.8293
ENSMUSG00000003282=Plag1	1.71133	1.91956	2.12779	2.33601	2.54424	2.75246	2.96069	3.16892	3.37714	3.58537
ENSMUSG00000003283=Hck	0.322099	0.306497	0.290896	0.275294	0.259693	0.244091	0.22849	0.212888	0.197287	0.181685
ENSMUSG00000003299=Mrpl4	7.07111	6.90073	6.73035	6.55997	6.38959	6.21921	6.04883	5.87845	5.70807	5.53769
ENSMUSG00000003308=Keap1	4.88667	4.9351	4.98353	5.03195	5.08038	5.12881	5.17724	5.22566	5.27409	5.32252
ENSMUSG00000003309=Ap1m2	4.91184	5.2052	5.49857	5.79194	6.0853	6.37867	6.67203	6.9654	7.25876	7.55213
ENSMUSG00000003316=Glg1	8.37277	7.99724	7.62171	7.24619	6.87066	6.49513	6.11961	5.74408	5.36855	4.99303
ENSMUSG00000003344=Btbd2	5.76856	5.87252	5.97648	6.08044	6.18441	6.28837	6.39233	6.49629	6.60025	6.70421
ENSMUSG00000003345=Csnk1g2	5.81105	5.84114	5.87124	5.90133	5.93143	5.96152	5.99162	6.02171	6.05181	6.0819
ENSMUSG00000003346=Abhd17a	7.14443	7.06466	6.98488	6.9051	6.82533	6.74555	6.66578	6.586	6.50623	6.42645
ENSMUSG00000003348=Mob3a	1.91817	2.09343	2.26868	2.44394	2.6192	2.79446	2.96972	3.14498	3.32023	3.49549
ENSMUSG00000003352=Cacnb3	3.78322	3.94963	4.11604	4.28244	4.44885	4.61526	4.78167	4.94808	5.11449	5.28089
ENSMUSG00000003354=Ccdc65	1.07695	1.18485	1.29275	1.40064	1.50854	1.61644	1.72434	1.83224	1.94014	2.04803
ENSMUSG00000003355=Fkbp11	0.552079	0.560701	0.569324	0.577946	0.586569	0.595191	0.603814	0.612437	0.621059	0.629682
ENSMUSG00000003360=Ddx23	2.14608	1.99326	1.84044	1.68761	1.53479	1.38196	1.22914	1.07632	0.923493	0.770669
ENSMUSG00000003363=Pld3	6.62403	6.42767	6.2313	6.03494	5.83857	5.64221	5.44585	5.24948	5.05312	4.85675
ENSMUSG00000003378=Grik5	3.18403	2.91622	2.64841	2.38059	2.11278	1.84497	1.57715	1.30934	1.04153	0.773712
ENSMUSG00000003380=Rabac1	8.62666	8.25404	7.88142	7.5088	7.13619	6.76357	6.39095	6.01833	5.64571	5.27309
ENSMUSG00000003382=Etv3	2.04463	1.89213	1.73962	1.58711	1.43461	1.2821	1.12959	0.977085	0.824578	0.672071
ENSMUSG00000003402=Prkcsh	8.57519	8.04018	7.50517	6.97016	6.43515	5.90014	5.36513	4.83012	4.29511	3.7601
ENSMUSG00000003410=Elavl3	3.03205	3.54931	4.06658	4.58384	5.1011	5.61836	6.13562	6.65289	7.17015	7.68741
ENSMUSG00000003411=Rab3b	0.396449	1.20333	2.01021	2.81708	3.62396	4.43084	5.23772	6.0446	6.85148	7.65835
ENSMUSG00000003420=Fcgrt	1.19364	1.0605	0.927356	0.794213	0.661071	0.527928	0.394786	0.261643	0.128501	-0.00464147
ENSMUSG00000003421=Nosip	5.1378	5.39968	5.66155	5.92342	6.1853	6.44717	6.70905	6.97092	7.23279	7.49467
ENSMUSG00000003423=Pih1d1	5.73606	5.62794	5.51981	5.41168	5.30355	5.19543	5.0873	4.97917	4.87104	4.76291
ENSMUSG00000003429=Rps11	10.5131	10.3106	10.1081	9.9056	9.70312	9.50064	9.29815	9.09567	8.89319	8.69071
ENSMUSG00000003435=Supt5	7.55118	7.44126	7.33134	7.22141	7.11149	7.00156	6.89164	6.78172	6.67179	6.56187
ENSMUSG00000003436=Dll3	2.86106	3.08542	3.30978	3.53414	3.7585	3.98285	4.20721	4.43157	4.65593	4.88029
ENSMUSG00000003437=Paf1	5.60606	5.65322	5.70038	5.74754	5.7947	5.84186	5.88902	5.93619	5.98335	6.03051
ENSMUSG00000003438=Timm50	6.32057	6.29785	6.27512	6.2524	6.22967	6.20695	6.18422	6.16149	6.13877	6.11604
ENSMUSG00000003444=Med29	4.37889	4.71575	5.05262	5.38948	5.72635	6.06321	6.40007	6.73694	7.0738	7.41067
ENSMUSG00000003452=Bicd1	5.89573	5.49146	5.08719	4.68291	4.27864	3.87437	3.4701	3.06582	2.66155	2.25728
ENSMUSG00000003458=Ncstn	2.98463	2.9857	2.98677	2.98784	2.9889	2.98997	2.99104	2.99211	2.99318	2.99425
ENSMUSG00000003464=Pex19	4.40832	4.40444	4.40056	4.39668	4.39281	4.38893	4.38505	4.38117	4.3773	4.37342
ENSMUSG00000003500=Impdh1	4.50736	4.10381	3.70026	3.2967	2.89315	2.4896	2.08605	1.6825	1.27894	0.875393
ENSMUSG00000003518=Dusp3	0.31264	0.316884	0.321128	0.325372	0.329617	0.333861	0.338105	0.342349	0.346593	0.350837
ENSMUSG00000003526=Prodh	6.40294	6.26019	6.11743	5.97468	5.83192	5.68916	5.54641	5.40365	5.26089	5.11814
ENSMUSG00000003527=Dgcr14	6.31819	6.3427	6.36722	6.39174	6.41625	6.44077	6.46528	6.4898	6.51431	6.53883
ENSMUSG00000003528=Slc25a1	5.88756	5.91778	5.94801	5.97823	6.00846	6.03868	6.06891	6.09913	6.12936	6.15958
ENSMUSG00000003531=Dgcr6	5.99354	6.0967	6.19985	6.303	6.40616	6.50931	6.61247	6.71562	6.81877	6.92193
ENSMUSG00000003534=Ddr1	3.16792	3.02458	2.88125	2.73791	2.59457	2.45123	2.30789	2.16456	2.02122	1.87788
ENSMUSG00000003541=Ier3	0.4252	0.399214	0.373227	0.347241	0.321254	0.295268	0.269281	0.243295	0.217308	0.191321
ENSMUSG00000003546=Klc4	3.21465	3.2696	3.32454	3.37949	3.43444	3.48938	3.54433	3.59927	3.65422	3.70916
ENSMUSG00000003549=Ercc1	3.74508	3.75593	3.76678	3.77763	3.78848	3.79933	3.81018	3.82103	3.83188	3.84273
ENSMUSG00000003555=Cyp17a1	0.781223	0.654083	0.526943	0.399802	0.272662	0.145522	0.0183812	-0.108759	-0.235899	-0.36304
ENSMUSG00000003559=As3mt	5.76276	5.17335	4.58395	3.99454	3.40514	2.81573	2.22633	1.63692	1.04752	0.45811
ENSMUSG00000003573=Homer3	2.29223	2.16807	2.04391	1.91975	1.7956	1.67144	1.54728	1.42312	1.29896	1.17481
ENSMUSG00000003575=Crtc1	5.12454	5.03739	4.95024	4.86309	4.77594	4.68879	4.60165	4.5145	4.42735	4.3402
ENSMUSG00000003581=Rnf215	4.83262	4.79904	4.76545	4.73186	4.69828	4.66469	4.63111	4.59752	4.56394	4.53035
ENSMUSG00000003585=Sec14l2	2.68112	2.52587	2.37062	2.21536	2.06011	1.90486	1.7496	1.59435	1.43909	1.28384
ENSMUSG00000003604=Aven	5.98592	6.28477	6.58361	6.88246	7.1813	7.48015	7.77899	8.07783	8.37668	8.67552
ENSMUSG00000003617=Cp	1.1041	1.08091	1.05772	1.03454	1.01135	0.98816	0.964972	0.941784	0.918596	0.895407
ENSMUSG00000003623=Crot	5.18079	4.88998	4.59917	4.30835	4.01754	3.72672	3.43591	3.14509	2.85428	2.56346
ENSMUSG00000003644=Rps6ka1	5.02687	5.02656	5.02625	5.02594	5.02563	5.02532	5.02501	5.0247	5.02439	5.02408
ENSMUSG00000003660=Snrnp200	7.5689	7.28114	6.99339	6.70563	6.41788	6.13013	5.84237	5.55462	5.26686	4.97911
ENSMUSG00000003662=Ciao1	4.04275	4.21555	4.38835	4.56115	4.73395	4.90675	5.07955	5.25235	5.42515	5.59795
ENSMUSG00000003665=Has1	0.479059	0.396541	0.314023	0.231505	0.148987	0.0664694	-0.0160485	-0.0985665	-0.181084	-0.263602
ENSMUSG00000003680=Taf6l	5.28544	5.29978	5.31411	5.32845	5.34279	5.35712	5.37146	5.38579	5.40013	5.41447
ENSMUSG00000003721=Insig2	3.45889	3.34757	3.23625	3.12493	3.0136	2.90228	2.79096	2.67964	2.56832	2.457
ENSMUSG00000003731=Kpna6	5.90688	5.84155	5.77623	5.7109	5.64557	5.58024	5.51492	5.44959	5.38426	5.31893
ENSMUSG00000003746=Man1a	4.56221	4.1341	3.70598	3.27787	2.84976	2.42165	1.99354	1.56543	1.13731	0.709201
ENSMUSG00000003752=Itpkc	1.25819	1.1408	1.02342	0.906028	0.78864	0.671253	0.553865	0.436478	0.31909	0.201703
ENSMUSG00000003762=Adck4	4.1901	3.95469	3.71928	3.48387	3.24847	3.01306	2.77765	2.54225	2.30684	2.07143
ENSMUSG00000003778=Brd8	4.60473	4.6912	4.77768	4.86415	4.95062	5.03709	5.12357	5.21004	5.29651	5.38299
ENSMUSG00000003779=Kif20a	4.94281	5.2203	5.49779	5.77528	6.05277	6.33027	6.60776	6.88525	7.16274	7.44023
ENSMUSG00000003808=Farsa	4.80333	5.06915	5.33497	5.60079	5.86662	6.13244	6.39826	6.66408	6.9299	7.19572
ENSMUSG00000003809=Gcdh	5.07787	5.23414	5.39041	5.54668	5.70296	5.85923	6.0155	6.17177	6.32805	6.48432
ENSMUSG00000003810=Mast2	6.98263	6.95047	6.91831	6.88615	6.85399	6.82183	6.78967	6.75752	6.72536	6.6932
ENSMUSG00000003812=Dnase2a	1.91788	1.72553	1.53318	1.34083	1.14848	0.956129	0.763779	0.571429	0.379079	0.186729
ENSMUSG00000003813=Rad23a	3.55558	3.82446	4.09333	4.3622	4.63108	4.89995	5.16882	5.4377	5.70657	5.97545
ENSMUSG00000003814=Calr	10.2283	10.1545	10.0806	10.0067	9.93288	9.85902	9.78516	9.7113	9.63744	9.56359
ENSMUSG00000003824=Syce2	6.78563	7.2464	7.70717	8.16794	8.62871	9.08947	9.55024	10.011	10.4718	10.9325
ENSMUSG00000003847=Nfat5	6.23898	5.62601	5.01305	4.40009	3.78712	3.17416	2.5612	1.94823	1.33527	0.722304
ENSMUSG00000003848=Nob1	3.95446	4.13609	4.31772	4.49935	4.68099	4.86262	5.04425	5.22589	5.40752	5.58915
ENSMUSG00000003849=Nqo1	0.743153	0.939026	1.1349	1.33077	1.52664	1.72252	1.91839	2.11426	2.31014	2.50601
ENSMUSG00000003863=Ppfia3	0.716653	0.65131	0.585967	0.520625	0.455282	0.389939	0.324597	0.259254	0.193911	0.128569
ENSMUSG00000003865=Gys1	3.02766	3.45473	3.88181	4.30889	4.73597	5.16305	5.59012	6.0172	6.44428	6.87136
ENSMUSG00000003868=Ruvbl2	6.80237	6.68894	6.57551	6.46207	6.34864	6.23521	6.12177	6.00834	5.89491	5.78148
ENSMUSG00000003872=Lin7b	3.99693	4.1344	4.27187	4.40935	4.54682	4.68429	4.82176	4.95923	5.0967	5.23418
ENSMUSG00000003873=Bax	8.91996	8.30011	7.68025	7.06039	6.44054	5.82068	5.20083	4.58097	3.96111	3.34126
ENSMUSG00000003923=Tfam	5.65769	5.68775	5.71782	5.74788	5.77795	5.80801	5.83808	5.86814	5.89821	5.92827
ENSMUSG00000003929=Zfp81	1.71184	1.94155	2.17126	2.40097	2.63068	2.86039	3.09011	3.31982	3.54953	3.77924
ENSMUSG00000003934=Efnb3	0.292409	0.299615	0.30682	0.314026	0.321232	0.328438	0.335643	0.342849	0.350055	0.357261
ENSMUSG00000003948=Mmd	2.72084	2.74742	2.774	2.80058	2.82716	2.85374	2.88032	2.9069	2.93348	2.96006
ENSMUSG00000003949=Hlf	0.598861	0.593375	0.58789	0.582404	0.576919	0.571434	0.565948	0.560463	0.554977	0.549492
ENSMUSG00000003955=Fam162a	5.75414	5.97561	6.19708	6.41855	6.64002	6.86149	7.08295	7.30442	7.52589	7.74736
ENSMUSG00000003970=Rpl8	10.8389	10.5198	10.2007	9.88154	9.56243	9.24333	8.92422	8.60511	8.286	7.96689
ENSMUSG00000003974=Grm3	1.21347	1.34529	1.47712	1.60894	1.74076	1.87258	2.00441	2.13623	2.26805	2.39987
ENSMUSG00000003992=Ssbp2	4.54187	4.72622	4.91056	5.0949	5.27924	5.46358	5.64792	5.83226	6.0166	6.20094
ENSMUSG00000004018=Fancl	3.1278	3.3117	3.49559	3.67949	3.86338	4.04728	4.23117	4.41506	4.59896	4.78285
ENSMUSG00000004031=Brinp2	0.909108	0.882394	0.85568	0.828966	0.802251	0.775537	0.748823	0.722109	0.695395	0.668681
ENSMUSG00000004032=Gstm5	6.42834	6.46078	6.49322	6.52566	6.5581	6.59054	6.62298	6.65542	6.68786	6.7203
ENSMUSG00000004035=Gstm7	1.09675	1.13289	1.16902	1.20515	1.24128	1.27742	1.31355	1.34968	1.38581	1.42195
ENSMUSG00000004038=Gstm3	0.723969	0.716027	0.708085	0.700143	0.6922	0.684258	0.676316	0.668374	0.660432	0.65249
ENSMUSG00000004040=Stat3	8.3978	8.12578	7.85377	7.58175	7.30973	7.03772	6.7657	6.49368	6.22167	5.94965
ENSMUSG00000004043=Stat5a	1.66632	1.73589	1.80546	1.87503	1.9446	2.01417	2.08374	2.15331	2.22288	2.29245
ENSMUSG00000004044=Ptrf	2.10876	1.89314	1.67752	1.4619	1.24628	1.03067	0.815047	0.599428	0.38381	0.168191
ENSMUSG00000004054=Map3k11	4.14603	4.24831	4.35059	4.45287	4.55516	4.65744	4.75972	4.862	4.96428	5.06657
ENSMUSG00000004056=Akt2	6.97308	6.71514	6.45721	6.19927	5.94134	5.6834	5.42546	5.16753	4.90959	4.65166
ENSMUSG00000004069=Dnaja3	6.61795	6.50266	6.38736	6.27206	6.15677	6.04147	5.92617	5.81087	5.69558	5.58028
ENSMUSG00000004070=Hmox2	7.27942	7.15747	7.03551	6.91355	6.79159	6.66963	6.54767	6.42571	6.30376	6.1818
ENSMUSG00000004071=Cdip1	7.78574	7.54983	7.31392	7.07802	6.84211	6.6062	6.3703	6.13439	5.89848	5.66257
ENSMUSG00000004085=Zak	5.25312	5.23084	5.20856	5.18628	5.164	5.14172	5.11944	5.09716	5.07488	5.0526
ENSMUSG00000004096=Cwc15	7.12289	7.00058	6.87827	6.75597	6.63366	6.51136	6.38905	6.26675	6.14444	6.02214
ENSMUSG00000004099=Dnmt1	7.7985	8.15504	8.51158	8.86812	9.22465	9.58119	9.93773	10.2943	10.6508	11.0073
ENSMUSG00000004100=Ppan	6.89506	6.92656	6.95806	6.98956	7.02105	7.05255	7.08405	7.11555	7.14705	7.17855
ENSMUSG00000004105=Angptl2	4.83337	5.08824	5.3431	5.59797	5.85283	6.1077	6.36256	6.61743	6.87229	7.12716
ENSMUSG00000004110=Cacna1e	1.16708	1.24234	1.3176	1.39286	1.46812	1.54338	1.61865	1.69391	1.76917	1.84443
ENSMUSG00000004127=Trmt10a	3.35529	3.27336	3.19143	3.1095	3.02757	2.94564	2.86371	2.78178	2.69985	2.61791
ENSMUSG00000004151=Etv1	-0.249102	0.262279	0.773661	1.28504	1.79642	2.30781	2.81919	3.33057	3.84195	4.35333
ENSMUSG00000004187=Kifc2	2.10833	1.8574	1.60646	1.35553	1.10459	0.853655	0.60272	0.351786	0.100851	-0.150084
ENSMUSG00000004207=Psap	7.30017	7.03905	6.77793	6.51681	6.2557	5.99458	5.73346	5.47234	5.21123	4.95011
ENSMUSG00000004221=Ikbkg	7.53759	7.32391	7.11024	6.89656	6.68289	6.46922	6.25554	6.04187	5.82819	5.61452
ENSMUSG00000004231=Pax2	0.0553926	0.33357	0.611747	0.889923	1.1681	1.44628	1.72445	2.00263	2.28081	2.55899
ENSMUSG00000004233=Wars2	3.46566	3.55002	3.63439	3.71875	3.80312	3.88748	3.97185	4.05621	4.14058	4.22494
ENSMUSG00000004263=Atn1	7.38795	7.08877	6.78959	6.4904	6.19122	5.89204	5.59286	5.29368	4.9945	4.69532
ENSMUSG00000004264=Phb2	7.97254	7.91372	7.85491	7.7961	7.73728	7.67847	7.61966	7.56084	7.50203	7.44322
ENSMUSG00000004266=Ptpn6	0.970736	1.41621	1.86168	2.30715	2.75262	3.19809	3.64356	4.08904	4.53451	4.97998
ENSMUSG00000004268=Emg1	7.28032	7.31924	7.35815	7.39707	7.43599	7.4749	7.51382	7.55274	7.59165	7.63057
ENSMUSG00000004270=Lpcat3	6.69265	6.16804	5.64344	5.11883	4.59423	4.06963	3.54502	3.02042	2.49581	1.97121
ENSMUSG00000004285=Atp6v1f	8.27677	8.14347	8.01018	7.87688	7.74358	7.61028	7.47698	7.34368	7.21038	7.07709
ENSMUSG00000004317=Clcn5	4.57192	4.92936	5.28679	5.64422	6.00165	6.35908	6.71651	7.07395	7.43138	7.78881
ENSMUSG00000004319=Clcn3	2.69165	2.80836	2.92507	3.04177	3.15848	3.27519	3.3919	3.50861	3.62532	3.74203
ENSMUSG00000004328=Hif3a	3.35258	3.63685	3.92112	4.20539	4.48967	4.77394	5.05821	5.34248	5.62675	5.91103
ENSMUSG00000004341=Gpx6	-0.38002	0.0749637	0.529947	0.984931	1.43991	1.8949	2.34988	2.80486	3.25985	3.71483
ENSMUSG00000004347=Pde1c	1.20694	1.53247	1.858	2.18353	2.50906	2.83459	3.16012	3.48565	3.81118	4.13671
ENSMUSG00000004356=Utp20	5.29129	5.14967	5.00805	4.86643	4.72481	4.58319	4.44156	4.29994	4.15832	4.0167
ENSMUSG00000004359=Spic	1.39293	1.6148	1.83666	2.05853	2.28039	2.50226	2.72412	2.94599	3.16785	3.38972
ENSMUSG00000004364=Cul3	5.94276	6.12423	6.3057	6.48718	6.66865	6.85012	7.03159	7.21306	7.39454	7.57601
ENSMUSG00000004366=Sst	0.184273	0.165424	0.146575	0.127726	0.108877	0.0900273	0.0711781	0.0523289	0.0334797	0.0146305
ENSMUSG00000004383=Large	7.29292	6.80285	6.31277	5.82269	5.33262	4.84254	4.35246	3.86238	3.37231	2.88223
ENSMUSG00000004393=Ddx56	4.82406	5.04686	5.26967	5.49247	5.71528	5.93809	6.16089	6.3837	6.60651	6.82931
ENSMUSG00000004394=Tmed4	3.31533	3.15429	2.99326	2.83222	2.67119	2.51015	2.34912	2.18808	2.02705	1.86601
ENSMUSG00000004415=Col26a1	0.717099	0.680017	0.642935	0.605852	0.56877	0.531688	0.494606	0.457524	0.420442	0.38336
ENSMUSG00000004446=Bid	3.20995	3.09279	2.97563	2.85846	2.7413	2.62414	2.50697	2.38981	2.27264	2.15548
ENSMUSG00000004451=Ralb	1.67295	1.55607	1.43919	1.32231	1.20543	1.08855	0.971672	0.854791	0.737911	0.621031
ENSMUSG00000004455=Ppp1cc	8.78335	8.39065	7.99794	7.60523	7.21252	6.81982	6.42711	6.0344	5.64169	5.24899
ENSMUSG00000004460=Dnajb11	6.8293	6.81222	6.79514	6.77805	6.76097	6.74389	6.72681	6.70972	6.69264	6.67556
ENSMUSG00000004462=Tbccd1	2.70139	2.96935	3.23731	3.50528	3.77324	4.04121	4.30917	4.57714	4.8451	5.11307
ENSMUSG00000004500=Zfp324	0.545421	0.510297	0.475172	0.440047	0.404923	0.369798	0.334673	0.299549	0.264424	0.2293
ENSMUSG00000004508=Gab2	6.68859	6.44296	6.19733	5.9517	5.70607	5.46044	5.21482	4.96919	4.72356	4.47793
ENSMUSG00000004530=Coro1c	6.87248	6.783	6.69352	6.60405	6.51457	6.42509	6.33561	6.24613	6.15665	6.06717
ENSMUSG00000004535=Tax1bp1	7.87773	7.81537	7.75301	7.69065	7.6283	7.56594	7.50358	7.44122	7.37887	7.31651
ENSMUSG00000004540=Psg17	0.00308012	0.340411	0.677743	1.01507	1.3524	1.68974	2.02707	2.3644	2.70173	3.03906
ENSMUSG00000004558=Ndrg2	3.70814	3.31821	2.92828	2.53836	2.14843	1.7585	1.36857	0.978646	0.588719	0.198791
ENSMUSG00000004561=Mettl17	3.1526	3.05993	2.96725	2.87458	2.78191	2.68924	2.59657	2.5039	2.41122	2.31855
ENSMUSG00000004562=Arhgef40	2.10843	1.8498	1.59117	1.33254	1.07391	0.815281	0.55665	0.29802	0.039389	-0.219242
ENSMUSG00000004565=Pnpla6	7.92794	7.52497	7.122	6.71902	6.31605	5.91308	5.5101	5.10713	4.70416	4.30118
ENSMUSG00000004567=Mcoln1	1.4878	1.6312	1.7746	1.918	2.0614	2.2048	2.3482	2.4916	2.635	2.77841
ENSMUSG00000004568=Arhgef18	4.96651	5.14437	5.32222	5.50008	5.67794	5.8558	6.03365	6.21151	6.38937	6.56723
ENSMUSG00000004591=Pkn2	5.08924	5.362	5.63475	5.90751	6.18026	6.45302	6.72578	6.99853	7.27129	7.54404
ENSMUSG00000004609=Cd33	0.100554	0.0887159	0.0768775	0.0650391	0.0532008	0.0413624	0.029524	0.0176856	0.00584723	-0.00599115
ENSMUSG00000004610=Etfb	5.93461	5.98017	6.02573	6.07129	6.11685	6.16241	6.20797	6.25353	6.29909	6.34464
ENSMUSG00000004626=Stxbp2	6.91862	6.68231	6.44599	6.20968	5.97336	5.73705	5.50073	5.26442	5.02811	4.79179
ENSMUSG00000004630=Pcp2	0.263276	0.24095	0.218624	0.196298	0.173972	0.151646	0.12932	0.106993	0.0846673	0.0623412
ENSMUSG00000004631=Sgce	2.60094	2.28736	1.97378	1.6602	1.34662	1.03304	0.719455	0.405875	0.0922944	-0.221286
ENSMUSG00000004633=Chn2	6.48824	6.23701	5.98577	5.73454	5.4833	5.23207	4.98083	4.72959	4.47836	4.22712
ENSMUSG00000004637=Wwox	8.13568	7.69947	7.26326	6.82705	6.39084	5.95463	5.51841	5.0822	4.64599	4.20978
ENSMUSG00000004642=Slbp	6.17676	6.79535	7.41394	8.03253	8.65112	9.26971	9.8883	10.5069	11.1255	11.7441
ENSMUSG00000004651=Tyr	4.55267	4.36585	4.17903	3.99221	3.80539	3.61857	3.43175	3.24494	3.05812	2.8713
ENSMUSG00000004661=Arid3b	3.46935	3.82082	4.1723	4.52378	4.87526	5.22673	5.57821	5.92969	6.28116	6.63264
ENSMUSG00000004665=Cnn2	1.40681	1.18853	0.970249	0.751967	0.533685	0.315402	0.0971201	-0.121162	-0.339444	-0.557727
ENSMUSG00000004667=Polr2e	9.11298	8.8551	8.59722	8.33934	8.08146	7.82358	7.5657	7.30782	7.04994	6.79206
ENSMUSG00000004668=Abca13	2.93337	3.19927	3.46518	3.73108	3.99698	4.26289	4.52879	4.7947	5.0606	5.3265
ENSMUSG00000004677=Myo9b	6.74925	6.97204	7.19483	7.41762	7.64041	7.8632	8.08599	8.30878	8.53157	8.75437
ENSMUSG00000004698=Hdac9	2.05057	2.03247	2.01436	1.99626	1.97816	1.96005	1.94195	1.92384	1.90574	1.88763
ENSMUSG00000004709=Cd244	2.69693	2.65091	2.6049	2.55889	2.51288	2.46687	2.42086	2.37485	2.32884	2.28283
ENSMUSG00000004730=Adgre1	1.30123	1.27553	1.24983	1.22413	1.19843	1.17273	1.14703	1.12133	1.09563	1.06993
ENSMUSG00000004748=Mtfp1	1.21507	1.19952	1.18398	1.16843	1.15289	1.13734	1.1218	1.10625	1.09071	1.07516
ENSMUSG00000004768=Rab23	3.43032	3.56439	3.69846	3.83252	3.96659	4.10066	4.23472	4.36879	4.50286	4.63692
ENSMUSG00000004771=Rab11a	8.77075	8.6832	8.59564	8.50809	8.42054	8.33299	8.24543	8.15788	8.07033	7.98278
ENSMUSG00000004788=Eif2b2	6.68467	6.76956	6.85445	6.93934	7.02423	7.10912	7.19401	7.2789	7.36379	7.44868
ENSMUSG00000004789=Dlst	6.79143	6.75976	6.72809	6.69643	6.66476	6.6331	6.60143	6.56976	6.5381	6.50643
ENSMUSG00000004798=Ulk2	5.04232	4.80907	4.57583	4.34258	4.10933	3.87609	3.64284	3.4096	3.17635	2.9431
ENSMUSG00000004815=Dgkq	2.81731	2.62381	2.43031	2.23681	2.04331	1.84981	1.65631	1.46281	1.26931	1.07581
ENSMUSG00000004843=Chmp2b	3.98901	4.09125	4.1935	4.29574	4.39798	4.50023	4.60247	4.70472	4.80696	4.90921
ENSMUSG00000004846=Plod3	5.6999	5.13356	4.56723	4.00089	3.43456	2.86822	2.30188	1.73555	1.16921	0.602877
ENSMUSG00000004849=Ap1s1	4.78972	4.94329	5.09686	5.25043	5.404	5.55756	5.71113	5.8647	6.01827	6.17184
ENSMUSG00000004864=Mapk13	4.34314	4.16953	3.99593	3.82233	3.64873	3.47513	3.30153	3.12793	2.95433	2.78073
ENSMUSG00000004865=Srpk1	8.11634	8.22538	8.33441	8.44345	8.55249	8.66152	8.77056	8.8796	8.98863	9.09767
ENSMUSG00000004880=Lbr	3.97771	4.72906	5.48042	6.23177	6.98312	7.73448	8.48583	9.23719	9.98854	10.7399
ENSMUSG00000004885=Crabp2	0.694698	1.56057	2.42645	3.29233	4.1582	5.02408	5.88995	6.75583	7.6217	8.48758
ENSMUSG00000004891=Nes	5.26395	5.22074	5.17753	5.13432	5.09111	5.04791	5.0047	4.96149	4.91828	4.87507
ENSMUSG00000004892=Bcan	1.23075	1.10355	0.976346	0.849145	0.721943	0.594741	0.467539	0.340337	0.213136	0.0859339
ENSMUSG00000004895=Prcc	3.75502	3.63368	3.51234	3.391	3.26967	3.14833	3.02699	2.90565	2.78432	2.66298
ENSMUSG00000004896=Rrnad1	5.06382	4.90394	4.74405	4.58417	4.42429	4.26441	4.10452	3.94464	3.78476	3.62487
ENSMUSG00000004897=Hdgf	8.43367	8.13545	7.83723	7.539	7.24078	6.94255	6.64433	6.3461	6.04788	5.74965
ENSMUSG00000004902=Slc25a18	1.36192	1.30769	1.25347	1.19924	1.14501	1.09078	1.03655	0.982317	0.928088	0.873858
ENSMUSG00000004929=Thop1	5.85634	5.79638	5.73643	5.67648	5.61653	5.55658	5.49662	5.43667	5.37672	5.31677
ENSMUSG00000004931=Apba3	3.53843	3.13313	2.72783	2.32253	1.91724	1.51194	1.10664	0.701344	0.296046	-0.109251
ENSMUSG00000004934=Pias4	5.76777	5.91799	6.06821	6.21842	6.36864	6.51886	6.66908	6.8193	6.96951	7.11973
ENSMUSG00000004936=Map2k1	6.78847	6.90035	7.01224	7.12413	7.23602	7.34791	7.45979	7.57168	7.68357	7.79546
ENSMUSG00000004937=Sgta	8.17761	8.0661	7.95459	7.84308	7.73157	7.62006	7.50855	7.39704	7.28554	7.17403
ENSMUSG00000004945=Tmem242	5.23616	5.32431	5.41247	5.50062	5.58878	5.67693	5.76509	5.85324	5.9414	6.02955
ENSMUSG00000004947=Dtx2	7.16272	7.57982	7.99693	8.41403	8.83114	9.24824	9.66535	10.0825	10.4996	10.9167
ENSMUSG00000004948=Zp3	8.94078	9.62567	10.3106	10.9954	11.6803	12.3652	13.0501	13.735	14.4199	15.1047
ENSMUSG00000004951=Hspb1	0.139904	0.567011	0.994117	1.42122	1.84833	2.27544	2.70254	3.12965	3.55676	3.98386
ENSMUSG00000004952=Rasa4	4.63326	5.31641	5.99956	6.68271	7.36586	8.04902	8.73217	9.41532	10.0985	10.7816
ENSMUSG00000004961=Syt5	0.0263078	0.511878	0.997449	1.48302	1.96859	2.45416	2.93973	3.4253	3.91087	4.39644
ENSMUSG00000004980=Hnrnpa2b1	7.45569	7.17381	6.89192	6.61003	6.32815	6.04626	5.76438	5.48249	5.20061	4.91872
ENSMUSG00000004988=Fxyd4	4.67289	4.4576	4.2423	4.02701	3.81171	3.59642	3.38112	3.16583	2.95053	2.73524
ENSMUSG00000004994=Ccdc130	4.75846	5.0018	5.24513	5.48846	5.7318	5.97513	6.21846	6.4618	6.70513	6.94847
ENSMUSG00000004996=Mri1	3.52076	3.3774	3.23403	3.09067	2.9473	2.80394	2.66057	2.51721	2.37385	2.23048
ENSMUSG00000005034=Prkacb	7.66697	7.06939	6.47182	5.87425	5.27668	4.6791	4.08153	3.48396	2.88639	2.28881
ENSMUSG00000005043=Sgsh	1.71766	1.6104	1.50314	1.39588	1.28862	1.18137	1.07411	0.966847	0.859588	0.752328
ENSMUSG00000005045=Chd5	0.276903	0.512042	0.74718	0.982318	1.21746	1.4526	1.68773	1.92287	2.15801	2.39315
ENSMUSG00000005054=Cstb	5.41208	5.17308	4.93408	4.69509	4.45609	4.21709	3.97809	3.73909	3.50009	3.2611
ENSMUSG00000005057=Sh2b2	0.73451	0.892929	1.05135	1.20977	1.36818	1.5266	1.68502	1.84344	2.00186	2.16028
ENSMUSG00000005069=Pex5	3.38154	3.5083	3.63506	3.76182	3.88858	4.01534	4.1421	4.26886	4.39562	4.52238
ENSMUSG00000005078=Jkamp	6.96753	6.95168	6.93583	6.91997	6.90412	6.88827	6.87241	6.85656	6.8407	6.82485
ENSMUSG00000005087=Cd44	0.472393	0.470351	0.468309	0.466267	0.464225	0.462183	0.460141	0.458099	0.456057	0.454015
ENSMUSG00000005102=Eif2ak4	3.26337	3.58964	3.91592	4.2422	4.56848	4.89476	5.22103	5.54731	5.87359	6.19987
ENSMUSG00000005103=Wdr1	5.61727	5.64076	5.66425	5.68774	5.71123	5.73472	5.75821	5.78171	5.8052	5.82869
ENSMUSG00000005107=Slc2a9	0.658027	0.782184	0.906341	1.0305	1.15465	1.27881	1.40297	1.52713	1.65128	1.77544
ENSMUSG00000005125=Ndrg1	2.6434	2.37492	2.10644	1.83796	1.56948	1.301	1.03252	0.76404	0.49556	0.22708
ENSMUSG00000005131=4930550C14Rik	1.77747	2.10764	2.43782	2.76799	3.09816	3.42833	3.7585	4.08868	4.41885	4.74902
ENSMUSG00000005142=Man2b1	4.16543	4.06349	3.96154	3.8596	3.75766	3.65571	3.55377	3.45182	3.34988	3.24793
ENSMUSG00000005150=Wdr83	3.60364	3.41261	3.22158	3.03055	2.83952	2.64849	2.45745	2.26642	2.07539	1.88436
ENSMUSG00000005161=Prdx2	8.93664	8.94566	8.95468	8.96369	8.97271	8.98173	8.99074	8.99976	9.00877	9.01779
ENSMUSG00000005198=Polr2a	7.90307	7.60715	7.31123	7.01531	6.71939	6.42347	6.12755	5.83164	5.53572	5.2398
ENSMUSG00000005202=Shbg	3.26809	2.96979	2.67148	2.37318	2.07488	1.77658	1.47828	1.17998	0.881678	0.583377
ENSMUSG00000005204=Senp3	3.33132	3.39668	3.46204	3.5274	3.59276	3.65812	3.72348	3.78883	3.85419	3.91955
ENSMUSG00000005220=Corin	2.11511	2.45377	2.79243	3.13108	3.46974	3.8084	4.14706	4.48572	4.82437	5.16303
ENSMUSG00000005225=Plekha8	6.1824	6.26886	6.35531	6.44177	6.52823	6.61468	6.70114	6.7876	6.87405	6.96051
ENSMUSG00000005232=G6pc2	0.0461872	0.0705331	0.094879	0.119225	0.143571	0.167917	0.192262	0.216608	0.240954	0.2653
ENSMUSG00000005233=Spc25	5.52383	5.63483	5.74582	5.85681	5.96781	6.0788	6.18979	6.30079	6.41178	6.52277
ENSMUSG00000005237=Dnah2	1.41145	1.57821	1.74497	1.91173	2.07849	2.24525	2.41201	2.57877	2.74553	2.91229
ENSMUSG00000005251=Ripk4	4.29135	4.19391	4.09647	3.99903	3.90159	3.80415	3.70671	3.60927	3.51183	3.41439
ENSMUSG00000005262=Ufd1l	5.31257	5.0564	4.80024	4.54407	4.2879	4.03173	3.77557	3.5194	3.26323	3.00707
ENSMUSG00000005267=Zfp287	0.770133	0.711169	0.652204	0.593239	0.534275	0.47531	0.416346	0.357381	0.298416	0.239452
ENSMUSG00000005268=Prlr	0.781659	1.17209	1.56252	1.95294	2.34337	2.7338	3.12423	3.51466	3.90509	4.29552
ENSMUSG00000005299=Letm1	6.38863	6.34899	6.30935	6.2697	6.23006	6.19042	6.15078	6.11114	6.07149	6.03185
ENSMUSG00000005312=Ubqln1	5.89122	6.26535	6.63947	7.0136	7.38773	7.76185	8.13598	8.5101	8.88423	9.25836
ENSMUSG00000005354=Txn2	8.01001	7.98822	7.96643	7.94464	7.92285	7.90106	7.87927	7.85748	7.83569	7.8139
ENSMUSG00000005360=Slc1a3	0.528175	0.513937	0.499698	0.48546	0.471221	0.456983	0.442744	0.428506	0.414268	0.400029
ENSMUSG00000005362=Crbn	7.10899	6.98355	6.85811	6.73267	6.60722	6.48178	6.35634	6.2309	6.10545	5.98001
ENSMUSG00000005370=Msh6	5.96981	6.10469	6.23956	6.37443	6.50931	6.64418	6.77906	6.91393	7.04881	7.18368
ENSMUSG00000005371=Fbxo11	5.45763	5.75274	6.04785	6.34295	6.63806	6.93317	7.22828	7.52338	7.81849	8.1136
ENSMUSG00000005373=Mlxipl	4.82806	4.95391	5.07977	5.20563	5.33148	5.45734	5.5832	5.70906	5.83491	5.96077
ENSMUSG00000005374=Tbl2	4.25221	3.98679	3.72138	3.45596	3.19055	2.92513	2.65971	2.3943	2.12888	1.86347
ENSMUSG00000005378=Wbscr22	4.61383	4.60908	4.60434	4.59959	4.59485	4.5901	4.58536	4.58061	4.57587	4.57112
ENSMUSG00000005397=Nid1	0.959175	0.900247	0.841318	0.782389	0.72346	0.664531	0.605602	0.546673	0.487745	0.428816
ENSMUSG00000005410=Mcm5	8.04782	7.93012	7.81242	7.69472	7.57702	7.45932	7.34162	7.22392	7.10622	6.98852
ENSMUSG00000005417=Mprip	8.91354	8.72597	8.5384	8.35083	8.16326	7.97569	7.78813	7.60056	7.41299	7.22542
ENSMUSG00000005442=Cic	6.866	6.89223	6.91845	6.94468	6.9709	6.99713	7.02335	7.04958	7.0758	7.10203
ENSMUSG00000005447=Pafah1b3	7.9122	7.72888	7.54555	7.36222	7.1789	6.99557	6.81224	6.62892	6.44559	6.26226
ENSMUSG00000005465=Il27ra	0.283868	0.236873	0.189877	0.142882	0.0958865	0.0488911	0.00189568	-0.0450997	-0.0920951	-0.13909
ENSMUSG00000005469=Prkaca	5.64339	5.50552	5.36764	5.22976	5.09188	4.95401	4.81613	4.67825	4.54037	4.4025
ENSMUSG00000005470=Asf1b	6.05879	6.1681	6.2774	6.3867	6.496	6.60531	6.71461	6.82391	6.93321	7.04252
ENSMUSG00000005481=Ddx39	3.57193	4.0366	4.50127	4.96594	5.43061	5.89528	6.35995	6.82463	7.2893	7.75397
ENSMUSG00000005483=Dnajb1	6.98126	7.26579	7.55033	7.83486	8.11939	8.40393	8.68846	8.97299	9.25752	9.54206
ENSMUSG00000005493=Msh4	2.08947	2.45472	2.81996	3.1852	3.55044	3.91568	4.28093	4.64617	5.01141	5.37665
ENSMUSG00000005501=Usp40	4.48388	4.2395	3.99512	3.75073	3.50635	3.26196	3.01758	2.7732	2.52881	2.28443
ENSMUSG00000005503=Evx1	1.94468	2.82321	3.70174	4.58026	5.45879	6.33732	7.21584	8.09437	8.9729	9.85142
ENSMUSG00000005505=Kbtbd4	4.19217	4.30039	4.4086	4.51682	4.62503	4.73325	4.84146	4.94968	5.05789	5.1661
ENSMUSG00000005506=Celf1	6.31813	6.43056	6.54299	6.65543	6.76786	6.8803	6.99273	7.10517	7.2176	7.33004
ENSMUSG00000005510=Ndufs3	7.33875	7.24772	7.15668	7.06565	6.97461	6.88358	6.79254	6.70151	6.61047	6.51944
ENSMUSG00000005514=Por	4.83926	4.89707	4.95488	5.01269	5.0705	5.12831	5.18612	5.24393	5.30174	5.35955
ENSMUSG00000005533=Igf1r	7.40793	6.77304	6.13815	5.50325	4.86836	4.23347	3.59857	2.96368	2.32879	1.6939
ENSMUSG00000005534=Insr	5.29812	4.84351	4.38889	3.93427	3.47966	3.02504	2.57043	2.11581	1.6612	1.20658
ENSMUSG00000005553=Atp4a	3.88655	3.62805	3.36954	3.11103	2.85253	2.59402	2.33551	2.07701	1.8185	1.55999
ENSMUSG00000005566=Trim28	7.91965	7.92566	7.93167	7.93768	7.94369	7.9497	7.95572	7.96173	7.96774	7.97375
ENSMUSG00000005575=Ube2m	5.18487	4.85734	4.5298	4.20226	3.87473	3.54719	3.21965	2.89212	2.56458	2.23704
ENSMUSG00000005580=Adcy9	6.38376	6.34496	6.30617	6.26737	6.22857	6.18977	6.15097	6.11218	6.07338	6.03458
ENSMUSG00000005583=Mef2c	0.701784	0.658232	0.614679	0.571127	0.527575	0.484023	0.440471	0.396919	0.353367	0.309815
ENSMUSG00000005609=Ctr9	6.15881	5.92368	5.68856	5.45343	5.2183	4.98318	4.74805	4.51293	4.2778	4.04267
ENSMUSG00000005610=Eif4g2	8.16597	8.19027	8.21457	8.23887	8.26317	8.28747	8.31177	8.33607	8.36037	8.38467
ENSMUSG00000005611=Mrvi1	1.27493	2.16314	3.05135	3.93956	4.82777	5.71598	6.60419	7.4924	8.3806	9.26881
ENSMUSG00000005615=Pcyt1a	4.56137	4.85232	5.14328	5.43424	5.7252	6.01616	6.30712	6.59808	6.88903	7.17999
ENSMUSG00000005621=Zfp592	6.35291	6.62958	6.90624	7.18291	7.45958	7.73625	8.01292	8.28958	8.56625	8.84292
ENSMUSG00000005625=Psmd4	8.9503	8.87381	8.79731	8.72082	8.64433	8.56783	8.49134	8.41484	8.33835	8.26186
ENSMUSG00000005628=Tmod4	-0.123529	-0.0148803	0.0937683	0.202417	0.311065	0.419714	0.528363	0.637011	0.74566	0.854308
ENSMUSG00000005640=Insrr	3.34193	2.87337	2.40482	1.93627	1.46771	0.999157	0.530602	0.0620481	-0.406506	-0.87506
ENSMUSG00000005656=Snx6	7.81451	7.6518	7.48909	7.32638	7.16366	7.00095	6.83824	6.67553	6.51282	6.35011
ENSMUSG00000005667=Mthfd2	4.06782	4.65786	5.2479	5.83794	6.42798	7.01802	7.60806	8.1981	8.78814	9.37818
ENSMUSG00000005672=Kit	5.98443	6.1149	6.24537	6.37583	6.5063	6.63677	6.76724	6.8977	7.02817	7.15864
ENSMUSG00000005674=Tomm40l	1.29377	1.24904	1.20431	1.15958	1.11485	1.07011	1.02538	0.980652	0.93592	0.891189
ENSMUSG00000005677=Nr1i3	0.673415	0.558764	0.444113	0.329462	0.214811	0.10016	-0.0144905	-0.129141	-0.243792	-0.358443
ENSMUSG00000005681=Apoa2	0.133033	0.113715	0.0943973	0.0750793	0.0557613	0.0364433	0.0171253	-0.00219266	-0.0215106	-0.0408286
ENSMUSG00000005682=Pan2	3.44926	3.75382	4.05837	4.36293	4.66748	4.97204	5.2766	5.58115	5.88571	6.19026
ENSMUSG00000005683=Cs	6.04907	6.12596	6.20284	6.27973	6.35661	6.4335	6.51039	6.58727	6.66416	6.74104
ENSMUSG00000005686=Ampd3	4.28509	4.71114	5.13718	5.56322	5.98926	6.4153	6.84134	7.26739	7.69343	8.11947
ENSMUSG00000005687=Bcas2	6.8718	6.56183	6.25186	5.94189	5.63192	5.32195	5.01198	4.70201	4.39204	4.08207
ENSMUSG00000005698=Ctcf	6.90482	6.84095	6.77709	6.71323	6.64936	6.5855	6.52163	6.45777	6.39391	6.33004
ENSMUSG00000005699=Pard6a	2.21071	2.77771	3.34471	3.91171	4.47871	5.0457	5.6127	6.1797	6.7467	7.3137
ENSMUSG00000005705=Agrp	6.60382	6.41024	6.21667	6.02309	5.82952	5.63594	5.44237	5.2488	5.05522	4.86165
ENSMUSG00000005716=Pvalb	0.0399505	0.0296477	0.0193449	0.00904218	-0.00126059	-0.0115634	-0.0218661	-0.0321689	-0.0424717	-0.0527744
ENSMUSG00000005718=Tfap4	2.63375	2.41281	2.19188	1.97094	1.75	1.52906	1.30812	1.08719	0.866247	0.645309
ENSMUSG00000005732=Ranbp1	6.66348	6.49268	6.32187	6.15106	5.98026	5.80945	5.63864	5.46784	5.29703	5.12622
ENSMUSG00000005763=Cd247	3.15699	3.00269	2.84838	2.69408	2.53977	2.38547	2.23117	2.07686	1.92256	1.76825
ENSMUSG00000005774=Rfx5	4.60738	4.89274	5.1781	5.46347	5.74883	6.03419	6.31956	6.60492	6.89029	7.17565
ENSMUSG00000005779=Psmb4	8.27126	8.30055	8.32984	8.35913	8.38842	8.41771	8.44699	8.47628	8.50557	8.53486
ENSMUSG00000005802=Slc30a4	4.74853	4.84213	4.93573	5.02933	5.12293	5.21653	5.31013	5.40373	5.49733	5.59092
ENSMUSG00000005803=Sqrdl	1.06362	1.00192	0.940214	0.878509	0.816805	0.755101	0.693397	0.631693	0.569988	0.508284
ENSMUSG00000005804=Bloc1s6	4.20707	3.93633	3.66559	3.39485	3.12411	2.85337	2.58263	2.31189	2.04115	1.77041
ENSMUSG00000005813=Metap1	2.66716	2.93406	3.20095	3.46784	3.73473	4.00163	4.26852	4.53541	4.80231	5.0692
ENSMUSG00000005823=Gpr108	4.89108	5.06373	5.23638	5.40903	5.58168	5.75432	5.92697	6.09962	6.27227	6.44491
ENSMUSG00000005836=Gata6	3.41386	3.22461	3.03535	2.84609	2.65683	2.46758	2.27832	2.08906	1.8998	1.71055
ENSMUSG00000005846=Rsl1d1	7.27575	7.46911	7.66248	7.85585	8.04921	8.24258	8.43594	8.62931	8.82267	9.01604
ENSMUSG00000005871=Apc	5.39943	5.38096	5.36249	5.34402	5.32554	5.30707	5.2886	5.27013	5.25166	5.23319
ENSMUSG00000005873=Reep5	7.07698	6.97026	6.86354	6.75682	6.65009	6.54337	6.43665	6.32993	6.2232	6.11648
ENSMUSG00000005881=Ergic3	7.43365	7.14358	6.85352	6.56345	6.27338	5.98332	5.69325	5.40318	5.11312	4.82305
ENSMUSG00000005882=Uqcc1	3.76906	3.93695	4.10484	4.27273	4.44061	4.6085	4.77639	4.94427	5.11216	5.28005
ENSMUSG00000005883=Spo11	0.213207	0.189995	0.166783	0.143571	0.120359	0.0971464	0.0739343	0.0507222	0.02751	0.00429789
ENSMUSG00000005886=Ncoa2	6.27052	6.16509	6.05967	5.95425	5.84883	5.74341	5.63798	5.53256	5.42714	5.32172
ENSMUSG00000005893=Nr2c2	4.58132	4.4085	4.23568	4.06286	3.89005	3.71723	3.54441	3.3716	3.19878	3.02596
ENSMUSG00000005897=Nr2c1	4.23243	4.0646	3.89677	3.72894	3.56111	3.39328	3.22545	3.05763	2.8898	2.72197
ENSMUSG00000005899=Smpd4	5.02614	5.04789	5.06963	5.09138	5.11313	5.13487	5.15662	5.17837	5.20011	5.22186
ENSMUSG00000005907=Pex1	2.56938	2.8817	3.19403	3.50635	3.81867	4.131	4.44332	4.75564	5.06797	5.38029
ENSMUSG00000005917=Otx1	0.381498	1.06777	1.75404	2.44031	3.12659	3.81286	4.49913	5.1854	5.87167	6.55794
ENSMUSG00000005936=Kctd20	4.64786	4.73741	4.82696	4.9165	5.00605	5.09559	5.18514	5.27468	5.36423	5.45377
ENSMUSG00000005947=Itgae	1.44405	1.66484	1.88563	2.10642	2.32721	2.54801	2.7688	2.98959	3.21038	3.43117
ENSMUSG00000005949=Ctns	4.43891	4.35894	4.27896	4.19898	4.119	4.03902	3.95904	3.87907	3.79909	3.71911
ENSMUSG00000005968=Tuft1	3.86082	4.0398	4.21878	4.39776	4.57674	4.75572	4.9347	5.11368	5.29266	5.47164
ENSMUSG00000005973=Rcn1	4.34061	3.80046	3.26031	2.72016	2.18001	1.63986	1.09971	0.55956	0.0194101	-0.52074
ENSMUSG00000005980=Dnase1	0.776409	0.675904	0.575399	0.474894	0.374389	0.273884	0.173379	0.0728737	-0.0276313	-0.128136
ENSMUSG00000005981=Trap1	7.23816	7.04598	6.8538	6.66162	6.46943	6.27725	6.08507	5.89289	5.70071	5.50852
ENSMUSG00000005982=Naa60	5.58455	5.55877	5.53299	5.5072	5.48142	5.45564	5.42986	5.40408	5.3783	5.35251
ENSMUSG00000005983=1700037C18Rik	2.67067	2.50141	2.33215	2.16289	1.99363	1.82437	1.65511	1.48585	1.31659	1.14733
ENSMUSG00000005986=Ankrd13d	1.59071	1.51379	1.43687	1.35995	1.28303	1.20611	1.12919	1.05227	0.975355	0.898436
ENSMUSG00000006005=Tpr	7.71504	7.404	7.09296	6.78191	6.47087	6.15983	5.84879	5.53775	5.22671	4.91567
ENSMUSG00000006010=BC003331	3.99466	3.91843	3.8422	3.76597	3.68974	3.61351	3.53727	3.46104	3.38481	3.30858
ENSMUSG00000006014=Prg4	0.49333	0.95556	1.41779	1.88002	2.34225	2.80448	3.26671	3.72894	4.19117	4.6534
ENSMUSG00000006019=Dhx34	2.90241	2.93486	2.96731	2.99977	3.03222	3.06467	3.09713	3.12958	3.16203	3.19449
ENSMUSG00000006021=Kptn	3.93561	3.78218	3.62875	3.47532	3.32189	3.16846	3.01504	2.86161	2.70818	2.55475
ENSMUSG00000006024=Napa	7.57615	7.33278	7.08941	6.84604	6.60267	6.3593	6.11594	5.87257	5.6292	5.38583
ENSMUSG00000006050=Sra1	7.09604	6.91051	6.72499	6.53947	6.35394	6.16842	5.98289	5.79737	5.61185	5.42632
ENSMUSG00000006057=Atp5g1	9.24206	9.10965	8.97724	8.84483	8.71242	8.58001	8.4476	8.31519	8.18278	8.05037
ENSMUSG00000006058=Snf8	5.94783	5.80356	5.65929	5.51503	5.37076	5.2265	5.08223	4.93797	4.7937	4.64943
ENSMUSG00000006095=Tbcb	7.02673	7.0898	7.15287	7.21595	7.27902	7.34209	7.40517	7.46824	7.53131	7.59439
ENSMUSG00000006127=Inpp5k	5.67727	5.54976	5.42224	5.29473	5.16722	5.0397	4.91219	4.78467	4.65716	4.52964
ENSMUSG00000006134=Crkl	1.26766	1.64756	2.02746	2.40736	2.78726	3.16716	3.54706	3.92697	4.30687	4.68677
ENSMUSG00000006169=Clint1	5.75099	5.87514	5.9993	6.12346	6.24761	6.37177	6.49593	6.62008	6.74424	6.86839
ENSMUSG00000006179=Prss16	0.939009	0.842328	0.745647	0.648967	0.552286	0.455606	0.358925	0.262244	0.165564	0.068883
ENSMUSG00000006191=Cdkal1	6.87034	7.10351	7.33669	7.56986	7.80303	8.03621	8.26938	8.50256	8.73573	8.9689
ENSMUSG00000006205=Htra1	4.99829	5.17002	5.34175	5.51348	5.68522	5.85695	6.02868	6.20041	6.37214	6.54387
ENSMUSG00000006215=Zbtb17	3.73742	3.87436	4.0113	4.14824	4.28518	4.42212	4.55906	4.696	4.83294	4.96988
ENSMUSG00000006219=Fblim1	1.41493	1.23184	1.04875	0.865655	0.682565	0.499475	0.316385	0.133294	-0.0497958	-0.232886
ENSMUSG00000006235=Epor	0.120488	0.131429	0.14237	0.153311	0.164252	0.175193	0.186134	0.197075	0.208016	0.218957
ENSMUSG00000006241=Ccdc159	0.355696	0.353213	0.350731	0.348249	0.345766	0.343284	0.340802	0.338319	0.335837	0.333355
ENSMUSG00000006262=Mob1b	5.24277	5.25789	5.27302	5.28814	5.30327	5.3184	5.33352	5.34865	5.36377	5.3789
ENSMUSG00000006269=Atp6v1b1	0.32129	0.315767	0.310243	0.30472	0.299197	0.293673	0.28815	0.282626	0.277103	0.271579
ENSMUSG00000006273=Atp6v1b2	6.26005	6.31993	6.37982	6.4397	6.49959	6.55947	6.61936	6.67924	6.73913	6.79901
ENSMUSG00000006276=Eps15l1	6.88021	6.63401	6.38782	6.14163	5.89543	5.64924	5.40305	5.15685	4.91066	4.66447
ENSMUSG00000006281=Tep1	6.45616	6.25711	6.05806	5.85901	5.65996	5.4609	5.26185	5.0628	4.86375	4.6647
ENSMUSG00000006288=Ttc5	4.60904	4.425	4.24095	4.0569	3.87286	3.68881	3.50477	3.32072	3.13667	2.95263
ENSMUSG00000006289=Osgep	4.17767	3.93858	3.6995	3.46042	3.22134	2.98226	2.74318	2.5041	2.26501	2.02593
ENSMUSG00000006299=Aamp	6.52219	6.40559	6.28899	6.17238	6.05578	5.93918	5.82258	5.70598	5.58938	5.47278
ENSMUSG00000006301=Tmbim1	4.20632	4.7271	5.24788	5.76866	6.28944	6.81022	7.331	7.85178	8.37256	8.89334
ENSMUSG00000006304=Arpc2	7.827	7.7335	7.64	7.54649	7.45299	7.35949	7.26599	7.17249	7.07898	6.98548
ENSMUSG00000006307=Kmt2b	5.2831	5.46922	5.65534	5.84146	6.02759	6.21371	6.39983	6.58595	6.77208	6.9582
ENSMUSG00000006310=Zbtb32	0.295239	0.714065	1.13289	1.55172	1.97054	2.38937	2.80819	3.22702	3.64585	4.06467
ENSMUSG00000006313=Upk1a	0.857664	1.01613	1.1746	1.33307	1.49154	1.65	1.80847	1.96694	2.12541	2.28387
ENSMUSG00000006315=Tmem147	7.38821	7.09417	6.80014	6.5061	6.21206	5.91803	5.62399	5.32996	5.03592	4.74188
ENSMUSG00000006333=Rps9	9.77019	9.51697	9.26374	9.01052	8.7573	8.50408	8.25085	7.99763	7.74441	7.49118
ENSMUSG00000006335=Tfpt	5.14165	5.32674	5.51183	5.69692	5.88201	6.0671	6.2522	6.43729	6.62238	6.80747
ENSMUSG00000006342=Susd2	1.06418	1.08464	1.1051	1.12556	1.14602	1.16648	1.18694	1.2074	1.22786	1.24832
ENSMUSG00000006344=Ggt5	0.629141	0.576022	0.522904	0.469785	0.416667	0.363548	0.31043	0.257311	0.204193	0.151074
ENSMUSG00000006345=Ggt1	-0.290764	0.348895	0.988553	1.62821	2.26787	2.90753	3.54719	4.18684	4.8265	5.46616
ENSMUSG00000006356=Crip2	1.67245	1.89596	2.11947	2.34298	2.5665	2.79001	3.01352	3.23704	3.46055	3.68406
ENSMUSG00000006360=Crip1	0.29707	0.293632	0.290195	0.286757	0.283319	0.279881	0.276443	0.273005	0.269568	0.26613
ENSMUSG00000006362=Cbfa2t3	3.97578	3.94381	3.91183	3.87985	3.84787	3.81589	3.78392	3.75194	3.71996	3.68798
ENSMUSG00000006369=Fbln1	6.98403	6.13817	5.29231	4.44644	3.60058	2.75472	1.90885	1.06299	0.217125	-0.628738
ENSMUSG00000006373=Pgrmc1	7.79797	7.32277	6.84757	6.37237	5.89717	5.42197	4.94677	4.47157	3.99637	3.52117
ENSMUSG00000006378=Gcat	3.98327	4.36613	4.74898	5.13184	5.51469	5.89755	6.2804	6.66326	7.04611	7.42897
ENSMUSG00000006386=Tek	1.30458	1.57543	1.84629	2.11715	2.38801	2.65886	2.92972	3.20058	3.47144	3.74229
ENSMUSG00000006390=Elovl1	4.52647	4.90325	5.28003	5.6568	6.03358	6.41036	6.78713	7.16391	7.54069	7.91746
ENSMUSG00000006392=Med8	6.62832	6.64022	6.65212	6.66401	6.67591	6.68781	6.6997	6.7116	6.7235	6.7354
ENSMUSG00000006398=Cdc20	3.77048	4.06432	4.35815	4.65199	4.94583	5.23967	5.53351	5.82735	6.12119	6.41503
ENSMUSG00000006412=Pfdn2	4.99003	4.99241	4.99479	4.99717	4.99955	5.00194	5.00432	5.0067	5.00908	5.01146
ENSMUSG00000006418=Rnf114	8.18518	8.42784	8.6705	8.91316	9.15581	9.39847	9.64113	9.88379	10.1265	10.3691
ENSMUSG00000006423=C330007P06Rik	7.75027	7.82817	7.90606	7.98396	8.06186	8.13975	8.21765	8.29554	8.37344	8.45134
ENSMUSG00000006435=Neurl1a	0.433174	0.730732	1.02829	1.32585	1.62341	1.92096	2.21852	2.51608	2.81364	3.1112
ENSMUSG00000006442=Srm	7.25808	7.15869	7.0593	6.9599	6.86051	6.76112	6.66173	6.56233	6.46294	6.36355
ENSMUSG00000006456=Rbm14	6.51034	6.26912	6.02791	5.7867	5.54549	5.30428	5.06307	4.82186	4.58064	4.33943
ENSMUSG00000006457=Actn3	4.05621	4.41713	4.77804	5.13896	5.49988	5.8608	6.22171	6.58263	6.94355	7.30446
ENSMUSG00000006463=Zdhhc24	4.56552	4.92046	5.2754	5.63034	5.98528	6.34023	6.69517	7.05011	7.40505	7.75999
ENSMUSG00000006464=Bbs1	1.28023	1.21893	1.15762	1.09632	1.03501	0.973706	0.912401	0.851096	0.789791	0.728486
ENSMUSG00000006471=Ndor1	3.40262	3.45211	3.50161	3.55111	3.6006	3.6501	3.6996	3.74909	3.79859	3.84809
ENSMUSG00000006476=Nsmf	4.98662	4.39944	3.81227	3.2251	2.63792	2.05075	1.46357	0.876396	0.289222	-0.297953
ENSMUSG00000006494=Pdk1	4.4753	4.33215	4.189	4.04585	3.9027	3.75955	3.6164	3.47325	3.33009	3.18694
ENSMUSG00000006498=Ptbp1	6.59226	6.61589	6.63952	6.66316	6.68679	6.71042	6.73405	6.75768	6.78132	6.80495
ENSMUSG00000006517=Mvd	4.69201	4.66051	4.62902	4.59752	4.56603	4.53453	4.50304	4.47154	4.44004	4.40855
ENSMUSG00000006519=Cyba	1.6117	1.4231	1.23451	1.04591	0.857315	0.66872	0.480124	0.291529	0.102933	-0.0856625
ENSMUSG00000006526=Tmem110	2.93635	3.08748	3.23862	3.38975	3.54088	3.69201	3.84315	3.99428	4.14541	4.29654
ENSMUSG00000006527=Sfmbt1	6.54669	6.76014	6.97359	7.18705	7.4005	7.61395	7.8274	8.04086	8.25431	8.46776
ENSMUSG00000006538=Ihh	3.56508	3.19191	2.81874	2.44558	2.07241	1.69924	1.32608	0.952908	0.579742	0.206575
ENSMUSG00000006567=Atp7b	0.829085	0.923743	1.0184	1.11306	1.20772	1.30238	1.39703	1.49169	1.58635	1.68101
ENSMUSG00000006576=Slc4a3	1.12408	1.20935	1.29461	1.37988	1.46515	1.55041	1.63568	1.72094	1.80621	1.89148
ENSMUSG00000006585=Cdt1	6.17863	6.39349	6.60835	6.82321	7.03807	7.25294	7.4678	7.68266	7.89752	8.11238
ENSMUSG00000006586=Runx1t1	2.01515	2.60976	3.20436	3.79897	4.39357	4.98818	5.58279	6.17739	6.772	7.3666
ENSMUSG00000006587=Snai3	2.76053	3.26403	3.76754	4.27105	4.77455	5.27806	5.78157	6.28507	6.78858	7.29209
ENSMUSG00000006589=Aprt	6.7739	6.42992	6.08594	5.74196	5.39798	5.054	4.71002	4.36605	4.02207	3.67809
ENSMUSG00000006599=Gtf2h1	5.1671	5.22492	5.28275	5.34057	5.3984	5.45622	5.51404	5.57187	5.62969	5.68752
ENSMUSG00000006611=Hfe	0.972822	0.866704	0.760586	0.654468	0.54835	0.442232	0.336114	0.229996	0.123878	0.0177595
ENSMUSG00000006641=Slc5a6	2.56217	2.77922	2.99627	3.21332	3.43037	3.64742	3.86447	4.08152	4.29857	4.51562
ENSMUSG00000006642=Tcf23	0.446172	0.415922	0.385671	0.355421	0.32517	0.29492	0.26467	0.234419	0.204169	0.173919
ENSMUSG00000006649=Nphs1	5.44081	5.14619	4.85158	4.55696	4.26234	3.96773	3.67311	3.3785	3.08388	2.78927
ENSMUSG00000006651=Aplp1	-0.110496	-0.0861323	-0.0617683	-0.0374042	-0.0130402	0.0113238	0.0356879	0.0600519	0.084416	0.10878
ENSMUSG00000006673=Qrich1	6.03543	5.98098	5.92654	5.87209	5.81764	5.76319	5.70875	5.6543	5.59985	5.54541
ENSMUSG00000006675=P4htm	1.65713	1.45718	1.25724	1.05729	0.857342	0.657396	0.457449	0.257502	0.0575557	-0.142391
ENSMUSG00000006676=Usp19	5.70044	5.9733	6.24616	6.51902	6.79188	7.06474	7.3376	7.61046	7.88332	8.15618
ENSMUSG00000006678=Pola1	4.54174	4.67988	4.81802	4.95617	5.09431	5.23245	5.3706	5.50874	5.64688	5.78503
ENSMUSG00000006699=Cdc42	7.86655	7.88036	7.89418	7.90799	7.92181	7.93562	7.94944	7.96325	7.97707	7.99088
ENSMUSG00000006705=Pknox1	4.93778	4.85084	4.76391	4.67697	4.59003	4.50309	4.41615	4.32922	4.24228	4.15534
ENSMUSG00000006715=Gmnn	5.71492	5.86168	6.00845	6.15522	6.30199	6.44876	6.59553	6.74229	6.88906	7.03583
ENSMUSG00000006717=Acot13	6.71072	6.71866	6.72659	6.73453	6.74247	6.75041	6.75834	6.76628	6.77422	6.78215
ENSMUSG00000006720=Zfp184	2.61139	2.72005	2.82872	2.93738	3.04605	3.15472	3.26338	3.37205	3.48071	3.58938
ENSMUSG00000006728=Cdk4	6.68366	6.38003	6.07641	5.77279	5.46916	5.16554	4.86191	4.55829	4.25467	3.95104
ENSMUSG00000006732=Mettl1	5.39965	4.94192	4.4842	4.02647	3.56875	3.11102	2.6533	2.19557	1.73785	1.28012
ENSMUSG00000006736=Tspan31	6.13662	5.95838	5.78014	5.60191	5.42367	5.24543	5.06719	4.88895	4.71071	4.53247
ENSMUSG00000006740=Kif5b	8.61375	8.16776	7.72177	7.27578	6.82979	6.3838	5.93781	5.49182	5.04583	4.59984
ENSMUSG00000006763=Saal1	3.72277	3.76302	3.80327	3.84351	3.88376	3.924	3.96425	4.0045	4.04474	4.08499
ENSMUSG00000006764=Tph2	0.17678	0.541092	0.905405	1.26972	1.63403	1.99834	2.36266	2.72697	3.09128	3.45559
ENSMUSG00000006782=Cnp	2.65072	2.58769	2.52467	2.46165	2.39862	2.3356	2.27258	2.20956	2.14653	2.08351
ENSMUSG00000006784=Ttc25	1.68013	1.49357	1.307	1.12043	0.933867	0.7473	0.560733	0.374166	0.187599	0.0010323
ENSMUSG00000006800=Sulf2	4.04862	4.12948	4.21034	4.2912	4.37206	4.45292	4.53378	4.61464	4.69549	4.77635
ENSMUSG00000006818=Sod2	5.89185	5.72986	5.56788	5.40589	5.2439	5.08191	4.91992	4.75794	4.59595	4.43396
ENSMUSG00000006850=Tmco6	2.18034	2.46855	2.75676	3.04497	3.33318	3.62139	3.9096	4.19781	4.48602	4.77423
ENSMUSG00000006906=Stambp	4.67907	4.74036	4.80165	4.86295	4.92424	4.98553	5.04682	5.10812	5.16941	5.2307
ENSMUSG00000006920=Ezh1	6.69842	6.59575	6.49309	6.39042	6.28775	6.18509	6.08242	5.97976	5.87709	5.77442
ENSMUSG00000006930=Hap1	2.06082	1.83348	1.60613	1.37878	1.15144	0.924091	0.696745	0.469399	0.242053	0.0147066
ENSMUSG00000006931=P3h4	5.19488	4.58286	3.97084	3.35882	2.7468	2.13479	1.52277	0.91075	0.298731	-0.313287
ENSMUSG00000006932=Ctnnb1	6.72079	6.87574	7.03068	7.18563	7.34057	7.49552	7.65047	7.80541	7.96036	8.1153
ENSMUSG00000006941=Eif1b	6.79404	7.12058	7.44713	7.77368	8.10022	8.42677	8.75331	9.07986	9.4064	9.73295
ENSMUSG00000006958=Chrd	0.103773	0.0889303	0.0740874	0.0592446	0.0444018	0.0295589	0.0147161	-0.000126719	-0.0149696	-0.0298124
ENSMUSG00000006998=Psmd2	7.18013	6.92174	6.66335	6.40495	6.14656	5.88816	5.62977	5.37138	5.11298	4.85459
ENSMUSG00000007021=Syngr3	3.53167	3.91654	4.30141	4.68628	5.07115	5.45602	5.84089	6.22576	6.61063	6.9955
ENSMUSG00000007029=Vars	6.86495	6.11226	5.35957	4.60687	3.85418	3.10149	2.3488	1.59611	0.84342	0.090729
ENSMUSG00000007030=Vwa7	4.22655	3.9335	3.64044	3.34739	3.05434	2.76129	2.46824	2.17519	1.88214	1.58909
ENSMUSG00000007033=Hspa1l	0.144404	0.129518	0.114631	0.0997448	0.0848583	0.0699718	0.0550853	0.0401988	0.0253124	0.0104259
ENSMUSG00000007035=Msh5	2.26324	2.03555	1.80786	1.58017	1.35248	1.12479	0.897096	0.669406	0.441716	0.214026
ENSMUSG00000007036=Abhd16a	5.72224	5.79399	5.86575	5.9375	6.00926	6.08101	6.15277	6.22452	6.29628	6.36803
ENSMUSG00000007038=Neu1	2.66415	2.68592	2.70769	2.72946	2.75123	2.77299	2.79476	2.81653	2.8383	2.86006
ENSMUSG00000007039=Ddah2	3.61799	3.20411	2.79023	2.37635	1.96247	1.54859	1.13471	0.720834	0.306955	-0.106925
ENSMUSG00000007041=Clic1	0.578044	0.510396	0.442748	0.3751	0.307452	0.239804	0.172156	0.104508	0.03686	-0.030788
ENSMUSG00000007050=Lsm2	6.64749	6.55763	6.46776	6.3779	6.28803	6.19817	6.1083	6.01843	5.92857	5.8387
ENSMUSG00000007080=Pole	6.13297	6.09765	6.06233	6.027	5.99168	5.95635	5.92103	5.88571	5.85038	5.81506
ENSMUSG00000007097=Atp1a2	0.250015	0.20021	0.150404	0.100598	0.0507924	0.000986625	-0.0488191	-0.0986249	-0.148431	-0.198236
ENSMUSG00000007207=Stx1a	2.45845	2.34903	2.23961	2.13018	2.02076	1.91133	1.80191	1.69249	1.58306	1.47364
ENSMUSG00000007216=Zfp775	3.80188	3.81372	3.82556	3.8374	3.84925	3.86109	3.87293	3.88477	3.89661	3.90845
ENSMUSG00000007338=Mrpl49	5.84702	5.76792	5.68883	5.60973	5.53063	5.45153	5.37243	5.29334	5.21424	5.13514
ENSMUSG00000007379=Dennd2c	1.39707	1.19871	1.00034	0.801968	0.6036	0.405231	0.206862	0.00849325	-0.189876	-0.388244
ENSMUSG00000007411=Mark3	5.96284	5.63321	5.30359	4.97396	4.64434	4.31471	3.98509	3.65546	3.32584	2.99621
ENSMUSG00000007415=Gatad1	4.13149	4.1888	4.24612	4.30344	4.36076	4.41808	4.47539	4.53271	4.59003	4.64735
ENSMUSG00000007458=M6pr	6.31217	6.13096	5.94975	5.76853	5.58732	5.40611	5.2249	5.04368	4.86247	4.68126
ENSMUSG00000007476=Lrrc8a	4.21092	4.57457	4.93823	5.30189	5.66555	6.02921	6.39286	6.75652	7.12018	7.48384
ENSMUSG00000007564=Ppp2r1a	8.09556	7.8593	7.62304	7.38678	7.15053	6.91427	6.67801	6.44175	6.20549	5.96923
ENSMUSG00000007570=Fance	4.05657	4.19116	4.32576	4.46036	4.59496	4.72955	4.86415	4.99875	5.13335	5.26794
ENSMUSG00000007589=Tinf2	7.19759	7.23584	7.27409	7.31233	7.35058	7.38882	7.42707	7.46532	7.50356	7.54181
ENSMUSG00000007591=Tssk4	0.524117	0.480322	0.436526	0.392731	0.348936	0.305141	0.261346	0.217551	0.173756	0.129961
ENSMUSG00000007603=Dus3l	6.11439	5.87713	5.63987	5.40261	5.16535	4.92809	4.69083	4.45357	4.21631	3.97905
ENSMUSG00000007610=Gtpbp3	2.63343	2.6921	2.75077	2.80944	2.86811	2.92678	2.98545	3.04412	3.10279	3.16146
ENSMUSG00000007613=Tgfbr1	5.25364	5.20762	5.1616	5.11559	5.06957	5.02355	4.97753	4.93152	4.8855	4.83948
ENSMUSG00000007617=Homer1	5.28495	5.18616	5.08737	4.98858	4.88979	4.791	4.69221	4.59342	4.49463	4.39584
ENSMUSG00000007646=Rad51c	4.09307	4.11397	4.13488	4.15579	4.1767	4.1976	4.21851	4.23942	4.26033	4.28123
ENSMUSG00000007655=Cav1	0.402987	0.382433	0.361878	0.341323	0.320768	0.300214	0.279659	0.259104	0.23855	0.217995
ENSMUSG00000007656=Arpp19	7.58027	7.59996	7.61966	7.63935	7.65904	7.67874	7.69843	7.71813	7.73782	7.75751
ENSMUSG00000007659=Bcl2l1	6.34734	6.51368	6.68002	6.84636	7.0127	7.17905	7.34539	7.51173	7.67807	7.84441
ENSMUSG00000007670=Khsrp	4.86974	5.01274	5.15575	5.29875	5.44175	5.58475	5.72775	5.87075	6.01375	6.15676
ENSMUSG00000007682=Dio2	-0.0243138	0.0961954	0.216705	0.337214	0.457723	0.578232	0.698741	0.819251	0.93976	1.06027
ENSMUSG00000007721=Ccdc124	7.34176	7.23792	7.13407	7.03023	6.92639	6.82254	6.7187	6.61485	6.51101	6.40716
ENSMUSG00000007739=Cct4	8.16771	8.10496	8.04221	7.97946	7.91671	7.85396	7.79121	7.72847	7.66572	7.60297
ENSMUSG00000007777=0610009B22Rik	2.14282	2.81795	3.49307	4.16819	4.84331	5.51843	6.19356	6.86868	7.5438	8.21892
ENSMUSG00000007783=Cpt1c	1.32921	1.3244	1.31959	1.31477	1.30996	1.30515	1.30034	1.29553	1.29072	1.28591
ENSMUSG00000007812=Zfp655	6.08062	6.43737	6.79412	7.15086	7.50761	7.86435	8.2211	8.57785	8.93459	9.29134
ENSMUSG00000007815=Rhoa	6.32828	6.13012	5.93197	5.73381	5.53565	5.3375	5.13934	4.94119	4.74303	4.54488
ENSMUSG00000007817=Zmiz1	5.17308	5.01403	4.85499	4.69595	4.5369	4.37786	4.21882	4.05978	3.90073	3.74169
ENSMUSG00000007827=Ankrd26	3.44246	3.55028	3.65809	3.76591	3.87373	3.98154	4.08936	4.19718	4.30499	4.41281
ENSMUSG00000007833=Aldh16a1	6.11323	5.68897	5.26471	4.84045	4.41619	3.99194	3.56768	3.14342	2.71916	2.2949
ENSMUSG00000007836=Hnrnpa0	7.7649	7.52761	7.29031	7.05301	6.81572	6.57842	6.34112	6.10383	5.86653	5.62923
ENSMUSG00000007837=Prrg2	3.15403	3.0651	2.97616	2.88722	2.79828	2.70935	2.62041	2.53147	2.44253	2.35359
ENSMUSG00000007850=Hnrnph1	8.13131	7.74039	7.34948	6.95856	6.56765	6.17674	5.78582	5.39491	5.00399	4.61308
ENSMUSG00000007867=Ift43	7.64765	7.51474	7.38184	7.24894	7.11604	6.98313	6.85023	6.71733	6.58442	6.45152
ENSMUSG00000007872=Id3	4.49871	4.54396	4.5892	4.63444	4.67969	4.72493	4.77017	4.81541	4.86066	4.9059
ENSMUSG00000007880=Arid1a	6.90036	7.02054	7.14072	7.26091	7.38109	7.50128	7.62146	7.74164	7.86183	7.98201
ENSMUSG00000007888=Crlf1	3.19312	3.12271	3.05229	2.98188	2.91146	2.84105	2.77063	2.70022	2.62981	2.55939
ENSMUSG00000007891=Ctsd	8.50745	8.27551	8.04357	7.81162	7.57968	7.34774	7.11579	6.88385	6.6519	6.41996
ENSMUSG00000007892=Rplp1	10.3449	10.2328	10.1207	10.0087	9.89664	9.78458	9.67252	9.56047	9.44841	9.33636
ENSMUSG00000007907=Cabs1	-0.447384	-0.0671465	0.313091	0.693329	1.07357	1.4538	1.83404	2.21428	2.59452	2.97476
ENSMUSG00000007908=Hmgcll1	3.57609	3.82356	4.07103	4.3185	4.56597	4.81344	5.06091	5.30838	5.55585	5.80332
ENSMUSG00000007950=Abhd8	2.18983	1.99969	1.80955	1.61941	1.42927	1.23913	1.04899	0.858854	0.668714	0.478574
ENSMUSG00000007987=Ift22	5.6067	5.63849	5.67029	5.70208	5.73387	5.76566	5.79745	5.82925	5.86104	5.89283
ENSMUSG00000007989=Fzd3	4.75847	4.68512	4.61177	4.53843	4.46508	4.39173	4.31838	4.24503	4.17168	4.09833
ENSMUSG00000008035=Mid1ip1	5.87962	5.33809	4.79656	4.25503	3.7135	3.17197	2.63044	2.08891	1.54738	1.00585
ENSMUSG00000008036=Ap2s1	7.09996	6.99402	6.88807	6.78213	6.67619	6.57024	6.4643	6.35836	6.25241	6.14647
ENSMUSG00000008090=Fgfrl1	2.82746	2.58225	2.33705	2.09184	1.84664	1.60144	1.35623	1.11103	0.865824	0.62062
ENSMUSG00000008129=4930432K21Rik	2.49782	3.15075	3.80368	4.45661	5.10954	5.76247	6.4154	7.06833	7.72125	8.37418
ENSMUSG00000008136=Fhl2	6.74799	6.24185	5.73571	5.22957	4.72343	4.21728	3.71114	3.205	2.69886	2.19272
ENSMUSG00000008140=Emc10	5.13032	5.00577	4.88122	4.75668	4.63213	4.50758	4.38303	4.25849	4.13394	4.00939
ENSMUSG00000008167=Fbxw9	3.58384	3.56998	3.55612	3.54226	3.52839	3.51453	3.50067	3.48681	3.47294	3.45908
ENSMUSG00000008200=Fnbp4	5.15559	5.2321	5.3086	5.38511	5.46161	5.53812	5.61462	5.69113	5.76763	5.84414
ENSMUSG00000008206=Cers4	1.12494	1.09366	1.06238	1.03109	0.999814	0.968533	0.937252	0.905972	0.874691	0.84341
ENSMUSG00000008226=Scrn3	3.79691	3.7294	3.66188	3.59436	3.52685	3.45933	3.39182	3.3243	3.25679	3.18927
ENSMUSG00000008301=Phax	6.18423	6.25164	6.31904	6.38645	6.45385	6.52126	6.58867	6.65607	6.72348	6.79088
ENSMUSG00000008305=Tle1	5.0467	4.90785	4.76899	4.63014	4.49128	4.35242	4.21357	4.07471	3.93586	3.797
ENSMUSG00000008307=1700109H08Rik	1.32923	1.28663	1.24403	1.20142	1.15882	1.11622	1.07362	1.03102	0.988413	0.945811
ENSMUSG00000008318=Relt	3.03184	3.24831	3.46479	3.68126	3.89774	4.11422	4.33069	4.54717	4.76364	4.98012
ENSMUSG00000008333=Snrpb2	5.84774	6.05613	6.26452	6.4729	6.68129	6.88968	7.09807	7.30645	7.51484	7.72323
ENSMUSG00000008348=Ubc	8.77735	8.90245	9.02755	9.15265	9.27776	9.40286	9.52796	9.65306	9.77816	9.90326
ENSMUSG00000008373=Prpf31	4.82066	4.95493	5.08921	5.22348	5.35775	5.49202	5.6263	5.76057	5.89484	6.02911
ENSMUSG00000008384=Sertad1	3.44898	3.46769	3.48639	3.50509	3.52379	3.5425	3.5612	3.5799	3.5986	3.61731
ENSMUSG00000008393=Carhsp1	8.51207	8.50484	8.49761	8.49038	8.48314	8.47591	8.46868	8.46145	8.45422	8.44699
ENSMUSG00000008398=Elk3	2.76388	2.6508	2.53771	2.42463	2.31154	2.19845	2.08537	1.97228	1.8592	1.74611
ENSMUSG00000008429=Herpud2	5.1487	5.53335	5.918	6.30265	6.6873	7.07195	7.45659	7.84124	8.22589	8.61054
ENSMUSG00000008435=Rdh13	2.3211	2.2854	2.2497	2.214	2.1783	2.1426	2.1069	2.0712	2.0355	1.9998
ENSMUSG00000008450=Nutf2	7.05711	6.81413	6.57115	6.32817	6.0852	5.84222	5.59924	5.35626	5.11328	4.87031
ENSMUSG00000008475=Arpc5	5.25218	5.144	5.03582	4.92763	4.81945	4.71127	4.60308	4.4949	4.38671	4.27853
ENSMUSG00000008489=Elavl2	5.94761	6.25822	6.56883	6.87944	7.19005	7.50066	7.81127	8.12188	8.43249	8.7431
ENSMUSG00000008496=Pou2f2	2.39867	3.05933	3.72	4.38066	5.04132	5.70198	6.36264	7.02331	7.68397	8.34463
ENSMUSG00000008540=Mgst1	6.10009	5.40954	4.71898	4.02843	3.33788	2.64733	1.95678	1.26622	0.575673	-0.114879
ENSMUSG00000008575=Nfib	2.54001	2.60741	2.6748	2.7422	2.8096	2.877	2.94439	3.01179	3.07919	3.14659
ENSMUSG00000008590=Htr3b	1.24482	1.13509	1.02535	0.915619	0.805886	0.696152	0.586418	0.476685	0.366951	0.257218
ENSMUSG00000008601=Rab25	5.26448	4.83967	4.41485	3.99003	3.56521	3.1404	2.71558	2.29076	1.86595	1.44113
ENSMUSG00000008604=Ubqln4	5.26102	5.03914	4.81726	4.59538	4.3735	4.15161	3.92973	3.70785	3.48597	3.26408
ENSMUSG00000008658=Rbfox1	5.59723	5.51912	5.441	5.36289	5.28478	5.20666	5.12855	5.05043	4.97232	4.89421
ENSMUSG00000008668=Rps18	9.66084	9.39119	9.12153	8.85187	8.58221	8.31256	8.0429	7.77324	7.50358	7.23393
ENSMUSG00000008682=Rpl10	10.7294	10.4873	10.2452	10.003	9.76091	9.51877	9.27664	9.0345	8.79237	8.55023
ENSMUSG00000008683=Rps15a	9.59631	9.55528	9.51425	9.47322	9.43219	9.39115	9.35012	9.30909	9.26806	9.22703
ENSMUSG00000008690=Ncaph2	7.2525	7.07037	6.88824	6.70611	6.52398	6.34185	6.15972	5.97759	5.79546	5.61333
ENSMUSG00000008730=Hipk1	5.08371	4.50485	3.92599	3.34713	2.76827	2.18941	1.61055	1.03169	0.452828	-0.126032
ENSMUSG00000008734=Gprc5b	0.0106771	0.0698193	0.128961	0.188104	0.247246	0.306388	0.36553	0.424672	0.483814	0.542957
ENSMUSG00000008763=Man1a2	5.23677	5.05655	4.87633	4.69611	4.51589	4.33567	4.15545	3.97523	3.79501	3.61479
ENSMUSG00000008822=Acyp1	5.34493	5.12663	4.90832	4.69002	4.47172	4.25342	4.03512	3.81682	3.59852	3.38022
ENSMUSG00000008855=Hdac5	4.67681	4.08343	3.49006	2.89668	2.3033	1.70993	1.11655	0.523172	-0.0702048	-0.663582
ENSMUSG00000008859=Rala	6.21261	6.15891	6.10521	6.05151	5.99781	5.94412	5.89042	5.83672	5.78302	5.72932
ENSMUSG00000008892=Vdac3	9.55209	9.40946	9.26683	9.1242	8.98156	8.83893	8.6963	8.55367	8.41104	8.26841
ENSMUSG00000008958=Vps72	7.51042	7.32672	7.14302	6.95933	6.77563	6.59193	6.40824	6.22454	6.04084	5.85715
ENSMUSG00000008976=Gabpa	4.76947	4.27018	3.77088	3.27159	2.77229	2.273	1.7737	1.27441	0.775112	0.275817
ENSMUSG00000008999=Bmp7	3.83386	3.70675	3.57964	3.45252	3.32541	3.1983	3.07118	2.94407	2.81695	2.68984
ENSMUSG00000009013=Dynll1	10.5693	10.344	10.1186	9.89333	9.66801	9.4427	9.21739	8.99207	8.76676	8.54144
ENSMUSG00000009030=Pdcl	2.79539	2.92704	3.05868	3.19033	3.32197	3.45361	3.58526	3.7169	3.84855	3.98019
ENSMUSG00000009035=Tmem184b	4.4548	4.4374	4.42	4.4026	4.3852	4.36779	4.35039	4.33299	4.31559	4.29819
ENSMUSG00000009070=Rsph14	2.14648	2.00789	1.8693	1.73071	1.59212	1.45353	1.31494	1.17635	1.03776	0.899174
ENSMUSG00000009073=Nf2	5.24421	5.29808	5.35196	5.40584	5.45972	5.51359	5.56747	5.62135	5.67522	5.7291
ENSMUSG00000009075=Cabp7	0.672463	0.644992	0.617521	0.59005	0.562578	0.535107	0.507636	0.480165	0.452694	0.425222
ENSMUSG00000009076=Zmat5	3.49602	3.76456	4.03309	4.30163	4.57016	4.8387	5.10723	5.37577	5.6443	5.91284
ENSMUSG00000009079=Ewsr1	6.2843	6.05435	5.8244	5.59445	5.3645	5.13455	4.9046	4.67465	4.4447	4.21475
ENSMUSG00000009090=Ap1b1	6.93687	6.91076	6.88466	6.85855	6.83245	6.80634	6.78024	6.75413	6.72803	6.70192
ENSMUSG00000009092=Derl3	5.5571	5.76789	5.97867	6.18946	6.40025	6.61104	6.82183	7.03261	7.2434	7.45419
ENSMUSG00000009093=Gstt4	0.157771	0.204051	0.250332	0.296613	0.342894	0.389174	0.435455	0.481736	0.528017	0.574297
ENSMUSG00000009108=Gnat2	-0.274234	0.0635746	0.401383	0.739191	1.077	1.41481	1.75262	2.09042	2.42823	2.76604
ENSMUSG00000009112=Bcl2l13	5.66985	5.72057	5.77129	5.82202	5.87274	5.92346	5.97419	6.02491	6.07563	6.12635
ENSMUSG00000009207=Lnp	2.74888	2.62382	2.49875	2.37369	2.24862	2.12356	1.9985	1.87343	1.74837	1.6233
ENSMUSG00000009214=Tmem8c	0.313312	0.291771	0.27023	0.248689	0.227148	0.205608	0.184067	0.162526	0.140985	0.119444
ENSMUSG00000009246=Trpm5	1.90989	1.78181	1.65373	1.52565	1.39757	1.26949	1.14141	1.01333	0.885249	0.757168
ENSMUSG00000009248=Ascl2	3.73167	3.25561	2.77955	2.30349	1.82743	1.35137	0.875314	0.399255	-0.0768041	-0.552863
ENSMUSG00000009281=Rarres2	1.41763	1.32192	1.22621	1.1305	1.03478	0.939074	0.843363	0.747652	0.651941	0.55623
ENSMUSG00000009291=Pttg1ip	5.11353	5.3878	5.66208	5.93636	6.21064	6.48492	6.75919	7.03347	7.30775	7.58203
ENSMUSG00000009293=Ube2g2	6.01963	6.09888	6.17813	6.25738	6.33663	6.41588	6.49513	6.57438	6.65363	6.73288
ENSMUSG00000009378=Slc16a12	-0.266897	0.0608307	0.388559	0.716287	1.04402	1.37174	1.69947	2.0272	2.35493	2.68266
ENSMUSG00000009394=Syn2	1.47436	1.33176	1.18915	1.04655	0.903942	0.761336	0.618731	0.476125	0.333519	0.190914
ENSMUSG00000009406=Elk1	3.2468	3.07788	2.90896	2.74004	2.57112	2.4022	2.23328	2.06436	1.89544	1.72651
ENSMUSG00000009418=Nav1	4.13075	4.0515	3.97225	3.89299	3.81374	3.73449	3.65524	3.57598	3.49673	3.41748
ENSMUSG00000009470=Tnpo1	5.94637	6.11515	6.28394	6.45273	6.62151	6.7903	6.95908	7.12787	7.29666	7.46544
ENSMUSG00000009535=Rnmt	3.34861	3.72607	4.10353	4.48099	4.85845	5.23591	5.61336	5.99082	6.36828	6.74574
ENSMUSG00000009545=Kcnq1	7.5762	7.32723	7.07825	6.82928	6.58031	6.33133	6.08236	5.83338	5.58441	5.33543
ENSMUSG00000009549=Srp14	7.68079	7.58289	7.485	7.3871	7.28921	7.19131	7.09342	6.99552	6.89763	6.79974
ENSMUSG00000009555=Cdk9	5.51817	5.18131	4.84445	4.50759	4.17073	3.83387	3.49701	3.16015	2.8233	2.48644
ENSMUSG00000009563=Tor2a	4.73899	4.75828	4.77757	4.79686	4.81615	4.83544	4.85472	4.87401	4.8933	4.91259
ENSMUSG00000009566=Fpgs	5.66179	5.89678	6.13178	6.36677	6.60177	6.83676	7.07176	7.30675	7.54175	7.77674
ENSMUSG00000009569=Mkl2	6.57554	6.44081	6.30609	6.17137	6.03665	5.90192	5.7672	5.63248	5.49775	5.36303
ENSMUSG00000009575=Cbx5	7.29972	6.98314	6.66656	6.34998	6.0334	5.71682	5.40024	5.08366	4.76708	4.4505
ENSMUSG00000009585=Apobec3	1.36252	1.34089	1.31926	1.29763	1.27599	1.25436	1.23273	1.2111	1.18946	1.16783
ENSMUSG00000009614=Sardh	0.936614	1.00834	1.08007	1.1518	1.22353	1.29526	1.36698	1.43871	1.51044	1.58217
ENSMUSG00000009621=Vav2	2.68925	2.84223	2.9952	3.14818	3.30115	3.45413	3.6071	3.76008	3.91305	4.06603
ENSMUSG00000009628=Tex15	8.21081	8.1178	8.02479	7.93178	7.83877	7.74576	7.65275	7.55974	7.46673	7.37372
ENSMUSG00000009630=Ppp2cb	5.68639	5.25397	4.82155	4.38913	3.95671	3.52429	3.09187	2.65945	2.22704	1.79462
ENSMUSG00000009633=G0s2	0.908798	0.772804	0.636809	0.500814	0.364819	0.228824	0.0928292	-0.0431656	-0.17916	-0.315155
ENSMUSG00000009640=Dmap1	7.5622	7.49687	7.43155	7.36622	7.30089	7.23557	7.17024	7.10491	7.03959	6.97426
ENSMUSG00000009646=Pla2g12b	-0.335172	0.0148832	0.364938	0.714994	1.06505	1.4151	1.76516	2.11521	2.46527	2.81532
ENSMUSG00000009647=Mcu	2.16857	2.55453	2.94049	3.32645	3.71242	4.09838	4.48434	4.8703	5.25626	5.64222
ENSMUSG00000009670=Tex11	3.59165	3.67524	3.75882	3.84241	3.92599	4.00958	4.09317	4.17675	4.26034	4.34392
ENSMUSG00000009681=Bcr	4.74979	4.89961	5.04944	5.19926	5.34909	5.49892	5.64874	5.79857	5.9484	6.09822
ENSMUSG00000009731=Kcnd1	0.253733	0.256307	0.25888	0.261454	0.264028	0.266602	0.269175	0.271749	0.274323	0.276897
ENSMUSG00000009733=Tfcp2	4.31284	4.23008	4.14733	4.06458	3.98183	3.89907	3.81632	3.73357	3.65082	3.56807
ENSMUSG00000009734=Pou6f2	0.697707	0.858964	1.02022	1.18148	1.34273	1.50399	1.66525	1.82651	1.98776	2.14902
ENSMUSG00000009739=Pou6f1	1.02813	1.05356	1.079	1.10443	1.12987	1.15531	1.18074	1.20618	1.23161	1.25705
ENSMUSG00000009741=Ubp1	7.61391	7.65745	7.70099	7.74452	7.78806	7.8316	7.87513	7.91867	7.96221	8.00574
ENSMUSG00000009772=Nuak2	0.328433	0.269152	0.209872	0.150591	0.0913106	0.03203	-0.0272506	-0.0865311	-0.145812	-0.205092
ENSMUSG00000009828=Ick	2.87139	2.88947	2.90754	2.92562	2.9437	2.96178	2.97986	2.99793	3.01601	3.03409
ENSMUSG00000009863=Sdhb	7.24226	6.99701	6.75176	6.50651	6.26126	6.01601	5.77076	5.52551	5.28026	5.03501
ENSMUSG00000009876=Cox4i2	2.80556	2.48289	2.16023	1.83757	1.51491	1.19225	0.869585	0.546923	0.224261	-0.0984009
ENSMUSG00000009894=Snap47	7.23852	7.17155	7.10458	7.03761	6.97064	6.90367	6.8367	6.76973	6.70276	6.63579
ENSMUSG00000009905=Kdsr	6.0763	5.884	5.69169	5.49938	5.30707	5.11477	4.92246	4.73015	4.53784	4.34554
ENSMUSG00000009907=Vps4b	5.27221	5.28176	5.29131	5.30086	5.31041	5.31995	5.3295	5.33905	5.3486	5.35815
ENSMUSG00000009927=Rps25	9.536	9.33922	9.14245	8.94567	8.7489	8.55212	8.35535	8.15857	7.9618	7.76502
ENSMUSG00000009995=Taz	7.33493	7.2273	7.11968	7.01205	6.90443	6.7968	6.68918	6.58155	6.47393	6.36631
ENSMUSG00000010025=Aldh3a2	3.91374	3.9278	3.94186	3.95592	3.96997	3.98403	3.99809	4.01215	4.02621	4.04026
ENSMUSG00000010044=Zmynd10	0.972759	1.41436	1.85596	2.29756	2.73916	3.18076	3.62236	4.06397	4.50557	4.94717
ENSMUSG00000010045=Tmem115	3.10045	2.99418	2.88792	2.78165	2.67539	2.56912	2.46286	2.35659	2.25033	2.14406
ENSMUSG00000010047=Hyal2	4.69552	4.87184	5.04816	5.22447	5.40079	5.5771	5.75342	5.92974	6.10605	6.28237
ENSMUSG00000010048=Ifrd2	0.657481	0.655445	0.653408	0.651371	0.649335	0.647298	0.645261	0.643225	0.641188	0.639151
ENSMUSG00000010051=Hyal1	1.12421	0.990765	0.857317	0.72387	0.590423	0.456975	0.323528	0.190081	0.0566332	-0.0768141
ENSMUSG00000010054=Tusc2	4.6922	4.44029	4.18838	3.93647	3.68456	3.43265	3.18074	2.92883	2.67692	2.42501
ENSMUSG00000010057=Nprl2	6.46905	6.48925	6.50946	6.52966	6.54987	6.57007	6.59028	6.61048	6.63068	6.65089
ENSMUSG00000010064=Slc38a3	2.86092	2.40375	1.94658	1.4894	1.03223	0.57506	0.117889	-0.339283	-0.796455	-1.25363
ENSMUSG00000010067=Rassf1	1.27188	1.8309	2.38992	2.94894	3.50797	4.06699	4.62601	5.18503	5.74405	6.30307
ENSMUSG00000010080=Epn3	1.09908	1.0008	0.902512	0.804229	0.705946	0.607663	0.50938	0.411097	0.312815	0.214532
ENSMUSG00000010095=Slc3a2	7.09374	7.13127	7.1688	7.20634	7.24387	7.2814	7.31894	7.35647	7.394	7.43154
ENSMUSG00000010097=Nxf1	8.2971	8.2037	8.1103	8.0169	7.9235	7.8301	7.7367	7.6433	7.5499	7.4565
ENSMUSG00000010110=Stx5a	7.87862	8.24587	8.61313	8.98038	9.34764	9.71489	10.0821	10.4494	10.8167	11.1839
ENSMUSG00000010122=Slc47a1	-0.01828	0.0340499	0.0863797	0.13871	0.191039	0.243369	0.295699	0.348029	0.400359	0.452689
ENSMUSG00000010154=Spire2	0.685303	0.720544	0.755785	0.791026	0.826266	0.861507	0.896748	0.931989	0.96723	1.00247
ENSMUSG00000010175=Prox1	2.75033	2.64352	2.5367	2.42989	2.32308	2.21626	2.10945	2.00263	1.89582	1.78901
ENSMUSG00000010205=Raver1	2.67242	2.74763	2.82283	2.89804	2.97325	3.04846	3.12367	3.19887	3.27408	3.34929
ENSMUSG00000010277=2610507B11Rik	2.90714	3.03746	3.16778	3.2981	3.42843	3.55875	3.68907	3.81939	3.94971	4.08003
ENSMUSG00000010290=AI597479	3.66702	3.84946	4.0319	4.21434	4.39677	4.57921	4.76165	4.94409	5.12653	5.30896
ENSMUSG00000010307=Tmem86a	3.25497	3.10931	2.96364	2.81798	2.67232	2.52666	2.381	2.23534	2.08968	1.94402
ENSMUSG00000010342=Tex14	6.5655	6.26325	5.96101	5.65876	5.35652	5.05427	4.75203	4.44978	4.14754	3.84529
ENSMUSG00000010358=Ifi35	1.05015	1.00215	0.954141	0.906136	0.858132	0.810127	0.762123	0.714118	0.666113	0.618109
ENSMUSG00000010362=Rdm1	3.3126	3.17009	3.02758	2.88507	2.74256	2.60005	2.45753	2.31502	2.17251	2.03
ENSMUSG00000010376=Nedd8	8.71323	8.55719	8.40115	8.24511	8.08907	7.93303	7.77699	7.62095	7.46491	7.30887
ENSMUSG00000010392=Gosr1	3.11154	3.11591	3.12029	3.12467	3.12905	3.13343	3.1378	3.14218	3.14656	3.15094
ENSMUSG00000010406=Mrpl52	5.90711	5.91609	5.92507	5.93405	5.94303	5.95201	5.96099	5.96996	5.97894	5.98792
ENSMUSG00000010453=Kansl3	7.54288	7.11268	6.68248	6.25229	5.82209	5.39189	4.9617	4.5315	4.1013	3.6711
ENSMUSG00000010461=Eya4	1.84202	1.68594	1.52986	1.37378	1.2177	1.06162	0.905543	0.749463	0.593384	0.437304
ENSMUSG00000010505=Myt1	-0.0702038	0.37926	0.828723	1.27819	1.72765	2.17711	2.62658	3.07604	3.5255	3.97497
ENSMUSG00000010517=Faf1	6.20051	6.25251	6.30452	6.35652	6.40853	6.46053	6.51253	6.56454	6.61654	6.66855
ENSMUSG00000010538=Tsacc	3.60832	3.89436	4.18039	4.46642	4.75246	5.03849	5.32453	5.61056	5.89659	6.18263
ENSMUSG00000010554=Mettl16	3.79076	3.94217	4.09358	4.24499	4.3964	4.54781	4.69922	4.85064	5.00205	5.15346
ENSMUSG00000010592=Dazl	6.13153	6.63327	7.13501	7.63675	8.13849	8.64023	9.14197	9.64371	10.1454	10.6472
ENSMUSG00000010607=Pigyl	6.51365	6.6719	6.83015	6.9884	7.14665	7.3049	7.46315	7.6214	7.77965	7.9379
ENSMUSG00000010608=Rbm25	8.63031	8.50981	8.3893	8.2688	8.1483	8.0278	7.90729	7.78679	7.66629	7.54578
ENSMUSG00000010609=Psen2	5.97022	6.06309	6.15596	6.24883	6.3417	6.43457	6.52744	6.62031	6.71318	6.80605
ENSMUSG00000010651=Acaa1b	3.72642	3.53756	3.34871	3.15985	2.97099	2.78213	2.59327	2.40442	2.21556	2.0267
ENSMUSG00000010660=Plcd1	0.739963	0.675575	0.611188	0.5468	0.482413	0.418025	0.353637	0.28925	0.224862	0.160475
ENSMUSG00000010663=Fads1	2.93761	2.6072	2.27679	1.94639	1.61598	1.28557	0.955168	0.624762	0.294356	-0.0360501
ENSMUSG00000010721=Lmbr1	4.93978	5.16198	5.38418	5.60639	5.82859	6.05079	6.273	6.4952	6.7174	6.9396
ENSMUSG00000010751=Tnfrsf22	0.480943	0.469265	0.457588	0.445911	0.434234	0.422557	0.410879	0.399202	0.387525	0.375848
ENSMUSG00000010755=Cars	6.18224	6.1746	6.16696	6.15933	6.15169	6.14405	6.13642	6.12878	6.12114	6.11351
ENSMUSG00000010760=Phlda2	-0.355931	-0.0264742	0.302983	0.63244	0.961896	1.29135	1.62081	1.95027	2.27972	2.60918
ENSMUSG00000010796=Asz1	3.97315	4.18567	4.39819	4.61071	4.82324	5.03576	5.24828	5.4608	5.67332	5.88585
ENSMUSG00000010830=Kdelr3	0.286776	0.25292	0.219065	0.185209	0.151353	0.117498	0.0836423	0.0497867	0.0159311	-0.0179244
ENSMUSG00000010911=Apip	4.8236	5.12346	5.42332	5.72318	6.02304	6.3229	6.62276	6.92261	7.22247	7.52233
ENSMUSG00000010914=Pdhx	4.63532	5.08654	5.53776	5.98899	6.44021	6.89143	7.34265	7.79387	8.2451	8.69632
ENSMUSG00000010936=Vac14	7.94225	7.9416	7.94096	7.94031	7.93966	7.93902	7.93837	7.93772	7.93708	7.93643
ENSMUSG00000011096=Akt1s1	4.97615	4.95936	4.94258	4.9258	4.90902	4.89224	4.87545	4.85867	4.84189	4.82511
ENSMUSG00000011114=Tbrg1	5.05285	5.13731	5.22178	5.30625	5.39072	5.47518	5.55965	5.64412	5.72859	5.81305
ENSMUSG00000011148=Adssl1	1.15282	1.19066	1.2285	1.26633	1.30417	1.342	1.37984	1.41767	1.45551	1.49334
ENSMUSG00000011158=Brf1	4.29174	4.37848	4.46523	4.55198	4.63873	4.72548	4.81223	4.89898	4.98573	5.07248
ENSMUSG00000011171=Vipr2	-0.106858	-0.0691983	-0.0315382	0.00612199	0.0437821	0.0814423	0.119102	0.156763	0.194423	0.232083
ENSMUSG00000011179=Odc1	7.00519	7.01144	7.01769	7.02394	7.0302	7.03645	7.0427	7.04895	7.0552	7.06146
ENSMUSG00000011254=Thg1l	2.7467	2.91182	3.07694	3.24206	3.40718	3.5723	3.73742	3.90254	4.06766	4.23278
ENSMUSG00000011256=Adam19	2.19784	1.90414	1.61044	1.31674	1.02303	0.729333	0.435631	0.141929	-0.151773	-0.445474
ENSMUSG00000011257=Pabpc4	8.21428	8.04858	7.88289	7.7172	7.55151	7.38581	7.22012	7.05443	6.88874	6.72304
ENSMUSG00000011267=Zfp296	3.72072	4.58312	5.44553	6.30793	7.17033	8.03273	8.89514	9.75754	10.6199	11.4823
ENSMUSG00000011306=Sugp1	4.95215	4.95826	4.96437	4.97048	4.97659	4.9827	4.9888	4.99491	5.00102	5.00713
ENSMUSG00000011382=Dhdh	2.57161	2.35566	2.13971	1.92376	1.70781	1.49186	1.27591	1.05997	0.844016	0.628067
ENSMUSG00000011427=Zfp790	2.40633	2.57601	2.7457	2.91538	3.08507	3.25475	3.42444	3.59412	3.76381	3.9335
ENSMUSG00000011589=Fsd1	1.78305	2.34112	2.89918	3.45725	4.01532	4.57338	5.13145	5.68952	6.24758	6.80565
ENSMUSG00000011632=Pinlyp	5.91893	6.09714	6.27535	6.45356	6.63177	6.80998	6.98819	7.16641	7.34462	7.52283
ENSMUSG00000011658=Fuz	2.99204	2.67783	2.36361	2.04939	1.73517	1.42096	1.10674	0.792523	0.478306	0.164089
ENSMUSG00000011752=Pgam1	5.82043	5.60975	5.39908	5.1884	4.97773	4.76705	4.55638	4.3457	4.13503	3.92435
ENSMUSG00000011831=Evi5	6.12687	6.24691	6.36694	6.48698	6.60701	6.72705	6.84708	6.96711	7.08715	7.20718
ENSMUSG00000011832=Evi5l	4.11431	4.12828	4.14226	4.15624	4.17022	4.18419	4.19817	4.21215	4.22612	4.2401
ENSMUSG00000011837=Snapc2	5.93839	5.61569	5.29298	4.97028	4.64758	4.32488	4.00217	3.67947	3.35677	3.03406
ENSMUSG00000011877=Git1	7.21188	6.99355	6.77522	6.55689	6.33857	6.12024	5.90191	5.68358	5.46525	5.24693
ENSMUSG00000011884=Gltp	4.12355	4.18566	4.24776	4.30987	4.37197	4.43408	4.49619	4.55829	4.6204	4.6825
ENSMUSG00000011958=Bnip2	5.11713	5.10383	5.09053	5.07722	5.06392	5.05062	5.03731	5.02401	5.01071	4.99741
ENSMUSG00000011960=Ccnt1	5.5771	5.4577	5.3383	5.2189	5.0995	4.9801	4.8607	4.7413	4.6219	4.5025
ENSMUSG00000012076=Brms1l	1.53209	1.71823	1.90438	2.09053	2.27668	2.46283	2.64898	2.83512	3.02127	3.20742
ENSMUSG00000012114=Med15	6.6014	6.45956	6.31772	6.17588	6.03405	5.89221	5.75037	5.60853	5.46669	5.32486
ENSMUSG00000012117=Dhdds	5.10491	5.12791	5.15091	5.17391	5.19691	5.21991	5.24291	5.26591	5.28891	5.31191
ENSMUSG00000012123=Aim1l	1.06965	0.969007	0.868364	0.76772	0.667077	0.566434	0.46579	0.365147	0.264504	0.16386
ENSMUSG00000012126=Ubxn11	2.1422	2.14347	2.14474	2.146	2.14727	2.14853	2.1498	2.15107	2.15233	2.1536
ENSMUSG00000012187=Mogat1	0.268398	0.294762	0.321125	0.347488	0.373851	0.400215	0.426578	0.452941	0.479304	0.505668
ENSMUSG00000012282=Wnt8a	0.704235	0.774904	0.845574	0.916243	0.986913	1.05758	1.12825	1.19892	1.26959	1.34026
ENSMUSG00000012296=Tjap1	6.61579	6.36394	6.11209	5.86024	5.60838	5.35653	5.10468	4.85283	4.60097	4.34912
ENSMUSG00000012350=Ehf	-0.647999	0.425583	1.49917	2.57275	3.64633	4.71991	5.7935	6.86708	7.94066	9.01425
ENSMUSG00000012396=Nanog	0.680766	0.624648	0.56853	0.512413	0.456295	0.400177	0.344059	0.287941	0.231823	0.175706
ENSMUSG00000012405=Rpl15	9.3968	9.24157	9.08635	8.93112	8.77589	8.62067	8.46544	8.31021	8.15499	7.99976
ENSMUSG00000012422=Tmem167	5.06685	5.20996	5.35307	5.49618	5.63929	5.7824	5.92551	6.06862	6.21173	6.35484
ENSMUSG00000012428=Steap4	1.2643	1.29658	1.32885	1.36113	1.39341	1.42569	1.45796	1.49024	1.52252	1.5548
ENSMUSG00000012429=Mplkip	2.88802	3.00724	3.12646	3.24568	3.36489	3.48411	3.60333	3.72254	3.84176	3.96098
ENSMUSG00000012443=Kif11	3.3123	3.51091	3.70952	3.90813	4.10674	4.30534	4.50395	4.70256	4.90117	5.09978
ENSMUSG00000012483=Rpa3	2.97563	3.22938	3.48314	3.7369	3.99066	4.24441	4.49817	4.75193	5.00568	5.25944
ENSMUSG00000012519=Mlkl	5.70687	5.64018	5.5735	5.50681	5.44013	5.37345	5.30676	5.24008	5.17339	5.10671
ENSMUSG00000012535=Tnpo3	4.10195	3.96945	3.83696	3.70447	3.57197	3.43948	3.30699	3.17449	3.042	2.90951
ENSMUSG00000012609=Ttll5	5.69203	5.63277	5.57352	5.51426	5.45501	5.39575	5.3365	5.27725	5.21799	5.15874
ENSMUSG00000012640=Zfp715	5.42023	5.22655	5.03287	4.83919	4.64551	4.45183	4.25815	4.06447	3.87079	3.67711
ENSMUSG00000012777=Acpt	4.42276	4.04024	3.65772	3.2752	2.89268	2.51016	2.12763	1.74511	1.36259	0.980071
ENSMUSG00000012819=Cdh23	0.977861	1.13183	1.28581	1.43978	1.59375	1.74773	1.9017	2.05567	2.20965	2.36362
ENSMUSG00000012848=Rps5	10.9489	10.7344	10.5199	10.3054	10.0908	9.87631	9.66179	9.44726	9.23273	9.01821
ENSMUSG00000013033=Adgrl1	7.26171	6.65828	6.05484	5.4514	4.84796	4.24452	3.64109	3.03765	2.43421	1.83077
ENSMUSG00000013076=Amotl1	3.23452	3.3896	3.54467	3.69974	3.85482	4.00989	4.16496	4.32003	4.47511	4.63018
ENSMUSG00000013083=2200002J24Rik	0.035462	0.0651039	0.0947458	0.124388	0.15403	0.183671	0.213313	0.242955	0.272597	0.302239
ENSMUSG00000013089=Etv5	0.391893	0.786258	1.18062	1.57499	1.96936	2.36372	2.75809	3.15245	3.54682	3.94118
ENSMUSG00000013150=Gfod2	2.82869	2.73983	2.65097	2.56211	2.47325	2.38439	2.29553	2.20666	2.1178	2.02894
ENSMUSG00000013155=Enkd1	2.53694	2.86111	3.18528	3.50945	3.83362	4.15779	4.48196	4.80613	5.13029	5.45446
ENSMUSG00000013158=4933405L10Rik	0.00097535	0.0411417	0.081308	0.121474	0.161641	0.201807	0.241973	0.28214	0.322306	0.362472
ENSMUSG00000013160=Atp6v0d1	7.89108	7.71445	7.53782	7.36119	7.18456	7.00793	6.8313	6.65467	6.47804	6.30141
ENSMUSG00000013236=Ptprs	6.29445	6.12237	5.95029	5.77821	5.60613	5.43404	5.26196	5.08988	4.9178	4.74572
ENSMUSG00000013275=Slc41a1	4.92521	4.78326	4.64132	4.49937	4.35742	4.21547	4.07353	3.93158	3.78963	3.64769
ENSMUSG00000013418=B4galnt2	1.08794	1.35681	1.62567	1.89454	2.16341	2.43227	2.70114	2.97001	3.23887	3.50774
ENSMUSG00000013419=Zfp651	3.99533	3.70449	3.41364	3.12279	2.83194	2.5411	2.25025	1.9594	1.66855	1.37771
ENSMUSG00000013465=Nelfb	4.4778	4.49846	4.51912	4.53978	4.56044	4.5811	4.60175	4.62241	4.64307	4.66373
ENSMUSG00000013483=Card14	1.16702	1.29205	1.41708	1.54211	1.66714	1.79217	1.9172	2.04224	2.16727	2.2923
ENSMUSG00000013495=Tmem175	4.47526	4.68394	4.89263	5.10131	5.31	5.51869	5.72737	5.93606	6.14474	6.35343
ENSMUSG00000013523=Bcas1	1.08882	1.41016	1.73151	2.05285	2.37419	2.69554	3.01688	3.33822	3.65957	3.98091
ENSMUSG00000013539=Tango2	5.08594	4.95215	4.81837	4.68458	4.5508	4.41701	4.28323	4.14944	4.01566	3.88188
ENSMUSG00000013584=Aldh1a2	0.697454	1.31442	1.93139	2.54836	3.16532	3.78229	4.39926	5.01622	5.63319	6.25016
ENSMUSG00000013593=Ndufs2	7.95473	7.68543	7.41613	7.14683	6.87753	6.60822	6.33892	6.06962	5.80032	5.53102
ENSMUSG00000013611=Snx31	0.733123	0.692058	0.650994	0.609929	0.568864	0.527799	0.486735	0.44567	0.404605	0.363541
ENSMUSG00000013622=Atraid	4.91956	4.94193	4.96429	4.98666	5.00902	5.03139	5.05375	5.07612	5.09848	5.12085
ENSMUSG00000013629=Cad	6.60326	6.24139	5.87953	5.51766	5.1558	4.79394	4.43207	4.07021	3.70834	3.34648
ENSMUSG00000013646=Sh3bp5l	1.91893	1.77371	1.6285	1.48329	1.33808	1.19286	1.04765	0.902438	0.757226	0.612013
ENSMUSG00000013653=1810065E05Rik	0.628227	0.693334	0.758441	0.823547	0.888654	0.953761	1.01887	1.08397	1.14908	1.21419
ENSMUSG00000013662=Atad1	4.7257	5.11911	5.51252	5.90592	6.29933	6.69274	7.08615	7.47956	7.87297	8.26638
ENSMUSG00000013663=Pten	6.21133	6.11636	6.02138	5.92641	5.83144	5.73647	5.64149	5.54652	5.45155	5.35658
ENSMUSG00000013698=Pea15a	0.807493	0.707611	0.607728	0.507846	0.407964	0.308082	0.2082	0.108318	0.00843609	-0.091446
ENSMUSG00000013701=Timm23	7.23379	7.27515	7.31651	7.35786	7.39922	7.44058	7.48193	7.52329	7.56465	7.606
ENSMUSG00000013736=Trnt1	5.07921	5.27449	5.46977	5.66504	5.86032	6.0556	6.25087	6.44615	6.64143	6.8367
ENSMUSG00000013766=Ly6g6e	1.69526	1.45423	1.2132	0.972164	0.731132	0.490099	0.249067	0.0080344	-0.232998	-0.47403
ENSMUSG00000013787=Ehmt2	7.70604	7.16305	6.62007	6.07708	5.5341	4.99111	4.44812	3.90514	3.36215	2.81916
ENSMUSG00000013822=Elof1	8.19397	8.50263	8.8113	9.11997	9.42864	9.73731	10.046	10.3546	10.6633	10.972
ENSMUSG00000013833=Med16	5.94795	5.52859	5.10923	4.68987	4.27051	3.85115	3.43179	3.01243	2.59307	2.17371
ENSMUSG00000013846=St3gal1	0.175938	0.171654	0.16737	0.163086	0.158802	0.154518	0.150233	0.145949	0.141665	0.137381
ENSMUSG00000013858=Tmem259	6.40114	6.23509	6.06903	5.90297	5.73692	5.57086	5.4048	5.23875	5.07269	4.90663
ENSMUSG00000013878=Rnf170	4.8965	5.03895	5.1814	5.32385	5.4663	5.60875	5.7512	5.89365	6.0361	6.17855
ENSMUSG00000013921=Clip3	2.74695	2.52069	2.29442	2.06816	1.84189	1.61563	1.38936	1.16309	0.936829	0.710563
ENSMUSG00000013928=Thap8	1.61024	1.41479	1.21935	1.02391	0.828464	0.633021	0.437577	0.242134	0.0466911	-0.148752
ENSMUSG00000013973=Dedd	6.49938	6.73256	6.96574	7.19893	7.43211	7.66529	7.89847	8.13165	8.36483	8.59802
ENSMUSG00000013997=Nit1	5.78578	5.62223	5.45868	5.29513	5.13158	4.96803	4.80448	4.64093	4.47738	4.31383
ENSMUSG00000014039=Prdm15	3.438	3.21786	2.99772	2.77758	2.55745	2.33731	2.11717	1.89703	1.67689	1.45676
ENSMUSG00000014074=Rnf168	6.499	6.75045	7.0019	7.25335	7.50481	7.75626	8.00771	8.25916	8.51061	8.76206
ENSMUSG00000014075=Tctex1d2	3.22394	3.29373	3.36352	3.43331	3.50309	3.57288	3.64267	3.71246	3.78225	3.85203
ENSMUSG00000014077=Chp1	3.45455	3.69999	3.94544	4.19089	4.43634	4.68179	4.92724	5.17269	5.41814	5.66359
ENSMUSG00000014164=Klhl3	1.49269	1.7028	1.91292	2.12303	2.33314	2.54325	2.75336	2.96348	3.17359	3.3837
ENSMUSG00000014177=Tvp23b	4.71373	4.95678	5.19984	5.4429	5.68595	5.92901	6.17207	6.41512	6.65818	6.90124
ENSMUSG00000014195=Dnajc7	3.82744	3.84127	3.8551	3.86893	3.88276	3.89659	3.91042	3.92426	3.93809	3.95192
ENSMUSG00000014198=Zfp385c	0.151656	0.159059	0.166462	0.173865	0.181268	0.188672	0.196075	0.203478	0.210881	0.218284
ENSMUSG00000014226=Cacybp	5.46422	5.04274	4.62126	4.19979	3.77831	3.35683	2.93535	2.51387	2.09239	1.67091
ENSMUSG00000014232=Cluap1	8.03708	7.72256	7.40805	7.09354	6.77902	6.46451	6.15	5.83548	5.52097	5.20645
ENSMUSG00000014243=Zswim7	4.74731	4.80137	4.85542	4.90947	4.96353	5.01758	5.07163	5.12569	5.17974	5.2338
ENSMUSG00000014245=Pigl	2.30078	2.25937	2.21797	2.17656	2.13515	2.09374	2.05234	2.01093	1.96952	1.92812
ENSMUSG00000014294=Ndufa2	7.21023	7.42841	7.64658	7.86476	8.08293	8.30111	8.51928	8.73746	8.95564	9.17381
ENSMUSG00000014301=Pam16	7.59432	7.8206	8.04689	8.27317	8.49946	8.72574	8.95202	9.17831	9.40459	9.63088
ENSMUSG00000014303=Glis2	6.08029	5.8205	5.56071	5.30092	5.04113	4.78134	4.52155	4.26175	4.00196	3.74217
ENSMUSG00000014313=Cox6c	9.26548	9.04264	8.81979	8.59695	8.37411	8.15126	7.92842	7.70557	7.48273	7.25989
ENSMUSG00000014329=Bicc1	1.25392	1.78196	2.31	2.83804	3.36608	3.89412	4.42216	4.9502	5.47824	6.00628
ENSMUSG00000014349=Ube2z	6.82153	6.68498	6.54843	6.41188	6.27533	6.13878	6.00223	5.86568	5.72913	5.59258
ENSMUSG00000014353=Tmem87b	1.96672	2.2914	2.61608	2.94076	3.26545	3.59013	3.91481	4.23949	4.56417	4.88886
ENSMUSG00000014355=Anapc1	6.72435	6.64774	6.57113	6.49452	6.41792	6.34131	6.2647	6.18809	6.11148	6.03488
ENSMUSG00000014361=Mertk	0.267278	1.14944	2.03159	2.91375	3.79591	4.67807	5.56023	6.44238	7.32454	8.2067
ENSMUSG00000014402=Tsg101	6.93194	6.9586	6.98527	7.01194	7.03861	7.06528	7.09195	7.11861	7.14528	7.17195
ENSMUSG00000014418=Hps5	3.81359	3.73657	3.65955	3.58253	3.50551	3.4285	3.35148	3.27446	3.19744	3.12042
ENSMUSG00000014426=Map3k4	7.71061	7.53574	7.36088	7.18602	7.01116	6.83629	6.66143	6.48657	6.3117	6.13684
ENSMUSG00000014444=Piezo1	1.85702	1.84758	1.83813	1.82869	1.81924	1.8098	1.80035	1.79091	1.78146	1.77202
ENSMUSG00000014470=Rnf166	6.3716	6.31796	6.26432	6.21068	6.15704	6.10341	6.04977	5.99613	5.94249	5.88885
ENSMUSG00000014496=Ankrd28	5.65082	5.61602	5.58123	5.54643	5.51164	5.47684	5.44205	5.40725	5.37246	5.33766
ENSMUSG00000014498=Ankrd52	4.69255	4.68727	4.682	4.67672	4.67144	4.66616	4.66088	4.6556	4.65033	4.64505
ENSMUSG00000014503=Pkd2l2	9.05956	9.3801	9.70065	10.0212	10.3417	10.6623	10.9828	11.3034	11.6239	11.9445
ENSMUSG00000014504=Srp19	6.24045	6.16904	6.09763	6.02622	5.95481	5.8834	5.81199	5.74058	5.66917	5.59775
ENSMUSG00000014529=Tmbim7	0.24454	0.275247	0.305955	0.336663	0.367371	0.398079	0.428786	0.459494	0.490202	0.52091
ENSMUSG00000014547=Wdfy2	1.68829	1.6798	1.67132	1.66283	1.65434	1.64585	1.63737	1.62888	1.62039	1.6119
ENSMUSG00000014550=Rbsn	3.72359	3.76741	3.81124	3.85507	3.8989	3.94273	3.98656	4.03039	4.07422	4.11805
ENSMUSG00000014551=Mrps25	6.15275	6.46065	6.76855	7.07644	7.38434	7.69224	8.00014	8.30804	8.61593	8.92383
ENSMUSG00000014554=Dguok	5.02538	5.13525	5.24512	5.35499	5.46485	5.57472	5.68459	5.79446	5.90433	6.01419
ENSMUSG00000014592=Camta1	8.48949	8.32776	8.16604	8.00432	7.84259	7.68087	7.51914	7.35742	7.19569	7.03397
ENSMUSG00000014599=Csf1	-0.244511	0.502396	1.2493	1.99621	2.74312	3.49002	4.23693	4.98384	5.73075	6.47765
ENSMUSG00000014601=Strip1	5.24875	5.4167	5.58464	5.75259	5.92054	6.08849	6.25644	6.42439	6.59234	6.76028
ENSMUSG00000014602=Kif1a	0.457084	0.437577	0.41807	0.398564	0.379057	0.35955	0.340044	0.320537	0.30103	0.281524
ENSMUSG00000014606=Slc25a11	5.27216	5.27627	5.28038	5.28448	5.28859	5.29269	5.2968	5.30091	5.30501	5.30912
ENSMUSG00000014609=Chrne	1.63468	1.5206	1.40652	1.29244	1.17836	1.06428	0.950198	0.836118	0.722038	0.607957
ENSMUSG00000014633=Cmc2	5.45624	5.71192	5.96761	6.22329	6.47898	6.73466	6.99034	7.24603	7.50171	7.7574
ENSMUSG00000014668=Chfr	3.01988	3.36025	3.70062	4.041	4.38137	4.72174	5.06212	5.40249	5.74286	6.08324
ENSMUSG00000014748=Tex261	5.40371	5.26959	5.13547	5.00135	4.86723	4.73311	4.59899	4.46487	4.33075	4.19663
ENSMUSG00000014763=Fam120b	5.60168	5.40909	5.2165	5.02391	4.83132	4.63873	4.44614	4.25355	4.06096	3.86837
ENSMUSG00000014767=Tbp	4.8083	5.00669	5.20508	5.40347	5.60187	5.80026	5.99865	6.19704	6.39544	6.59383
ENSMUSG00000014769=Psmb1	7.18872	7.29444	7.40016	7.50588	7.61161	7.71733	7.82305	7.92877	8.03449	8.14022
ENSMUSG00000014771=Pdcd2	5.43755	5.5826	5.72766	5.87271	6.01777	6.16282	6.30788	6.45293	6.59799	6.74304
ENSMUSG00000014776=Nol3	0.939868	0.928957	0.918046	0.907135	0.896223	0.885312	0.874401	0.86349	0.852579	0.841668
ENSMUSG00000014778=Fhod1	1.18895	1.18015	1.17136	1.16256	1.15377	1.14497	1.13617	1.12738	1.11858	1.10978
ENSMUSG00000014786=Slc9a5	0.929264	0.862159	0.795055	0.727951	0.660846	0.593742	0.526638	0.459533	0.392429	0.325325
ENSMUSG00000014791=Elmo3	0.430671	0.371009	0.311347	0.251685	0.192023	0.132361	0.072699	0.0130371	-0.0466249	-0.106287
ENSMUSG00000014813=Stc1	0.42488	0.455469	0.486058	0.516647	0.547236	0.577825	0.608414	0.639003	0.669592	0.700181
ENSMUSG00000014837=4931428F04Rik	2.4291	2.35568	2.28225	2.20883	2.1354	2.06198	1.98856	1.91513	1.84171	1.76829
ENSMUSG00000014846=Tppp3	7.90787	7.16048	6.41308	5.66569	4.9183	4.1709	3.42351	2.67611	1.92872	1.18133
ENSMUSG00000014850=Msh3	5.87605	5.96981	6.06356	6.15731	6.25106	6.34482	6.43857	6.53232	6.62608	6.71983
ENSMUSG00000014852=Adamts13	2.22037	1.96312	1.70588	1.44863	1.19138	0.934132	0.676884	0.419637	0.162389	-0.0948585
ENSMUSG00000014856=Tmem208	5.95851	5.65871	5.35891	5.05912	4.75932	4.45952	4.15973	3.85993	3.56013	3.26034
ENSMUSG00000014859=E2f4	5.87593	5.992	6.10808	6.22416	6.34024	6.45632	6.5724	6.68847	6.80455	6.92063
ENSMUSG00000014867=Surf4	8.84879	8.9181	8.98742	9.05673	9.12605	9.19536	9.26468	9.33399	9.40331	9.47262
ENSMUSG00000014873=Surf2	2.83047	2.84978	2.8691	2.88842	2.90773	2.92705	2.94637	2.96568	2.985	3.00431
ENSMUSG00000014905=Dnajb9	3.24872	3.14923	3.04973	2.95023	2.85074	2.75124	2.65174	2.55224	2.45275	2.35325
ENSMUSG00000014907=Naf1	1.18264	1.50418	1.82571	2.14724	2.46878	2.79031	3.11184	3.43338	3.75491	4.07644
ENSMUSG00000014932=Yes1	5.07813	5.1465	5.21487	5.28324	5.35161	5.41998	5.48835	5.55672	5.62509	5.69346
ENSMUSG00000014956=Ppp1cb	6.20621	6.06594	5.92566	5.78539	5.64511	5.50483	5.36456	5.22428	5.084	4.94373
ENSMUSG00000014959=Gorasp2	6.88552	7.0589	7.23229	7.40568	7.57906	7.75245	7.92584	8.09922	8.27261	8.446
ENSMUSG00000014980=Tsen15	4.46988	4.2982	4.12653	3.95485	3.78317	3.6115	3.43982	3.26814	3.09646	2.92479
ENSMUSG00000015001=Oc90	2.3456	2.15294	1.96028	1.76761	1.57495	1.38229	1.18962	0.99696	0.804297	0.611633
ENSMUSG00000015002=Efr3a	5.73571	5.54681	5.3579	5.169	4.98009	4.79119	4.60228	4.41338	4.22447	4.03557
ENSMUSG00000015013=Trappc2l	6.16601	6.17708	6.18815	6.19923	6.2103	6.22137	6.23244	6.24351	6.25458	6.26565
ENSMUSG00000015016=Acsf3	3.90671	3.71973	3.53275	3.34577	3.15879	2.97181	2.78483	2.59785	2.41087	2.22389
ENSMUSG00000015023=Ddx19a	6.13746	6.30892	6.48039	6.65185	6.82331	6.99477	7.16623	7.3377	7.50916	7.68062
ENSMUSG00000015027=Galns	3.50318	3.43729	3.37139	3.3055	3.23961	3.17372	3.10782	3.04193	2.97604	2.91014
ENSMUSG00000015083=C8g	1.73851	1.92716	2.11581	2.30446	2.49311	2.68176	2.87042	3.05907	3.24772	3.43637
ENSMUSG00000015085=Entpd2	2.3281	2.55239	2.77668	3.00097	3.22526	3.44955	3.67384	3.89813	4.12242	4.34671
ENSMUSG00000015087=Rabl6	7.85704	7.5999	7.34275	7.0856	6.82846	6.57131	6.31417	6.05702	5.79987	5.54273
ENSMUSG00000015090=Ptgds	5.6143	4.95905	4.30381	3.64857	2.99333	2.33808	1.68284	1.0276	0.372356	-0.282887
ENSMUSG00000015092=Edf1	8.77988	8.52792	8.27596	8.024	7.77204	7.52008	7.26812	7.01616	6.7642	6.51224
ENSMUSG00000015093=Clic3	1.03543	0.9731	0.910775	0.84845	0.786125	0.7238	0.661475	0.59915	0.536825	0.4745
ENSMUSG00000015094=Npdc1	4.76746	4.67095	4.57445	4.47794	4.38144	4.28493	4.18843	4.09192	3.99542	3.89891
ENSMUSG00000015095=Fbxw5	6.35416	6.02539	5.69662	5.36784	5.03907	4.71029	4.38152	4.05274	3.72397	3.3952
ENSMUSG00000015112=Slc25a13	3.56348	3.59036	3.61724	3.64412	3.671	3.69788	3.72477	3.75165	3.77853	3.80541
ENSMUSG00000015120=Ube2i	8.08763	8.01419	7.94076	7.86733	7.79389	7.72046	7.64702	7.57359	7.50015	7.42672
ENSMUSG00000015126=Tsr3	5.65974	5.66975	5.67976	5.68977	5.69977	5.70978	5.71979	5.7298	5.73981	5.74982
ENSMUSG00000015127=Unkl	4.69856	4.20946	3.72035	3.23125	2.74215	2.25305	1.76395	1.27484	0.785741	0.296639
ENSMUSG00000015133=Lrrk1	1.06036	1.16127	1.26218	1.3631	1.46401	1.56492	1.66583	1.76674	1.86765	1.96856
ENSMUSG00000015134=Aldh1a3	0.237684	0.342322	0.446959	0.551597	0.656235	0.760872	0.86551	0.970148	1.07479	1.17942
ENSMUSG00000015143=Actn1	3.80825	4.04315	4.27805	4.51295	4.74786	4.98276	5.21766	5.45256	5.68746	5.92236
ENSMUSG00000015149=Sirt2	6.86714	6.51425	6.16135	5.80846	5.45556	5.10266	4.74977	4.39687	4.04398	3.69108
ENSMUSG00000015165=Hnrnpl	4.52181	4.47162	4.42143	4.37124	4.32105	4.27086	4.22067	4.17047	4.12028	4.07009
ENSMUSG00000015176=Nolc1	6.97192	6.88455	6.79717	6.7098	6.62242	6.53505	6.44768	6.3603	6.27293	6.18556
ENSMUSG00000015189=Casd1	3.01256	2.6548	2.29705	1.9393	1.58155	1.2238	0.866043	0.508291	0.150538	-0.207214
ENSMUSG00000015202=Cnksr3	3.20971	3.46228	3.71484	3.96741	4.21997	4.47253	4.7251	4.97766	5.23023	5.48279
ENSMUSG00000015214=Mtmr1	1.59236	1.46733	1.3423	1.21727	1.09224	0.96721	0.842181	0.717151	0.592122	0.467093
ENSMUSG00000015217=Hmgb3	5.18883	5.03228	4.87572	4.71917	4.56261	4.40606	4.24951	4.09295	3.9364	3.77985
ENSMUSG00000015222=Map2	1.83061	2.16051	2.49041	2.82031	3.15021	3.48011	3.81001	4.13991	4.46981	4.79971
ENSMUSG00000015243=Abca1	4.54925	3.91283	3.27642	2.64	2.00358	1.36716	0.730745	0.0943265	-0.542092	-1.17851
ENSMUSG00000015247=Nipsnap3b	1.79323	1.67499	1.55675	1.4385	1.32026	1.20202	1.08378	0.965536	0.847294	0.729052
ENSMUSG00000015289=Lage3	6.23998	6.0757	5.91141	5.74712	5.58284	5.41855	5.25427	5.08998	4.92569	4.76141
ENSMUSG00000015290=Ubl4	7.57378	7.2982	7.02262	6.74703	6.47145	6.19587	5.92029	5.64471	5.36913	5.09355
ENSMUSG00000015291=Gdi1	7.88065	7.36797	6.85528	6.3426	5.82992	5.31723	4.80455	4.29187	3.77918	3.2665
ENSMUSG00000015305=Sash1	5.37252	5.33242	5.29232	5.25222	5.21212	5.17202	5.13192	5.09182	5.05172	5.01162
ENSMUSG00000015312=Gadd45b	1.22806	1.56986	1.91165	2.25344	2.59523	2.93702	3.27881	3.6206	3.9624	4.30419
ENSMUSG00000015316=Slamf1	-0.217443	0.163512	0.544466	0.925421	1.30638	1.68733	2.06828	2.44924	2.83019	3.21115
ENSMUSG00000015335=Zdhhc12	4.8707	4.76213	4.65355	4.54497	4.43639	4.32782	4.21924	4.11066	4.00209	3.89351
ENSMUSG00000015337=Endog	4.59169	4.63869	4.68569	4.73269	4.77969	4.82669	4.87369	4.92069	4.96769	5.01469
ENSMUSG00000015340=Cybb	1.1141	1.01914	0.924188	0.829231	0.734274	0.639317	0.54436	0.449403	0.354446	0.25949
ENSMUSG00000015341=Golga7	6.96038	6.97663	6.99287	7.00911	7.02535	7.04159	7.05783	7.07407	7.09031	7.10655
ENSMUSG00000015342=Xk	1.44283	1.60586	1.76888	1.9319	2.09492	2.25794	2.42096	2.58398	2.74701	2.91003
ENSMUSG00000015354=Pcolce2	-0.00545137	0.224106	0.453664	0.683222	0.91278	1.14234	1.3719	1.60145	1.83101	2.06057
ENSMUSG00000015357=Clpx	5.00063	5.13898	5.27733	5.41568	5.55403	5.69238	5.83073	5.96908	6.10743	6.24578
ENSMUSG00000015363=Trabd	5.1087	4.61054	4.11238	3.61421	3.11605	2.61789	2.11973	1.62157	1.12341	0.625248
ENSMUSG00000015365=Mov10l1	6.54955	6.34794	6.14633	5.94471	5.7431	5.54149	5.33987	5.13826	4.93665	4.73503
ENSMUSG00000015377=Dennd6b	4.40169	4.08983	3.77796	3.4661	3.15423	2.84237	2.53051	2.21864	1.90678	1.59492
ENSMUSG00000015443=Gzmn	3.2412	3.11443	2.98766	2.8609	2.73413	2.60737	2.4806	2.35383	2.22707	2.1003
ENSMUSG00000015452=Ager	0.628588	0.541966	0.455343	0.368721	0.282098	0.195476	0.108853	0.022231	-0.0643914	-0.151014
ENSMUSG00000015461=Atf6b	5.49677	5.17006	4.84336	4.51665	4.18994	3.86323	3.53652	3.20981	2.88311	2.5564
ENSMUSG00000015467=Egfl8	0.866712	0.820625	0.774539	0.728452	0.682365	0.636278	0.590192	0.544105	0.498018	0.451931
ENSMUSG00000015474=Ppt2	3.29063	3.62671	3.96278	4.29886	4.63493	4.97101	5.30708	5.64316	5.97923	6.31531
ENSMUSG00000015478=Rnf5	3.72995	3.55736	3.38478	3.21219	3.03961	2.86703	2.69444	2.52186	2.34927	2.17669
ENSMUSG00000015488=Cacfd1	6.5614	6.49998	6.43856	6.37715	6.31573	6.25431	6.19289	6.13148	6.07006	6.00864
ENSMUSG00000015501=Hivep2	0.745617	0.950009	1.1544	1.35879	1.56319	1.76758	1.97197	2.17637	2.38076	2.58515
ENSMUSG00000015522=Arnt	4.18975	4.23116	4.27256	4.31396	4.35537	4.39677	4.43817	4.47958	4.52098	4.56239
ENSMUSG00000015533=Itga2	0.0880782	0.100079	0.112081	0.124082	0.136083	0.148084	0.160085	0.172086	0.184088	0.196089
ENSMUSG00000015536=Mocs2	4.24383	4.42709	4.61036	4.79362	4.97688	5.16015	5.34341	5.52668	5.70994	5.89321
ENSMUSG00000015542=Nat9	5.53333	5.59719	5.66105	5.72491	5.78878	5.85264	5.9165	5.98036	6.04422	6.10808
ENSMUSG00000015568=Lpl	2.92354	3.22548	3.52741	3.82935	4.13129	4.43323	4.73517	5.03711	5.33905	5.64099
ENSMUSG00000015575=Atp6v0e	5.3958	5.55714	5.71848	5.87981	6.04115	6.20248	6.36382	6.52516	6.68649	6.84783
ENSMUSG00000015597=Zfp318	5.81111	5.79848	5.78585	5.77322	5.76059	5.74796	5.73533	5.7227	5.71007	5.69744
ENSMUSG00000015599=Ttbk1	-0.0801885	0.198741	0.477671	0.7566	1.03553	1.31446	1.59339	1.87232	2.15125	2.43018
ENSMUSG00000015605=Srf	3.25707	3.38413	3.51119	3.63825	3.76531	3.89237	4.01944	4.1465	4.27356	4.40062
ENSMUSG00000015619=Gata3	-0.00671723	0.298414	0.603546	0.908678	1.21381	1.51894	1.82407	2.1292	2.43434	2.73947
ENSMUSG00000015647=Lama5	1.77435	2.1534	2.53245	2.91151	3.29056	3.66961	4.04866	4.42771	4.80676	5.18581
ENSMUSG00000015652=Steap1	0.103367	0.112621	0.121876	0.13113	0.140385	0.149639	0.158894	0.168148	0.177403	0.186658
ENSMUSG00000015653=Steap2	4.8252	4.83145	4.8377	4.84395	4.85021	4.85646	4.86271	4.86896	4.87521	4.88146
ENSMUSG00000015656=Hspa8	10.3439	10.4077	10.4716	10.5355	10.5994	10.6632	10.7271	10.791	10.8548	10.9187
ENSMUSG00000015659=Serac1	2.90871	2.85995	2.8112	2.76244	2.71368	2.66492	2.61616	2.5674	2.51865	2.46989
ENSMUSG00000015668=Pdzd11	7.3767	7.29119	7.20569	7.12019	7.03469	6.94918	6.86368	6.77818	6.69267	6.60717
ENSMUSG00000015671=Psma2	7.8904	8.0303	8.17019	8.31009	8.44999	8.58988	8.72978	8.86967	9.00957	9.14946
ENSMUSG00000015672=Mrpl32	5.179	5.33711	5.49521	5.65332	5.81142	5.96953	6.12763	6.28574	6.44384	6.60195
ENSMUSG00000015697=Setdb1	5.08556	5.32199	5.55842	5.79485	6.03128	6.26772	6.50415	6.74058	6.97701	7.21344
ENSMUSG00000015702=Anxa9	0.977561	0.905643	0.833724	0.761806	0.689887	0.617969	0.54605	0.474132	0.402213	0.330294
ENSMUSG00000015709=Arnt2	1.68274	1.90832	2.13389	2.35946	2.58503	2.8106	3.03618	3.26175	3.48732	3.71289
ENSMUSG00000015711=Prune	4.49193	4.78698	5.08202	5.37706	5.6721	5.96714	6.26218	6.55722	6.85227	7.14731
ENSMUSG00000015714=Cers2	6.93849	6.64932	6.36015	6.07098	5.78181	5.49264	5.20348	4.91431	4.62514	4.33597
ENSMUSG00000015721=Nlrp5	8.89715	9.22602	9.55488	9.88375	10.2126	10.5415	10.8703	11.1992	11.5281	11.8569
ENSMUSG00000015733=Capza2	4.02185	4.26128	4.50071	4.74015	4.97958	5.21901	5.45844	5.69787	5.93731	6.17674
ENSMUSG00000015745=Plekho1	2.76314	2.94718	3.13121	3.31525	3.49929	3.68333	3.86736	4.0514	4.23544	4.41948
ENSMUSG00000015747=Vps45	4.35994	4.4238	4.48767	4.55153	4.6154	4.67926	4.74313	4.80699	4.87086	4.93472
ENSMUSG00000015748=Prpf3	4.81339	4.8816	4.94981	5.01802	5.08624	5.15445	5.22266	5.29087	5.35908	5.4273
ENSMUSG00000015749=Anp32e	3.33162	3.4745	3.61739	3.76027	3.90315	4.04604	4.18892	4.33181	4.47469	4.61757
ENSMUSG00000015750=Aph1a	2.4395	2.38396	2.32841	2.27287	2.21733	2.16178	2.10624	2.0507	1.99515	1.93961
ENSMUSG00000015755=Tab2	2.92858	3.25767	3.58676	3.91585	4.24494	4.57403	4.90312	5.23221	5.5613	5.89039
ENSMUSG00000015757=Ppil4	3.72488	4.02977	4.33467	4.63957	4.94447	5.24936	5.55426	5.85916	6.16406	6.46895
ENSMUSG00000015759=Cnih1	5.4515	5.73843	6.02537	6.3123	6.59924	6.88617	7.1731	7.46004	7.74697	8.03391
ENSMUSG00000015766=Eps8	3.65615	4.02887	4.40159	4.77431	5.14704	5.51976	5.89248	6.26521	6.63793	7.01065
ENSMUSG00000015776=Med22	6.57529	6.8031	7.03091	7.25872	7.48654	7.71435	7.94216	8.16997	8.39778	8.62559
ENSMUSG00000015787=Abo	1.41526	1.27445	1.13363	0.992813	0.851995	0.711178	0.570361	0.429544	0.288726	0.147909
ENSMUSG00000015790=Surf1	4.71005	4.97479	5.23953	5.50427	5.76901	6.03376	6.2985	6.56324	6.82798	7.09272
ENSMUSG00000015804=Med28	8.2399	8.5706	8.90131	9.23202	9.56272	9.89343	10.2241	10.5548	10.8856	11.2163
ENSMUSG00000015806=Qdpr	7.12017	6.7833	6.44643	6.10956	5.77269	5.43583	5.09896	4.76209	4.42522	4.08835
ENSMUSG00000015812=Gnrh1	0.432929	1.06388	1.69482	2.32577	2.95672	3.58766	4.21861	4.84956	5.4805	6.11145
ENSMUSG00000015837=Sqstm1	7.26124	6.95309	6.64494	6.33679	6.02864	5.72049	5.41234	5.10419	4.79604	4.48789
ENSMUSG00000015839=Nfe2l2	3.87303	3.85506	3.83709	3.81911	3.80114	3.78317	3.76519	3.74722	3.72925	3.71127
ENSMUSG00000015846=Rxra	4.56262	4.576	4.58939	4.60277	4.61615	4.62954	4.64292	4.6563	4.66968	4.68307
ENSMUSG00000015852=Fcrls	0.234061	0.196353	0.158646	0.120939	0.0832314	0.0455241	0.00781675	-0.0298906	-0.0675979	-0.105305
ENSMUSG00000015869=Prpsap1	6.94582	6.98282	7.01983	7.05683	7.09383	7.13084	7.16784	7.20484	7.24184	7.27885
ENSMUSG00000015880=Ncapg	6.02692	6.43835	6.84978	7.2612	7.67263	8.08405	8.49548	8.90691	9.31833	9.72976
ENSMUSG00000015882=Lcorl	6.21536	5.82416	5.43297	5.04178	4.65059	4.2594	3.8682	3.47701	3.08582	2.69463
ENSMUSG00000015889=Lta4h	2.57724	2.48346	2.38968	2.29589	2.20211	2.10832	2.01454	1.92076	1.82697	1.73319
ENSMUSG00000015890=Amdhd1	-0.0349297	-0.0178859	-0.000842066	0.0162018	0.0332456	0.0502894	0.0673332	0.084377	0.101421	0.118465
ENSMUSG00000015932=Dstn	7.76481	7.71869	7.67257	7.62645	7.58033	7.53421	7.48809	7.44197	7.39585	7.34973
ENSMUSG00000015937=H2afy	7.82613	7.34178	6.85744	6.3731	5.88875	5.40441	4.92006	4.43572	3.95138	3.46703
ENSMUSG00000015942=Gtf2ird2	1.46702	1.36572	1.26442	1.16312	1.06182	0.960513	0.859211	0.757908	0.656606	0.555304
ENSMUSG00000015943=Bola1	6.51851	6.36679	6.21506	6.06334	5.91161	5.75989	5.60817	5.45644	5.30472	5.15299
ENSMUSG00000015944=Gatsl2	4.51462	4.4285	4.34239	4.25627	4.17015	4.08403	3.99791	3.91179	3.82567	3.73955
ENSMUSG00000015950=Ncf1	0.42438	0.379523	0.334666	0.289809	0.244953	0.200096	0.155239	0.110382	0.0655254	0.0206686
ENSMUSG00000015957=Wnt11	1.46167	1.25582	1.04996	0.844109	0.638256	0.432402	0.226549	0.0206954	-0.185158	-0.391011
ENSMUSG00000015961=Adss	7.70543	8.01355	8.32167	8.6298	8.93792	9.24604	9.55417	9.86229	10.1704	10.4785
ENSMUSG00000015966=Il17rb	6.4017	6.46902	6.53634	6.60365	6.67097	6.73829	6.8056	6.87292	6.94024	7.00756
ENSMUSG00000015968=Cacna1d	5.96939	5.78384	5.59828	5.41272	5.22716	5.04161	4.85605	4.67049	4.48493	4.29938
ENSMUSG00000015970=Chdh	4.78639	5.14674	5.50708	5.86743	6.22778	6.58813	6.94848	7.30882	7.66917	8.02952
ENSMUSG00000015971=Actr8	5.44085	5.70062	5.96038	6.22014	6.47991	6.73967	6.99943	7.2592	7.51896	7.77872
ENSMUSG00000015980=Lrrc27	0.588328	0.785155	0.981982	1.17881	1.37564	1.57246	1.76929	1.96612	2.16295	2.35977
ENSMUSG00000015994=Fnta	6.65688	6.58876	6.52063	6.4525	6.38438	6.31625	6.24812	6.18	6.11187	6.04374
ENSMUSG00000016018=Skiv2l2	7.27921	7.0005	6.72179	6.44308	6.16438	5.88567	5.60696	5.32825	5.04955	4.77084
ENSMUSG00000016024=Lbp	-0.126568	0.14377	0.414108	0.684446	0.954784	1.22512	1.49546	1.7658	2.03614	2.30647
ENSMUSG00000016028=Celsr1	5.60666	5.78953	5.97241	6.15529	6.33817	6.52104	6.70392	6.8868	7.06968	7.25255
ENSMUSG00000016128=Stard13	1.465	2.15767	2.85033	3.54299	4.23565	4.92832	5.62098	6.31364	7.00631	7.69897
ENSMUSG00000016150=Tenm1	3.26759	3.08022	2.89286	2.7055	2.51814	2.33078	2.14342	1.95606	1.7687	1.58134
ENSMUSG00000016179=Camk1g	4.475	3.95788	3.44075	2.92363	2.4065	1.88938	1.37225	0.855128	0.338003	-0.179122
ENSMUSG00000016181=Diexf	2.38417	2.85761	3.33106	3.8045	4.27795	4.75139	5.22483	5.69828	6.17172	6.64516
ENSMUSG00000016200=Syt14	3.3077	3.15671	3.00572	2.85473	2.70374	2.55275	2.40177	2.25078	2.09979	1.9488
ENSMUSG00000016206=H2-M3	0.461963	0.400673	0.339383	0.278093	0.216803	0.155513	0.0942235	0.0329335	-0.0283565	-0.0896464
ENSMUSG00000016239=Lonrf3	2.41567	2.57936	2.74304	2.90672	3.0704	3.23409	3.39777	3.56145	3.72514	3.88882
ENSMUSG00000016252=Atp5e	7.7731	7.84637	7.91964	7.99292	8.06619	8.13946	8.21274	8.28601	8.35928	8.43256
ENSMUSG00000016253=Nelfcd	6.76459	6.60025	6.4359	6.27156	6.10721	5.94287	5.77852	5.61418	5.44983	5.28549
ENSMUSG00000016256=Ctsz	2.68695	2.38421	2.08148	1.77874	1.47601	1.17327	0.870538	0.567803	0.265068	-0.0376665
ENSMUSG00000016257=Slmo2	5.13607	5.1041	5.07213	5.04017	5.0082	4.97623	4.94426	4.9123	4.88033	4.84836
ENSMUSG00000016308=Ube2a	5.06363	5.36962	5.67561	5.98159	6.28758	6.59356	6.89955	7.20553	7.51152	7.8175
ENSMUSG00000016319=Slc25a5	8.35896	8.24698	8.13501	8.02303	7.91106	7.79908	7.68711	7.57514	7.46316	7.35119
ENSMUSG00000016344=Ppdpf	6.77598	6.40849	6.04099	5.67349	5.306	4.9385	4.571	4.20351	3.83601	3.46851
ENSMUSG00000016356=Col20a1	5.16062	4.73995	4.31927	3.8986	3.47792	3.05725	2.63657	2.2159	1.79522	1.37455
ENSMUSG00000016382=Pls3	4.13487	3.75174	3.36861	2.98549	2.60236	2.21924	1.83611	1.45299	1.06986	0.686733
ENSMUSG00000016386=Mpped2	1.86315	1.72164	1.58014	1.43864	1.29713	1.15563	1.01412	0.872619	0.731114	0.58961
ENSMUSG00000016409=Nkap	3.95861	4.17625	4.3939	4.61155	4.82919	5.04684	5.26448	5.48213	5.69977	5.91742
ENSMUSG00000016427=Ndufa1	4.9297	4.83517	4.74063	4.64609	4.55156	4.45702	4.36248	4.26795	4.17341	4.07887
ENSMUSG00000016458=Wt1	7.07813	6.31177	5.54541	4.77905	4.01269	3.24633	2.47997	1.71361	0.94725	0.180891
ENSMUSG00000016477=E2f3	3.1004	2.79687	2.49334	2.18981	1.88627	1.58274	1.27921	0.975675	0.672142	0.36861
ENSMUSG00000016481=Cr1l	3.17488	3.51523	3.85559	4.19595	4.5363	4.87666	5.21702	5.55737	5.89773	6.23809
ENSMUSG00000016487=Ppfibp1	5.84933	5.61454	5.37974	5.14494	4.91014	4.67534	4.44054	4.20574	3.97094	3.73614
ENSMUSG00000016493=Cd46	1.2269	1.14655	1.0662	0.98585	0.9055	0.82515	0.744801	0.664451	0.584101	0.503751
ENSMUSG00000016494=Cd34	0.481838	0.427044	0.37225	0.317456	0.262662	0.207868	0.153074	0.0982796	0.0434855	-0.0113085
ENSMUSG00000016495=Plgrkt	2.2437	2.17643	2.10916	2.04189	1.97461	1.90734	1.84007	1.7728	1.70552	1.63825
ENSMUSG00000016503=Gtf3a	6.58501	6.44048	6.29596	6.15143	6.0069	5.86237	5.71785	5.57332	5.42879	5.28426
ENSMUSG00000016510=Mtif3	6.24591	6.28397	6.32203	6.36009	6.39815	6.43621	6.47427	6.51233	6.55039	6.58845
ENSMUSG00000016520=Lnx2	2.62017	3.26886	3.91755	4.56624	5.21493	5.86362	6.51231	7.161	7.80968	8.45837
ENSMUSG00000016526=Dyrk3	1.58204	1.78802	1.994	2.19997	2.40595	2.61193	2.8179	3.02388	3.22986	3.43583
ENSMUSG00000016528=Mapkapk2	6.08333	6.01547	5.94762	5.87977	5.81191	5.74406	5.6762	5.60835	5.5405	5.47264
ENSMUSG00000016529=Il10	5.16881	5.24528	5.32175	5.39823	5.4747	5.55117	5.62765	5.70412	5.7806	5.85707
ENSMUSG00000016534=Lamp2	6.70168	6.25223	5.80278	5.35334	4.90389	4.45445	4.005	3.55555	3.10611	2.65666
ENSMUSG00000016541=Atxn10	7.61355	6.99535	6.37714	5.75894	5.14074	4.52253	3.90433	3.28613	2.66793	2.04972
ENSMUSG00000016552=Foxred2	3.10593	3.39426	3.68259	3.97092	4.25925	4.54758	4.83591	5.12424	5.41257	5.7009
ENSMUSG00000016554=Eif3d	9.09021	8.72548	8.36074	7.996	7.63127	7.26653	6.9018	6.53706	6.17232	5.80759
ENSMUSG00000016559=H3f3b	8.73725	8.93007	9.1229	9.31572	9.50855	9.70137	9.8942	10.087	10.2798	10.4727
ENSMUSG00000016619=Nup50	6.82163	6.9453	7.06897	7.19265	7.31632	7.43999	7.56366	7.68733	7.81101	7.93468
ENSMUSG00000016624=Phf21b	1.01007	0.958622	0.907169	0.855717	0.804264	0.752812	0.701359	0.649907	0.598454	0.547002
ENSMUSG00000016626=Nlrp14	8.45328	9.04575	9.63822	10.2307	10.8232	11.4156	12.0081	12.6006	13.193	13.7855
ENSMUSG00000016637=Ift27	8.11015	7.5186	6.92705	6.33551	5.74396	5.15241	4.56087	3.96932	3.37777	2.78623
ENSMUSG00000016664=Pacsin2	8.1457	8.10676	8.06782	8.02887	7.98993	7.95099	7.91205	7.87311	7.83417	7.79523
ENSMUSG00000016756=Cmah	1.88207	1.89969	1.91731	1.93494	1.95256	1.97018	1.9878	2.00543	2.02305	2.04067
ENSMUSG00000016757=Ttll12	4.51636	4.29318	4.07	3.84682	3.62364	3.40046	3.17728	2.9541	2.73093	2.50775
ENSMUSG00000016758=Bik	0.561143	1.06241	1.56367	2.06493	2.56619	3.06745	3.56872	4.06998	4.57124	5.0725
ENSMUSG00000016763=Scube1	4.36731	3.83209	3.29686	2.76164	2.22642	1.6912	1.15597	0.620749	0.0855264	-0.449697
ENSMUSG00000016831=Tox4	5.21591	5.08238	4.94884	4.8153	4.68176	4.54822	4.41468	4.28114	4.14761	4.01407
ENSMUSG00000016833=Mrps18c	5.24924	5.37437	5.49951	5.62464	5.74978	5.87492	6.00005	6.12519	6.25032	6.37546
ENSMUSG00000016918=Sulf1	1.4283	1.68983	1.95137	2.2129	2.47443	2.73596	2.99749	3.25902	3.52055	3.78208
ENSMUSG00000016921=Srsf6	8.49482	7.91243	7.33004	6.74765	6.16526	5.58287	5.00048	4.41809	3.8357	3.25331
ENSMUSG00000016933=Plcg1	4.70986	4.70505	4.70023	4.69541	4.6906	4.68578	4.68096	4.67615	4.67133	4.66651
ENSMUSG00000016940=Kctd2	3.92269	4.02474	4.12679	4.22884	4.33089	4.43294	4.53499	4.63704	4.73909	4.84114
ENSMUSG00000016946=Kctd5	3.25235	3.65768	4.06301	4.46834	4.87367	5.279	5.68433	6.08967	6.495	6.90033
ENSMUSG00000016984=Etaa1	3.10677	3.59809	4.08942	4.58074	5.07207	5.56339	6.05472	6.54604	7.03737	7.52869
ENSMUSG00000017002=Slpi	0.372525	0.402289	0.432052	0.461816	0.491579	0.521343	0.551106	0.58087	0.610633	0.640397
ENSMUSG00000017003=Svs3a	1.12983	1.99477	2.8597	3.72464	4.58958	5.45451	6.31945	7.18438	8.04932	8.91426
ENSMUSG00000017004=Svs5	-0.0632008	-0.0448908	-0.0265809	-0.00827092	0.010039	0.028349	0.0466589	0.0649689	0.0832788	0.101589
ENSMUSG00000017009=Sdc4	5.66433	5.0249	4.38547	3.74604	3.1066	2.46717	1.82774	1.18831	0.548874	-0.0905579
ENSMUSG00000017057=Il13ra1	3.87841	3.47125	3.06409	2.65693	2.24977	1.84261	1.43545	1.02829	0.62113	0.21397
ENSMUSG00000017119=Nbr1	5.98657	5.98057	5.97458	5.96858	5.96259	5.95659	5.95059	5.9446	5.9386	5.9326
ENSMUSG00000017132=Cyth1	3.54952	3.75488	3.96023	4.16558	4.37093	4.57629	4.78164	4.98699	5.19235	5.3977
ENSMUSG00000017144=Rnd3	0.174654	0.332245	0.489835	0.647426	0.805016	0.962607	1.1202	1.27779	1.43538	1.59297
ENSMUSG00000017146=Brca1	4.25867	4.53591	4.81315	5.0904	5.36764	5.64489	5.92213	6.19938	6.47662	6.75386
ENSMUSG00000017167=Cntnap1	0.666059	1.15087	1.63569	2.1205	2.60532	3.09013	3.57494	4.05976	4.54457	5.02939
ENSMUSG00000017176=Nt5c3b	4.52782	4.15642	3.78502	3.41362	3.04222	2.67082	2.29941	1.92801	1.55661	1.18521
ENSMUSG00000017188=Coa3	6.12151	5.82254	5.52356	5.22458	4.9256	4.62663	4.32765	4.02867	3.72969	3.43072
ENSMUSG00000017195=Zpbp2	1.17314	1.14144	1.10975	1.07805	1.04636	1.01467	0.982971	0.951276	0.919581	0.887887
ENSMUSG00000017204=Gsdma	0.16848	0.147086	0.125691	0.104296	0.0829015	0.0615067	0.040112	0.0187173	-0.00267747	-0.0240722
ENSMUSG00000017210=Med24	6.95017	6.51864	6.08712	5.65559	5.22406	4.79254	4.36101	3.92948	3.49796	3.06643
ENSMUSG00000017211=Gsdma2	0.703482	0.583826	0.46417	0.344514	0.224858	0.105202	-0.0144543	-0.13411	-0.253766	-0.373422
ENSMUSG00000017221=Psmd3	7.82137	7.47263	7.12389	6.77515	6.42641	6.07767	5.72894	5.3802	5.03146	4.68272
ENSMUSG00000017264=Exosc10	6.35985	6.3235	6.28714	6.25079	6.21444	6.17809	6.14174	6.10538	6.06903	6.03268
ENSMUSG00000017286=Glod4	6.57512	6.34049	6.10585	5.87122	5.63659	5.40196	5.16733	4.9327	4.69807	4.46344
ENSMUSG00000017288=Vps53	6.34915	6.17629	6.00344	5.83058	5.65773	5.48488	5.31202	5.13917	4.96631	4.79346
ENSMUSG00000017291=Taok1	6.43137	6.48278	6.53419	6.58559	6.637	6.68841	6.73982	6.79122	6.84263	6.89404
ENSMUSG00000017299=Dnttip1	6.37289	6.14236	5.91183	5.68129	5.45076	5.22023	4.98969	4.75916	4.52863	4.29809
ENSMUSG00000017307=Acot8	2.63375	2.85464	3.07553	3.29642	3.51731	3.7382	3.9591	4.17999	4.40088	4.62177
ENSMUSG00000017314=Mpp2	0.552474	0.505934	0.459395	0.412856	0.366317	0.319777	0.273238	0.226699	0.18016	0.13362
ENSMUSG00000017376=Nlk	7.20905	7.02035	6.83166	6.64296	6.45426	6.26556	6.07686	5.88816	5.69946	5.51077
ENSMUSG00000017386=Traf4	4.91397	5.067	5.22002	5.37305	5.52608	5.67911	5.83213	5.98516	6.13819	6.29122
ENSMUSG00000017390=Aldoc	1.14866	1.06557	0.982469	0.899371	0.816273	0.733174	0.650076	0.566978	0.48388	0.400782
ENSMUSG00000017404=Rpl19	9.20293	9.12896	9.05499	8.98102	8.90705	8.83308	8.75911	8.68514	8.61117	8.5372
ENSMUSG00000017405=Nek8	3.16073	3.17611	3.19149	3.20687	3.22224	3.23762	3.253	3.26838	3.28376	3.29914
ENSMUSG00000017412=Cacnb4	3.2231	3.11792	3.01274	2.90756	2.80238	2.6972	2.59202	2.48684	2.38166	2.27648
ENSMUSG00000017417=Plxdc1	1.77508	1.77483	1.77459	1.77434	1.7741	1.77385	1.7736	1.77336	1.77311	1.77286
ENSMUSG00000017418=Arl5b	2.97113	2.9872	3.00328	3.01935	3.03543	3.0515	3.06758	3.08365	3.09973	3.1158
ENSMUSG00000017421=Zfp207	6.55285	6.55091	6.54897	6.54703	6.5451	6.54316	6.54122	6.53928	6.53734	6.53541
ENSMUSG00000017428=Psmd11	5.0679	5.25447	5.44105	5.62762	5.8142	6.00077	6.18735	6.37392	6.56049	6.74707
ENSMUSG00000017453=Pipox	0.634269	0.525351	0.416433	0.307515	0.198597	0.0896793	-0.0192387	-0.128157	-0.237075	-0.345993
ENSMUSG00000017466=Timp2	3.95196	3.65093	3.3499	3.04886	2.74783	2.4468	2.14577	1.84474	1.5437	1.24267
ENSMUSG00000017478=Zc3h18	3.93822	4.06902	4.19982	4.33063	4.46143	4.59223	4.72303	4.85383	4.98464	5.11544
ENSMUSG00000017485=Top2b	4.11765	4.2025	4.28736	4.37221	4.45706	4.54191	4.62677	4.71162	4.79647	4.88132
ENSMUSG00000017491=Rarb	1.99681	1.95046	1.90411	1.85776	1.81142	1.76507	1.71872	1.67237	1.62603	1.57968
ENSMUSG00000017493=Igfbp4	0.455576	0.389309	0.323041	0.256774	0.190506	0.124239	0.057971	-0.0082966	-0.0745642	-0.140832
ENSMUSG00000017499=Cdc6	3.69365	4.07963	4.46561	4.85159	5.23758	5.62356	6.00954	6.39552	6.7815	7.16748
ENSMUSG00000017548=Suz12	5.32933	5.60084	5.87236	6.14387	6.41539	6.6869	6.95842	7.22993	7.50144	7.77296
ENSMUSG00000017550=Atad5	2.50438	2.84028	3.17618	3.51208	3.84799	4.18389	4.51979	4.85569	5.19159	5.5275
ENSMUSG00000017561=Crlf3	2.13883	2.3524	2.56597	2.77954	2.99311	3.20668	3.42025	3.63382	3.84739	4.06096
ENSMUSG00000017607=Tns4	0.490053	0.426663	0.363273	0.299883	0.236493	0.173103	0.109714	0.0463238	-0.0170661	-0.080456
ENSMUSG00000017615=Tnfaip1	5.7836	5.71741	5.65122	5.58503	5.51883	5.45264	5.38645	5.32026	5.25407	5.18788
ENSMUSG00000017631=Abr	7.5993	7.34403	7.08876	6.8335	6.57823	6.32297	6.0677	5.81244	5.55717	5.30191
ENSMUSG00000017639=Rab11fip4	5.48932	5.40349	5.31765	5.23182	5.14598	5.06014	4.97431	4.88847	4.80264	4.7168
ENSMUSG00000017652=Cd40	0.0741347	0.199533	0.324932	0.450331	0.57573	0.701128	0.826527	0.951926	1.07732	1.20272
ENSMUSG00000017664=Slc35c2	5.23008	5.33024	5.43041	5.53057	5.63073	5.7309	5.83106	5.93122	6.03139	6.13155
ENSMUSG00000017667=Zfp334	2.45358	3.06861	3.68364	4.29867	4.9137	5.52872	6.14375	6.75878	7.37381	7.98883
ENSMUSG00000017670=Elmo2	3.52397	3.292	3.06004	2.82808	2.59611	2.36415	2.13219	1.90022	1.66826	1.4363
ENSMUSG00000017677=Wsb1	4.6234	4.56908	4.51476	4.46044	4.40613	4.35181	4.29749	4.24318	4.18886	4.13454
ENSMUSG00000017679=Ttpal	2.88475	3.11131	3.33786	3.56442	3.79098	4.01753	4.24409	4.47064	4.6972	4.92376
ENSMUSG00000017686=Rhot1	6.6041	6.80662	7.00914	7.21166	7.41418	7.61671	7.81923	8.02175	8.22427	8.42679
ENSMUSG00000017697=Ada	5.12546	5.12646	5.12746	5.12846	5.12945	5.13045	5.13145	5.13245	5.13345	5.13444
ENSMUSG00000017707=Serinc3	6.58567	6.28973	5.99379	5.69785	5.40191	5.10597	4.81003	4.51409	4.21815	3.92222
ENSMUSG00000017713=Tha1	0.791832	0.709858	0.627885	0.545911	0.463937	0.381963	0.299989	0.218015	0.136041	0.0540669
ENSMUSG00000017715=Pgs1	6.2832	6.56946	6.85573	7.142	7.42826	7.71453	8.0008	8.28706	8.57333	8.8596
ENSMUSG00000017716=Birc5	9.39382	9.40752	9.42122	9.43493	9.44863	9.46233	9.47604	9.48974	9.50344	9.51715
ENSMUSG00000017718=Afmid	3.48445	3.40184	3.31923	3.23663	3.15402	3.07141	2.9888	2.9062	2.82359	2.74098
ENSMUSG00000017721=Pigt	0.925247	0.827749	0.730251	0.632752	0.535254	0.437756	0.340257	0.242759	0.145261	0.0477623
ENSMUSG00000017724=Etv4	0.0782838	0.206549	0.334814	0.46308	0.591345	0.71961	0.847876	0.976141	1.10441	1.23267
ENSMUSG00000017733=Eppin	1.47537	1.31511	1.15484	0.994579	0.834315	0.674052	0.513788	0.353525	0.193262	0.0329981
ENSMUSG00000017734=Dbndd2	1.19067	1.49544	1.80021	2.10499	2.40976	2.71453	3.0193	3.32407	3.62885	3.93362
ENSMUSG00000017740=Slc12a5	1.61394	2.03139	2.44884	2.86629	3.28374	3.70119	4.11864	4.53608	4.95353	5.37098
ENSMUSG00000017747=Ghdc	2.74129	2.75501	2.76873	2.78246	2.79618	2.8099	2.82363	2.83735	2.85107	2.86479
ENSMUSG00000017754=Pltp	1.11056	1.00927	0.907981	0.806691	0.705401	0.604111	0.502821	0.401531	0.300241	0.19895
ENSMUSG00000017756=Slc12a7	4.11837	4.18305	4.24773	4.31242	4.3771	4.44178	4.50646	4.57114	4.63582	4.7005
ENSMUSG00000017760=Ctsa	9.18824	8.16617	7.14411	6.12205	5.09998	4.07792	3.05586	2.03379	1.01173	-0.0103328
ENSMUSG00000017764=Zswim1	3.87498	4.15954	4.4441	4.72866	5.01322	5.29778	5.58234	5.8669	6.15146	6.43602
ENSMUSG00000017765=Slc12a4	2.61494	2.35937	2.10381	1.84825	1.59268	1.33712	1.08155	0.825989	0.570425	0.314861
ENSMUSG00000017767=Spata25	1.07348	1.16615	1.25883	1.35151	1.44418	1.53686	1.62954	1.72221	1.81489	1.90757
ENSMUSG00000017774=Myo1c	3.36374	3.84675	4.32976	4.81278	5.29579	5.7788	6.26182	6.74483	7.22784	7.71086
ENSMUSG00000017776=Crk	5.98384	5.97972	5.9756	5.97148	5.96736	5.96324	5.95912	5.955	5.95088	5.94676
ENSMUSG00000017778=Cox7c	7.15174	7.09875	7.04577	6.99278	6.93979	6.8868	6.83381	6.78083	6.72784	6.67485
ENSMUSG00000017781=Pitpna	7.0692	6.90872	6.74824	6.58775	6.42727	6.26679	6.10631	5.94583	5.78535	5.62487
ENSMUSG00000017801=Mlx	4.43937	4.43471	4.43006	4.4254	4.42075	4.41609	4.41144	4.40678	4.40212	4.39747
ENSMUSG00000017802=Fam134c	1.38535	1.4833	1.58126	1.67921	1.77716	1.87511	1.97306	2.07101	2.16897	2.26692
ENSMUSG00000017830=Dhx58	0.137307	0.142225	0.147144	0.152063	0.156981	0.1619	0.166818	0.171737	0.176655	0.181574
ENSMUSG00000017831=Rab5a	5.01854	4.95874	4.89894	4.83914	4.77934	4.71954	4.65974	4.59994	4.54014	4.48034
ENSMUSG00000017837=Nkiras2	3.45982	3.59472	3.72962	3.86452	3.99942	4.13432	4.26922	4.40412	4.53902	4.67392
ENSMUSG00000017843=Ppp2r5c	7.77791	7.6169	7.45589	7.29488	7.13387	6.97286	6.81185	6.65084	6.48983	6.32882
ENSMUSG00000017858=Ift52	5.22909	5.16458	5.10008	5.03558	4.97107	4.90657	4.84207	4.77756	4.71306	4.64856
ENSMUSG00000017861=Mybl2	6.6827	7.03696	7.39122	7.74548	8.09974	8.454	8.80826	9.16252	9.51678	9.87104
ENSMUSG00000017897=Eya2	4.37667	3.98098	3.58529	3.1896	2.79391	2.39822	2.00254	1.60685	1.21116	0.815466
ENSMUSG00000017929=B4galt5	3.15935	3.66215	4.16495	4.66775	5.17054	5.67334	6.17614	6.67894	7.18174	7.68454
ENSMUSG00000017969=Ptgis	4.52532	4.56557	4.60583	4.64608	4.68633	4.72658	4.76684	4.80709	4.84734	4.88759
ENSMUSG00000017978=Cadps2	5.58588	5.48281	5.37973	5.27666	5.17359	5.07052	4.96744	4.86437	4.7613	4.65823
ENSMUSG00000017999=Ddx27	6.12357	6.01231	5.90105	5.7898	5.67854	5.56728	5.45602	5.34476	5.23351	5.12225
ENSMUSG00000018001=Cyth3	4.82138	4.74987	4.67836	4.60685	4.53533	4.46382	4.39231	4.3208	4.24929	4.17778
ENSMUSG00000018012=Rac3	1.58581	1.81071	2.03561	2.26051	2.48541	2.71031	2.9352	3.1601	3.385	3.6099
ENSMUSG00000018040=Rrp7a	4.88862	4.67594	4.46327	4.2506	4.03792	3.82525	3.61258	3.3999	3.18723	2.97456
ENSMUSG00000018042=Cyb5r3	7.39963	7.18277	6.9659	6.74904	6.53217	6.31531	6.09845	5.88158	5.66472	5.44785
ENSMUSG00000018068=Ints2	4.61644	4.47091	4.32539	4.17986	4.03433	3.8888	3.74328	3.59775	3.45222	3.3067
ENSMUSG00000018076=Med13l	4.6112	4.77743	4.94367	5.10991	5.27615	5.44239	5.60863	5.77487	5.94111	6.10734
ENSMUSG00000018102=Hist1h2bc	2.09041	2.65944	3.22847	3.7975	4.36653	4.93556	5.50459	6.07362	6.64265	7.21168
ENSMUSG00000018126=Baiap2l2	0.115654	0.39516	0.674666	0.954172	1.23368	1.51318	1.79269	2.0722	2.3517	2.63121
ENSMUSG00000018143=Mafk	0.802721	0.951123	1.09952	1.24793	1.39633	1.54473	1.69313	1.84153	1.98993	2.13834
ENSMUSG00000018160=Med1	6.19039	6.15666	6.12293	6.08919	6.05546	6.02173	5.988	5.95427	5.92053	5.8868
ENSMUSG00000018166=Erbb3	4.08167	3.96909	3.85652	3.74394	3.63136	3.51879	3.40621	3.29363	3.18105	3.06848
ENSMUSG00000018167=Stard3	5.86871	5.53947	5.21023	4.88099	4.55175	4.22251	3.89327	3.56404	3.2348	2.90556
ENSMUSG00000018169=Mfng	1.39289	2.1938	2.99471	3.79562	4.59653	5.39744	6.19835	6.99926	7.80017	8.60108
ENSMUSG00000018171=Vmp1	8.5627	8.38932	8.21594	8.04255	7.86917	7.69578	7.5224	7.34902	7.17563	7.00225
ENSMUSG00000018189=Uchl5	4.75429	4.84322	4.93216	5.02109	5.11003	5.19896	5.2879	5.37683	5.46576	5.5547
ENSMUSG00000018196=Glrx2	4.908	4.62268	4.33736	4.05204	3.76672	3.4814	3.19608	2.91076	2.62544	2.34011
ENSMUSG00000018199=Trove2	1.41928	1.59784	1.77639	1.95494	2.1335	2.31205	2.4906	2.66916	2.84771	3.02627
ENSMUSG00000018209=Stk4	4.9543	4.80129	4.64828	4.49527	4.34226	4.18925	4.03624	3.88323	3.73022	3.57721
ENSMUSG00000018217=Pmp22	0.229825	0.248535	0.267245	0.285955	0.304665	0.323375	0.342085	0.360795	0.379505	0.398216
ENSMUSG00000018238=Gdf9	7.85994	8.82064	9.78134	10.742	11.7027	12.6634	13.6241	14.5848	15.5455	16.5062
ENSMUSG00000018239=Zcchc10	3.84839	4.4545	5.0606	5.6667	6.2728	6.8789	7.485	8.09111	8.69721	9.30331
ENSMUSG00000018286=Psmb6	9.10243	9.04278	8.98314	8.92349	8.86385	8.80421	8.74456	8.68492	8.62527	8.56563
ENSMUSG00000018287=Spag7	4.3172	4.32651	4.33582	4.34513	4.35444	4.36375	4.37307	4.38238	4.39169	4.401
ENSMUSG00000018293=Pfn1	8.02772	7.6873	7.34689	7.00648	6.66606	6.32565	5.98523	5.64482	5.3044	4.96399
ENSMUSG00000018322=Tomm34	3.65183	4.05853	4.46522	4.87191	5.27861	5.6853	6.09199	6.49869	6.90538	7.31207
ENSMUSG00000018326=Ywhab	8.42355	8.53328	8.64302	8.75275	8.86249	8.97222	9.08195	9.19169	9.30142	9.41116
ENSMUSG00000018334=Ksr1	3.94076	4.03755	4.13435	4.23114	4.32794	4.42473	4.52153	4.61832	4.71511	4.81191
ENSMUSG00000018339=Gpx3	8.05654	7.77631	7.49608	7.21585	6.93562	6.65539	6.37516	6.09493	5.8147	5.53447
ENSMUSG00000018340=Anxa6	7.13752	7.08667	7.03583	6.98498	6.93413	6.88329	6.83244	6.7816	6.73075	6.67991
ENSMUSG00000018341=Il12rb2	0.862087	1.17274	1.48339	1.79404	2.10469	2.41534	2.726	3.03665	3.3473	3.65795
ENSMUSG00000018347=Zkscan6	3.69227	4.1706	4.64892	5.12724	5.60556	6.08388	6.56221	7.04053	7.51885	7.99717
ENSMUSG00000018362=Kpna2	9.18607	9.27139	9.35671	9.44203	9.52735	9.61267	9.69798	9.7833	9.86862	9.95394
ENSMUSG00000018363=Smurf2	5.17611	5.58449	5.99286	6.40124	6.80961	7.21799	7.62637	8.03474	8.44312	8.85149
ENSMUSG00000018372=Cep95	5.39764	5.46052	5.52341	5.5863	5.64919	5.71207	5.77496	5.83785	5.90074	5.96363
ENSMUSG00000018377=Vezf1	6.17092	6.07852	5.98612	5.89372	5.80132	5.70891	5.61651	5.52411	5.43171	5.33931
ENSMUSG00000018378=Cuedc1	2.77212	2.46583	2.15954	1.85325	1.54696	1.24068	0.934386	0.628097	0.321807	0.015518
ENSMUSG00000018379=Srsf1	8.03189	7.64124	7.25058	6.85993	6.46927	6.07862	5.68796	5.2973	4.90665	4.51599
ENSMUSG00000018387=Shroom1	0.753956	0.6779	0.601843	0.525786	0.44973	0.373673	0.297617	0.22156	0.145504	0.0694472
ENSMUSG00000018395=Kif3a	6.26359	6.22471	6.18583	6.14695	6.10807	6.06919	6.03031	5.99143	5.95256	5.91368
ENSMUSG00000018398=Sept8	2.18475	1.90026	1.61576	1.33127	1.04678	0.76229	0.477799	0.193307	-0.0911841	-0.375675
ENSMUSG00000018401=Mtmr4	3.89455	4.19101	4.48748	4.78395	5.08041	5.37688	5.67335	5.96982	6.26628	6.56275
ENSMUSG00000018405=Mrm1	2.09953	1.87986	1.6602	1.44053	1.22087	1.00121	0.781541	0.561877	0.342213	0.122549
ENSMUSG00000018411=Mapt	1.23026	1.30598	1.38169	1.4574	1.53311	1.60883	1.68454	1.76025	1.83596	1.91168
ENSMUSG00000018412=Kansl1	7.47573	7.08023	6.68472	6.28921	5.8937	5.4982	5.10269	4.70718	4.31168	3.91617
ENSMUSG00000018415=Gid4	7.15796	7.23862	7.31928	7.39994	7.4806	7.56126	7.64192	7.72258	7.80323	7.88389
ENSMUSG00000018417=Myo1b	9.10106	8.57576	8.05047	7.52517	6.99987	6.47457	5.94927	5.42397	4.89867	4.37337
ENSMUSG00000018425=Dhx40	4.88315	5.10073	5.31831	5.5359	5.75348	5.97106	6.18864	6.40622	6.62381	6.84139
ENSMUSG00000018427=Ypel2	6.71503	6.73703	6.75902	6.78102	6.80302	6.82502	6.84702	6.86902	6.89102	6.91302
ENSMUSG00000018428=Akap1	3.58508	4.23846	4.89184	5.54522	6.1986	6.85198	7.50536	8.15874	8.81212	9.4655
ENSMUSG00000018433=Nol11	3.35758	3.30556	3.25355	3.20154	3.14953	3.09752	3.04551	2.9935	2.94149	2.88948
ENSMUSG00000018442=Derl2	4.63141	4.85092	5.07044	5.28995	5.50946	5.72898	5.94849	6.16801	6.38752	6.60703
ENSMUSG00000018446=C1qbp	7.32201	7.1169	6.91179	6.70668	6.50156	6.29645	6.09134	5.88623	5.68111	5.476
ENSMUSG00000018449=Rpain	4.2843	4.17806	4.07183	3.96559	3.85936	3.75312	3.64688	3.54065	3.43441	3.32818
ENSMUSG00000018474=Chd3	5.17439	4.84387	4.51335	4.18284	3.85232	3.5218	3.19128	2.86076	2.53024	2.19972
ENSMUSG00000018476=Kdm6b	3.16877	3.4634	3.75802	4.05265	4.34728	4.6419	4.93653	5.23115	5.52578	5.8204
ENSMUSG00000018481=Appbp2	5.81759	5.79126	5.76493	5.7386	5.71226	5.68593	5.6596	5.63327	5.60693	5.5806
ENSMUSG00000018500=Adora2b	1.86014	2.22218	2.58422	2.94627	3.30831	3.67035	4.03239	4.39443	4.75647	5.11851
ENSMUSG00000018501=Ncor1	8.18636	7.87014	7.55391	7.23769	6.92147	6.60525	6.28903	5.9728	5.65658	5.34036
ENSMUSG00000018507=Trpv2	1.00637	1.21113	1.41589	1.62065	1.82541	2.03017	2.23493	2.43969	2.64445	2.84921
ENSMUSG00000018509=Cenpv	7.41542	7.43959	7.46377	7.48795	7.51213	7.53631	7.56049	7.58467	7.60884	7.63302
ENSMUSG00000018537=Pcgf2	2.17099	1.88695	1.60291	1.31887	1.03482	0.750782	0.46674	0.182698	-0.101344	-0.385386
ENSMUSG00000018541=Cwc25	3.68437	3.80233	3.92029	4.03826	4.15622	4.27419	4.39215	4.51011	4.62808	4.74604
ENSMUSG00000018543=1700001P01Rik	0.269123	0.253357	0.237591	0.221826	0.20606	0.190294	0.174528	0.158763	0.142997	0.127231
ENSMUSG00000018547=Pip4k2b	3.78871	3.72967	3.67062	3.61157	3.55252	3.49347	3.43443	3.37538	3.31633	3.25728
ENSMUSG00000018548=Trim37	5.63308	5.39144	5.1498	4.90816	4.66652	4.42488	4.18324	3.9416	3.69996	3.45831
ENSMUSG00000018554=Ybx2	7.23249	7.44232	7.65215	7.86198	8.07182	8.28165	8.49148	8.70131	8.91115	9.12098
ENSMUSG00000018559=Ctdnep1	4.858	4.80409	4.75017	4.69626	4.64234	4.58842	4.53451	4.48059	4.42668	4.37276
ENSMUSG00000018565=Elp5	6.79244	6.72376	6.65508	6.5864	6.51772	6.44903	6.38035	6.31167	6.24299	6.17431
ENSMUSG00000018566=Slc2a4	0.195603	0.167793	0.139983	0.112173	0.0843624	0.0565522	0.028742	0.00093183	-0.0268783	-0.0546885
ENSMUSG00000018567=Gabarap	7.71495	7.32543	6.9359	6.54638	6.15686	5.76734	5.37782	4.9883	4.59878	4.20926
ENSMUSG00000018570=2810408A11Rik	1.37027	1.18292	0.995583	0.80824	0.620898	0.433556	0.246213	0.0588711	-0.128471	-0.315813
ENSMUSG00000018572=Phf23	5.44366	5.5569	5.67014	5.78339	5.89663	6.00987	6.12311	6.23635	6.34959	6.46283
ENSMUSG00000018574=Acadvl	5.57973	5.17007	4.76041	4.35075	3.94109	3.53143	3.12177	2.71211	2.30245	1.89279
ENSMUSG00000018581=Dnah11	5.71011	5.5448	5.37948	5.21416	5.04885	4.88353	4.71821	4.5529	4.38758	4.22226
ENSMUSG00000018583=G3bp1	6.94138	6.72132	6.50126	6.2812	6.06115	5.84109	5.62103	5.40097	5.18091	4.96085
ENSMUSG00000018585=Atox1	6.0942	6.04728	6.00036	5.95344	5.90653	5.85961	5.81269	5.76577	5.71885	5.67193
ENSMUSG00000018593=Sparc	6.24525	5.68245	5.11965	4.55685	3.99405	3.43125	2.86845	2.30565	1.74285	1.18005
ENSMUSG00000018599=Mief2	2.37612	2.20984	2.04356	1.87728	1.711	1.54472	1.37844	1.21216	1.04588	0.879604
ENSMUSG00000018604=Tbx3	0.246105	0.417365	0.588625	0.759885	0.931145	1.10241	1.27367	1.44493	1.61619	1.78745
ENSMUSG00000018648=Dusp14	3.49001	4.26793	5.04585	5.82378	6.6017	7.37962	8.15755	8.93547	9.71339	10.4913
ENSMUSG00000018651=Tada2a	5.23674	5.31611	5.39548	5.47485	5.55422	5.63359	5.71296	5.79233	5.8717	5.95107
ENSMUSG00000018659=Pnpo	4.12842	4.33545	4.54248	4.74951	4.95654	5.16357	5.3706	5.57763	5.78466	5.99169
ENSMUSG00000018661=Cog1	5.49805	5.47258	5.4471	5.42163	5.39616	5.37068	5.34521	5.31974	5.29427	5.26879
ENSMUSG00000018666=Cbx1	4.77854	4.97695	5.17536	5.37377	5.57218	5.7706	5.96901	6.16742	6.36583	6.56424
ENSMUSG00000018669=Cdk5rap3	6.44003	6.2311	6.02217	5.81324	5.60431	5.39538	5.18645	4.97752	4.76859	4.55967
ENSMUSG00000018672=Copz2	2.95149	2.92842	2.90535	2.88228	2.85921	2.83614	2.81307	2.79	2.76693	2.74386
ENSMUSG00000018677=Slc25a39	9.26251	8.63535	8.00819	7.38102	6.75386	6.1267	5.49953	4.87237	4.24521	3.61804
ENSMUSG00000018678=Sp2	2.64799	2.6089	2.5698	2.53071	2.49162	2.45252	2.41343	2.37434	2.33524	2.29615
ENSMUSG00000018697=Aatf	6.28757	6.07067	5.85377	5.63687	5.41996	5.20306	4.98616	4.76926	4.55236	4.33545
ENSMUSG00000018707=Dync1h1	8.20576	7.61202	7.01829	6.42455	5.83081	5.23708	4.64334	4.0496	3.45587	2.86213
ENSMUSG00000018727=Cpsf4l	7.24089	7.89851	8.55612	9.21374	9.87135	10.529	11.1866	11.8442	12.5018	13.1594
ENSMUSG00000018733=Pex12	2.90039	3.38766	3.87492	4.36219	4.84946	5.33672	5.82399	6.31126	6.79852	7.28579
ENSMUSG00000018736=Ndel1	6.32154	6.40791	6.49429	6.58066	6.66704	6.75341	6.83979	6.92617	7.01254	7.09892
ENSMUSG00000018740=Slc25a35	3.83566	4.19439	4.55312	4.91185	5.27059	5.62932	5.98805	6.34678	6.70551	7.06425
ENSMUSG00000018750=Zbtb4	0.943875	0.911513	0.879151	0.846788	0.814426	0.782063	0.749701	0.717339	0.684976	0.652614
ENSMUSG00000018752=Tnfsfm13	0.592931	0.76056	0.928189	1.09582	1.26345	1.43108	1.59871	1.76633	1.93396	2.10159
ENSMUSG00000018761=Mpdu1	3.42398	3.08943	2.75489	2.42034	2.08579	1.75124	1.41669	1.08214	0.747597	0.413048
ENSMUSG00000018765=Fxr2	5.11483	5.2547	5.39456	5.53442	5.67428	5.81415	5.95401	6.09387	6.23373	6.3736
ENSMUSG00000018770=Atp5g3	8.97696	8.63171	8.28647	7.94123	7.59598	7.25074	6.9055	6.56026	6.21501	5.86977
ENSMUSG00000018774=Cd68	-0.0464843	0.0366699	0.119824	0.202978	0.286133	0.369287	0.452441	0.535595	0.61875	0.701904
ENSMUSG00000018796=Acsl1	3.43987	3.84114	4.24241	4.64368	5.04495	5.44622	5.84748	6.24875	6.65002	7.05129
ENSMUSG00000018800=Abca5	1.37992	1.3534	1.32688	1.30036	1.27384	1.24732	1.2208	1.19429	1.16777	1.14125
ENSMUSG00000018809=Smyd4	3.5738	3.62667	3.67953	3.73239	3.78525	3.83811	3.89098	3.94384	3.9967	4.04956
ENSMUSG00000018819=Lsp1	4.41915	4.57057	4.722	4.87343	5.02486	5.17628	5.32771	5.47914	5.63056	5.78199
ENSMUSG00000018820=Zfyve27	5.01423	4.78621	4.55819	4.33017	4.10215	3.87413	3.64611	3.41809	3.19008	2.96206
ENSMUSG00000018821=Avpi1	4.38438	4.91565	5.44693	5.97821	6.50949	7.04077	7.57204	8.10332	8.6346	9.16588
ENSMUSG00000018830=Myh11	5.30324	5.56281	5.82237	6.08194	6.3415	6.60106	6.86063	7.12019	7.37975	7.63932
ENSMUSG00000018841=Rad51d	3.77257	4.14773	4.5229	4.89806	5.27323	5.6484	6.02356	6.39873	6.77389	7.14906
ENSMUSG00000018845=Unc45b	0.368955	0.32154	0.274126	0.226711	0.179297	0.131882	0.0844674	0.0370529	-0.0103617	-0.0577762
ENSMUSG00000018846=Pank3	4.94938	4.77609	4.60281	4.42953	4.25624	4.08296	3.90968	3.73639	3.56311	3.38983
ENSMUSG00000018848=Rars	6.86878	6.9987	7.12861	7.25853	7.38844	7.51836	7.64827	7.77819	7.9081	8.03802
ENSMUSG00000018849=Wwc1	2.60706	2.94915	3.29124	3.63334	3.97543	4.31752	4.65961	5.00171	5.3438	5.68589
ENSMUSG00000018858=Ict1	6.87229	6.95921	7.04612	7.13303	7.21994	7.30685	7.39376	7.48067	7.56759	7.6545
ENSMUSG00000018861=Fdxr	3.51774	3.38925	3.26076	3.13228	3.00379	2.8753	2.74682	2.61833	2.48984	2.36136
ENSMUSG00000018865=Sult4a1	-0.0258051	0.306921	0.639648	0.972374	1.3051	1.63783	1.97055	2.30328	2.63601	2.96873
ENSMUSG00000018868=Pnpla5	0.781393	0.941582	1.10177	1.26196	1.42215	1.58234	1.74253	1.90272	2.06291	2.2231
ENSMUSG00000018882=Mrpl45	4.58697	4.69706	4.80716	4.91726	5.02735	5.13745	5.24755	5.35764	5.46774	5.57783
ENSMUSG00000018893=Mb	-0.335084	0.0654684	0.466021	0.866574	1.26713	1.66768	2.06823	2.46879	2.86934	3.26989
ENSMUSG00000018899=Irf1	4.24191	4.61558	4.98925	5.36293	5.7366	6.11027	6.48395	6.85762	7.23129	7.60496
ENSMUSG00000018900=Slc22a5	2.33578	2.28635	2.23692	2.18749	2.13806	2.08863	2.0392	1.98977	1.94034	1.89091
ENSMUSG00000018906=P4ha2	1.1303	1.0408	0.951299	0.861797	0.772295	0.682792	0.59329	0.503788	0.414286	0.324784
ENSMUSG00000018909=Arrb1	1.29956	1.19767	1.09578	0.993886	0.891994	0.790103	0.688211	0.58632	0.484428	0.382537
ENSMUSG00000018916=Csf2	1.04658	0.89016	0.733739	0.577319	0.420898	0.264478	0.108057	-0.0483637	-0.204784	-0.361205
ENSMUSG00000018920=Cxcl16	0.358329	0.291191	0.224053	0.156914	0.0897759	0.0226376	-0.0445007	-0.111639	-0.178777	-0.245916
ENSMUSG00000018921=Pelp1	6.40704	6.4201	6.43316	6.44622	6.45928	6.47234	6.4854	6.49846	6.51152	6.52458
ENSMUSG00000018923=Med11	3.36726	3.53521	3.70316	3.87111	4.03907	4.20702	4.37497	4.54292	4.71087	4.87882
ENSMUSG00000018931=Natd1	6.12604	6.68127	7.23649	7.79172	8.34694	8.90216	9.45739	10.0126	10.5678	11.1231
ENSMUSG00000018932=Map2k3	3.85638	3.67626	3.49613	3.31601	3.13588	2.95576	2.77563	2.59551	2.41539	2.23526
ENSMUSG00000018965=Ywhah	5.45619	5.45036	5.44454	5.43871	5.43288	5.42706	5.42123	5.4154	5.40958	5.40375
ENSMUSG00000018974=Sart3	6.06536	6.35419	6.64302	6.93184	7.22067	7.5095	7.79833	8.08716	8.37598	8.66481
ENSMUSG00000018983=E2f2	2.55722	3.13215	3.70708	4.28201	4.85694	5.43187	6.00679	6.58172	7.15665	7.73158
ENSMUSG00000018986=Slfn3	0.203083	0.184653	0.166222	0.147792	0.129361	0.110931	0.0925004	0.0740699	0.0556394	0.0372089
ENSMUSG00000018995=Nars2	4.47583	4.09642	3.71702	3.33762	2.95821	2.57881	2.19941	1.82001	1.4406	1.0612
ENSMUSG00000018999=Slc35b4	4.63262	4.86233	5.09203	5.32173	5.55143	5.78114	6.01084	6.24054	6.47024	6.69995
ENSMUSG00000019027=Dnah1	0.098436	0.113363	0.128289	0.143216	0.158143	0.173069	0.187996	0.202923	0.217849	0.232776
ENSMUSG00000019039=Dalrd3	5.96919	5.8734	5.77761	5.68182	5.58602	5.49023	5.39444	5.29865	5.20286	5.10707
ENSMUSG00000019054=Fis1	5.73234	5.56766	5.40297	5.23829	5.0736	4.90892	4.74423	4.57955	4.41486	4.25018
ENSMUSG00000019055=Plod1	5.25982	5.12644	4.99306	4.85968	4.7263	4.59292	4.45954	4.32616	4.19278	4.0594
ENSMUSG00000019066=Rab3d	7.0985	7.1944	7.29031	7.38621	7.48211	7.57802	7.67392	7.76982	7.86573	7.96163
ENSMUSG00000019080=Mfsd3	1.8731	1.81969	1.76628	1.71288	1.65947	1.60606	1.55265	1.49925	1.44584	1.39243
ENSMUSG00000019082=Slc25a22	1.95307	1.8019	1.65072	1.49955	1.34837	1.1972	1.04602	0.894845	0.743669	0.592494
ENSMUSG00000019087=Atp6ap1	4.31167	4.22595	4.14022	4.0545	3.96878	3.88305	3.79733	3.71161	3.62588	3.54016
ENSMUSG00000019088=Dnase1l1	4.92738	4.60409	4.2808	3.95751	3.63422	3.31093	2.98764	2.66435	2.34106	2.01777
ENSMUSG00000019124=Scrn1	-0.0453181	0.0434044	0.132127	0.22085	0.309572	0.398295	0.487017	0.57574	0.664462	0.753185
ENSMUSG00000019132=BC005537	5.53888	5.33346	5.12804	4.92263	4.71721	4.5118	4.30638	4.10097	3.89555	3.69014
ENSMUSG00000019139=Isyna1	10.3333	9.69012	9.04696	8.40381	7.76066	7.11751	6.47436	5.83121	5.18805	4.5449
ENSMUSG00000019143=Hars2	2.44747	2.1773	1.90712	1.63694	1.36677	1.09659	0.826413	0.556236	0.286059	0.0158824
ENSMUSG00000019158=Tmem160	3.04162	2.96316	2.88469	2.80623	2.72777	2.64931	2.57085	2.49238	2.41392	2.33546
ENSMUSG00000019173=Rab5c	4.67347	4.86127	5.04907	5.23687	5.42466	5.61246	5.80026	5.98806	6.17586	6.36365
ENSMUSG00000019178=Styxl1	1.54635	1.52812	1.50988	1.49165	1.47341	1.45518	1.43694	1.41871	1.40047	1.38224
ENSMUSG00000019179=Mdh2	7.98728	7.8571	7.72691	7.59672	7.46653	7.33634	7.20615	7.07596	6.94577	6.81558
ENSMUSG00000019188=H13	6.56699	6.82329	7.07959	7.3359	7.5922	7.8485	8.1048	8.36111	8.61741	8.87371
ENSMUSG00000019189=Rnf145	2.44868	2.58142	2.71416	2.8469	2.97965	3.11239	3.24513	3.37787	3.51061	3.64335
ENSMUSG00000019210=Atp6v1e1	6.66001	6.83458	7.00914	7.1837	7.35826	7.53283	7.70739	7.88195	8.05652	8.23108
ENSMUSG00000019214=Chtf18	6.29045	6.00114	5.71183	5.42253	5.13322	4.84392	4.55461	4.2653	3.976	3.68669
ENSMUSG00000019232=Etnppl	-0.103404	-0.0602252	-0.0170461	0.026133	0.0693121	0.112491	0.15567	0.198849	0.242028	0.285208
ENSMUSG00000019235=Rps6kl1	0.1278	0.108162	0.0885247	0.0688871	0.0492494	0.0296118	0.00997416	-0.00966348	-0.0293011	-0.0489388
ENSMUSG00000019254=Ppp1r12c	5.91893	5.2758	4.63267	3.98954	3.34641	2.70329	2.06016	1.41703	0.7739	0.130771
ENSMUSG00000019256=Ahr	3.98899	4.17139	4.3538	4.5362	4.71861	4.90101	5.08342	5.26582	5.44823	5.63063
ENSMUSG00000019261=Map1s	6.7144	6.63048	6.54655	6.46263	6.37871	6.29479	6.21086	6.12694	6.04302	5.9591
ENSMUSG00000019295=Tmem129	2.73616	2.63633	2.53649	2.43665	2.33681	2.23697	2.13713	2.0373	1.93746	1.83762
ENSMUSG00000019297=Nop9	5.00128	5.13765	5.27403	5.41041	5.54678	5.68316	5.81953	5.95591	6.09229	6.22866
ENSMUSG00000019301=Hsd17b1	2.6036	2.39331	2.18301	1.97272	1.76242	1.55213	1.34183	1.13154	0.921246	0.710952
ENSMUSG00000019302=Atp6v0a1	2.97682	2.88216	2.78751	2.69286	2.59821	2.50356	2.40891	2.31426	2.21961	2.12496
ENSMUSG00000019303=Psmc3ip	2.74908	3.19401	3.63893	4.08386	4.52879	4.97372	5.41864	5.86357	6.3085	6.75343
ENSMUSG00000019312=Grb7	0.0225466	0.581193	1.13984	1.69849	2.25713	2.81578	3.37443	3.93307	4.49172	5.05037
ENSMUSG00000019320=Noxo1	2.42596	3.10712	3.78829	4.46946	5.15062	5.83179	6.51296	7.19412	7.87529	8.55646
ENSMUSG00000019326=Aoc3	0.179287	0.176605	0.173923	0.171241	0.16856	0.165878	0.163196	0.160514	0.157832	0.155151
ENSMUSG00000019338=Zfp687	5.82533	5.76995	5.71457	5.65919	5.60381	5.54843	5.49305	5.43768	5.3823	5.32692
ENSMUSG00000019359=Gdpd2	2.2141	1.84971	1.48531	1.12092	0.756533	0.392142	0.0277507	-0.33664	-0.701031	-1.06542
ENSMUSG00000019362=D8Ertd738e	8.4249	8.24125	8.0576	7.87394	7.69029	7.50663	7.32298	7.13933	6.95567	6.77202
ENSMUSG00000019368=Sec14l4	4.9804	4.70138	4.42236	4.14334	3.86433	3.58531	3.30629	3.02727	2.74825	2.46923
ENSMUSG00000019370=Calm3	6.50663	6.18045	5.85427	5.52809	5.20191	4.87573	4.54955	4.22337	3.89719	3.57101
ENSMUSG00000019373=Cops3	8.94138	8.7003	8.45922	8.21814	7.97706	7.73598	7.49489	7.25381	7.01273	6.77165
ENSMUSG00000019428=Fkbp8	8.10506	7.77521	7.44535	7.1155	6.78564	6.45579	6.12593	5.79608	5.46622	5.13636
ENSMUSG00000019432=Ddx39b	8.22386	7.8266	7.42935	7.03209	6.63483	6.23757	5.84031	5.44305	5.04579	4.64853
ENSMUSG00000019433=Gipc1	7.00834	6.46561	5.92289	5.38016	4.83744	4.29471	3.75199	3.20926	2.66654	2.12381
ENSMUSG00000019437=Tlcd1	5.8157	5.87579	5.93588	5.99597	6.05607	6.11616	6.17625	6.23634	6.29644	6.35653
ENSMUSG00000019461=Plscr3	3.43886	3.2397	3.04055	2.8414	2.64224	2.44309	2.24393	2.04478	1.84563	1.64647
ENSMUSG00000019464=Ptger1	2.12359	1.93005	1.73652	1.54299	1.34945	1.15592	0.962387	0.768854	0.575321	0.381788
ENSMUSG00000019470=Xab2	6.57375	6.42706	6.28037	6.13367	5.98698	5.84029	5.69359	5.5469	5.40021	5.25351
ENSMUSG00000019471=Cdc37	7.73213	7.4674	7.20267	6.93794	6.67322	6.40849	6.14376	5.87903	5.6143	5.34958
ENSMUSG00000019478=Rab4a	5.16626	5.2835	5.40074	5.51798	5.63523	5.75247	5.86971	5.98695	6.10419	6.22143
ENSMUSG00000019487=Trip10	0.524381	0.557703	0.591025	0.624348	0.65767	0.690992	0.724314	0.757637	0.790959	0.824281
ENSMUSG00000019494=Cops6	6.64559	6.69353	6.74146	6.78939	6.83733	6.88526	6.93319	6.98113	7.02906	7.077
ENSMUSG00000019505=Ubb	12.0367	12.0391	12.0415	12.0439	12.0463	12.0487	12.0511	12.0535	12.0559	12.0583
ENSMUSG00000019518=Ap4m1	4.4329	4.07355	3.7142	3.35486	2.99551	2.63616	2.27681	1.91746	1.55811	1.19876
ENSMUSG00000019528=Gyg	7.71243	8.1216	8.53077	8.93994	9.34911	9.75829	10.1675	10.5766	10.9858	11.395
ENSMUSG00000019539=Rcn3	1.53077	1.33646	1.14215	0.947838	0.753529	0.559219	0.364909	0.1706	-0.0237098	-0.218019
ENSMUSG00000019558=Slc6a8	0.0684522	0.0606109	0.0527696	0.0449283	0.037087	0.0292457	0.0214044	0.0135631	0.0057218	-0.00211949
ENSMUSG00000019564=Arid3a	2.02473	2.25781	2.4909	2.72399	2.95708	3.19016	3.42325	3.65634	3.88943	4.12252
ENSMUSG00000019577=Pdk4	0.160395	0.150219	0.140044	0.129869	0.119694	0.109518	0.0993432	0.089168	0.0789928	0.0688175
ENSMUSG00000019578=Ubxn6	6.8908	6.79353	6.69626	6.599	6.50173	6.40446	6.3072	6.20993	6.11266	6.0154
ENSMUSG00000019579=Mydgf	5.56673	5.30372	5.04071	4.7777	4.51469	4.25168	3.98867	3.72566	3.46265	3.19964
ENSMUSG00000019590=Cyb561	5.53662	5.23516	4.93369	4.63223	4.33077	4.0293	3.72784	3.42637	3.12491	2.82345
ENSMUSG00000019647=Sema6a	0.0964196	0.401431	0.706442	1.01145	1.31646	1.62148	1.92649	2.2315	2.53651	2.84152
ENSMUSG00000019659=Ccdc12	5.75304	5.64345	5.53386	5.42427	5.31468	5.20508	5.09549	4.9859	4.87631	4.76672
ENSMUSG00000019689=1110001J03Rik	3.1146	3.56038	4.00615	4.45193	4.8977	5.34348	5.78925	6.23503	6.6808	7.12658
ENSMUSG00000019699=Akt3	5.81096	5.76245	5.71394	5.66543	5.61691	5.5684	5.51989	5.47138	5.42286	5.37435
ENSMUSG00000019710=Mrpl24	8.93211	8.71379	8.49547	8.27715	8.05882	7.8405	7.62218	7.40386	7.18554	6.96722
ENSMUSG00000019715=Gle1	6.43815	6.65442	6.8707	7.08697	7.30325	7.51952	7.73579	7.95207	8.16834	8.38461
ENSMUSG00000019718=L3hypdh	0.742604	0.931406	1.12021	1.30901	1.49781	1.68661	1.87541	2.06421	2.25301	2.44182
ENSMUSG00000019726=Lyst	2.92603	3.18656	3.44709	3.70763	3.96816	4.22869	4.48922	4.74976	5.01029	5.27082
ENSMUSG00000019731=Slc35e1	3.06127	2.95203	2.84278	2.73354	2.62429	2.51504	2.4058	2.29655	2.18731	2.07806
ENSMUSG00000019732=Calr3	2.71373	2.78393	2.85413	2.92432	2.99452	3.06472	3.13491	3.20511	3.27531	3.3455
ENSMUSG00000019734=Tmc4	5.75644	5.78017	5.8039	5.82763	5.85136	5.87509	5.89883	5.92256	5.94629	5.97002
ENSMUSG00000019737=Syne4	0.317622	0.275664	0.233706	0.191748	0.14979	0.107832	0.0658735	0.0239155	-0.0180425	-0.0600005
ENSMUSG00000019738=Polr2i	5.78071	6.17859	6.57646	6.97434	7.37221	7.77009	8.16796	8.56584	8.96371	9.36159
ENSMUSG00000019761=Krt10	2.48127	2.59676	2.71224	2.82773	2.94322	3.0587	3.17419	3.28968	3.40517	3.52065
ENSMUSG00000019763=Rmnd1	5.71778	5.30527	4.89275	4.48024	4.06773	3.65522	3.24271	2.8302	2.41769	2.00517
ENSMUSG00000019768=Esr1	6.65909	6.42762	6.19614	5.96466	5.73319	5.50171	5.27023	5.03875	4.80728	4.5758
ENSMUSG00000019772=Vip	0.124803	0.125222	0.12564	0.126059	0.126477	0.126896	0.127314	0.127733	0.128151	0.12857
ENSMUSG00000019773=Fbxo5	3.65142	4.17973	4.70805	5.23636	5.76468	6.29299	6.8213	7.34962	7.87793	8.40624
ENSMUSG00000019774=Mtrf1l	4.15691	4.05108	3.94525	3.83942	3.73359	3.62776	3.52193	3.4161	3.31027	3.20444
ENSMUSG00000019775=Rgs17	1.74465	2.44815	3.15166	3.85516	4.55867	5.26218	5.96568	6.66919	7.37269	8.0762
ENSMUSG00000019777=Hdac2	3.65085	3.93487	4.21888	4.5029	4.78692	5.07093	5.35495	5.63896	5.92298	6.20699
ENSMUSG00000019779=Frk	2.43083	2.38142	2.332	2.28258	2.23317	2.18375	2.13434	2.08492	2.03551	1.98609
ENSMUSG00000019782=Rwdd1	6.35301	6.30127	6.24952	6.19778	6.14603	6.09428	6.04254	5.99079	5.93905	5.8873
ENSMUSG00000019785=Clvs2	0.208397	0.962298	1.7162	2.4701	3.224	3.9779	4.7318	5.4857	6.2396	6.99351
ENSMUSG00000019787=Trdn	1.84382	2.34792	2.85203	3.35613	3.86023	4.36434	4.86844	5.37254	5.87664	6.38075
ENSMUSG00000019789=Hey2	3.96215	3.71219	3.46223	3.21227	2.96231	2.71236	2.4624	2.21244	1.96248	1.71252
ENSMUSG00000019790=Stxbp5	3.69566	4.01553	4.3354	4.65527	4.97513	5.295	5.61487	5.93473	6.2546	6.57447
ENSMUSG00000019791=Hint3	5.75803	5.81484	5.87164	5.92845	5.98526	6.04207	6.09888	6.15568	6.21249	6.2693
ENSMUSG00000019792=Trmt11	2.38904	2.60998	2.83092	3.05186	3.2728	3.49374	3.71468	3.93562	4.15656	4.3775
ENSMUSG00000019794=Katna1	5.41564	5.63564	5.85563	6.07563	6.29562	6.51562	6.73561	6.95561	7.1756	7.3956
ENSMUSG00000019795=Pcmt1	7.02094	6.90879	6.79664	6.68449	6.57235	6.4602	6.34805	6.2359	6.12376	6.01161
ENSMUSG00000019796=Lrp11	3.06903	3.27642	3.48381	3.6912	3.89859	4.10598	4.31337	4.52076	4.72815	4.93553
ENSMUSG00000019797=1700021F05Rik	4.26783	4.30174	4.33565	4.36957	4.40348	4.4374	4.47131	4.50523	4.53914	4.57306
ENSMUSG00000019802=Sec63	4.79494	4.90136	5.00778	5.1142	5.22063	5.32705	5.43347	5.5399	5.64632	5.75274
ENSMUSG00000019803=Nr2e1	-0.428497	0.189433	0.807363	1.42529	2.04322	2.66115	3.27908	3.89701	4.51494	5.13287
ENSMUSG00000019804=Snx3	7.88225	7.73517	7.5881	7.44102	7.29394	7.14687	6.99979	6.85271	6.70564	6.55856
ENSMUSG00000019806=Aig1	4.88277	5.15116	5.41955	5.68795	5.95634	6.22473	6.49312	6.76152	7.02991	7.2983
ENSMUSG00000019808=Adat2	0.984257	0.918533	0.852808	0.787084	0.721359	0.655634	0.58991	0.524185	0.45846	0.392736
ENSMUSG00000019809=Pex3	4.06448	4.13595	4.20743	4.2789	4.35038	4.42186	4.49333	4.56481	4.63629	4.70776
ENSMUSG00000019810=Fuca2	1.3777	1.21274	1.04778	0.882828	0.717872	0.552916	0.38796	0.223004	0.058048	-0.106908
ENSMUSG00000019813=Cep57l1	2.83663	3.32844	3.82025	4.31206	4.80387	5.29569	5.7875	6.27931	6.77112	7.26294
ENSMUSG00000019814=Ltv1	5.61118	5.73696	5.86274	5.98852	6.1143	6.24008	6.36586	6.49164	6.61742	6.7432
ENSMUSG00000019817=Plagl1	3.97747	4.22831	4.47915	4.72999	4.98083	5.23167	5.48251	5.73335	5.98419	6.23503
ENSMUSG00000019818=Cd164	7.55612	7.55007	7.54402	7.53797	7.53193	7.52588	7.51983	7.51379	7.50774	7.50169
ENSMUSG00000019820=Utrn	3.65228	3.49248	3.33269	3.1729	3.0131	2.85331	2.69351	2.53372	2.37393	2.21413
ENSMUSG00000019822=Smpd2	3.63351	3.70651	3.77952	3.85252	3.92553	3.99853	4.07154	4.14454	4.21755	4.29055
ENSMUSG00000019823=Mical1	0.218076	0.205506	0.192935	0.180365	0.167795	0.155225	0.142655	0.130085	0.117515	0.104945
ENSMUSG00000019826=Zbtb24	2.22106	2.47016	2.71926	2.96836	3.21745	3.46655	3.71565	3.96475	4.21385	4.46295
ENSMUSG00000019828=Grm1	0.852202	1.02105	1.1899	1.35875	1.52761	1.69646	1.86531	2.03416	2.20301	2.37186
ENSMUSG00000019831=Wasf1	2.839	2.96759	3.09617	3.22476	3.35335	3.48194	3.61052	3.73911	3.8677	3.99629
ENSMUSG00000019832=Rab32	1.30458	1.83096	2.35735	2.88373	3.41012	3.9365	4.46288	4.98927	5.51565	6.04203
ENSMUSG00000019837=Gtf3c6	4.63684	4.70163	4.76642	4.8312	4.89599	4.96078	5.02557	5.09035	5.15514	5.21993
ENSMUSG00000019838=Slc16a10	2.18901	2.72409	3.25917	3.79425	4.32933	4.86441	5.39949	5.93457	6.46965	7.00473
ENSMUSG00000019841=Rev3l	4.97753	4.99466	5.01179	5.02892	5.04605	5.06318	5.08031	5.09744	5.11457	5.1317
ENSMUSG00000019842=Traf3ip2	1.15454	1.11837	1.08219	1.04601	1.00984	0.973659	0.937482	0.901306	0.865129	0.828952
ENSMUSG00000019843=Fyn	6.24788	6.44997	6.65206	6.85414	7.05623	7.25832	7.46041	7.6625	7.86458	8.06667
ENSMUSG00000019845=Tube1	1.91839	2.33819	2.75798	3.17778	3.59757	4.01737	4.43716	4.85696	5.27676	5.69655
ENSMUSG00000019846=Lama4	0.953009	1.46977	1.98653	2.5033	3.02006	3.53682	4.05358	4.57035	5.08711	5.60387
ENSMUSG00000019848=Popdc3	0.86054	1.06322	1.26591	1.46859	1.67128	1.87396	2.07664	2.27933	2.48201	2.6847
ENSMUSG00000019849=Prep	5.39901	5.47351	5.54801	5.6225	5.697	5.7715	5.84599	5.92049	5.99499	6.06948
ENSMUSG00000019850=Tnfaip3	0.167718	0.170017	0.172315	0.174613	0.176911	0.179209	0.181508	0.183806	0.186104	0.188402
ENSMUSG00000019851=Perp	3.49413	3.18803	2.88194	2.57584	2.26974	1.96364	1.65754	1.35144	1.04534	0.739242
ENSMUSG00000019852=Arfgef3	5.00489	5.2455	5.48611	5.72672	5.96733	6.20794	6.44855	6.68916	6.92977	7.17038
ENSMUSG00000019854=Reps1	5.78835	5.8915	5.99465	6.0978	6.20095	6.3041	6.40725	6.5104	6.61355	6.7167
ENSMUSG00000019856=Fam184a	4.36409	4.45688	4.54967	4.64246	4.73526	4.82805	4.92084	5.01363	5.10642	5.19921
ENSMUSG00000019857=Asf1a	5.40094	5.69222	5.98349	6.27476	6.56603	6.8573	7.14857	7.43984	7.73111	8.02239
ENSMUSG00000019861=Gopc	5.65348	5.48092	5.30836	5.13581	4.96325	4.7907	4.61814	4.44558	4.27303	4.10047
ENSMUSG00000019863=Qrsl1	3.19568	3.12407	3.05246	2.98085	2.90924	2.83763	2.76602	2.69441	2.6228	2.55119
ENSMUSG00000019864=Rtn4ip1	3.29892	3.44871	3.5985	3.74829	3.89808	4.04787	4.19767	4.34746	4.49725	4.64704
ENSMUSG00000019865=Nmbr	6.95242	6.84255	6.73269	6.62283	6.51297	6.40311	6.29325	6.18338	6.07352	5.96366
ENSMUSG00000019866=Aim1	3.35082	3.61008	3.86934	4.12861	4.38787	4.64713	4.9064	5.16566	5.42492	5.68419
ENSMUSG00000019868=Vta1	6.24596	6.31456	6.38317	6.45178	6.52039	6.58899	6.6576	6.72621	6.79482	6.86342
ENSMUSG00000019872=Smpdl3a	2.52963	2.18581	1.84198	1.49816	1.15433	0.810507	0.466681	0.122856	-0.22097	-0.564795
ENSMUSG00000019873=Reep3	3.63985	3.53408	3.42831	3.32254	3.21676	3.11099	3.00522	2.89945	2.79368	2.68791
ENSMUSG00000019876=Pkib	4.8995	4.70819	4.51687	4.32556	4.13424	3.94293	3.75161	3.5603	3.36898	3.17767
ENSMUSG00000019877=Serinc1	5.43219	5.32541	5.21862	5.11184	5.00505	4.89827	4.79149	4.6847	4.57792	4.47113
ENSMUSG00000019878=Hsf2	3.0463	3.16016	3.27401	3.38786	3.50171	3.61557	3.72942	3.84327	3.95712	4.07097
ENSMUSG00000019880=Rspo3	0.619125	0.543955	0.468785	0.393615	0.318445	0.243275	0.168105	0.0929347	0.0177647	-0.0574052
ENSMUSG00000019883=Echdc1	3.1613	3.34263	3.52395	3.70527	3.88659	4.06792	4.24924	4.43056	4.61188	4.7932
ENSMUSG00000019888=Mgat4c	2.99285	3.28285	3.57285	3.86285	4.15284	4.44284	4.73284	5.02284	5.31283	5.60283
ENSMUSG00000019889=Ptprk	3.24731	3.15518	3.06304	2.97091	2.87878	2.78665	2.69451	2.60238	2.51025	2.41812
ENSMUSG00000019891=Dcbld1	3.8442	4.08416	4.32413	4.5641	4.80407	5.04404	5.28401	5.52398	5.76395	6.00392
ENSMUSG00000019892=Lrriq1	1.07945	1.16392	1.24838	1.33285	1.41731	1.50178	1.58625	1.67071	1.75518	1.83965
ENSMUSG00000019893=Ros1	1.83961	1.71869	1.59778	1.47686	1.35595	1.23503	1.11412	0.9932	0.872285	0.751369
ENSMUSG00000019894=Slc6a15	1.08202	1.42643	1.77085	2.11527	2.45968	2.8041	3.14852	3.49294	3.83735	4.18177
ENSMUSG00000019897=Ccdc59	5.18706	5.20608	5.2251	5.24412	5.26313	5.28215	5.30117	5.32019	5.3392	5.35822
ENSMUSG00000019899=Lama2	6.8008	6.81026	6.81972	6.82918	6.83864	6.8481	6.85756	6.86702	6.87648	6.88594
ENSMUSG00000019905=Gprc6a	1.91028	1.74108	1.57188	1.40269	1.23349	1.06429	0.895091	0.725892	0.556694	0.387495
ENSMUSG00000019907=Ppp1r12a	6.89903	6.97025	7.04146	7.11267	7.18388	7.25509	7.3263	7.39751	7.46873	7.53994
ENSMUSG00000019909=Fam162b	-0.64947	-0.152482	0.344506	0.841494	1.33848	1.83547	2.33246	2.82945	3.32643	3.82342
ENSMUSG00000019916=P4ha1	6.67064	6.4446	6.21857	5.99253	5.76649	5.54045	5.31442	5.08838	4.86234	4.63631
ENSMUSG00000019917=Sept10	1.36827	1.41411	1.45996	1.5058	1.55164	1.59749	1.64333	1.68918	1.73502	1.78086
ENSMUSG00000019920=Lims1	4.98353	4.8503	4.71707	4.58384	4.45062	4.31739	4.18416	4.05093	3.91771	3.78448
ENSMUSG00000019923=Zwint	6.35128	6.18795	6.02461	5.86127	5.69793	5.53459	5.37126	5.20792	5.04458	4.88124
ENSMUSG00000019927=Ube2d1	1.96524	2.02404	2.08283	2.14163	2.20042	2.25921	2.31801	2.3768	2.4356	2.49439
ENSMUSG00000019929=Dcn	1.31828	1.13183	0.945386	0.758938	0.572491	0.386044	0.199597	0.01315	-0.173297	-0.359744
ENSMUSG00000019942=Cdk1	6.81771	6.6379	6.45809	6.27828	6.09847	5.91867	5.73886	5.55905	5.37924	5.19943
ENSMUSG00000019943=Atp2b1	7.04136	7.10665	7.17194	7.23723	7.30252	7.36781	7.4331	7.49839	7.56368	7.62897
ENSMUSG00000019944=Rhobtb1	2.71799	3.07031	3.42263	3.77495	4.12727	4.47959	4.83191	5.18423	5.53655	5.88887
ENSMUSG00000019945=1700040L02Rik	0.933625	0.819435	0.705244	0.591053	0.476862	0.362671	0.24848	0.134289	0.0200979	-0.094093
ENSMUSG00000019947=Arid5b	6.40459	5.64325	4.8819	4.12056	3.35921	2.59787	1.83653	1.07518	0.31384	-0.447504
ENSMUSG00000019948=Actr6	1.99285	1.88553	1.77821	1.67088	1.56356	1.45624	1.34892	1.2416	1.13428	1.02696
ENSMUSG00000019951=Uhrf1bp1l	3.45435	3.53919	3.62404	3.70889	3.79373	3.87858	3.96343	4.04827	4.13312	4.21797
ENSMUSG00000019952=Poc1b	3.40367	3.64715	3.89063	4.1341	4.37758	4.62106	4.86453	5.10801	5.35149	5.59496
ENSMUSG00000019960=Dusp6	0.207986	0.251806	0.295626	0.339446	0.383266	0.427086	0.470906	0.514726	0.558546	0.602366
ENSMUSG00000019961=Tmpo	5.76874	5.87947	5.9902	6.10093	6.21166	6.32239	6.43312	6.54385	6.65458	6.76531
ENSMUSG00000019966=Kitl	1.71168	1.70759	1.7035	1.69942	1.69533	1.69125	1.68716	1.68308	1.67899	1.6749
ENSMUSG00000019969=Psen1	7.35045	7.50662	7.66278	7.81895	7.97512	8.13128	8.28745	8.44362	8.59978	8.75595
ENSMUSG00000019970=Sgk1	-0.125959	0.42986	0.985679	1.5415	2.09732	2.65314	3.20896	3.76478	4.32059	4.87641
ENSMUSG00000019971=Cep290	4.14482	4.04256	3.9403	3.83804	3.73578	3.63352	3.53126	3.429	3.32674	3.22448
ENSMUSG00000019975=Ikbip	1.02739	1.14155	1.25571	1.36987	1.48403	1.59819	1.71235	1.82651	1.94067	2.05484
ENSMUSG00000019977=Hbs1l	6.05205	6.06309	6.07412	6.08515	6.09619	6.10722	6.11826	6.12929	6.14032	6.15136
ENSMUSG00000019978=Epb4.1l2	5.54718	5.58731	5.62744	5.66756	5.70769	5.74781	5.78794	5.82806	5.86819	5.90831
ENSMUSG00000019979=Apaf1	0.681014	1.04347	1.40593	1.76839	2.13085	2.49331	2.85577	3.21823	3.58069	3.94315
ENSMUSG00000019984=Med23	4.78525	4.97774	5.17024	5.36274	5.55524	5.74773	5.94023	6.13273	6.32522	6.51772
ENSMUSG00000019986=Ahi1	2.58463	2.34974	2.11485	1.87996	1.64507	1.41018	1.17529	0.9404	0.705511	0.470621
ENSMUSG00000019987=Arg1	1.34285	1.3842	1.42555	1.4669	1.50825	1.5496	1.59095	1.6323	1.67365	1.715
ENSMUSG00000019988=Nedd1	2.73289	3.25083	3.76878	4.28672	4.80467	5.32261	5.84056	6.3585	6.87645	7.39439
ENSMUSG00000019990=Pde7b	2.74907	2.61415	2.47924	2.34432	2.20941	2.07449	1.93957	1.80466	1.66974	1.53483
ENSMUSG00000019992=Mtfr2	4.22363	4.49107	4.75851	5.02595	5.29339	5.56083	5.82827	6.09571	6.36315	6.63059
ENSMUSG00000019996=Map7	8.73588	8.6754	8.61491	8.55443	8.49395	8.43347	8.37299	8.31251	8.25203	8.19154
ENSMUSG00000019997=Ctgf	0.318877	0.281399	0.243921	0.206443	0.168965	0.131487	0.0940096	0.0565318	0.019054	-0.0184238
ENSMUSG00000019998=Stx7	3.52971	3.59757	3.66543	3.73329	3.80116	3.86902	3.93688	4.00474	4.0726	4.14047
ENSMUSG00000020003=Pex7	5.44856	5.4676	5.48665	5.50569	5.52473	5.54378	5.56282	5.58187	5.60091	5.61996
ENSMUSG00000020009=Ifngr1	1.44611	1.26933	1.09256	0.915784	0.739009	0.562235	0.38546	0.208686	0.0319114	-0.144863
ENSMUSG00000020014=Cfap54	1.80435	1.62743	1.45052	1.27361	1.09669	0.91978	0.742867	0.565954	0.389041	0.212128
ENSMUSG00000020015=Cdk17	2.77307	2.83012	2.88717	2.94423	3.00128	3.05833	3.11539	3.17244	3.2295	3.28655
ENSMUSG00000020018=Snrpf	5.30671	5.33521	5.36372	5.39223	5.42074	5.44924	5.47775	5.50626	5.53477	5.56327
ENSMUSG00000020019=Ntn4	1.8398	1.79912	1.75843	1.71775	1.67707	1.63639	1.5957	1.55502	1.51434	1.47366
ENSMUSG00000020021=Fgd6	0.840698	1.29537	1.75003	2.2047	2.65937	3.11403	3.5687	4.02337	4.47803	4.9327
ENSMUSG00000020022=Ndufa12	4.94355	4.80471	4.66588	4.52704	4.3882	4.24937	4.11053	3.97169	3.83286	3.69402
ENSMUSG00000020023=Tmcc3	5.83181	6.22	6.60819	6.99638	7.38457	7.77276	8.16095	8.54914	8.93733	9.32552
ENSMUSG00000020024=Cep83	3.07663	3.26218	3.44773	3.63328	3.81884	4.00439	4.18994	4.37549	4.56104	4.7466
ENSMUSG00000020027=Socs2	8.85671	8.24414	7.63157	7.019	6.40643	5.79386	5.18129	4.56872	3.95615	3.34358
ENSMUSG00000020029=Nudt4	5.76092	5.8545	5.94808	6.04166	6.13523	6.22881	6.32239	6.41597	6.50954	6.60312
ENSMUSG00000020032=Nuak1	1.07266	1.00724	0.941831	0.876417	0.811003	0.74559	0.680176	0.614762	0.549348	0.483934
ENSMUSG00000020034=Tcp11l2	2.05115	2.0129	1.97465	1.9364	1.89815	1.8599	1.82164	1.78339	1.74514	1.70689
ENSMUSG00000020037=Rfx4	0.177024	0.556405	0.935786	1.31517	1.69455	2.07393	2.45331	2.83269	3.21207	3.59145
ENSMUSG00000020038=Cry1	3.94081	4.54866	5.1565	5.76434	6.37219	6.98003	7.58787	8.19572	8.80356	9.41141
ENSMUSG00000020042=Btbd11	0.8206	0.913644	1.00669	1.09973	1.19278	1.28582	1.37886	1.47191	1.56495	1.658
ENSMUSG00000020044=Timp3	1.10448	0.953971	0.803461	0.652952	0.502442	0.351932	0.201422	0.0509124	-0.0995974	-0.250107
ENSMUSG00000020048=Hsp90b1	9.51098	9.16948	8.82797	8.48646	8.14496	7.80345	7.46194	7.12044	6.77893	6.43742
ENSMUSG00000020053=Igf1	2.02304	1.92717	1.8313	1.73543	1.63955	1.54368	1.44781	1.35193	1.25606	1.16019
ENSMUSG00000020056=Ccdc53	4.1999	3.86488	3.52986	3.19484	2.85982	2.5248	2.18978	1.85476	1.51974	1.18472
ENSMUSG00000020057=Dram1	0.306665	0.289217	0.271769	0.254322	0.236874	0.219426	0.201979	0.184531	0.167084	0.149636
ENSMUSG00000020059=Sycp3	7.15294	6.8786	6.60426	6.32991	6.05557	5.78122	5.50688	5.23254	4.95819	4.68385
ENSMUSG00000020061=Mybpc1	1.0055	1.00009	0.994677	0.989266	0.983855	0.978444	0.973032	0.967621	0.96221	0.956799
ENSMUSG00000020062=Slc5a8	0.890927	0.966671	1.04241	1.11816	1.1939	1.26965	1.34539	1.42114	1.49688	1.57262
ENSMUSG00000020063=Sirt1	4.47721	4.79644	5.11567	5.43491	5.75414	6.07337	6.3926	6.71184	7.03107	7.3503
ENSMUSG00000020064=Herc4	4.82487	4.62821	4.43155	4.23489	4.03823	3.84157	3.64491	3.44825	3.25159	3.05493
ENSMUSG00000020069=Hnrnph3	3.85918	3.89567	3.93217	3.96866	4.00515	4.04164	4.07813	4.11462	4.15111	4.1876
ENSMUSG00000020070=Rufy2	5.30282	5.34837	5.39392	5.43947	5.48502	5.53057	5.57612	5.62167	5.66722	5.71277
ENSMUSG00000020072=Pbld2	2.17183	2.29482	2.41782	2.54081	2.66381	2.7868	2.9098	3.03279	3.15578	3.27878
ENSMUSG00000020074=Ccar1	7.48091	7.4538	7.42668	7.39957	7.37245	7.34534	7.31822	7.29111	7.26399	7.23688
ENSMUSG00000020075=Ddx21	4.27727	4.18428	4.09129	3.99829	3.9053	3.81231	3.71931	3.62632	3.53332	3.44033
ENSMUSG00000020076=Ddx50	5.97573	5.98542	5.99512	6.00481	6.0145	6.02419	6.03389	6.04358	6.05327	6.06297
ENSMUSG00000020077=Srgn	1.26149	1.35575	1.45001	1.54426	1.63852	1.73278	1.82703	1.92129	2.01555	2.10981
ENSMUSG00000020078=Vps26a	5.35163	5.64577	5.93992	6.23407	6.52821	6.82236	7.11651	7.41065	7.7048	7.99895
ENSMUSG00000020079=Supv3l1	4.96513	5.12968	5.29423	5.45878	5.62333	5.78788	5.95244	6.11699	6.28154	6.44609
ENSMUSG00000020080=Hkdc1	0.41477	0.380226	0.345681	0.311137	0.276593	0.242048	0.207504	0.172959	0.138415	0.10387
ENSMUSG00000020081=Tacr2	0.573775	0.491645	0.409515	0.327385	0.245255	0.163125	0.0809954	-0.00113451	-0.0832644	-0.165394
ENSMUSG00000020083=2010107G23Rik	5.63632	6.31234	6.98837	7.66439	8.34041	9.01644	9.69246	10.3685	11.0445	11.7205
ENSMUSG00000020085=Aifm2	3.35765	3.05076	2.74388	2.43699	2.1301	1.82321	1.51633	1.20944	0.902553	0.595666
ENSMUSG00000020086=H2afy2	3.19737	3.09242	2.98747	2.88252	2.77756	2.67261	2.56766	2.4627	2.35775	2.2528
ENSMUSG00000020087=Tysnd1	5.90556	5.90385	5.90214	5.90043	5.89872	5.89701	5.8953	5.89359	5.89188	5.89017
ENSMUSG00000020088=Sar1a	7.00398	6.90206	6.80013	6.69821	6.59629	6.49436	6.39244	6.29052	6.1886	6.08667
ENSMUSG00000020089=Ppa1	5.07447	5.27982	5.48517	5.69052	5.89587	6.10122	6.30657	6.51192	6.71727	6.92262
ENSMUSG00000020090=Npffr1	0.888798	0.812028	0.735258	0.658488	0.581718	0.504948	0.428178	0.351408	0.274638	0.197868
ENSMUSG00000020091=Eif4ebp2	2.50014	2.50032	2.5005	2.50068	2.50086	2.50104	2.50122	2.5014	2.50158	2.50176
ENSMUSG00000020092=Pald1	3.04048	2.75006	2.45965	2.16923	1.87881	1.58839	1.29797	1.00755	0.717133	0.426714
ENSMUSG00000020097=Sgpl1	4.30698	3.86081	3.41465	2.96848	2.52231	2.07615	1.62998	1.18382	0.737651	0.291485
ENSMUSG00000020098=Pcbd1	2.50544	2.85621	3.20698	3.55775	3.90852	4.25929	4.61006	4.96083	5.3116	5.66237
ENSMUSG00000020099=Unc5b	1.09968	1.13473	1.16978	1.20484	1.23989	1.27494	1.31	1.34505	1.3801	1.41516
ENSMUSG00000020100=Slc29a3	5.18098	4.8196	4.45822	4.09684	3.73546	3.37408	3.0127	2.65132	2.28994	1.92856
ENSMUSG00000020105=Lrig3	0.649774	0.729309	0.808845	0.888381	0.967916	1.04745	1.12699	1.20652	1.28606	1.36559
ENSMUSG00000020107=Anapc16	6.2699	6.29336	6.31681	6.34026	6.36372	6.38717	6.41062	6.43408	6.45753	6.48098
ENSMUSG00000020108=Ddit4	1.37989	2.04776	2.71562	3.38349	4.05135	4.71922	5.38709	6.05495	6.72282	7.39068
ENSMUSG00000020109=Dnajb12	2.66873	2.58502	2.5013	2.41759	2.33388	2.25017	2.16645	2.08274	1.99903	1.91532
ENSMUSG00000020111=Micu1	7.39358	7.1666	6.93961	6.71262	6.48564	6.25865	6.03166	5.80468	5.57769	5.3507
ENSMUSG00000020114=Cand1	6.91424	7.01075	7.10726	7.20377	7.30028	7.39678	7.49329	7.5898	7.68631	7.78282
ENSMUSG00000020115=Tbk1	3.36957	3.34631	3.32304	3.29977	3.27651	3.25324	3.22997	3.20671	3.18344	3.16017
ENSMUSG00000020116=Pno1	6.03179	5.97448	5.91718	5.85988	5.80257	5.74527	5.68797	5.63066	5.57336	5.51606
ENSMUSG00000020120=Plek	-0.4355	0.286567	1.00863	1.7307	2.45277	3.17483	3.8969	4.61897	5.34103	6.0631
ENSMUSG00000020121=Srgap1	5.32861	5.39118	5.45376	5.51633	5.57891	5.64149	5.70406	5.76664	5.82921	5.89179
ENSMUSG00000020122=Egfr	0.914013	1.63905	2.36408	3.08912	3.81415	4.53919	5.26422	5.98926	6.71429	7.43932
ENSMUSG00000020124=Usp15	6.08307	6.44041	6.79775	7.15508	7.51242	7.86975	8.22709	8.58443	8.94176	9.2991
ENSMUSG00000020125=Elane	5.10843	5.07447	5.04051	5.00656	4.9726	4.93864	4.90469	4.87073	4.83677	4.80282
ENSMUSG00000020128=Vps54	5.85843	5.62823	5.39803	5.16784	4.93764	4.70744	4.47725	4.24705	4.01686	3.78666
ENSMUSG00000020130=Tbc1d15	5.16691	5.86767	6.56843	7.26919	7.96996	8.67072	9.37148	10.0722	10.773	11.4738
ENSMUSG00000020131=Pcsk4	1.14389	1.00633	0.868773	0.731215	0.593657	0.456098	0.31854	0.180982	0.0434233	-0.094135
ENSMUSG00000020132=Rab21	5.06668	5.36071	5.65473	5.94876	6.24279	6.53682	6.83084	7.12487	7.4189	7.71293
ENSMUSG00000020133=2310011J03Rik	5.41027	5.47951	5.54876	5.618	5.68724	5.75648	5.82573	5.89497	5.96421	6.03345
ENSMUSG00000020134=Peli1	4.29689	4.56638	4.83586	5.10534	5.37483	5.64431	5.9138	6.18328	6.45276	6.72225
ENSMUSG00000020135=Apc2	0.803664	0.72537	0.647075	0.568781	0.490487	0.412193	0.333898	0.255604	0.17731	0.0990155
ENSMUSG00000020137=Thap2	1.18306	1.42196	1.66086	1.89976	2.13866	2.37756	2.61646	2.85536	3.09427	3.33317
ENSMUSG00000020140=Lgr5	0.583715	0.551969	0.520222	0.488476	0.456729	0.424983	0.393236	0.361489	0.329743	0.297996
ENSMUSG00000020142=Slc1a4	0.690548	0.640327	0.590105	0.539884	0.489663	0.439442	0.389221	0.339	0.288779	0.238558
ENSMUSG00000020143=Dock2	1.83216	1.87481	1.91746	1.96011	2.00276	2.04541	2.08806	2.13071	2.17336	2.21601
ENSMUSG00000020149=Rab1	5.87816	5.82505	5.77194	5.71883	5.66572	5.61261	5.5595	5.50639	5.45328	5.40017
ENSMUSG00000020150=Gamt	3.76298	3.63001	3.49705	3.36409	3.23112	3.09816	2.9652	2.83223	2.69927	2.56631
ENSMUSG00000020151=Ptprr	2.02795	2.53199	3.03603	3.54007	4.04412	4.54816	5.0522	5.55624	6.06028	6.56433
ENSMUSG00000020152=Actr2	3.00047	3.41434	3.8282	4.24207	4.65593	5.0698	5.48366	5.89753	6.31139	6.72526
ENSMUSG00000020153=Ndufs7	8.98637	8.6861	8.38582	8.08554	7.78527	7.48499	7.18472	6.88444	6.58416	6.28389
ENSMUSG00000020154=Ptprb	0.385551	0.695927	1.0063	1.31668	1.62706	1.93743	2.24781	2.55819	2.86856	3.17894
ENSMUSG00000020156=Mum1	6.43059	6.24651	6.06243	5.87834	5.69426	5.51018	5.32609	5.14201	4.95792	4.77384
ENSMUSG00000020159=Gabrp	0.346463	0.445078	0.543693	0.642308	0.740923	0.839537	0.938152	1.03677	1.13538	1.234
ENSMUSG00000020160=Meis1	2.16255	1.93248	1.7024	1.47233	1.24226	1.01219	0.78212	0.552049	0.321978	0.0919066
ENSMUSG00000020163=Uqcr11	7.13088	7.16526	7.19965	7.23403	7.26841	7.30279	7.33718	7.37156	7.40594	7.44032
ENSMUSG00000020166=Cnot2	6.78257	6.80744	6.83232	6.85719	6.88206	6.90694	6.93181	6.95669	6.98156	7.00643
ENSMUSG00000020167=Tcf3	6.31892	6.10101	5.8831	5.66519	5.44728	5.22937	5.01147	4.79356	4.57565	4.35774
ENSMUSG00000020169=Best3	0.694458	0.987166	1.27987	1.57258	1.86529	2.158	2.4507	2.74341	3.03612	3.32883
ENSMUSG00000020170=Frs2	5.86483	5.46675	5.06867	4.67059	4.2725	3.87442	3.47634	3.07826	2.68017	2.28209
ENSMUSG00000020171=Yeats4	5.70836	5.77545	5.84254	5.90963	5.97672	6.0438	6.11089	6.17798	6.24507	6.31215
ENSMUSG00000020173=Cobl	0.964138	1.47565	1.98716	2.49867	3.01019	3.5217	4.03321	4.54472	5.05623	5.56775
ENSMUSG00000020175=Rab36	2.68014	2.5372	2.39427	2.25133	2.10839	1.96545	1.82251	1.67958	1.53664	1.3937
ENSMUSG00000020176=Grb10	5.63971	5.67969	5.71968	5.75966	5.79964	5.83963	5.87961	5.9196	5.95958	5.99957
ENSMUSG00000020180=Snrpd3	5.63199	5.57915	5.52631	5.47347	5.42063	5.36779	5.31495	5.26211	5.20927	5.15643
ENSMUSG00000020181=Nav3	6.34532	6.41848	6.49164	6.5648	6.63796	6.71112	6.78428	6.85745	6.93061	7.00377
ENSMUSG00000020182=Ddc	0.559729	0.520294	0.48086	0.441425	0.401991	0.362556	0.323121	0.283687	0.244252	0.204818
ENSMUSG00000020183=Cpm	0.335245	0.82933	1.32341	1.8175	2.31158	2.80567	3.29975	3.79384	4.28792	4.78201
ENSMUSG00000020184=Mdm2	6.16866	6.27898	6.38931	6.49963	6.60996	6.72029	6.83061	6.94094	7.05127	7.16159
ENSMUSG00000020185=E2f7	1.12912	1.07175	1.01437	0.956995	0.899619	0.842243	0.784867	0.727491	0.670115	0.612739
ENSMUSG00000020186=Csrp2	3.56428	3.53801	3.51173	3.48545	3.45917	3.43289	3.40661	3.38033	3.35405	3.32777
ENSMUSG00000020189=Osbpl8	3.95408	4.54939	5.1447	5.74001	6.33531	6.93062	7.52593	8.12124	8.71655	9.31186
ENSMUSG00000020190=Mknk2	5.39161	5.27489	5.15817	5.04144	4.92472	4.808	4.69128	4.57455	4.45783	4.34111
ENSMUSG00000020191=4930415F15Rik	0.580298	0.514373	0.448447	0.382521	0.316596	0.25067	0.184744	0.118818	0.0528927	-0.013033
ENSMUSG00000020193=Zpbp	2.45341	2.30575	2.15809	2.01043	1.86277	1.71511	1.56744	1.41978	1.27212	1.12446
ENSMUSG00000020196=Cabin1	5.66624	5.66659	5.66694	5.66729	5.66764	5.66799	5.66834	5.66869	5.66904	5.66939
ENSMUSG00000020198=Ap3d1	9.12043	8.77369	8.42694	8.08019	7.73344	7.3867	7.03995	6.6932	6.34645	5.9997
ENSMUSG00000020205=Phlda1	1.88978	2.15629	2.42281	2.68932	2.95583	3.22235	3.48886	3.75537	4.02188	4.2884
ENSMUSG00000020211=Sf3a2	2.87258	2.83146	2.79034	2.74922	2.70809	2.66697	2.62585	2.58473	2.54361	2.50249
ENSMUSG00000020212=Mdm1	4.0216	4.10802	4.19445	4.28087	4.3673	4.45373	4.54015	4.62658	4.713	4.79943
ENSMUSG00000020214=Glipr1l2	0.839288	0.765023	0.690758	0.616492	0.542227	0.467962	0.393697	0.319432	0.245167	0.170902
ENSMUSG00000020216=Jsrp1	2.40651	2.09738	1.78825	1.47912	1.16999	0.860863	0.551733	0.242604	-0.0665252	-0.375654
ENSMUSG00000020219=Timm13	7.12049	7.01236	6.90423	6.7961	6.68797	6.57984	6.47171	6.36358	6.25545	6.14732
ENSMUSG00000020220=Vps13d	6.94352	6.5571	6.17069	5.78428	5.39787	5.01146	4.62505	4.23863	3.85222	3.46581
ENSMUSG00000020224=Llph	7.10969	6.98861	6.86753	6.74646	6.62538	6.5043	6.38322	6.26215	6.14107	6.01999
ENSMUSG00000020225=Tmbim4	6.54412	6.22821	5.91231	5.59641	5.28051	4.9646	4.6487	4.3328	4.0169	3.70099
ENSMUSG00000020226=Slc5a4b	0.183926	0.284672	0.385419	0.486165	0.586912	0.687658	0.788404	0.889151	0.989897	1.09064
ENSMUSG00000020228=Helb	2.24221	2.44875	2.65529	2.86182	3.06836	3.2749	3.48144	3.68798	3.89452	4.10105
ENSMUSG00000020229=Slc5a4a	1.74157	1.67573	1.60988	1.54404	1.47819	1.41235	1.3465	1.28066	1.21481	1.14897
ENSMUSG00000020230=Prmt2	4.70281	4.90809	5.11337	5.31865	5.52393	5.72921	5.93449	6.13977	6.34505	6.55033
ENSMUSG00000020231=Dip2a	1.79043	2.03177	2.27311	2.51446	2.7558	2.99714	3.23849	3.47983	3.72117	3.96252
ENSMUSG00000020232=Hmg20b	6.88556	6.64549	6.40542	6.16536	5.92529	5.68522	5.44515	5.20509	4.96502	4.72495
ENSMUSG00000020235=Fzr1	8.48803	8.43668	8.38533	8.33397	8.28262	8.23127	8.17991	8.12856	8.0772	8.02585
ENSMUSG00000020238=Ncln	7.12456	6.72343	6.3223	5.92116	5.52003	5.1189	4.71777	4.31663	3.9155	3.51437
ENSMUSG00000020241=Col6a2	1.24728	1.07195	0.896618	0.721289	0.54596	0.370631	0.195303	0.0199738	-0.155355	-0.330684
ENSMUSG00000020246=Hcfc2	3.08342	2.98794	2.89246	2.79697	2.70149	2.60601	2.51053	2.41505	2.31956	2.22408
ENSMUSG00000020248=Nfyb	2.6007	2.77385	2.94699	3.12013	3.29328	3.46642	3.63956	3.81271	3.98585	4.159
ENSMUSG00000020250=Txnrd1	5.08028	5.01542	4.95057	4.88572	4.82086	4.75601	4.69115	4.6263	4.56144	4.49659
ENSMUSG00000020253=Ppm1m	4.28383	4.22702	4.1702	4.11338	4.05656	3.99974	3.94292	3.88611	3.82929	3.77247
ENSMUSG00000020255=D10Wsu102e	6.89699	7.57636	8.25572	8.93509	9.61445	10.2938	10.9732	11.6525	12.3319	13.0113
ENSMUSG00000020256=Aldh1l2	1.84335	1.64104	1.43873	1.23642	1.03411	0.831801	0.629492	0.427182	0.224873	0.0225638
ENSMUSG00000020257=Wdr82	6.19397	6.41563	6.63729	6.85895	7.08061	7.30227	7.52393	7.74559	7.96725	8.1889
ENSMUSG00000020260=Pofut2	5.69632	5.75413	5.81194	5.86976	5.92757	5.98539	6.0432	6.10101	6.15883	6.21664
ENSMUSG00000020261=Slc36a1	2.92887	2.93262	2.93636	2.94011	2.94386	2.9476	2.95135	2.9551	2.95884	2.96259
ENSMUSG00000020262=Adarb1	3.61912	3.56414	3.50917	3.45419	3.39921	3.34423	3.28925	3.23427	3.17929	3.12431
ENSMUSG00000020263=Appl2	6.40827	5.73335	5.05844	4.38352	3.70861	3.0337	2.35878	1.68387	1.00895	0.334038
ENSMUSG00000020265=Sumo3	8.64454	8.50646	8.36838	8.2303	8.09222	7.95414	7.81607	7.67799	7.53991	7.40183
ENSMUSG00000020267=Hint1	8.74471	8.67286	8.60101	8.52917	8.45732	8.38547	8.31363	8.24178	8.16993	8.09809
ENSMUSG00000020268=Lyrm7	6.49017	6.24668	6.0032	5.75972	5.51624	5.27276	5.02928	4.7858	4.54232	4.29884
ENSMUSG00000020271=Fbxw11	6.47094	6.31652	6.1621	6.00767	5.85325	5.69883	5.5444	5.38998	5.23556	5.08114
ENSMUSG00000020272=Stk10	1.77912	1.97585	2.17259	2.36932	2.56605	2.76278	2.95951	3.15624	3.35298	3.54971
ENSMUSG00000020273=Papolg	2.94258	3.24376	3.54494	3.84613	4.14731	4.4485	4.74968	5.05086	5.35205	5.65323
ENSMUSG00000020275=Rel	1.76559	1.97769	2.18979	2.40189	2.614	2.8261	3.0382	3.2503	3.46241	3.67451
ENSMUSG00000020277=Pfkl	5.06159	4.926	4.79041	4.65482	4.51924	4.38365	4.24806	4.11247	3.97688	3.84129
ENSMUSG00000020280=Pus10	4.82682	4.57727	4.32772	4.07816	3.82861	3.57906	3.32951	3.07995	2.8304	2.58085
ENSMUSG00000020282=Rhbdf1	4.75651	5.18724	5.61797	6.0487	6.47942	6.91015	7.34088	7.77161	8.20234	8.63307
ENSMUSG00000020283=Pex13	4.6376	4.8634	5.0892	5.315	5.5408	5.7666	5.9924	6.2182	6.444	6.6698
ENSMUSG00000020284=1810043G02Rik	5.2095	5.21336	5.21722	5.22108	5.22494	5.2288	5.23266	5.23652	5.24038	5.24424
ENSMUSG00000020286=1700093K21Rik	-0.0701845	0.257	0.584185	0.91137	1.23855	1.56574	1.89292	2.22011	2.54729	2.87448
ENSMUSG00000020287=Mpg	5.67806	5.27102	4.86398	4.45694	4.0499	3.64286	3.23582	2.82878	2.42174	2.0147
ENSMUSG00000020288=Ahsa2	6.07819	6.01389	5.94958	5.88528	5.82098	5.75667	5.69237	5.62807	5.56377	5.49946
ENSMUSG00000020289=Nprl3	4.59381	4.13861	3.68341	3.2282	2.773	2.3178	1.8626	1.4074	0.952199	0.496997
ENSMUSG00000020290=Xpo1	7.46495	7.33613	7.2073	7.07848	6.94966	6.82084	6.69202	6.56319	6.43437	6.30555
ENSMUSG00000020295=Hbq1a	-0.427488	-0.147028	0.133431	0.413891	0.69435	0.97481	1.25527	1.53573	1.81619	2.09665
ENSMUSG00000020299=4930524B15Rik	-0.14582	0.138335	0.42249	0.706645	0.9908	1.27495	1.55911	1.84326	2.12742	2.41157
ENSMUSG00000020300=Cpeb4	2.07236	2.42377	2.77518	3.1266	3.47801	3.82942	4.18083	4.53224	4.88365	5.23506
ENSMUSG00000020303=Stc2	2.01385	2.05194	2.09002	2.12811	2.16619	2.20428	2.24236	2.28045	2.31854	2.35662
ENSMUSG00000020305=Asb3	2.79649	2.72211	2.64772	2.57333	2.49894	2.42455	2.35017	2.27578	2.20139	2.127
ENSMUSG00000020307=Cdc34	6.85787	7.04879	7.2397	7.43062	7.62153	7.81245	8.00336	8.19428	8.38519	8.57611
ENSMUSG00000020308=Tpgs1	4.98893	5.22004	5.45115	5.68227	5.91338	6.14449	6.3756	6.60671	6.83782	7.06893
ENSMUSG00000020309=Chac2	0.691582	1.01292	1.33426	1.6556	1.97694	2.29828	2.61962	2.94096	3.2623	3.58364
ENSMUSG00000020311=Erlec1	5.17615	4.95238	4.7286	4.50482	4.28105	4.05727	3.8335	3.60972	3.38594	3.16217
ENSMUSG00000020312=Shc2	1.4527	1.24387	1.03504	0.826217	0.617391	0.408565	0.199739	-0.00908675	-0.217913	-0.426739
ENSMUSG00000020315=Sptbn1	7.25091	7.15818	7.06546	6.97273	6.88	6.78727	6.69455	6.60182	6.50909	6.41636
ENSMUSG00000020319=Wdpcp	4.38729	4.19276	3.99822	3.80368	3.60914	3.4146	3.22007	3.02553	2.83099	2.63645
ENSMUSG00000020321=Mdh1	6.64799	6.68419	6.7204	6.75661	6.79281	6.82902	6.86522	6.90143	6.93764	6.97384
ENSMUSG00000020323=Prss57	0.792036	0.7443	0.696563	0.648827	0.60109	0.553354	0.505617	0.457881	0.410145	0.362408
ENSMUSG00000020325=Fstl3	1.10934	1.38722	1.66509	1.94296	2.22084	2.49871	2.77658	3.05446	3.33233	3.6102
[truncated: 13,177 more rows]

## Sheet: Z-score PC2 TOP 500 genes
	Oocyte_12_S12	Oocyte_05_S5	Oocyte_10_S10	Oocyte_11_S11	Oocyte_08_S8	Oocyte_07_S7	Oocyte_24_S23	Oo_Diam_90um	Oo_Diam_100um	Oocyte_09_S9	Oocyte_18_S17	Oocyte_26_S25	Oocyte_28_S27	Oocyte_31_S30	Oocyte_14_S13	Oocyte_01_S1	Oocyte_03_S3	Oocyte_17_S16	Oo_Diam_70um	Oo_Diam_80um	Oocyte_25_S24	Oocyte_30_S29	Oocyte_32_S31	Oocyte_23_S22	Oo_Diam_50um	Oo_Diam_60um	Oocyte_16_S15	Oocyte_22_S21	Oocyte_02_S2	Oocyte_27_S26	Oocyte_15_S14	Oocyte_04_S4	Oocyte_06_S6	Oocyte_19_S18	Oocyte_21_S20	Oocyte_29_S28	Oocyte_20_S19	Oo_Diam_30um	Oo_Diam_40um	Oocyte_39_S38	Oocyte_40_S39	Oocyte_36_S35	Oocyte_44_S43	Oocyte_38_S37	Oocyte_42_S41	Oocyte_34_S33	Oocyte_43_S42	Oocyte_35_S34	Oo_Diam_10um
ENSMUSG00000000037=Scml2	0.57999	0.551882	0.524067	0.704113	0.633812	0.545668	0.697842	0.433022	0.490836	0.659141	0.355503	0.583068	0.521111	0.484107	0.242052	0.167992	0.23987	0.491305	0.217056	0.34724	0.397789	0.512778	0.732727	-0.122447	-0.22225	0.0247524	-0.0622625	0.258654	-0.47054	-0.120706	-1.38095	-0.446042	-0.304262	-0.648207	0.186223	-0.808925	-0.97708	-0.622214	-0.459981	-1.00589	0.302541	-1.18231	-0.0366173	-0.681726	-0.778836	-1.01059	-1.08554	-1.14212	-0.749664
ENSMUSG00000000275=Trim25	-1.39389	-1.2858	-1.33844	-0.866377	-1.50017	-0.992185	-1.4215	-1.26898	-1.25003	-1.66231	-1.85046	-1.95882	-1.7172	-0.34964	0.0342653	-1.16643	-0.734676	-2.06573	-1.25366	-1.27728	-1.52644	-1.43348	-1.68544	-1.3814	-0.920663	-1.15345	-0.533032	-0.0307816	-0.917109	-0.147172	-0.0202302	-0.624459	0.0161926	0.269484	-0.478672	0.191651	-0.00573217	-0.21219	-0.568982	0.173103	-1.319	-0.820862	0.501169	-0.0469564	0.819702	0.206499	-1.08554	-1.00987	0.263825
ENSMUSG00000000326=Comt	-0.899177	-0.974408	-1.58915	-1.59182	-1.50017	-1.54993	-1.67208	-1.23121	-1.26353	-1.66231	-1.2891	-1.05147	-1.29893	-0.707547	-0.266729	-1.16643	-0.894188	-0.287681	-1.05012	-1.16936	-0.447192	-0.918015	-1.41714	-0.60029	-0.470144	-0.828175	-0.191178	-0.255263	-0.917109	-0.0259164	0.518959	0.346506	-0.000634066	0.0813022	-0.233451	-0.244555	0.490166	0.342032	-0.0360713	-1.00589	-0.0968697	0.220102	-0.103081	0.482475	1.23939	0.792582	0.0805598	-0.00132399	0.776282
ENSMUSG00000000701=Tcl1b5	1.04225	0.986615	1.24442	0.868888	1.10442	1.24309	0.999363	1.28918	1.32636	0.99666	1.21808	1.06493	1.09964	1.10332	1.37577	0.58156	0.806653	1.32135	1.0886	1.21981	0.871206	1.03029	1.18941	0.840478	0.464391	0.847991	0.74624	0.594121	0.276592	0.283185	-0.0548197	0.431824	0.406427	0.750052	0.671166	-0.06619	-0.0256865	-0.394249	0.00376051	0.173103	-0.133832	0.0119991	-0.270962	-1.14534	-1.17569	-0.684885	-0.732392	-0.616296	-0.847126
ENSMUSG00000000730=Dnmt3l	0.58849	0.539749	0.714754	0.213921	0.662636	0.50172	0.38834	0.401534	0.513423	0.687977	0.361247	0.302588	0.315792	0.122006	0.473121	0.352788	0.386618	0.0290224	0.0102113	0.241651	0.220222	-0.0370573	0.593347	-1.57179	-0.692415	-0.311452	-0.689479	0.185593	-0.639829	-1.32467	-1.02429	-1.54176	-1.59916	-0.69516	-1.47559	-1.05477	-1.23809	-1.20673	-1.01959	-1.26678	-0.844375	-1.18231	-1.09225	-1.14534	-1.17569	-0.684885	-0.993798	-1.31902	-1.2932
ENSMUSG00000000753=Serpinf1	-1.66393	-1.70216	-1.58915	-1.59182	-1.50017	-1.79632	-1.67208	-1.51708	-1.44853	-0.733152	-0.891435	-1.95882	-1.46712	-1.79558	-1.94382	-1.5792	-1.32686	-1.43341	-1.64923	-1.59027	-1.85017	-1.58594	0.0985335	-1.85462	-1.48366	-1.64232	-2.14288	-1.91564	-1.37898	-0.787099	-0.318928	-0.148782	-0.225203	-1.09307	-1.00136	-1.51438	0.117473	-0.749636	-1.14728	-1.26678	-1.319	-1.18231	-1.31015	0.278266	-0.502836	0.221074	0.218997	0.542361	-0.155578
ENSMUSG00000001018=Snapin	-0.606977	-0.974408	-1.33844	-0.866377	-0.479151	-0.685651	-0.753389	-0.806316	-0.84587	-1.66231	-1.18311	-0.376888	-0.475509	-0.707547	-0.587609	-0.30271	-0.392404	-0.268195	-0.627434	-0.740463	-0.31474	-0.510087	-0.666619	-0.162294	-0.154443	-0.436854	-0.407312	-0.359146	-0.121057	-0.0712867	0.0124729	-0.446042	0.162886	-0.259568	-0.478672	0.305371	0.55322	0.422708	0.163508	0.911267	-0.844375	1.05744	0.963661	0.741686	0.0873227	0.573818	0.742331	0.997193	0.69709
ENSMUSG00000001103=Sebox	0.286512	0.189966	0.332885	0.27367	0.502047	0.277031	0.13098	0.188897	0.329565	0.40128	-0.0195351	0.0797097	0.309298	0.355782	0.0519295	0.120472	0.0434494	0.252515	-0.283802	-0.00767459	0.285745	-0.210389	-0.0932881	-1.12222	-1.06035	-0.651651	-0.646655	-0.149356	-0.441045	-1.13445	-1.84874	-1.18696	-1.39836	-1.19432	-1.24288	-1.51438	-1.72631	-1.51897	-1.37549	-1.26678	-1.319	-1.18231	-1.09225	-1.14534	-1.43128	-1.458	-1.52656	-1.31902	-1.51174
ENSMUSG00000001127=Araf	-0.899177	-0.781869	-0.589885	-0.189188	-1.08979	-0.440997	-0.702895	-0.734769	-0.777248	-0.311578	-1.42071	-0.760699	-0.738951	-0.515019	-0.348912	-0.188868	-0.367057	-0.498694	-0.550661	-0.665888	-0.571643	-1.20999	0.0750862	0.112753	-0.0870363	-0.361163	-0.533032	-1.06429	-0.764993	-0.519436	0.0124729	-0.738759	-0.177697	-0.170407	-0.254177	-0.456791	0.163181	0.454741	0.214488	1.23254	0.268874	0.422548	0.401092	1.2796	-0.113799	-0.772719	0.565594	0.792982	0.701274
ENSMUSG00000001225=Slc26a3	1.28653	1.33982	1.26035	1.36333	1.1556	1.33231	1.28249	1.29674	1.28797	1.28898	1.1708	1.06493	1.34762	1.20475	1.27088	1.20074	1.12086	1.09773	1.24635	1.29061	1.18044	1.0468	0.914466	0.927854	0.852384	1.11788	0.890104	1.11616	0.830371	0.735044	0.625245	0.657113	0.946916	0.856043	0.834143	0.653721	0.481778	0.102338	0.473606	-0.52	-0.316225	-1.18231	-0.826396	-0.55287	-0.622272	-0.300933	-0.175076	-0.116844	-0.378322
ENSMUSG00000001313=Rnd2	-1.39389	-1.45293	-1.58915	-1.59182	-0.872483	-1.54993	-1.25445	-0.815713	-0.834403	-0.837474	-0.702258	-0.916997	-0.609493	-1.34241	-1.94382	-0.473339	-0.00789123	-0.589251	-0.704653	-0.778488	-0.0574708	-0.0370573	-1.41714	0.196969	-0.334187	-0.564301	-0.096534	-0.540226	0.410101	0.676928	0.806776	0.644886	0.388729	0.308718	0.0305953	0.806373	0.623458	0.197208	-0.0515836	-0.834561	0.334123	-0.14089	-0.103081	0.943583	0.0529842	0.622813	-0.212802	-0.237207	0.486392
ENSMUSG00000001334=Fndc5	-0.825742	-0.781869	-1.58915	-0.806852	-0.792332	-0.206854	-0.614854	-0.692207	-0.766113	-1.14811	-1.85046	0.0130756	-1.7172	-1.52222	-1.94382	-0.445563	-0.177983	-0.231006	-0.407664	-0.580599	-0.485737	-0.065131	-0.20353	0.715026	0.200797	-0.145791	0.643619	0.979657	0.233322	-0.147172	1.45093	1.26136	0.740036	1.15035	1.29892	1.06305	1.60683	0.794598	0.546919	0.152832	-1.02835	0.403881	0.327602	0.96255	1.33842	0.960715	0.292153	0.351129	1.00841
ENSMUSG00000001349=Cnn1	-0.564385	0.0410166	-0.26075	-0.432498	-0.479151	-0.520144	-0.180275	-0.547901	-0.371854	-0.235961	-0.531897	-0.537176	-0.223105	-1.79558	-0.31459	-0.870066	-1.21097	-1.31488	-1.09162	-0.782893	-1.52644	-0.540595	-0.463311	-1.85462	-1.79832	-1.46124	-0.646655	-2.23742	-1.37898	-1.61663	-1.84874	-1.85308	-1.9014	-1.97034	-1.8434	-1.51438	-1.72631	-1.90558	-1.95391	-1.26678	-1.319	-1.18231	-1.31015	-1.14534	-1.43128	-1.458	-1.33635	-1.31902	-1.6087
ENSMUSG00000001403=Ube2c	0.854591	0.717823	0.776301	0.688204	0.754575	0.806984	0.794721	0.768812	0.545997	0.77051	0.867805	1.11507	0.930314	1.13348	0.926786	1.21226	1.19215	1.56609	1.45237	1.06517	1.62901	1.49806	1.16478	1.76507	2.32134	1.91147	1.89726	1.58181	1.82397	1.84132	1.76557	1.82699	1.87842	1.77927	1.7317	2.05589	2.04861	2.41226	2.49532	2.07615	2.16031	1.76862	1.76777	2.16127	1.82214	1.94068	2.11836	1.89164	2.00885
ENSMUSG00000001418=Glmp	-0.704663	-0.258087	-0.869701	-0.337412	-0.723728	-0.869334	-0.702895	-0.716427	-0.770407	-0.646776	-0.402203	-0.602432	-0.393697	-0.548358	-0.251637	-0.502556	-0.342764	-0.101563	-0.495731	-0.631948	-0.258503	-0.174994	-1.68544	0.280465	0.0199646	-0.280066	-0.646655	-0.0873417	0.0569152	0.632287	0.246638	0.498596	0.397643	0.36323	-0.156631	0.965199	0.636537	0.579136	0.336968	-0.383858	-0.514774	0.535947	0.864244	-1.14534	1.06583	1.05371	1.24867	0.536155	0.812677
ENSMUSG00000001435=Col18a1	-1.08851	-1.70216	-1.58915	-1.59182	-1.25216	-0.119699	-1.67208	-1.08368	-1.12088	-1.66231	-1.85046	-1.34138	-1.7172	-1.52222	-1.94382	-1.83094	-1.95397	-1.31488	-0.8956	-1.01718	-1.52644	-0.353447	0.711933	0.22968	-0.340778	-0.678724	-0.467102	0.444779	0.0985881	-0.0954455	1.35887	1.12371	0.397643	0.299142	0.710062	0.106279	0.98529	0.395623	0.0573124	1.63868	1.82787	-0.820862	-1.09225	0.350916	0.861005	0.0530781	0.722334	0.906457	0.773078
ENSMUSG00000001473=Tubb6	1.55742	1.49186	1.53004	1.50353	1.53565	1.54601	1.47392	1.90102	1.80334	1.4924	1.52603	1.57497	1.67925	1.78257	1.50069	1.97782	1.91737	1.95469	2.10522	2.00897	2.11525	1.98903	1.54123	2.19276	1.95741	2.12552	2.14221	2.30622	1.85632	1.9253	1.93519	2.00168	2.03917	2.08219	2.09846	1.58201	1.58338	1.0666	1.55746	0.585022	0.232824	1.42504	1.21805	1.49308	-0.40625	0.160173	-0.0462363	-0.00132399	0.315795
ENSMUSG00000001542=Ell2	-0.899177	-0.602871	-1.33844	-0.934096	-0.792332	-0.992185	-1.12895	-0.452323	-0.503235	-0.0725167	-0.743773	-0.354053	-0.0671752	-0.0362674	-0.644397	-0.282065	-0.126476	0.0850929	-0.257806	-0.375784	-0.160342	0.119424	-0.430682	0.504498	0.153055	-0.0802467	0.403614	-0.0584405	0.544312	0.307579	0.619488	0.686627	0.874828	0.836259	0.302668	0.969013	0.863613	0.547517	0.384023	-0.383858	0.106284	1.03789	0.867571	1.08122	-0.325161	0.109354	1.14854	1.32436	0.685806
ENSMUSG00000001552=Jup	0.104682	0.228866	-0.0804299	-0.382664	-0.177357	-0.0333229	-0.234619	-0.0211347	-0.117741	0.0304059	-0.19359	-0.400672	-0.446785	0.0598292	-0.282236	0.185931	0.329251	0.377	0.296871	0.112338	-0.096423	0.243884	-0.619122	0.801551	0.793468	0.536933	0.554229	0.284047	0.785766	0.969864	0.918468	0.572744	0.981674	0.828164	0.60803	1.50234	1.3996	1.04381	0.976831	0.593755	1.71578	1.28502	1.4789	1.35447	1.07772	1.23144	1.52171	1.46818	0.998994
ENSMUSG00000001604=Tcea3	0.56255	0.604999	0.633923	0.541796	0.782573	0.665348	0.724572	0.760332	0.809137	0.637927	0.77963	0.944572	0.634066	0.619167	0.481305	0.699465	0.809972	0.887645	0.553927	0.682372	0.825011	0.8668	0.0378114	0.596756	0.0496129	0.345914	0.579308	0.736142	-0.0345918	0.453589	-0.476085	0.0486239	-0.0730374	-0.0235144	0.353847	-1.05477	-0.41663	-0.522944	-0.271279	-0.447368	-0.514774	0.320851	0.121605	-0.859095	-1.00659	-1.01059	-1.08554	-0.674908	-0.775416
ENSMUSG00000001794=Capns1	0.687712	0.732094	0.66787	0.643083	0.511739	0.662278	0.75271	0.556568	0.335188	0.609268	0.815629	0.832672	0.644465	0.673979	0.706152	1.3584	1.18523	1.30436	1.24837	0.85393	1.26244	0.945817	1.1231	1.66136	2.18182	1.72849	1.52394	1.29927	1.88617	1.68375	1.77575	1.50916	1.7426	1.66143	1.50866	2.00769	2.04974	2.39549	2.41779	2.10323	1.52077	1.66397	1.6199	1.97239	1.87306	2.04716	1.68047	1.67546	2.07076
ENSMUSG00000001844=Zdhhc4	-1.08851	-0.781869	-0.799516	-1.59182	-1.08979	-0.466093	-1.02839	-0.799933	-0.80982	-1.42813	-1.85046	-0.676107	-0.790408	-1.52222	-1.06972	-1.07649	-0.538832	-0.778775	-0.718701	-0.775067	-0.258503	-1.43348	-0.0769843	-0.519482	-0.398176	-0.60183	0.195453	-1.21567	-0.441045	0.395652	0.571327	-0.125826	0.546032	0.354475	-0.040933	0.388516	0.818196	0.10216	-0.136501	0.911267	-0.844375	0.996168	0.997914	1.28435	-0.289014	0.0328924	0.997537	1.24757	0.390345
ENSMUSG00000002028=Kmt2a	-1.66393	-1.70216	-1.05007	-1.59182	-1.25216	-1.79632	-1.67208	-1.46025	-1.47844	-1.2689	-1.2891	-0.98029	-1.46712	-1.34241	-0.778666	-1.83094	-1.66435	-0.929528	-1.31151	-1.41467	-1.85017	-1.78957	-1.68544	-0.693948	-0.725708	-1.09783	-0.646655	-1.30722	-0.198732	-0.880585	-0.594915	-0.279062	-0.682594	-1.00619	0.217365	0.532868	0.101399	0.187977	-0.247778	1.33237	-0.43967	0.879284	0.784739	0.428442	1.29286	0.566429	1.10721	1.39506	0.713974
ENSMUSG00000002043=Trappc6a	0.203696	-0.298262	-0.683582	-0.0387051	0.206543	-0.206854	-0.0723433	-0.479332	-0.551828	-0.218707	-1.09437	-0.71684	-0.692127	-0.935565	-0.536018	-0.445563	-0.275414	-0.0198925	-0.212406	-0.37266	0.159213	-0.376921	-1.68544	0.218977	0.316941	0.0213672	-0.25547	-0.200133	0.0126377	0.618843	0.625245	0.521825	0.200768	0.0673809	-0.68842	0.769292	0.726215	0.780597	0.595662	0.924956	0.468018	0.45781	0.374799	0.864838	1.07062	1.23769	0.921335	1.29851	0.917052
ENSMUSG00000002105=Slc39a13	-0.825742	-1.45293	-1.33844	-1.59182	-0.792332	-1.79632	-1.67208	-1.3467	-1.29981	-1.66231	-1.85046	-1.48353	-1.46712	-1.52222	-0.251637	-0.998966	-1.03137	-0.498694	-1.41823	-1.39242	-1.32117	-2.09719	-1.68544	-0.122447	-1.20051	-1.37775	-2.14288	-2.23742	-0.309581	-0.0259164	-1.23721	-0.624459	-0.797943	-1.97034	-1.8434	0.22238	-0.188761	-0.51456	-0.876337	-1.00589	-1.319	0.521317	0.578406	-1.14534	-1.00659	-0.609672	1.10886	0.209632	0.00517926
ENSMUSG00000002319=Ipo4	-0.4546	-0.500426	-0.356739	-0.487947	-0.519045	-0.492432	-0.506119	-0.363548	-0.461296	-0.272351	-0.226067	-0.507143	-0.109252	-0.223606	-0.707547	-0.108929	-0.126476	0.260589	-0.0209008	-0.223691	-0.31474	-0.0102173	-0.224402	0.666487	0.597242	0.261588	0.403614	0.0693073	0.460423	0.761965	0.613675	0.15597	0.0939633	0.146531	-0.0879995	0.692928	0.691993	1.05415	0.886956	1.12955	1.17518	1.41838	1.35266	1.37637	0.895839	0.829898	0.885028	1.09662	1.13437
ENSMUSG00000002496=Tsc2	-0.12677	-0.239119	-0.589885	-0.173442	-0.872483	-0.417032	-0.614854	-0.296603	-0.414491	-0.291583	-1.01805	-0.149286	-0.609493	0.0139436	0.101828	0.526488	0.165038	-0.0731002	0.107984	-0.129923	-0.258503	0.523832	0.729318	0.686384	0.80553	0.432263	0.353192	0.20465	1.10879	0.471629	0.847682	0.356612	0.709071	0.371863	0.284664	1.00219	0.813451	1.27217	1.11175	1.70264	1.12254	1.5259	1.33883	0.734228	1.23424	1.30914	1.32752	0.61164	1.31686
ENSMUSG00000002550=Uck1	-1.66393	-1.05883	-1.58915	-1.59182	-0.562582	-1.25487	-1.02839	-1.31242	-1.34299	-1.14811	-0.402203	-1.22763	-1.46712	-1.52222	-0.741986	-1.83094	-1.1143	-0.778775	-1.13212	-1.25185	-1.52644	-0.811762	0.33428	-0.183274	-0.533576	-0.905096	-0.606506	-0.672418	-0.47054	0.0358536	0.317657	0.0486239	0.0161926	-0.0570736	-0.731121	0.026833	-0.550696	0.32261	-0.0779865	-0.52	-0.514774	0.521317	0.164779	0.711127	-0.622272	-0.772719	0.574625	0.727723	0.787619
ENSMUSG00000002602=Axl	-1.08851	-1.70216	-1.58915	-1.01263	-0.872483	-0.769602	-1.4215	-1.37993	-1.39914	-1.66231	-1.42071	-0.98029	-1.46712	-1.79558	-0.424536	-1.07649	-0.958762	-0.824985	-1.23272	-1.33406	-1.52644	-0.862581	-1.68544	-0.0500182	-0.668854	-1.0258	-0.467102	0.145696	-0.285981	-1.32467	0.625245	0.966388	0.108389	0.158784	-0.297743	-0.407224	0.649328	0.199568	-0.213496	-1.26678	0.544426	-1.18231	-1.09225	-1.14534	-1.17569	-1.18797	0.583506	0.897092	0.695528
ENSMUSG00000002731=Prkra	-1.66393	-1.2858	-1.17335	-1.10611	-1.25216	-1.0662	-1.4215	-1.20713	-1.19822	-1.42813	-1.42071	-0.98029	-1.46712	-1.10108	-1.94382	-0.930835	-0.836044	-0.778775	-1.16267	-1.20246	-0.795876	-1.12292	-1.68544	-0.87005	-0.799708	-1.04492	-0.784776	-1.00014	-0.47054	-0.0712867	-0.376948	-1.54176	-1.39836	-0.489746	-0.61067	0.159088	0.0678441	-0.103326	-0.44847	-1.26678	-1.319	0.440507	0.217029	0.333768	0.191942	0.313125	0.835186	1.13006	0.344526
ENSMUSG00000002803=Btbd6	-1.66393	-0.684618	-1.58915	-1.59182	-1.50017	-1.79632	-1.67208	-1.51384	-1.46818	-1.66231	-1.85046	-0.808204	-1.17202	-1.79558	-1.94382	-1.83094	-1.95397	-1.58087	-1.57113	-1.55551	-1.85017	-2.09719	-1.68544	-1.85462	-1.29065	-1.50827	-2.14288	-0.941819	-1.04035	-1.32467	0.072972	-0.373546	-0.200985	-1.46704	-0.421596	0.354422	-0.30785	-0.502205	-0.913325	0.803431	-1.319	-0.820862	-0.73305	-1.14534	0.959053	0.0912582	-0.732392	-0.56355	0.0782024
ENSMUSG00000002968=Med25	0.351006	0.4101	0.46328	0.508017	0.644826	0.50172	0.649906	0.362604	0.191571	0.582348	0.714802	0.600195	0.658015	0.513057	0.689547	0.820271	0.724592	0.867338	0.901193	0.593287	0.774745	0.920597	0.142484	1.15877	1.64514	1.27992	1.09869	0.944947	0.858621	1.22336	1.15852	1.16896	1.20284	1.05117	1.05034	0.929615	1.46807	1.85032	1.84797	1.12045	1.65525	1.53647	1.36853	1.70256	1.13962	1.28324	1.69881	1.82061	1.62417
ENSMUSG00000002981=Clptm1	0.609139	0.601382	0.399578	0.39006	0.392467	0.348292	0.436464	0.264378	0.0917189	0.434805	0.548155	0.721383	0.441347	0.575056	0.317481	0.837181	0.910106	0.957625	0.814293	0.498683	0.848576	0.723041	0.376307	1.22124	1.59968	1.20838	1.08484	0.813518	1.31304	1.02483	1.19285	1.05645	1.06074	1.11565	1.20759	1.4073	1.31197	1.86732	1.8354	0.755444	1.5056	1.22845	0.97178	1.78587	1.29898	1.8248	1.32203	1.51413	1.67633
ENSMUSG00000003153=Slc2a3	-0.653474	-0.974408	-1.05007	-0.518203	-0.872483	-1.25487	-1.12895	-1.18625	-1.20359	-1.2689	-0.561984	-0.916997	-0.984874	-1.52222	-0.955208	-1.40585	-1.32686	-1.31488	-1.05699	-1.14567	-1.85017	-0.918015	0.142484	-0.355682	-0.568074	-0.877075	-0.646655	-0.750323	-0.764993	-0.174967	0.072972	-0.223488	-0.333084	-0.30953	-1.24288	-0.06619	-0.880549	0.180496	-0.175113	0.280166	-0.374221	0.403881	0.191595	0.413916	-0.452245	-0.772719	0.292153	0.52352	0.606394
ENSMUSG00000003380=Rabac1	0.506317	0.547869	0.510693	0.450382	0.466487	0.353821	0.529443	0.290457	0.124874	0.487544	0.355503	0.381997	0.175942	0.355782	0.574692	0.670358	0.765278	0.523343	0.81558	0.51464	0.852411	0.70702	0.238458	1.13639	1.5563	1.18925	1.11225	0.671319	1.64926	1.04411	1.29487	0.933065	1.22359	0.966231	0.78566	1.36301	1.48473	1.791	1.77111	1.30123	1.38262	1.0716	1.21805	1.88756	1.26764	1.47756	1.46813	1.67402	1.59429
ENSMUSG00000003402=Prkcsh	0.377234	0.236305	0.277964	-0.00455288	0.0706924	0.270638	0.399435	-0.130364	-0.278239	0.225236	0.13001	0.265944	-0.241612	0.0707089	0.51673	0.449083	0.451214	0.260589	0.362388	0.0753194	0.406204	0.0638784	0.192676	0.746773	1.15566	0.741191	0.137003	0.476319	0.476432	0.0914235	0.827578	0.987611	0.448536	0.754663	0.671166	1.02667	1.24818	1.59719	1.46618	1.41402	-0.514774	0.703967	0.595963	1.21589	1.45359	0.820815	1.10223	1.26196	1.56455
ENSMUSG00000003411=Rab3b	0.575686	0.604999	0.680817	0.599899	0.626326	0.458348	0.63632	0.510088	0.608646	0.602672	0.58731	0.533136	0.720929	0.754406	0.59829	0.384686	0.53642	0.363613	0.155845	0.367057	0.275334	0.50152	0.631837	-0.067309	-0.515939	-0.145589	-0.171101	0.145696	-0.47054	-0.575223	-1.12135	-0.574602	-1.39836	-0.170407	-0.193897	-1.51438	-1.43218	-1.06204	-0.851755	-0.706774	-0.709465	-0.820862	-1.09225	-1.14534	-1.43128	-1.458	-0.732392	-1.14212	-1.1956
ENSMUSG00000003559=As3mt	-1.39389	-1.15989	-0.548994	-0.866377	-0.968871	-0.817134	-1.12895	-1.17345	-1.18584	-1.66231	-1.01805	-1.67315	-1.7172	-1.52222	-1.704	-1.16643	-1.66435	-1.31488	-1.06123	-1.13989	-0.571643	-0.540595	-1.41714	-0.227614	-0.601765	-0.894994	-0.326917	-0.274741	-0.35928	-0.0954455	-0.0548197	0.15597	-0.333084	-0.170407	-0.369167	-0.0176979	0.697839	0.126986	-0.221782	-1.00589	-1.319	0.650547	0.689912	1.26013	-0.364085	0.221074	-0.297329	-0.237207	0.550887
ENSMUSG00000003746=Man1a	-0.653474	-1.15989	-1.17335	-1.22159	-0.66376	-0.869334	-0.656969	-1.16753	-1.14031	-0.969209	-0.951083	-1.34138	-1.46712	-1.52222	-0.675089	-1.5792	-1.95397	-1.58087	-1.18554	-1.18867	-0.952987	-0.764848	-1.68544	-0.60029	-0.928773	-1.11742	-2.14288	-1.54205	-0.501316	-1.61663	-1.84874	-0.528596	-0.632223	-1.66847	-1.34879	0.604106	-0.97708	-0.301039	-0.62314	-1.26678	1.74547	0.320851	0.0742878	-0.859095	0.621093	1.15976	0.587891	0.864619	0.142249
ENSMUSG00000003847=Nfat5	-0.704663	-1.2858	-1.33844	-0.584935	-1.50017	-1.15221	-1.12895	-1.07895	-1.11124	-0.899046	-1.01805	-0.916997	-0.847518	-1.2082	-0.536018	-1.27351	-0.648321	-1.21576	-0.907237	-1.01928	-1.32117	-1.20999	-0.917116	-0.747015	-0.378866	-0.702973	-1.20445	-0.200133	-0.533489	-0.339717	0.224701	0.395404	-0.585716	-0.69516	-0.0562431	0.460649	0.349463	0.342646	0.00879999	-0.327433	-0.709465	0.384448	0.347026	0.948396	0.899194	-0.107896	0.102671	0.425427	0.721034
ENSMUSG00000003873=Bax	-0.162499	-0.203161	-0.180511	-0.173442	0.0942788	-0.492432	-0.444726	-0.230086	-0.385916	-0.425538	0.18789	-0.251836	-0.223105	-0.282906	0.229498	-0.0132142	0.23987	0.260589	0.294833	-0.0120346	0.264729	-0.0945572	1.09504	0.504498	1.16212	0.70474	0.882476	0.347236	0.839914	1.14492	1.23368	0.905793	1.0637	0.536304	0.860827	1.2484	1.40133	1.68257	1.51757	1.58782	1.49156	1.49651	1.26317	1.73106	1.37108	1.94338	1.15914	1.49825	1.6822
ENSMUSG00000004040=Stat3	0.475678	0.36614	0.574188	0.309822	0.304818	0.307891	0.611634	0.46776	0.303369	0.511977	0.518976	0.435063	0.574795	0.288642	0.485352	0.643593	0.514886	0.674486	0.978154	0.687809	0.832975	0.368785	0.693948	1.25949	1.6529	1.32838	1.30346	0.842039	1.42313	1.60925	1.4778	1.19159	1.43408	1.37405	1.33391	1.81399	1.46807	1.77915	1.81154	1.82438	1.83759	1.52232	1.68911	1.89935	1.48296	1.73355	2.14413	1.9173	1.51803
ENSMUSG00000004151=Etv1	-0.109807	-0.441959	0.240226	0.120979	0.233073	0.257617	-0.00724464	-0.428279	-0.271365	-0.0985551	0.0845601	-0.98029	-0.847518	-0.454011	-0.0528773	-0.502556	-0.894188	-1.58087	-0.91657	-0.638576	-0.731034	-1.58594	-1.68544	-1.57179	-1.56678	-1.25297	-1.60127	-1.70211	-0.917109	-1.13445	-1.84874	-1.85308	-1.9014	-1.97034	-1.07226	-1.51438	-1.72631	-1.69813	-1.72375	-1.00589	-1.02835	-1.18231	-1.31015	-1.14534	-0.880023	-1.458	-1.33635	-1.31902	-1.45556
ENSMUSG00000004270=Lpcat3	-1.39389	-0.901917	-1.33844	-0.29597	-0.723728	-0.992185	-0.94449	-0.715512	-0.777462	-0.837474	-0.425797	-0.916997	-0.609493	-0.399275	-0.778666	-0.206314	-0.254585	-0.162838	-0.468746	-0.62006	-0.345083	-1.58594	-1.68544	0.344936	0.0870168	-0.233585	-0.211902	-0.0584405	0.210654	0.700911	0.454003	0.413892	0.440345	0.380376	-0.369167	0.660454	0.827569	0.665258	0.418337	1.26805	1.56373	0.563917	0.501169	0.482475	0.218254	0.811572	0.894953	1.08572	0.894127
ENSMUSG00000004565=Pnpla6	0.0936289	0.265028	-0.0655693	0.248005	0.0942788	-0.274061	-0.254108	-0.00626173	-0.136157	0.165649	0.13001	0.288211	0.231931	0.503581	0.0342653	0.511835	-0.177983	0.0957108	0.419972	0.172893	0.397789	0.581294	-1.68544	0.813501	1.0802	0.740193	0.0450628	0.69366	1.0372	1.06882	1.05604	0.709228	1.08401	0.828164	0.556257	1.71607	1.45249	1.40363	1.32	1.82969	-1.319	1.44235	1.74646	1.85673	1.49548	1.87867	1.91174	1.39014	1.33523
ENSMUSG00000004846=Plod3	-0.985064	-0.901917	-0.476209	-1.59182	-1.50017	-1.54993	-1.4215	-1.1402	-1.15224	-0.539903	-0.951083	-0.98029	-1.46712	-1.79558	-0.741986	-1.27351	-0.6095	-0.695739	-1.03114	-1.10759	-0.869041	-0.125473	-0.268834	-0.87005	-0.584669	-0.869605	-0.606506	-0.941819	-1.278	-0.147172	0.0871892	0.38594	-0.133644	-0.130258	-0.68842	-0.178406	0.763741	0.123448	-0.215442	-1.26678	-1.319	0.0919613	0.612917	-0.297245	1.14169	0.411781	-0.683059	-0.47165	0.535336
ENSMUSG00000004880=Lbr	1.41316	1.46144	1.31587	1.48624	1.38597	1.49319	1.51764	1.5378	1.47662	1.54667	1.54797	1.55942	1.63668	1.43292	1.31055	1.69997	1.66723	1.58082	1.64452	1.60053	1.61713	1.43856	1.18515	1.23298	1.4346	1.61707	1.43621	1.50691	1.06877	1.18552	0.952619	0.940632	1.07249	1.21437	1.26791	1.01282	0.747956	0.670103	1.07841	0.368497	1.46393	-0.476839	-0.654589	0.0251147	1.01525	0.325049	-0.370846	-0.325287	0.0724555
ENSMUSG00000004885=Crabp2	0.704755	0.547869	0.786707	0.496221	0.880556	0.497538	0.78454	0.747684	0.826295	0.693551	0.738233	0.273463	0.574795	0.670495	0.782553	0.339505	0.257171	0.390098	0.44433	0.628811	0.171948	0.409741	0.814328	0.0295646	-0.206725	0.164465	0.0590302	0.26723	-0.412728	-0.880585	-0.110758	-0.678872	0.188402	0.00830396	-0.731121	-0.808925	-0.378053	-0.845118	-0.578356	-1.26678	-0.316225	0.320851	0.191595	-1.14534	-0.880023	-0.878283	-0.847266	-0.674908	-1.07673
ENSMUSG00000005034=Prkacb	-0.12677	-0.974408	-0.951638	-1.01263	-0.872483	-0.492432	-0.94449	-0.572516	-0.671717	-0.733152	-0.593824	-0.233415	-0.241612	-0.399275	-0.131386	-0.171946	0.174933	-0.0593544	-0.212351	-0.42772	-0.31474	-0.141538	0.396115	0.353597	0.483801	0.09789	-0.0297265	-0.182759	0.0849676	0.342267	0.695455	0.586527	0.236423	0.205487	0.486751	0.58906	1.04892	1.06864	0.839804	0.658677	1.36468	1.54338	1.41327	0.876123	1.26764	1.45344	0.879995	1.12599	1.22475
ENSMUSG00000005481=Ddx39	0.849576	0.720709	0.623263	0.651864	0.82421	0.484793	0.63632	0.695368	0.680258	0.696315	0.674445	0.556374	0.651284	0.607494	0.56075	0.926827	0.816554	0.543799	0.702465	0.706429	0.684817	0.150478	0.711933	0.686384	0.543932	0.659174	0.632395	0.624166	0.965528	0.729499	0.885977	0.638677	0.703752	0.962969	0.544165	0.305371	0.859228	0.167339	0.359875	-0.604824	-0.514774	-1.18231	-1.31015	-0.13195	0.85007	1.40008	-0.915525	-0.56355	-0.0960753
ENSMUSG00000005503=Evx1	0.782313	0.984896	0.919004	0.974379	0.641183	0.799899	0.909294	1.19144	1.21181	0.91794	0.957323	1.02422	1.21357	1.27214	0.858225	1.35509	1.59241	1.43782	1.05194	1.14662	1.3904	1.37127	1.01649	1.24638	0.545933	0.863982	1.02009	1.26405	0.969486	0.664536	1.0913	0.772303	1.04573	0.781621	0.618992	-1.23754	-0.188761	-0.213179	0.145846	-0.188256	-0.43967	-0.820862	-0.654589	-1.14534	-1.00659	-0.609672	-0.637898	-0.616296	-0.639337
ENSMUSG00000005533=Igf1r	-0.525092	-0.642121	-0.869701	-0.518203	-0.872483	-0.580315	-0.131187	-0.759086	-0.843774	-0.451788	-0.593824	-0.0360941	-0.475509	0.0813709	-0.107819	-0.445563	-0.958762	-0.527404	-0.435115	-0.631676	-0.31474	-0.158037	-0.292555	-0.275559	0.250581	-0.138984	-0.0297265	-0.430615	-0.412728	-0.0259164	0.0124729	0.413892	0.122479	0.269484	0.544165	0.673677	0.359985	0.910715	0.636813	-0.113008	-0.514774	1.19023	1.00045	1.10246	-0.40625	-0.878283	1.20095	1.46282	1.1432
ENSMUSG00000005534=Insr	-0.761601	-1.70216	-1.33844	-0.866377	-0.968871	-0.580315	-1.67208	-0.994616	-0.998859	-0.899046	-1.09437	-0.860017	-0.446785	-0.548358	-0.707547	-1.27351	-1.21097	-1.31488	-0.920003	-0.974794	-0.61999	-1.12292	-0.776968	-0.482882	-0.562252	-0.794487	-0.436512	-0.570816	-0.917109	0.141925	0.0124729	-0.340358	-0.225203	-0.604593	-0.509225	-0.319848	-0.502474	0.0400415	-0.251634	0.887597	0.669634	0.0919613	0.680314	-0.297245	-0.622272	-0.135528	0.0691515	0.197911	0.402744
ENSMUSG00000005611=Mrvi1	0.979968	0.926628	1.08846	1.10703	0.641183	1.00942	1.07439	0.996127	1.0463	1.08805	1.21569	1.00168	0.60156	0.961999	0.719626	0.856288	0.596637	0.702221	0.770845	0.912968	1.01723	1.37263	0.142484	0.218977	0.17988	0.532183	0.787563	0.588975	0.644731	1.13428	0.327149	1.06567	0.592686	0.70692	0.217365	0.342566	-1.72631	-0.536357	-0.215315	-1.00589	-1.02835	-0.618275	-1.09225	-1.14534	-1.17569	-0.878283	-0.847266	-1.00987	-0.874617
ENSMUSG00000005640=Insrr	-1.66393	-1.70216	-1.58915	-1.59182	-1.50017	-1.79632	-1.67208	-1.66314	-1.57565	-1.66231	-1.85046	-1.95882	-1.7172	-1.34241	-1.94382	-1.40585	-1.95397	-2.06573	-1.84847	-1.76039	-1.85017	-2.09719	-1.68544	-1.85462	-1.72948	-1.87124	-2.14288	-1.91564	-2.40756	-1.32467	-1.84874	-1.85308	-1.9014	-1.97034	-2.15645	-0.571904	-0.550696	-0.955162	-1.38332	0.803431	-1.319	0.0119991	0.5602	-1.14534	0.585109	0.431395	0.653567	0.897092	-0.297194
ENSMUSG00000005917=Otx1	-0.0620745	0.292231	0.145302	0.213921	-0.266521	0.194723	0.289598	0.209119	0.320158	-0.354119	0.218406	-0.181468	0.208669	-0.0105709	-0.0963942	0.66284	0.419808	-0.00728904	-0.167674	0.0531099	0.498552	0.389606	-0.430682	-0.0168862	-0.800944	-0.464985	-0.0140561	0.540703	0.0849676	0.0914235	-0.376948	-1.85308	-0.682594	-0.336125	-1.07226	-1.51438	-0.457962	-1.19867	-1.06798	-1.00589	-1.02835	-1.18231	-1.31015	-1.14534	-1.43128	-1.458	-1.19636	-1.31902	-1.21499
ENSMUSG00000006345=Ggt1	-0.0933923	-0.258087	0.0736647	-0.115056	-0.0224641	-0.119699	-0.0864276	-0.125422	0.0210182	0.00928316	0.0939574	-0.133849	0.231931	-0.223606	-0.131386	-0.369618	-0.6095	-0.0198925	-0.597861	-0.325535	-1.32117	-0.125473	-1.68544	-0.227614	-1.29739	-0.943539	-0.838307	-0.359146	-1.11106	-0.339717	-1.84874	-1.85308	-0.797943	-1.97034	-0.879379	-1.51438	-1.72631	-1.58318	-1.5274	-0.834561	-1.02835	-1.18231	-1.09225	-1.14534	-1.43128	-1.18797	-1.33635	-1.5871	-1.45746
ENSMUSG00000006369=Fbln1	-1.08851	-1.70216	-0.799516	-1.59182	-0.610494	-1.79632	-0.94449	-1.41675	-1.46146	-1.66231	-0.531897	-1.13279	-1.07008	-1.79558	-0.208643	-1.16643	-1.66435	-1.7761	-1.18373	-1.33522	-1.85017	-1.43348	-0.535419	-1.02569	-0.478266	-0.909848	-0.096534	-1.70211	-0.567194	-0.0712867	0.438561	0.651031	0.108389	-0.130258	0.345595	0.816521	0.642968	0.474807	0.0349889	1.25414	-1.319	-0.205218	-0.527409	-1.14534	0.67069	1.24793	0.774082	1.07684	0.970408
ENSMUSG00000006373=Pgrmc1	0.286512	-0.00410021	0.173065	-0.622029	-0.318246	-0.133269	-0.131187	-0.228804	-0.345943	0.0701659	-0.316861	-0.149286	0.149971	-0.663076	-0.222613	0.0685681	0.567304	0.314285	0.169189	-0.0641096	0.306014	0.0154929	-1.10936	0.897868	0.840018	0.48378	0.620971	0.308475	0.514943	0.831052	0.847682	0.692358	0.890733	0.444533	-0.369167	1.16753	0.697839	1.26447	1.12422	0.131715	1.9566	1.15259	1.24807	1.34209	0.791549	1.25598	1.06956	1.28961	1.28469
ENSMUSG00000006476=Nsmf	-1.66393	-1.70216	-1.17335	-1.59182	-1.50017	-1.79632	-1.67208	-1.42369	-1.40085	-1.66231	-0.226067	-0.568873	-1.7172	-1.79558	-1.40709	-1.5792	-0.0944985	-0.929528	-1.4117	-1.43519	-1.17052	-1.12292	-1.68544	-0.942751	-1.04612	-1.30316	-1.81663	-1.54205	-2.05102	-0.302616	-0.110758	-0.250627	-0.797943	-0.30953	-0.879379	-0.148114	-0.113189	-0.255176	-0.654468	-1.26678	-1.319	0.650547	0.374799	0.297496	1.18724	0.543618	-1.52656	-1.5871	0.279735
ENSMUSG00000006732=Mettl1	-0.606977	-0.642121	-0.683582	-1.59182	-0.519045	-1.3822	-0.317505	-0.969047	-0.977648	-1.66231	-0.891435	-0.98029	-0.911677	-1.01192	-0.817896	-0.930835	-0.894188	-0.622712	-0.881708	-0.943578	-0.672815	-0.540595	-1.68544	-0.275559	-0.510522	-0.748432	-0.646655	-0.672418	-0.35928	0.0735123	-0.476085	-0.308922	-0.035756	-0.648207	-0.0879995	-0.119417	0.514623	0.0872818	-0.199709	-0.230536	-1.319	0.827736	0.59018	-0.55287	0.205269	0.109354	0.665031	0.032172	0.438229
ENSMUSG00000006740=Kif5b	0.278812	0.469706	0.399578	0.45904	0.266298	0.505869	0.758156	0.102242	-0.055962	0.232212	0.671214	0.551801	0.113194	0.380436	0.489371	0.420721	0.101867	0.893324	0.614663	0.318898	0.674471	0.347229	0.648072	1.25763	1.38163	0.991958	1.13854	0.529466	0.876848	0.0735123	0.839721	1.04709	1.07828	0.781621	0.772948	1.20824	1.38736	1.71017	1.64024	0.381829	0.491041	1.60147	1.46428	0.495074	0.720641	0.176074	1.19956	1.29851	1.58655
ENSMUSG00000006931=P3h4	-1.66393	-1.70216	-1.58915	-1.59182	-1.50017	-1.79632	-1.4215	-1.42161	-1.40641	-1.2689	-1.85046	-1.95882	-1.7172	-1.79558	-0.042503	-1.83094	-0.648321	-2.06573	-1.38469	-1.4226	-1.85017	-0.918015	-1.68544	-0.142034	-0.981116	-1.25761	-0.646655	-0.710192	-1.04035	-0.993107	-0.172454	0.0970146	-0.865045	-0.648207	-1.07226	0.377387	0.380473	-0.172602	-0.576101	-1.26678	1.21207	0.879284	0.722106	-1.14534	-0.289014	-0.878283	0.356489	0.63802	0.357386
ENSMUSG00000007029=Vars	-0.761601	-0.974408	-1.58915	-0.584935	-0.872483	-1.25487	-1.67208	-1.22188	-1.26972	-0.969209	-0.788703	-0.47861	-1.7172	-0.935565	-0.707547	-1.27351	-1.95397	-0.695739	-0.990483	-1.13877	-0.232334	-0.42676	-0.575593	-0.067309	-0.335036	-0.731448	-1.20445	-0.941819	-0.47054	-0.0481373	-0.347237	0.366549	0.162886	0.18258	0.130722	0.399424	0.428728	0.509785	0.124618	-0.447368	0.935468	0.45781	0.44202	0.763381	0.546372	-0.107896	0.401668	0.718968	0.932166
ENSMUSG00000007777=0610009B22Rik	0.592688	0.492636	0.487559	0.783465	0.790662	0.734184	0.9386	0.754145	0.785033	0.67664	0.752383	0.440666	0.619869	0.236044	0.52431	0.577171	0.676717	0.614895	0.606855	0.700971	0.663934	0.285726	0.597767	0.463137	0.195405	0.443625	0.378897	0.546249	0.558552	0.74597	0.0584096	-0.00404738	0.312273	0.555665	0.640371	0.279085	0.177649	-0.329374	-0.0907905	1.32833	-0.374221	-1.18231	-1.31015	-0.681726	-0.778836	-0.684885	-0.993798	-0.904222	-0.589326
ENSMUSG00000007833=Aldh16a1	-0.761601	-0.258087	-0.511252	-0.934096	-0.792332	-0.92722	-0.94449	-0.652714	-0.697273	-0.899046	-0.837659	-0.860017	-0.505911	-0.425941	-0.536018	-0.445563	-0.234472	-0.589251	-0.466797	-0.582119	-0.485737	-0.210389	0.264114	-0.227614	-0.0203767	-0.281678	-0.407312	0.00859808	-0.976052	0.434942	0.398121	0.16984	-0.363343	0.397055	0.119024	0.557662	0.305349	0.477692	0.259971	0.980337	0.789249	1.21491	1.17554	1.56365	1.08935	1.31986	0.335892	0.469717	0.69298
ENSMUSG00000008129=4930432K21Rik	0.666476	0.479001	0.740873	0.596664	0.733951	0.613951	0.456471	0.816357	0.833175	0.641013	0.59853	0.686195	0.420658	0.913317	0.724926	0.850895	0.934679	0.717518	0.711398	0.781705	0.533016	0.694722	-0.268834	0.989491	0.350202	0.575578	0.805109	0.22316	0.704553	0.900717	0.780822	0.901793	0.108389	0.686732	0.438269	0.618748	0.0678441	-0.176966	0.0708326	-0.447368	0.302541	0.384448	0.106332	0.0574261	-1.17569	-0.684885	0.570129	0.857878	-0.467406
ENSMUSG00000008496=Pou2f2	0.592688	0.53564	0.644356	0.359515	0.591102	0.530104	0.632866	0.803516	0.824191	0.124475	0.723707	0.829856	0.855887	1.04431	0.666618	0.521646	0.934679	1.03172	0.686697	0.763728	1.10954	0.906122	0.627698	1.23104	0.310302	0.542876	1.09595	0.932948	0.612814	0.962593	0.70053	1.13467	0.894644	0.604493	1.16244	-0.119417	0.56064	-0.218718	0.0277784	-0.230536	-0.43967	-1.18231	-0.941625	-0.681726	-1.00659	-0.878283	-0.637898	-1.14212	-0.502347
ENSMUSG00000008540=Mgst1	-1.08851	-1.70216	-0.951638	-1.59182	-1.50017	-0.417032	-0.656969	-1.31925	-1.33802	-1.66231	-1.85046	-0.71684	-1.7172	-1.52222	-0.707547	-1.83094	-1.03137	-1.7761	-1.1772	-1.27484	-1.52644	-1.12292	-0.183461	-0.942751	-0.636099	-0.978392	-0.646655	-0.636738	-0.47054	-0.707132	0.50512	0.376323	-0.177697	-0.423616	0.119024	-0.0921546	0.117473	0.195122	-0.200031	0.86783	0.468018	0.160352	-0.0163141	-1.14534	-1.17569	-1.18797	0.605082	0.748997	0.669055
ENSMUSG00000008601=Rab25	-0.392716	-0.974408	-0.73813	-0.487947	-0.442336	-1.3822	-0.234619	-0.929392	-0.934696	-1.2689	-1.09437	-0.568873	-1.46712	-0.663076	-1.06972	-1.40585	-0.506464	-0.471283	-0.855284	-0.909026	-0.160342	-1.20999	-1.24086	0.344936	-0.514212	-0.734707	-0.960947	-0.793123	-2.40756	-0.787099	-0.408208	-1.33833	-1.9014	-0.150004	-1.15194	0.705395	-0.00573217	0.0518791	-0.221513	-0.604824	-0.0301268	0.12739	0.833252	1.39168	0.73932	-0.0327917	0.950922	1.20541	0.390068
ENSMUSG00000008730=Hipk1	-1.66393	-1.70216	-1.58915	-0.934096	-1.50017	-1.54993	-0.94449	-1.37268	-1.35522	-0.837474	-1.5944	-1.48353	-1.17202	-1.34241	-0.155982	-1.40585	-0.573098	-0.658127	-1.34614	-1.37746	-1.32117	-1.43348	-0.317408	-0.0851218	-0.970515	-1.23025	-1.60127	-0.570816	-0.533489	-0.993107	-0.0915263	-0.678872	-0.632223	-0.213369	-0.509225	-0.918113	-0.113189	-0.196661	-0.584525	-0.604824	1.58127	-1.18231	-1.31015	0.887145	-0.00332468	-0.341343	-0.915525	-0.674908	0.316596
ENSMUSG00000008855=Hdac5	-1.66393	-1.70216	-1.58915	-1.59182	-1.50017	-1.79632	-1.67208	-1.53663	-1.49859	-1.42813	-1.42071	-1.67315	-1.7172	-1.34241	-0.778666	-0.676917	-1.95397	-2.06573	-1.56756	-1.56748	-1.05145	-1.78957	-1.68544	-1.02569	-1.24079	-1.48333	-1.60127	-1.70211	-1.63815	-0.339717	-0.318928	-0.574602	-0.585716	-1.00619	-1.24288	0.342566	-0.797839	-0.420046	-0.842583	-1.00589	-0.062407	0.191169	0.106332	0.989653	1.28041	0.558936	0.0333877	-0.294264	0.164579
ENSMUSG00000009248=Ascl2	-1.66393	-1.70216	-1.58915	-1.59182	-1.50017	-1.79632	-1.67208	-1.55416	-1.48383	-1.66231	-1.85046	-1.67315	-1.29893	-1.79558	-1.53623	-1.40585	-1.32686	-1.13059	-1.68986	-1.62927	-1.85017	-2.09719	-1.68544	-1.57179	-1.52074	-1.68301	-0.735363	-1.30722	-2.40756	-1.61663	-1.23721	-1.33833	-1.24776	-1.97034	-1.63361	-0.808925	-0.137299	-0.769013	-1.17631	-1.26678	-1.319	-1.18231	-1.31015	0.605523	0.770437	0.94649	0.812724	1.1361	-0.160384
ENSMUSG00000010067=Rassf1	-0.200934	0.120868	-0.0235127	0.0573758	0.224393	-0.1913	-0.0322921	0.184343	0.266582	-0.0477588	0.268025	-0.290558	0.231931	0.177682	0.109732	-0.346421	0.0310309	-0.249316	-0.0965207	0.0683835	0.119209	-0.540595	-0.246145	-0.415861	-0.575501	-0.320127	-0.326917	-0.430615	-0.441045	-0.00455215	0.327149	-0.373546	0.0161926	-0.45579	-0.541298	-1.05477	-0.188761	-0.887602	-0.782245	0.340731	-1.319	-0.0336905	-0.103081	-1.14534	-1.43128	-1.18797	-1.19636	-1.31902	-0.910497
ENSMUSG00000010453=Kansl3	0.0936289	0.205881	0.376362	0.292078	0.0942788	0.148241	-0.215851	-0.204837	-0.314975	-0.185876	-0.357868	-0.251836	0.254197	-0.153586	0.117527	0.304858	0.203651	0.0957108	0.16874	-0.0501306	0.220222	-0.0234899	-0.917116	0.686384	0.795995	0.463338	0.0161829	0.431718	0.24439	0.342267	0.685174	0.366549	0.874828	0.70692	0.337235	0.58906	0.281964	1.18896	1.06007	-0.52	0.715123	1.08081	1.02994	0.928844	1.20948	0.359276	0.848759	1.08351	1.20419
ENSMUSG00000011267=Zfp296	1.39197	1.33461	1.47696	1.32195	1.43552	1.31364	1.47787	1.7304	1.67056	1.45959	1.67841	1.46634	1.40479	1.43459	1.56254	1.52889	1.53693	1.60927	1.82095	1.78857	1.6368	1.61045	1.61126	1.79046	1.5391	1.76791	1.68229	1.6469	1.26267	1.39496	1.22742	1.33749	1.48625	1.57613	1.44252	1.00219	1.16362	0.656684	1.1218	1.14436	0.363863	0.919401	1.23565	-0.55287	-0.694531	-0.543905	0.532727	0.691794	-0.0109136
ENSMUSG00000012350=Ehf	1.21577	1.22524	1.11815	1.22522	1.23243	1.28672	1.11083	0.823346	0.943789	1.15991	1.04578	0.982549	1.06868	0.897573	1.03398	0.67408	0.134306	0.568435	0.378233	0.645744	0.231678	0.478362	0.845345	-1.23769	-0.510338	-0.0132762	-1.11265	-0.165841	0.401355	-1.32467	-1.84874	-1.85308	-1.9014	-1.46704	-1.63361	-1.23754	-1.43218	-1.29671	-0.981619	-1.00589	-0.173683	-1.18231	-1.31015	-1.14534	-0.880023	-1.18797	-0.732392	-0.674908	-1.53332
ENSMUSG00000013033=Adgrl1	-0.825742	-0.901917	-0.869701	-1.37271	-0.792332	-0.685651	-1.02839	-0.721177	-0.801371	-0.899046	-0.743773	-0.354053	-0.0808263	-0.483643	-1.94382	-0.719352	-0.126476	-0.14693	-0.414255	-0.600496	-0.411087	-0.174994	-0.535419	0.196969	0.235853	-0.133566	0.0307851	-0.182759	-0.0510614	-0.174967	0.595891	0.466145	0.332309	0.269484	0.328766	0.692928	0.575201	0.862366	0.60231	0.841985	0.502175	0.950416	0.955407	1.37831	0.322206	1.1041	1.54624	0.874573	1.08339
ENSMUSG00000013584=Aldh1a2	0.544489	0.285564	0.640903	0.621964	0.561786	0.630552	0.799737	0.140334	0.243443	0.503964	0.560199	0.184754	-0.187957	0.195019	0.229498	-0.815221	-0.0495919	-0.55754	-0.206266	-0.00377803	-0.377131	-0.210389	0.671515	-1.57179	-0.776106	-0.476114	-1.03233	-1.00014	-2.05102	-0.339717	-1.84874	-1.85308	-0.865045	-1.66847	-1.34879	-1.05477	-1.43218	-1.11339	-1.00767	-1.26678	-0.316225	-1.18231	-1.09225	-0.859095	-0.880023	-1.01059	0.0917297	0.52352	-1.10877
ENSMUSG00000013787=Ehmt2	-0.899177	0.14788	-1.33844	-0.129017	-0.40816	-0.992185	-0.94449	-0.429187	-0.535868	-0.126014	-0.278716	0.0583497	-0.393697	-0.425941	0.210127	0.267938	0.321668	0.402919	-0.0532458	-0.276092	0.306014	0.208217	-1.41714	0.78108	0.632349	0.25881	0.74148	0.500483	0.644731	0.740534	1.2316	0.901793	0.605382	0.604493	1.09339	0.237118	1.06764	1.15031	0.95841	0.368497	0.870264	1.37389	1.30039	0.383459	1.19663	1.09331	0.497706	0.696421	1.24975
ENSMUSG00000013833=Med16	-0.761601	-1.2858	-0.476209	-0.934096	-0.479151	-1.15221	-0.809463	-0.69368	-0.731021	-1.2689	-1.01805	-0.676107	-0.475509	-0.935565	-0.44514	-1.27351	-0.0353585	-0.498694	-0.528922	-0.632458	-0.0389484	-0.510087	-1.68544	0.403052	-0.105216	-0.356814	0.22813	-0.430615	0.125068	-0.0481373	0.354757	0.127221	0.175778	0.269484	0.768654	0.207232	0.661842	0.399467	0.174388	0.354804	-0.709465	0.827736	0.514911	1.22132	0.734714	0.126847	-0.253396	0.107644	0.633716
ENSMUSG00000014361=Mertk	0.704755	0.523112	0.911079	0.603112	0.450396	0.760428	0.724572	0.649918	0.746769	0.707222	0.479016	0.604398	0.365024	0.583353	0.439144	0.526488	-0.126476	0.356807	0.292733	0.507274	0.539666	0.629221	0.355717	-0.0332197	-0.417681	-0.0206838	-0.151633	0.324261	-0.198732	0.141925	-0.0548197	-0.624459	-0.304262	-0.213369	0.0699877	-1.51438	-1.72631	-1.04279	-0.792949	-0.834561	-0.844375	-1.18231	-0.426387	-0.859095	-1.00659	-1.458	-0.557629	-0.81624	-1.22859
ENSMUSG00000014599=Csf1	0.402173	0.311728	0.448113	0.369909	0.428061	0.353821	0.436464	0.152269	0.286025	0.272153	0.445781	0.0247346	0.347103	0.50834	-0.0124778	-0.346421	-0.0353585	-0.14693	-0.29553	-0.0342576	0.0610954	-0.0945572	-0.246145	-0.385004	-1.02467	-0.642138	-1.03233	-0.511024	-0.764993	-0.880585	-1.84874	-1.85308	-1.59916	-1.97034	-1.24288	-1.51438	-1.72631	-1.44448	-1.316	-0.834561	-1.02835	-1.18231	-1.09225	-0.681726	-1.43128	-1.458	-1.52656	-1.31902	-1.42757
ENSMUSG00000014846=Tppp3	-0.704663	-0.298262	-0.799516	-1.59182	-0.66376	-0.613163	-0.809463	-0.863295	-0.959084	-1.14811	-1.18311	-0.400672	0.083799	-1.10108	-1.94382	-0.124034	-0.894188	-0.929528	-0.496571	-0.719118	-0.731034	-0.642488	0.0505347	-0.2511	0.280598	-0.161079	0.0727005	-0.165841	0.698793	-0.379482	0.730111	0.909766	0.149714	0.627524	0.793998	0.506893	0.84135	1.03006	0.71889	-0.188256	-1.02835	0.723755	0.541297	1.32937	0.875227	1.36881	0.987294	1.22607	1.29475
ENSMUSG00000015090=Ptgds	-1.66393	-1.70216	-1.58915	-1.59182	-0.610494	-1.3822	-1.67208	-1.37991	-1.37867	-1.66231	-1.85046	-1.95882	-1.7172	-1.52222	-0.282236	-1.5792	-1.95397	-0.929528	-1.29977	-1.36224	-0.31474	-1.31157	-1.68544	-0.805331	-0.839568	-1.14318	-0.784776	-1.41398	-0.862694	-0.339717	-1.84874	-0.340358	-1.12722	-1.97034	-1.15194	-0.511317	-1.43218	-0.0215097	-0.421684	0.749113	1.68964	0.819891	1.01542	1.96002	1.91619	1.17862	0.987294	1.29111	0.485577
ENSMUSG00000015127=Unkl	-1.39389	-1.05883	-1.33844	-1.22159	-1.50017	-1.79632	-1.67208	-1.27342	-1.24657	-1.05075	-1.5944	-1.05147	-1.7172	-1.10108	-1.40709	-1.40585	-1.32686	-1.31488	-1.28375	-1.29255	-1.17052	-1.78957	-0.343504	-0.805331	-0.989294	-1.20246	-0.896706	-1.91564	-2.40756	-1.32467	-1.57035	-0.446042	-1.59916	-0.862408	-1.8434	0.22238	-0.457962	-0.297636	-0.650739	1.39123	-1.02835	0.703967	0.717633	1.1228	-0.325161	0.191507	1.67764	0.867958	0.184309
ENSMUSG00000015149=Sirt2	0.115499	0.0621721	-0.26075	-0.0882692	0.0060583	0.0309678	0.00483067	-0.231794	-0.318033	0.303176	-0.316861	0.0473628	-0.12407	-0.121748	-0.587609	0.275518	-0.0495919	0.236037	0.0650803	-0.109653	-0.527075	-0.330843	0.33428	0.433859	0.58037	0.304016	0.403614	0.26723	0.484304	0.173205	0.690336	0.498596	0.28092	0.354475	0.602479	0.646904	0.37032	0.930553	0.808889	1.16157	1.55262	0.899767	0.739601	0.595564	0.686199	0.126847	0.542326	0.714535	0.968685
ENSMUSG00000015243=Abca1	-1.66393	-1.70216	-1.58915	-1.59182	-1.50017	-1.79632	-1.4215	-1.68525	-1.63727	-1.66231	-1.85046	-1.95882	-1.7172	-1.79558	-1.94382	-1.83094	-1.95397	-2.06573	-1.7397	-1.72772	-1.85017	-0.510087	-1.68544	-1.12222	-1.41306	-1.66273	-0.689479	-1.54205	-0.441045	-1.13445	-0.940761	-1.33833	-1.9014	-1.97034	-0.509225	-0.210478	-1.43218	-0.528338	-0.9878	-0.706774	-1.02835	-0.279679	0.572412	0.564371	1.08473	0.300923	-0.0462363	0.032172	0.11624
ENSMUSG00000015291=Gdi1	0.00868398	-0.258087	-0.0804299	-0.062864	-0.723728	-0.206854	-0.234619	-0.295747	-0.413214	-0.479481	-0.476277	-0.354053	-0.0158929	-0.622032	-0.86006	0.211811	0.0434494	0.252515	0.107409	-0.129659	0.220222	0.0521366	-0.0164338	0.866275	0.802535	0.430554	0.0450628	0.494527	0.565566	1.10958	0.855539	0.762243	1.03034	0.488599	0.480045	1.25067	1.18907	1.26763	1.10772	0.755444	1.27386	1.27906	1.2325	1.1261	1.10071	0.731103	1.03853	0.939438	1.31224
ENSMUSG00000015363=Trabd	-1.39389	-0.781869	-1.58915	-1.59182	-1.50017	-1.0662	-0.872503	-1.16405	-1.15539	-1.42813	-0.891435	-1.48353	-1.7172	-1.01192	-1.704	-0.242917	-0.894188	-1.21576	-1.12138	-1.15963	-0.485737	-0.606602	-1.68544	-0.275559	-0.771693	-1.00798	-0.646655	-0.888345	-0.862694	-1.61663	-0.0548197	-0.880319	0.302001	-0.930096	-0.648374	0.524347	-0.113189	-0.100322	-0.433107	0.431903	-0.062407	0.0119991	0.449813	-1.14534	0.591287	-0.195583	-0.0909907	0.121524	0.33158
ENSMUSG00000015806=Qdpr	0.0707742	-0.0940544	0.0625198	0.112381	0.373622	0.194723	0.216455	-0.111311	-0.210898	-0.140325	0.0349865	0.157966	0.420658	0.309687	0.0774304	0.339505	0.14473	0.210449	0.221971	0.0275381	0.105226	0.512778	0.229618	0.299616	0.764155	0.479798	0.206531	0.057615	0.41874	0.395652	0.690336	0.366549	0.539064	0.36323	0.640371	0.618748	0.872284	1.0755	0.980435	0.820314	0.318577	1.13258	1.14059	1.02354	0.553037	1.31986	1.32092	0.566479	1.06215
ENSMUSG00000015812=Gnrh1	0.854591	0.697153	0.720679	0.534488	0.897951	0.877213	0.47572	0.0887153	0.202661	0.503964	0.616732	-0.290558	0.141017	0.0918238	0.948497	-0.393812	0.0434494	0.192771	-0.290262	-0.0696107	-0.795876	-0.0945572	-1.24086	-1.12222	-0.897556	-0.580792	-2.14288	-0.602933	-1.63815	-1.61663	-1.38095	-1.85308	-1.9014	-1.97034	-1.47559	-1.51438	-1.43218	-1.23079	-1.13325	-1.00589	-1.02835	-0.820862	-0.208436	-1.14534	-1.17569	-1.458	0.729083	0.981327	-1.20134
ENSMUSG00000015937=H2afy	-0.221302	0.0923572	0.0274795	-0.257745	-0.40816	0.209356	-0.16338	-0.249491	-0.367778	-0.291583	-0.19359	-0.198265	-0.0948451	0.0139436	0.147671	-0.171946	-0.079143	0.342962	0.153531	-0.0829218	-0.571643	-0.42676	0.0247699	0.196969	0.837174	0.473341	0.691835	0.057615	0.150594	0.217044	0.647736	0.651031	0.692974	0.81996	0.506463	0.774746	1.02628	1.27677	1.12978	1.33638	0.944799	1.39077	1.37092	1.24498	1.11837	0.51977	0.957523	1.26667	1.30395
ENSMUSG00000016128=Stard13	0.617168	0.567627	0.640903	0.484137	0.326521	0.712214	0.485078	0.576509	0.636904	0.141351	0.440863	0.49893	0.353146	0.697748	0.505167	0.185931	0.0906416	0.491305	0.343325	0.485153	0.171948	-0.376921	0.50136	0.370547	-0.157566	0.128072	0.18418	-0.0444624	0.0710802	-0.0481373	-0.552635	-0.172658	-0.428808	0.0949147	0.175498	-1.23754	0.257594	-0.649265	-0.443714	1.4123	-0.514774	-1.18231	-1.09225	-0.45161	-0.880023	-0.772719	-0.426156	-0.294264	-0.827968
ENSMUSG00000016179=Camk1g	-1.66393	-1.70216	-1.58915	-1.22159	-1.50017	-1.79632	-1.67208	-1.41234	-1.37217	-1.66231	-1.85046	-1.95882	-0.738951	-0.868789	-1.94382	-1.83094	-1.95397	-0.989437	-1.45781	-1.44786	-1.85017	-2.09719	-1.68544	-0.645263	-1.18381	-1.39318	-1.81663	-2.23742	-0.263141	-0.267843	-0.347237	0.315117	-0.0179409	-0.393045	-2.15645	0.945717	0.219001	-0.442243	-0.827329	-1.26678	-1.319	0.713964	0.501169	-1.14534	0.889061	0.864734	0.0691515	0.497304	0.0979242
ENSMUSG00000016344=Ppdpf	-0.422716	-0.602871	-0.548994	-0.55044	-0.291683	-0.769602	-0.131187	-0.297215	-0.377817	-0.646776	-0.316861	-1.13279	-0.475509	-0.137429	0.23581	0.236553	0.154972	0.14618	-0.0148298	-0.181927	0.484162	0.0638784	-0.317408	0.208075	0.494015	0.217809	0.361875	0.425086	0.815813	0.849306	0.571327	0.613172	0.806678	0.516311	0.22742	1.13488	0.981739	0.869253	0.732129	0.354804	1.39232	1.08984	0.908889	1.07023	0.799754	1.33037	0.832429	0.781345	0.934461
ENSMUSG00000016356=Col20a1	-1.39389	-0.415044	-1.58915	-0.459443	-1.50017	-1.3822	-0.872503	-0.951998	-0.952818	-0.688114	-1.85046	-0.860017	-0.323018	-1.10108	-0.31459	-0.419093	-0.836044	-0.735837	-0.891211	-0.937495	-1.17052	-0.510087	-1.68544	-1.12222	-0.565213	-0.779046	-0.896706	-0.838974	-1.49678	-1.61663	-0.0728923	-1.85308	-0.276748	-0.170407	-0.541298	0.460649	0.56064	0.00329445	-0.273842	-1.26678	1.46726	0.944373	1.66667	1.4417	1.09392	0.93923	0.244511	0.425427	0.35222
ENSMUSG00000016458=Wt1	-0.761601	-1.70216	-1.58915	-1.37271	-1.50017	-0.440997	-0.656969	-1.18814	-1.24467	-0.688114	-0.531897	-0.537176	-1.29893	-1.79558	-0.778666	-1.83094	-1.66435	-1.31488	-0.930293	-1.09352	-1.52644	-1.58594	-0.0458307	-0.747015	-0.242196	-0.653774	-0.11438	-0.294827	-0.0345918	-0.519436	0.642192	0.703658	0.247857	0.610333	0.40126	-0.511317	0.293775	0.603951	0.223111	0.852482	0.251168	0.220102	0.708565	1.16711	-0.559043	0.235255	-0.0462363	0.0481548	1.00922
ENSMUSG00000016520=Lnx2	0.84705	0.726433	0.8517	0.704113	0.803846	0.82543	0.804703	0.845211	0.85675	0.820301	0.760701	0.675202	0.714969	0.811014	0.695136	0.961268	0.895993	0.785336	0.755798	0.817431	0.512589	0.768728	0.462915	0.89444	0.411592	0.629623	0.712155	0.732018	0.514943	0.700911	0.446332	0.304276	0.653666	1.00408	0.764331	0.00502182	0.85481	-0.119753	0.133105	-0.706774	-0.602883	-0.279679	0.121605	-1.14534	0.164188	-0.485473	-0.426156	-0.47165	-0.423655
ENSMUSG00000016534=Lamp2	-0.312083	-0.169555	-0.799516	-0.143385	-0.219859	-0.1913	-0.656969	-0.524651	-0.594024	-0.782616	-0.297455	-0.537176	0.0526433	-0.583923	-0.488751	-0.242917	-0.418901	-0.307814	-0.2652	-0.421649	0.196595	-0.247962	-0.842348	0.270652	0.263642	-0.0338663	-0.467102	-0.750323	0.0985881	0.638889	0.0281793	-0.0618306	-0.0179409	-0.363925	-0.369167	0.758217	0.473267	0.746578	0.550441	0.0104797	1.5427	0.879284	0.857523	1.36255	0.905839	0.655203	0.665031	0.773442	0.901364
ENSMUSG00000016541=Atxn10	-0.525092	-0.441959	-1.05007	-1.01263	-0.66376	0.0309678	-0.100914	-0.648232	-0.743729	-1.42813	0.112281	-0.198265	-0.984874	-1.34241	-0.222613	-0.565976	-0.254585	-0.0459132	-0.295593	-0.50748	-0.61999	-0.42676	0.839841	0.0863059	0.407386	0.0142959	0.0161829	-0.430615	0.427275	0.561545	0.870951	0.709228	0.64195	0.516311	0.499959	0.532868	0.726215	1.02816	0.779659	0.82582	0.285985	1.50589	1.39312	1.10246	1.74073	1.59131	0.335892	0.385447	1.21408
ENSMUSG00000016554=Eif3d	0.737214	0.575322	0.589818	0.471748	0.855554	0.589802	0.618811	0.459647	0.271831	0.656165	0.883413	0.513841	0.651284	0.579221	0.823875	0.86955	1.08683	0.837096	1.04733	0.712103	1.14036	0.828108	0.462915	1.31763	1.8435	1.45611	1.28116	0.959637	1.21127	1.48172	1.4228	1.44662	1.35914	1.14794	1.01897	1.57329	1.69319	2.03224	2.04752	1.61389	1.35027	1.60751	1.43368	1.74737	1.66405	1.55077	0.843371	0.999792	1.76134
ENSMUSG00000016637=Ift27	-0.606977	-0.838396	-0.511252	-0.487947	-0.562582	-0.92722	-0.614854	-0.412129	-0.532204	-0.782616	-0.663673	-0.507143	-0.393697	-0.0362674	-1.704	0.282998	-0.319441	0.155789	0.00667739	-0.240812	0.242909	0.0753989	0.0378114	0.880526	0.754359	0.349701	0.317237	0.00859808	1.04077	1.06275	1.05324	1.09829	0.824446	0.574434	0.361996	1.42899	1.29356	1.29513	1.09975	1.22012	1.68641	1.54338	1.3988	1.48541	0.450654	0.829898	1.75574	1.47243	1.38103
ENSMUSG00000016921=Srsf6	0.00868398	-0.169555	0.084562	-0.062864	-0.442336	0.0309678	-0.16338	-0.277284	-0.41727	-0.0358218	0.366931	-0.400672	0.0632372	0.329932	0.254334	0.203316	0.101867	-0.00728904	0.198573	-0.0804111	0.105226	-0.141538	0.247151	0.280465	1.00155	0.57497	0.427414	0.241152	0.492089	0.434942	0.827578	0.709228	0.910044	0.488599	0.544165	1.21796	1.15047	1.51108	1.34235	1.68489	1.89878	1.20096	1.49216	0.790848	1.26114	0.820815	1.57247	1.4639	1.53666
ENSMUSG00000017003=Svs3a	0.714712	0.547869	0.693431	0.744184	0.386268	0.895402	0.888773	0.892175	0.95135	0.709912	0.708784	1.0574	1.19005	1.25374	0.190066	0.659043	0.212918	0.291852	0.643722	0.798066	0.808743	1.3888	0.319483	0.308962	0.0422903	0.394945	0.465222	0.624166	0.16302	0.89661	-0.110758	0.490648	0.048507	0.318146	0.217365	-0.0414053	-0.725483	-0.634246	-0.33774	-0.383858	-0.216916	-1.18231	-1.31015	-1.14534	-0.622272	-0.300933	-0.847266	-0.674908	-0.929458
ENSMUSG00000017009=Sdc4	-1.21857	-0.532358	-1.58915	-1.59182	-1.50017	-1.54993	-1.67208	-1.33042	-1.33359	-1.66231	-1.09437	-0.71684	-1.7172	-1.79558	-1.53623	-1.83094	-1.66435	-1.21576	-1.23883	-1.30736	-1.85017	-1.31157	-1.41714	-0.275559	-0.772974	-1.07709	-1.11265	-0.315561	-0.158831	-1.32467	0.613675	0.746828	0.108389	0.0385532	0.585532	0.22238	0.316697	0.0265058	-0.36207	-1.00589	1.27143	-0.820862	-1.31015	0.383459	-0.452245	-0.878283	0.502851	0.653238	0.513028
ENSMUSG00000017057=Il13ra1	-1.39389	-1.15989	-1.33844	-1.59182	-1.50017	-1.3822	-1.67208	-1.33807	-1.28132	-1.66231	-1.85046	-1.95882	-1.7172	-1.52222	-1.94382	-0.815221	-0.958762	-2.06573	-1.44243	-1.39749	-1.85017	-1.78957	-1.68544	-0.942751	-1.27756	-1.42719	-0.407312	-1.91564	-0.917109	-0.880585	-0.172454	-0.528596	-1.24776	-0.259568	-0.478672	0.497953	0.338746	-0.620995	-0.974058	-1.26678	-0.514774	0.474503	0.264271	-0.859095	-0.622272	0.0328924	0.968347	0.0933884	-0.0990593
ENSMUSG00000017210=Med24	-0.0774919	-0.220826	-0.443504	-0.359519	0.105649	-0.311144	-0.0723433	-0.399702	-0.482268	-0.425538	-0.148228	0.1003	-0.109252	-0.304236	-0.44514	0.0463884	-0.342764	0.00505786	-0.104622	-0.280266	0.0296568	0.086706	0.427543	0.67652	0.448825	0.144708	-0.499222	-0.133283	-0.00275837	0.751353	0.40643	0.141769	0.332309	-0.236034	0.217365	0.859984	0.742597	0.889882	0.721742	1.01541	-1.02835	1.14469	1.04173	0.816813	0.164188	0.782823	0.401668	0.811823	0.991633
ENSMUSG00000017760=Ctsa	-0.825742	-0.389469	-1.17335	-1.37271	-0.872483	-1.54993	-1.4215	-1.12253	-1.25062	-0.733152	-1.01805	-0.860017	-1.7172	-0.583923	-0.488751	-0.815221	-1.21097	-0.875007	-0.634091	-0.930183	-0.0389484	-0.811762	0.109873	0.477249	0.394363	-0.18916	0.0161829	-0.133283	0.150594	0.425377	0.583735	0.281982	0.617818	0.345592	0.293729	1.09715	0.909772	1.37758	0.970743	1.07234	1.59566	1.37142	1.34391	1.30514	0.425738	1.13013	1.79501	1.48187	1.71983
ENSMUSG00000018169=Mfng	0.755737	0.762163	0.664579	0.685502	0.75745	0.476123	0.691706	0.820942	0.874292	0.910789	0.732469	0.591696	0.813019	0.751412	0.672438	0.952288	0.79658	0.798696	0.595936	0.735865	0.765919	0.765049	0.892428	0.53688	0.0481028	0.36973	0.534756	0.362109	-0.0345918	0.434942	0.213424	0.572744	0.573129	0.466962	0.142211	-0.71799	0.603267	-0.571708	-0.299569	-0.706774	-0.514774	-0.205218	-0.179914	-0.681726	-1.43128	-1.18797	-1.19636	-0.904222	-0.843948
ENSMUSG00000018238=Gdf9	2.87889	2.94642	2.82251	2.77175	2.64686	2.92413	2.90885	3.31696	3.0566	2.80367	3.04717	3.34261	3.04323	3.02422	2.99678	3.25333	3.30799	3.38882	3.96809	3.62928	3.34834	3.62646	2.7853	3.27466	4.16581	4.2247	3.49537	3.54577	3.89056	3.41876	3.33804	3.41166	3.57598	3.40196	3.47788	3.22362	3.1264	2.83284	3.63268	2.83606	1.50252	2.25776	2.11771	1.66909	1.89835	2.45607	2.16962	1.66967	1.47387
ENSMUSG00000018339=Gpx3	0.19462	0.440766	0.277964	-0.0754028	0.304818	0.187253	0.268739	0.333948	0.185824	0.0199553	0.343831	0.67889	0.282476	0.591522	0.0431665	0.864283	0.712986	0.702221	0.799178	0.533452	0.684817	0.596071	0.211474	1.06878	1.43674	1.12487	1.20224	1.06399	1.41896	1.24795	1.38203	1.35086	1.31399	1.39381	1.23533	1.91538	1.65775	1.60259	1.60634	1.00783	1.40933	1.69113	1.72127	0.913633	1.56023	1.87928	1.40481	1.53615	1.39942
ENSMUSG00000018417=Myo1b	0.058949	0.394053	0.487559	0.364739	-0.198135	0.401153	0.261591	0.0635498	-0.109614	0.315069	0.383637	-0.0490769	0.521111	0.355782	0.364358	0.408964	0.321668	0.568435	0.627374	0.301371	0.184405	0.285726	-0.183461	0.887524	1.48322	1.04594	0.916108	0.760347	0.867793	1.25662	1.2232	0.791927	0.740036	0.893794	1.25791	0.318053	1.57959	1.87159	1.781	2.21477	1.70236	2.02695	2.03548	1.53667	2.23911	2.11506	1.77974	1.809	1.75403
ENSMUSG00000018593=Sparc	-0.653474	-1.70216	-1.58915	-0.866377	-1.50017	-0.520144	-1.67208	-0.954417	-0.991969	-1.14811	-1.2891	-1.22763	-0.475509	-1.79558	-1.06972	-0.998966	-0.783165	-0.875007	-0.773056	-0.889242	-1.52644	-1.31157	-0.0309252	-0.162294	-0.260135	-0.570262	-0.0297265	0.0335731	-0.0510614	-0.302616	1.01559	0.969978	0.724751	0.79035	0.904148	-0.918113	1.04574	0.400219	0.0992458	0.062505	-1.319	-1.18231	-0.826396	0.652407	1.17768	1.05955	0.948703	1.10941	0.730041
ENSMUSG00000018648=Dusp14	1.23617	1.17782	1.30971	1.34521	1.31846	1.14212	1.10402	1.44835	1.40745	1.38183	1.06029	1.22258	1.21929	1.15504	1.10011	1.39565	1.34829	1.26431	1.49404	1.48439	1.24925	1.22165	1.27892	1.12719	1.2116	1.42706	0.874757	1.34235	1.29332	1.26939	1.21896	0.88552	1.07539	0.975915	1.03627	1.40217	1.42665	0.450413	0.845501	-0.0792004	-0.264157	-0.820862	-0.826396	-0.859095	-0.289014	0.221074	0.0574942	0.30483	-0.103372
ENSMUSG00000018677=Slc25a39	-0.337563	-0.203161	0.084562	-0.00455288	-0.10226	0.0103891	0.158166	-0.127742	-0.297755	-0.0477588	0.19568	0.14875	0.328544	-0.0105709	0.109732	0.540769	0.463319	0.480238	0.437429	0.108424	0.353745	-0.125473	0.652053	0.733376	1.34198	0.87038	0.916108	0.540703	1.11525	0.916845	1.31516	1.02792	0.968009	1.04261	1.0131	1.56698	1.05836	1.83643	1.69224	0.86783	1.26406	1.34347	1.17019	1.07392	1.37108	1.80484	1.58882	1.34091	1.79079
ENSMUSG00000018707=Dync1h1	-0.200934	-0.258087	-0.306399	-0.584935	-0.219859	-0.274061	-0.416605	-0.392047	-0.516882	-0.0241612	-0.19359	-0.290558	-0.475509	0.150571	-0.266729	-0.262151	0.101867	-0.0871647	0.0411438	-0.214448	0.208531	-0.125473	0.255702	0.0586171	0.806159	0.393555	0.27915	-0.0307816	0.297275	0.173205	0.739656	1.02466	0.599067	0.81996	0.911093	0.89591	1.06147	1.3467	1.15416	1.47223	0.152043	0.769883	0.694642	1.67639	1.3892	1.0388	1.55987	1.60712	1.42263
ENSMUSG00000019139=Isyna1	0.136465	-0.186084	0.0274795	0.220929	0.0826313	0.313854	0.050451	0.17162	-0.0471617	0.181219	0.752383	0.569877	0.158772	0.112134	1.02008	0.743772	0.463319	0.739764	0.878402	0.470808	0.756954	0.58626	1.36548	1.33091	1.92883	1.39667	1.59356	1.31116	1.63397	1.71756	1.8931	1.94385	1.45146	1.8121	1.65912	1.67805	1.89003	2.36517	2.27725	1.63978	1.52077	1.50959	1.55934	1.85814	1.79491	1.82548	1.80495	1.61121	2.18312
ENSMUSG00000019254=Ppp1r12c	-1.39389	-1.2858	-1.58915	-1.59182	-1.50017	-0.725972	-1.67208	-1.25742	-1.27204	-0.688114	-1.42071	-0.42549	-1.29893	-1.10108	-1.704	-1.83094	-1.47157	-0.249316	-1.13275	-1.2196	-0.411087	-0.642488	-1.68544	-0.415861	-0.633571	-0.9513	-0.56872	-0.602933	-0.0345918	-1.13445	-0.318928	-0.172658	0.149714	-1.97034	-0.541298	0.159088	0.359985	0.150647	-0.223928	1.19169	1.73577	1.05263	0.867571	-1.14534	0.807827	0.191507	-1.52656	-1.5871	0.604147
ENSMUSG00000019312=Grb7	-0.704663	-0.0407428	-0.869701	-0.189188	-0.40816	-0.817134	-0.147028	-0.221971	-0.0820081	0.0506782	0.00293016	-0.181468	-0.00382482	0.102076	-0.266729	-0.262151	0.222041	-0.778775	-0.667281	-0.411798	-0.345083	-0.642488	-0.268834	-0.805331	-1.30135	-0.985856	-0.606506	-0.336985	-0.602581	-1.61663	-0.441187	-1.85308	-0.73753	-0.930096	-0.61067	-1.51438	-1.72631	-1.51375	-1.4901	-1.26678	-1.02835	-1.18231	-1.31015	-1.14534	-1.43128	-1.18797	-1.33635	-1.31902	-1.35612
ENSMUSG00000019433=Gipc1	-0.564385	-0.602871	-0.951638	-1.59182	-0.792332	-0.817134	-0.94449	-0.652444	-0.726683	-1.05075	-0.951083	-0.149286	-1.7172	-0.809455	-0.0124778	-0.445563	-0.538832	0.136416	-0.369236	-0.540936	0.285745	-0.309045	-0.575593	0.448679	0.22747	-0.111144	0.435156	-0.236356	0.632136	0.651861	0.715503	0.619651	0.464594	0.621847	0.486751	1.32873	0.703627	0.798429	0.562094	1.27033	-0.264157	1.28797	1.09885	0.734228	1.14582	1.02347	-0.557629	-0.185723	0.997464
ENSMUSG00000019763=Rmnd1	-1.08851	-0.684618	-0.869701	-0.316255	-0.968871	-0.648173	-0.234619	-0.754199	-0.781848	-0.17023	-1.2891	-0.507143	-0.323018	-0.242649	0.140284	-0.870066	-0.6095	-0.307814	-0.617523	-0.705488	-0.952987	-0.401332	-1.41714	0.0442697	-0.222464	-0.462253	-0.499222	-0.456318	-0.198732	-0.174967	-0.0548197	-0.223488	-0.035756	0.00830396	-0.138776	0.00502182	0.667999	0.294376	0.0578169	-1.26678	0.837106	0.672644	0.44202	1.44508	-0.880023	0.176074	0.419919	0.769445	0.55611
ENSMUSG00000019775=Rgs17	0.475678	0.646531	0.823872	0.463313	0.806439	0.656082	0.794721	0.694011	0.740448	0.77051	0.743937	0.632984	0.717958	0.67744	0.520533	0.426509	0.655551	0.830862	0.499417	0.620248	0.738592	0.571241	0.54696	0.876995	0.0295223	0.304902	0.39548	0.33201	0.187237	-0.174967	-1.12135	-0.197531	-0.276748	0.828164	0.512902	-0.119417	-0.97708	-0.497742	-0.266839	-0.52	-0.709465	-0.820862	-1.09225	-0.55287	-0.778836	-1.18797	-0.732392	-0.56355	-0.727163
ENSMUSG00000019785=Clvs2	0.57999	0.563736	0.690308	0.566556	0.48713	0.45381	0.799737	0.31769	0.429979	0.760903	0.492663	0.369505	0.415355	0.448215	0.421356	0.465439	0.432574	-0.162838	-0.069827	0.158433	0.0908919	-0.0370573	-0.0309252	-1.12222	-0.746134	-0.382773	-1.03233	0.369418	-0.602581	-0.880585	-1.57035	-1.85308	-1.9014	-1.97034	-1.63361	-1.51438	-1.72631	-1.21154	-1.04851	-0.604824	-0.844375	-1.18231	-0.826396	-0.681726	-1.00659	-0.772719	-0.847266	-0.904222	-1.26702
ENSMUSG00000019803=Nr2e1	0.301568	0.00755564	0.181981	0.0063245	-0.0373912	-0.161493	0.112013	-0.223978	-0.0691053	0.107015	-0.0311237	-0.251836	0.0195028	-0.0917053	-0.0528773	-1.16643	-0.894188	-0.589251	-0.718046	-0.434331	-1.05145	-0.401332	-0.498119	-1.02569	-1.42698	-1.07306	-2.14288	-1.70211	-1.37898	-1.61663	-1.84874	-1.85308	-1.59916	-1.66847	-1.8434	-1.23754	-1.72631	-1.67488	-1.64242	-0.706774	-1.02835	-0.820862	-0.826396	-1.14534	-1.43128	-1.18797	-1.33635	-1.00987	-1.50839
ENSMUSG00000019894=Slc6a15	0.357691	0.404806	0.545576	0.369909	0.557447	0.307891	0.558343	-0.41139	-0.300131	0.303176	0.0138258	-1.05147	-0.984874	-0.622032	-0.0124778	-1.83094	-0.573098	-0.875007	-0.751036	-0.558986	-1.52644	-0.353447	-0.145501	-1.57179	-1.17564	-0.977094	-1.81663	-1.21567	-0.976052	-1.32467	-1.84874	-0.125826	-1.59916	-1.97034	-1.8434	-1.51438	-1.23809	-1.20468	-1.25414	-0.834561	-0.844375	-1.18231	-1.09225	-0.859095	-0.880023	-1.458	-0.915525	-1.14212	-0.993153
ENSMUSG00000019909=Fam162b	-0.14432	0.156577	0.442952	-0.205453	0.197361	0.0409661	0.00483067	-0.593319	-0.41649	0.272153	-0.162934	-1.13279	-0.5382	-0.548358	-1.53623	-0.930835	-1.95397	-2.06573	-1.13683	-0.828752	-1.52644	-2.09719	-1.68544	-1.85462	-1.83214	-1.50312	-2.14288	-2.23742	-0.639829	-1.61663	-1.84874	-1.85308	-1.9014	-1.97034	-1.63361	-1.51438	-1.72631	-1.9143	-1.97534	-1.26678	-1.319	-1.18231	-0.941625	-1.14534	-1.17569	-1.458	-1.52656	-1.5871	-1.60033
ENSMUSG00000019947=Arid5b	-1.66393	-1.05883	-1.58915	-0.934096	-1.50017	-1.25487	-1.67208	-1.3878	-1.41305	-1.42813	-0.951083	-1.34138	-0.984874	-0.809455	-0.86006	-0.719352	-1.47157	-2.06573	-1.22029	-1.33348	-0.571643	-1.12292	-0.71888	-1.02569	-0.623137	-0.997589	-1.44025	-1.13554	-2.40756	-0.993107	-0.217419	-0.880319	-0.865045	-0.489746	-1.00136	0.191651	-0.41663	0.264844	-0.154313	0.443684	1.37869	1.21491	1.15376	0.887145	0.60342	0.893425	0.633897	0.462588	0.7604
ENSMUSG00000019970=Sgk1	0.00868398	-0.203161	-0.283044	-0.459443	-0.0224641	-0.119699	-0.614854	-0.2787	-0.131765	-0.155056	0.112281	-0.451433	-0.205234	-0.326454	-0.404659	-0.445563	-0.734676	-1.05592	-0.743407	-0.477342	-0.571643	-0.174994	-0.0611749	-1.85462	-1.39363	-1.07257	-0.407312	-0.941819	-1.63815	-1.13445	-1.38095	-1.85308	-1.9014	-0.862408	-0.937487	-1.51438	-1.72631	-1.58943	-1.57787	-0.834561	-1.319	-1.18231	-1.31015	-0.859095	-1.17569	-1.18797	-1.08554	-1.5871	-1.40718
ENSMUSG00000020059=Sycp3	0.0344385	0.383069	-0.0371346	0.45473	0.138218	0.148241	0.335175	0.0562223	-0.05065	0.252578	-0.0429634	-0.71684	0.200678	-0.262398	-0.348912	0.158803	0.079196	0.165248	0.403163	0.202761	0.0908919	0.208217	0.808485	0.344936	0.925619	0.659525	0.566891	0.463888	0.468473	0.319385	-0.0202302	0.644886	0.472466	0.627524	-0.275592	1.64275	0.948762	1.1552	1.10423	1.07902	0.763523	1.6745	1.71892	1.65847	1.80732	1.82005	1.48632	1.27903	1.0764
ENSMUSG00000020100=Slc29a3	-0.653474	-0.470362	-0.951638	-1.59182	-0.479151	-1.54993	-0.872503	-0.801453	-0.809174	-0.291583	-0.119951	-0.376888	-0.649171	-1.52222	-1.94382	-0.324141	-0.734676	-0.527404	-0.727225	-0.77955	0.0610954	-0.680615	-1.41714	-0.162294	-0.417154	-0.615503	-0.151633	-0.941819	-0.00275837	0.295516	-0.0915263	0.031579	-0.502202	-0.363925	-0.320683	0.265452	0.567966	0.0787578	-0.158982	-0.706774	-1.319	0.990685	0.822472	0.726652	-0.778836	-0.135528	0.0455769	0.197911	0.368679
ENSMUSG00000020108=Ddit4	0.12609	0.0621721	0.421744	0.500185	0.116754	0.123381	0.485078	0.487868	0.554603	0.315069	0.203361	0.175963	0.451391	0.659904	0.0690575	0.470787	0.184663	0.314285	0.239308	0.389018	0.325588	0.235161	0.211474	0.656281	-0.263738	0.0187164	0.579308	0.0212067	-0.158831	-0.0481373	-0.194515	-0.223488	0.302001	0.336579	0.473267	-0.918113	-0.188761	-0.718295	-0.534507	-0.447368	-0.43967	-0.820862	-0.527409	-0.45161	-1.43128	-1.18797	-0.993798	-1.00987	-0.861018
ENSMUSG00000020120=Plek	0.0707742	0.298813	0.46328	0.586831	0.233073	0.289591	0.38834	0.0294316	0.174447	0.425452	-0.0195351	0.337025	0.131907	-0.0362674	0.154961	-0.393812	-0.079143	0.0520761	-0.447786	-0.170892	-1.05145	0.382744	-0.317408	-1.3814	-1.19245	-0.807876	-2.14288	-1.70211	-0.121057	-1.32467	-1.57035	-1.85308	-1.9014	-1.46704	-1.8434	-1.51438	-1.43218	-1.56688	-1.467	-1.26678	-0.844375	-1.18231	-1.09225	-0.859095	-0.880023	-1.18797	-1.33635	-1.14212	-1.49876
ENSMUSG00000020122=Egfr	0.926583	0.826937	1.02625	0.885413	0.826696	0.967738	0.897081	0.473725	0.556047	0.85163	0.911269	0.693408	0.699764	0.549363	0.636582	0.167992	-0.367057	0.219099	0.174927	0.353585	-0.13823	0.354499	1.03963	-1.85462	-0.402307	-0.0823661	-1.11265	-0.359146	0.0710802	-1.32467	-1.84874	-1.54176	-0.133644	-1.19432	-1.63361	-1.05477	-1.43218	-0.886811	-0.697317	-0.706774	-0.602883	-1.18231	-1.31015	1.15796	-1.17569	-0.878283	-0.123055	-0.00132399	-1.01586
ENSMUSG00000020130=Tbc1d15	1.81534	1.74835	1.73939	1.86591	1.804	1.84854	1.86804	1.80083	1.68982	1.70378	1.8704	1.70416	1.6201	1.36998	1.83613	1.86242	1.85272	1.77336	2.05485	1.92856	1.62705	1.63046	1.51309	1.69505	2.00845	2.11953	1.71462	1.52406	1.61518	1.30008	1.26996	1.29755	1.62495	1.73815	1.65368	0.660454	1.13701	1.21007	1.66343	1.22761	1.71984	0.384448	0.365714	0.957879	0.0704443	-0.107896	0.621738	0.830015	0.488778
ENSMUSG00000020173=Cobl	0.575686	0.324327	0.458276	-0.189188	-0.291683	-0.0566044	0.050451	-0.0361407	0.0645519	0.0199553	-0.297455	-0.0109809	-0.0158929	0.186421	-0.236939	-0.0942182	-0.648321	-0.0198925	-0.364048	-0.174442	-0.116944	-0.572708	-1.24086	-1.23769	-0.861984	-0.607533	-0.960947	-1.21567	-0.102899	-0.422323	-1.57035	-0.408692	-0.502202	-0.150004	-0.233451	-0.571904	-1.72631	-1.0883	-1.03539	-1.26678	-0.216916	-0.820862	-0.127386	-1.14534	-1.00659	-1.458	-0.683059	-0.81624	-1.02024
ENSMUSG00000020263=Appl2	-1.39389	-0.684618	-0.951638	-1.01263	-1.50017	-1.3822	-1.67208	-1.17479	-1.20871	-1.66231	-0.162934	-1.95882	-1.7172	-1.79558	-0.0528773	-0.930835	-0.6095	-0.929528	-0.991893	-1.11153	-1.17052	-1.78957	-0.619122	-1.85462	-0.422886	-0.772542	-1.31159	-1.41398	-0.198732	0.405739	0.389696	0.127221	-0.225203	-0.284041	-0.776853	0.581378	0.40026	0.359655	-0.00306151	0.651002	-0.844375	1.10307	0.969088	0.985241	-0.0896934	0.431395	0.829658	0.819176	0.772329
ENSMUSG00000020268=Lyrm7	-0.422716	-0.415044	-0.634499	-0.584935	-0.872483	-0.648173	-0.317505	-0.0823795	-0.161596	-0.332399	-0.33698	0.0900978	0.131907	0.316521	-0.817896	-0.369618	-0.0944985	0.14618	0.182354	0.0279819	0.344513	0.361684	0.427543	0.700879	0.611554	0.386731	0.620971	0.0457063	1.01903	0.605064	1.20605	0.973546	0.902393	0.807444	1.06682	1.11779	1.26371	0.855544	0.781718	1.36171	1.3904	1.74454	1.67962	0.116121	1.92818	1.29264	0.892489	1.09446	0.842664
ENSMUSG00000020287=Mpg	-0.606977	-1.15989	-0.869701	-0.158184	-0.610494	-0.256447	-0.702895	-0.751994	-0.778178	-1.42813	-1.09437	-1.22763	-0.260801	0.0598292	-1.53623	-0.369618	-0.6095	-0.55754	-0.620259	-0.705336	-0.672815	-0.540595	-1.00443	0.280465	-0.233372	-0.46885	-0.646655	0.080791	-0.198732	-0.787099	0.0124729	-0.0824079	0.200768	0.27953	-0.0562431	0.330447	-0.457962	0.278549	0.0435529	-0.834561	-1.319	-0.0336905	0.650347	0.784128	0.466609	1.14515	0.407821	0.58387	0.540271
ENSMUSG00000020289=Nprl3	-1.08851	-1.70216	-1.58915	-1.22159	-0.968871	-1.25487	-1.12895	-1.22478	-1.19647	-0.733152	-1.2891	-0.98029	-0.911677	-0.707547	-1.704	-1.27351	-0.894188	-0.735837	-1.24287	-1.24661	-1.32117	-1.78957	-0.343504	-0.482882	-0.972264	-1.17081	-1.11265	-1.30722	-1.49678	-1.61663	-0.266029	-0.880319	-0.797943	-1.00619	-0.233451	-1.05477	-0.113189	-0.313144	-0.651194	-1.00589	-1.02835	0.602999	0.47981	-0.0469564	-0.364085	-0.300933	0.645786	0.874573	0.151746
ENSMUSG00000020387=Jade2	0.854591	0.886544	1.0102	1.09774	0.981921	0.760428	0.899137	0.917009	0.950971	1.03607	0.900723	0.956006	1.13957	0.92861	0.932292	0.999996	0.983393	1.0855	0.749703	0.85731	0.820987	0.698849	0.781349	-0.000992804	0.267621	0.56007	0.238663	0.727867	0.365252	0.257668	0.153621	-0.340358	0.0939633	-0.213369	0.353847	-1.51438	-1.093	-0.361636	-0.0737933	-0.706774	-0.0968697	-1.18231	-1.09225	-0.681726	-0.502836	-0.228403	-1.52656	-0.81624	-0.679683
ENSMUSG00000020407=Upp1	0.666476	0.59407	0.920965	0.76306	0.644826	0.537943	0.792195	0.564188	0.692588	0.796021	0.687183	0.744787	0.855887	0.824274	0.531789	0.775629	0.910106	0.474628	0.108805	0.379257	0.253923	1.00091	0.33428	-1.12222	-0.732465	-0.27229	-0.960947	0.546249	-0.501316	-1.32467	-1.84874	-1.85308	-1.9014	-1.00619	-1.63361	-1.51438	-1.72631	-1.38421	-1.13941	-1.00589	-0.709465	-1.18231	-1.31015	-1.14534	-1.17569	-1.18797	-1.52656	-1.5871	-1.52138
ENSMUSG00000020432=Tcn2	-0.24252	0.16513	-0.0511459	0.220929	-0.479151	-0.648173	0.0281528	0.109863	-0.00527054	-0.400589	0.0245085	-0.104173	0.275549	0.309687	-0.44514	0.623665	0.0906416	0.356807	0.480612	0.267036	0.565517	0.269332	-0.0023344	1.0236	1.02679	0.751087	0.834708	0.624166	1.52564	1.12344	1.44072	1.27008	1.19099	0.985448	1.08289	1.53562	1.50383	1.24478	1.20419	1.51047	1.48839	1.31375	1.22453	1.28671	1.60201	1.77674	1.09552	0.377075	1.1418
ENSMUSG00000020459=Mtif2	-0.606977	-0.186084	-0.869701	-0.705822	-0.562582	-0.992185	-0.809463	-0.765996	-0.801325	-1.05075	-0.50338	-0.916997	-0.984874	-1.2082	-0.86006	-0.637457	-0.297013	-0.395778	-0.603425	-0.706534	-0.527075	-0.540595	-1.68544	0.426306	-0.165472	-0.427903	-0.233317	-0.315561	-0.158831	-0.0259164	0.246638	0.651031	0.162886	0.27953	0.22742	0.45091	0.737188	0.377288	0.132464	-0.383858	-0.216916	0.803802	0.623904	0.258224	0.518798	1.09873	0.299696	0.643142	0.639172
ENSMUSG00000020484=Xbp1	-0.761601	-0.415044	-1.33844	-0.129017	-0.723728	-0.613163	-0.809463	-0.449916	-0.557183	-0.57307	-0.162934	-0.251836	-0.5382	-0.0232643	0.00668659	0.158803	0.165038	-0.179176	-0.0707926	-0.295724	-0.116944	-0.453293	0.415198	0.208075	0.624774	0.245101	0.307925	0.0693073	0.26602	0.480433	0.734902	0.586527	0.882832	0.681579	0.393596	1.43711	0.768909	1.15651	0.958219	0.86783	0.34921	1.6491	1.50142	1.29831	1.26926	1.3321	1.3991	1.25721	1.26324
ENSMUSG00000020530=Ggnbp2	-0.0933923	-0.220826	-0.26075	0.103629	-0.219859	-0.0220535	0.00483067	0.00161612	-0.146282	-0.0358218	0.147182	0.493872	0.470915	0.634343	-0.741986	0.244565	0.659846	0.533657	0.48639	0.205478	0.658591	0.396391	0.690276	0.89444	1.23516	0.849979	0.691835	0.546249	0.94947	0.561545	1.02743	0.796733	0.745047	0.536304	0.746744	1.03683	0.974571	1.59821	1.50554	1.54734	1.7597	1.56846	1.58709	1.50361	1.59188	1.23144	1.39622	1.21927	1.51713
ENSMUSG00000020547=Bzw2	-0.14432	-0.415044	-0.511252	-0.705822	-0.872483	-1.25487	-0.872503	-0.626454	-0.685913	-0.969209	-0.425797	-0.47861	-0.369055	-0.583923	-0.0634459	0.034962	-0.275414	-0.0871647	-0.393291	-0.535687	-0.096423	-0.510087	-0.575593	-0.0168862	0.119742	-0.174562	-0.278414	-0.294827	0.355931	0.173205	0.552221	0.0651947	0.423623	0.308718	0.293729	0.917218	0.538089	0.638857	0.419383	0.192593	0.213797	0.506221	0.501169	0.333768	0.164188	-0.135528	0.163993	0.600707	0.836399
ENSMUSG00000020623=Map2k6	-0.985064	-1.15989	-0.476209	-0.584935	-0.872483	-0.992185	-0.317505	-0.966562	-0.979071	-0.733152	-0.50338	-1.48353	-0.911677	-0.34964	-1.53623	-1.5792	-1.03137	-0.989437	-0.866562	-0.93574	-0.869041	-0.287998	-0.619122	-1.12222	-0.476415	-0.723961	-0.379381	-1.21567	-1.81493	-0.422323	-0.172454	-0.408692	-0.363343	-0.746006	-0.449503	0.330447	-0.0677856	0.129529	-0.159201	-1.26678	1.07109	0.703967	0.508088	-0.859095	1.13962	0.42168	0.276739	0.663144	0.477437
ENSMUSG00000020639=Pfn4	0.308933	-0.0667078	0.0952222	0.321307	0.0458793	0.0973033	-0.0723433	-0.358277	-0.195145	0.079634	-0.162934	-0.0490769	-0.260801	-0.756069	-0.366889	-0.262151	-1.66435	-0.875007	-0.871226	-0.578129	-1.52644	-0.642488	-1.41714	-1.85462	-1.5766	-1.23102	-1.03233	-0.750323	-1.49678	-1.61663	-1.84874	-1.85308	-1.9014	-1.97034	-2.15645	-0.640071	-1.72631	-1.76491	-1.76628	-0.834561	-1.319	-1.18231	-1.31015	-1.14534	-1.43128	-1.18797	-1.52656	-1.5871	-1.54465
ENSMUSG00000020690=Efcab3	0.185378	0.173543	-0.412844	-0.222275	0.416489	0.106139	0.200472	-0.132392	-0.00497833	-0.17023	0.18789	-0.104173	-0.0948451	-0.170247	0.0342653	-1.07649	-0.234472	-0.419917	-0.542028	-0.306178	-0.672815	-0.267652	-1.68544	-1.57179	-1.14281	-0.840102	-1.11265	0.00859808	-0.976052	-1.61663	-0.594915	-1.33833	-1.59916	-0.489746	-0.937487	-1.51438	-1.43218	-1.37762	-1.33584	-1.00589	-0.43967	-1.18231	-1.31015	-0.681726	-0.622272	-0.684885	-0.915525	-1.00987	-1.25969
ENSMUSG00000020778=Ten1	-0.12677	-0.298262	-0.0655693	-0.143385	-0.198135	-0.222876	-0.180275	-0.372791	-0.451061	-0.608576	-0.593824	-0.104173	-0.280724	-0.399275	0.117527	0.120472	0.34413	0.0742857	-0.0934362	-0.259655	0.546239	-0.192435	-1.41714	-0.067309	0.429148	0.142213	0.18418	-0.00426257	0.544312	0.471629	0.664068	0.482592	0.200768	0.158784	0.00292908	0.292386	0.649328	0.843619	0.686004	0.938284	-0.709465	1.05263	0.929782	0.777313	1.04117	1.11987	0.556408	0.295062	0.937831
ENSMUSG00000020780=Srp68	-0.109807	0.205881	0.190737	0.0669805	-0.177357	0.401153	0.0612434	-0.00301413	-0.136801	0.43015	0.325842	-0.0898934	0.0418293	0.228088	0.154961	0.706513	0.406758	0.402919	0.435779	0.181459	0.446513	0.208217	0.376307	1.18245	1.11462	0.765195	0.934059	0.451212	0.599633	0.958922	0.914944	0.948105	1.29816	0.807444	0.618992	1.37216	1.29976	1.4457	1.36056	-0.706774	1.22823	1.6105	1.68217	1.42619	-0.0446711	-0.684885	1.47482	1.77434	1.37399
ENSMUSG00000020829=Slc46a1	-1.66393	-1.70216	-1.58915	-1.59182	-1.50017	-1.79632	-1.67208	-1.6515	-1.60155	-1.66231	-1.85046	-1.95882	-1.7172	-1.79558	-1.00957	-1.16643	-1.95397	-2.06573	-1.71445	-1.69715	-1.17052	-2.09719	-1.68544	-1.57179	-1.40916	-1.64621	-2.14288	-2.23742	-1.18963	-0.993107	-0.594915	-0.373546	-1.12722	-0.393045	-2.15645	0.0680013	-0.725483	-0.549357	-0.997775	-1.26678	-1.319	-0.618275	-0.941625	-0.368186	0.267103	0.877223	0.722334	0.0636676	0.0839026
ENSMUSG00000020894=Vamp2	-1.66393	-1.70216	-1.58915	-1.59182	-1.50017	-1.79632	-1.67208	-1.72004	-1.66551	-1.66231	-1.42071	-1.95882	-1.7172	-1.79558	-1.94382	-1.40585	-1.66435	-1.7761	-1.79386	-1.77106	-1.32117	-1.31157	-1.68544	-1.3814	-1.48866	-1.72898	-1.31159	-2.23742	-1.37898	-0.880585	-0.743251	-0.528596	-0.865045	-1.66847	-1.8434	-0.71799	-0.550696	-0.599359	-1.0648	-1.26678	-1.319	0.440507	0.22927	-0.681726	0.591287	-0.228403	0.123903	0.30483	0.0615557
ENSMUSG00000020912=Krt12	0.263054	0.563736	0.232317	0.0764015	0.312162	0.295761	0.112013	-0.172881	-0.0136104	0.107015	-0.209588	-0.507143	0.083799	-0.121748	-0.195009	-1.07649	-0.196213	-0.498694	-0.684485	-0.390014	-0.285929	-1.43348	0.759221	-0.805331	-1.43298	-1.05623	-2.14288	-2.23742	-0.333995	-1.61663	-1.84874	-1.85308	-0.940505	-1.97034	-2.15645	-1.51438	-1.72631	-1.7221	-1.67203	-1.26678	-1.02835	-1.18231	-1.31015	-1.14534	-1.43128	-1.18797	-1.52656	-1.5871	-1.57198
ENSMUSG00000020949=Fkbp3	-0.264665	-0.00410021	-0.162347	0.199598	-0.40816	0.11483	0.102257	-0.499308	-0.591709	-0.332399	-0.106343	0.0130756	-0.260801	-0.242649	-0.042503	-0.188868	-0.126476	-0.445056	-0.165905	-0.364915	-0.571643	-0.862581	-0.399974	-0.645263	0.471043	0.119139	-0.211902	0.22316	0.514943	0.353364	0.558657	0.395404	0.149714	0.380376	-0.0113625	0.207232	-0.090042	0.995578	0.792301	-1.00589	0.763523	1.0278	1.27347	1.4417	1.40915	1.36232	0.587891	0.696421	1.12853
ENSMUSG00000021012=Zc3h14	0.906713	0.810285	0.856188	0.85564	0.914733	0.757861	0.812062	0.507578	0.310909	0.743638	0.63087	0.689813	0.89549	0.579221	0.553648	1.1228	0.988292	0.960162	1.12136	0.771565	1.06918	0.686384	1.10844	1.30748	1.94618	1.54637	1.32115	1.23252	1.34162	1.21877	1.13694	1.04077	1.42113	1.18548	1.1671	1.53964	1.50815	2.12819	2.15182	1.78969	1.76896	1.82678	1.91384	1.52826	1.83496	1.60995	1.48714	1.49216	1.83488
ENSMUSG00000021027=Ralgapa1	-0.181353	-0.298262	-1.05007	-0.584935	-0.479151	-0.311144	-0.16338	-0.66695	-0.733913	-0.0241612	-0.561984	-0.537176	-0.790408	-1.2082	0.0160301	-0.324141	-0.689905	-0.195965	-0.406711	-0.565268	-0.0574708	-0.453293	-1.24086	-0.415861	0.158035	-0.164837	-0.0457886	-0.21799	-0.158831	-0.00455215	-0.00365584	0.031579	0.312273	0.308718	0.459495	0.692928	0.691993	0.719718	0.483751	0.635296	-0.514774	0.693755	0.997914	-0.55287	0.40842	1.07951	0.401668	0.221099	0.928037
ENSMUSG00000021097=Clmn	-1.39389	-1.70216	-1.33844	-1.59182	-1.50017	-1.3822	-1.25445	-1.22717	-1.22017	-1.66231	-1.85046	-1.95882	-0.984874	-1.52222	-1.94382	-1.07649	-0.446656	-0.778775	-1.17524	-1.21959	-0.377131	-0.862581	-1.68544	-0.275559	-0.795854	-1.05048	-0.533032	-2.23742	-0.285981	-1.13445	-0.194515	-0.250627	-0.682594	-0.525691	-0.421596	0.729505	0.616805	-0.0828595	-0.435025	0.394819	-1.319	1.51509	1.48367	-0.55287	1.37892	0.752407	0.92367	0.74481	0.371309
ENSMUSG00000021123=Rdh12	-0.0184475	0.072432	0.154732	0.199598	-0.0528004	-0.147194	0.0821639	0.0804623	0.181896	0.0701659	0.0553585	0.00117384	0.167428	0.122006	0.117527	-0.242917	-0.0495919	-0.527404	-0.25699	-0.0604987	0.0908919	-0.287998	0.566013	-1.23769	-0.7981	-0.515789	-0.784776	-0.102294	-0.441045	0.0160189	-0.743251	-0.408692	-0.940505	-0.00739898	-0.193897	-0.71799	-0.0256865	-1.09563	-1.00837	-1.00589	-1.02835	-0.820862	-1.31015	-1.14534	-1.00659	-0.684885	-1.19636	-1.5871	-1.06996
ENSMUSG00000021125=Arg2	1.14491	1.35512	1.26035	1.26521	1.40257	1.24102	1.32503	1.31965	1.32892	1.10179	1.18237	0.953737	1.039	1.07299	1.1292	1.15212	1.18173	1.21648	1.20872	1.28833	1.18898	0.959391	1.23931	1.14093	0.715619	1.03323	1.00123	1.26766	0.849329	0.955226	0.65323	0.558634	0.793001	0.844249	0.759979	0.366025	-0.00573217	-0.0924568	0.296829	-0.188256	-0.133832	-0.820862	-0.941625	-0.297245	-0.778836	-0.609672	-0.212802	-0.616296	-0.571706
ENSMUSG00000021130=Galnt16	-0.162499	-0.298262	-0.589885	-0.189188	-1.50017	-0.256447	-0.575965	-0.415754	-0.477217	-0.332399	-0.402203	-0.47861	-0.738951	-0.583923	-0.817896	0.304858	0.079196	-0.00728904	-0.188879	-0.325185	-0.00361536	0.389606	-1.41714	0.418656	0.263076	0.0104012	-0.0297265	0.22316	0.24439	0.651861	0.327149	0.709228	0.605382	0.170798	0.585532	0.86919	0.921747	0.661746	0.502232	-0.188256	-0.844375	0.297601	1.00799	0.903214	1.26602	1.53693	0.299696	0.497304	0.780873
ENSMUSG00000021196=Pfkp	0.0707742	0.213657	0.270645	0.112381	0.354002	0.0507798	0.246987	0.0439654	0.128507	0.0701659	-0.106343	0.175963	0.347103	0.469019	-0.266729	0.0463884	-0.0944985	0.0957108	-0.235882	-0.0731972	-0.13823	-0.158037	-0.619122	-0.645263	-0.679073	-0.448911	-0.211902	-0.336985	-0.219558	-0.519436	-0.802145	-1.33833	-0.363343	-1.97034	-0.138776	-0.918113	-1.23809	-0.913311	-0.847293	-0.276671	-1.319	-1.18231	-0.527409	-0.55287	-0.452245	-0.684885	-0.212802	-0.210837	-0.883436
ENSMUSG00000021203=Otub2	0.924413	0.910968	0.884401	0.863254	0.683166	0.866833	1.0208	0.924651	0.946452	1.13746	0.889969	0.906367	1.09964	0.99151	0.630377	0.991617	0.985848	0.926326	0.796745	0.881608	0.699992	0.807803	0.496039	0.656281	0.37369	0.636138	0.57313	0.889097	0.435708	0.916845	0.532486	0.38594	0.65944	0.436871	0.22742	0.175612	0.530372	-0.230185	0.0522191	-0.230536	-0.173683	-1.18231	-1.09225	0.413916	-0.880023	-0.543905	-0.637898	-1.31902	-0.557656
ENSMUSG00000021216=Tubal3	0.221375	0.505919	0.437735	0.332529	0.603134	0.406162	0.480421	0.209061	0.326778	0.461864	0.325842	0.250602	0.254197	0.302764	0.0690575	-0.155518	-0.00789123	0.00505786	-0.189624	0.0438458	0.208531	-0.918015	0.457183	-0.942751	-0.856711	-0.503355	-0.436512	-0.710192	0.0277064	0.0160189	-1.23721	-0.678872	-1.0267	-0.801451	-2.15645	-1.51438	-1.72631	-1.27084	-1.13596	-0.188256	-0.844375	-1.18231	-1.31015	0.456226	-1.43128	-1.18797	-1.52656	-1.31902	-1.2835
ENSMUSG00000021222=Dcaf4	-0.312083	-0.277782	-0.0655693	0.0063245	-0.119955	-0.239397	0.0394242	-0.130903	-0.213011	0.0506782	-0.106343	0.175963	-0.155033	0.442885	-0.0223097	0.275518	0.079196	0.268557	0.14627	-0.0158749	0.406204	0.0279533	-0.575593	0.150326	0.606521	0.363371	0.206531	0.0693073	0.187237	0.670767	0.14091	0.15597	0.332309	0.170798	0.742272	1.26189	0.703627	0.886501	0.796754	1.31392	1.53983	1.35382	1.19127	-0.681726	0.40842	1.14515	0.911892	0.24331	0.889855
ENSMUSG00000021228=Acot3	0.486098	0.298813	0.612366	0.332529	0.319395	0.571856	0.456471	0.395479	0.497152	0.527631	0.247309	0.56091	0.66466	0.380436	-0.0963942	0.290379	0.321668	0.433834	0.0380188	0.249764	0.454244	0.140301	0.131839	0.150326	-0.6108	-0.257816	-0.132737	0.397854	-0.679144	0.0550028	-0.867458	-0.528596	-0.177697	-0.111127	-0.0719257	-1.51438	-1.72631	-1.09637	-0.917424	-1.26678	-0.602883	-1.18231	-1.31015	-0.859095	-1.43128	-1.18797	-1.19636	-1.00987	-1.18617
ENSMUSG00000021255=Esrrb	0.727692	0.8565	0.746493	0.781239	0.751683	0.742194	0.558343	0.797613	0.897592	0.875362	0.394497	0.942257	0.744109	0.876621	0.737964	0.814519	0.739716	0.761223	0.421163	0.648584	0.729184	0.828108	1.03774	-0.327748	-0.355026	0.0829659	-0.11438	0.482446	-0.412728	-1.32467	-1.84874	-1.54176	-1.24776	-1.66847	0.361996	-1.51438	-0.550696	-1.07572	-0.780992	-1.00589	-0.43967	-0.820862	-0.826396	-1.14534	-0.778836	-0.772719	-1.33635	-0.904222	-1.31402
ENSMUSG00000021262=Evl	0.575686	0.669294	0.705729	0.657633	0.699625	0.582696	0.854111	0.275287	0.0891642	0.656165	0.497137	0.518726	0.503413	0.59556	0.601582	0.750289	0.36576	0.64966	0.868676	0.527999	0.663934	0.715083	0.280543	1.00963	1.71859	1.29462	1.1176	0.732018	1.3691	0.879872	1.23576	1.29549	1.09532	0.840267	0.951263	1.6718	1.45877	2.01287	1.97564	2.03009	1.26898	1.63799	1.4613	1.61695	1.59697	1.41652	1.53374	1.68048	1.81055
ENSMUSG00000021263=Degs2	-0.825742	-1.45293	-1.05007	-0.866377	-0.519045	-1.3822	-1.02839	-1.10467	-1.11176	-0.969209	-1.18311	-0.376888	-0.475509	-0.242649	-0.905631	-1.40585	-1.32686	-1.05592	-1.01399	-1.07937	-0.411087	-0.376921	-0.666619	-0.805331	-0.604592	-0.868732	-0.838307	-0.636738	-1.49678	-0.174967	-1.38095	-0.738759	-1.12722	-1.46704	-0.937487	0.279085	-0.603304	0.0702048	-0.255245	0.326255	0.729427	0.12739	0.356459	0.574998	0.342672	0.325049	0.481964	0.433071	0.471744
ENSMUSG00000021364=Elovl2	-1.08851	-1.70216	-1.17335	-0.584935	-0.968871	-1.25487	-1.25445	-1.39907	-1.34798	-1.66231	-1.18311	-1.34138	-1.7172	-1.34241	-1.94382	-0.998966	-1.66435	-1.7761	-1.48117	-1.44984	-1.52644	-0.978985	-1.10936	-1.23769	-1.26703	-1.44496	-1.20445	-1.30722	-1.278	-1.13445	-1.57035	-0.966106	-1.24776	-1.46704	-0.879379	-0.808925	-0.341888	-0.560249	-0.934598	-0.276671	0.443905	0.12739	0.521641	0.530985	0.311655	0.221074	0.00814214	0.148234	-0.0190053
ENSMUSG00000021417=Eci2	-0.825742	-0.781869	-0.73813	-0.866377	-0.376269	-1.79632	-0.702895	-0.862292	-0.902766	-1.42813	-0.561984	-0.568873	-1.07008	-1.01192	-1.30206	-0.419093	-1.1143	-1.05592	-0.676974	-0.794383	-0.207314	-0.453293	0.382994	-0.227614	-0.180394	-0.477652	-0.171101	0.114061	0.0277064	0.0914235	0.267802	0.183395	-0.0730374	0.0949147	0.107111	0.399424	0.245014	0.432333	0.156288	1.00399	-0.844375	0.835452	0.566344	0.278266	0.835113	0.912999	-0.232714	0.032172	0.726755
ENSMUSG00000021466=Ptch1	-1.66393	-0.781869	-1.17335	-1.37271	-0.792332	-0.613163	-1.67208	-1.11075	-1.14346	-0.969209	-0.531897	-0.568873	-0.692127	-1.10108	-1.40709	-0.282065	-0.506464	-0.778775	-0.935715	-1.05005	-1.52644	-0.572708	-1.68544	-0.205027	-0.394464	-0.726738	-0.11438	-0.0727289	-0.917109	-0.235124	-0.51314	0.0970146	-0.112761	-0.393045	-0.233451	-0.918113	0.101399	0.347004	0.00365365	-0.52	1.54127	-0.279679	0.217029	0.168355	1.38537	0.655203	1.04785	0.701008	0.736832
ENSMUSG00000021477=Ctsl	-0.4546	-0.566407	-0.683582	-0.934096	-1.25216	-0.274061	-0.656969	-0.877638	-1.00129	-0.899046	-0.837659	-1.22763	-0.847518	-1.34241	0.624104	-0.369618	-0.648321	-0.778775	-0.418701	-0.694853	-0.61999	-1.04672	0.511844	-0.205027	0.504469	-0.0130233	-0.25547	0.249963	0.187237	0.425377	0.870951	0.440591	0.188402	0.413293	0.237321	0.440994	0.101399	1.33104	0.998153	1.14436	1.38066	1.59227	1.5738	1.34209	1.39174	0.673718	1.5697	1.42252	1.58583
ENSMUSG00000021483=Cdk20	1.65489	1.67739	1.69784	1.61171	1.61363	1.7149	1.64245	1.74912	1.67618	1.58867	1.73633	1.54988	1.59032	1.54147	1.71644	1.63923	1.63587	1.66403	1.88152	1.82511	1.51315	1.59262	1.19923	1.42894	1.65977	1.85857	1.66095	1.38723	1.56248	1.00145	1.44072	1.6661	1.43568	1.24817	1.06682	1.01979	0.921747	0.798489	1.26079	0.10968	1.25408	-0.476839	-0.208436	1.01943	0.559616	1.0682	-0.521606	-0.47165	0.116883
ENSMUSG00000021665=Hexb	-1.21857	-1.2858	-1.58915	-1.59182	-1.50017	-1.15221	-0.872503	-1.46467	-1.41248	-1.66231	-1.09437	-1.22763	-1.7172	-1.2082	-0.644397	-1.83094	-1.95397	-1.7761	-1.54641	-1.51605	-1.32117	-1.78957	-1.68544	-1.85462	-1.31569	-1.50532	-2.14288	-1.54205	-1.81493	-0.787099	-0.940761	-1.33833	-0.73753	-1.97034	-1.47559	-1.51438	-1.72631	-0.572596	-0.965311	-1.00589	-0.062407	0.906402	0.870875	1.23198	0.267103	0.802163	-0.3452	-0.237207	-0.00667231
ENSMUSG00000021696=Elovl7	0.44307	0.243637	0.46328	0.385099	0.224393	0.390993	0.140204	0.0644668	0.20186	0.210987	0.274759	0.175963	0.309298	0.00182732	0.140284	-0.637457	-0.573098	-0.445056	-0.389899	-0.125841	-0.571643	-0.141538	-1.10936	-1.23769	-1.10779	-0.735294	-1.03233	-0.0727289	-0.441045	-1.13445	-1.57035	-1.85308	-1.9014	-1.97034	-0.68842	-1.51438	-1.72631	-1.4843	-1.37904	-0.834561	-0.709465	-1.18231	-0.586912	-0.681726	-1.17569	-1.18797	-1.19636	-0.904222	-1.43319
ENSMUSG00000021703=Serinc5	-0.564385	-0.684618	-0.476209	-0.705822	-1.08979	-0.492432	-0.702895	-0.983806	-1.01645	-0.608576	-1.42071	-0.400672	-0.572626	-1.79558	-0.44514	-0.815221	-0.475795	-0.989437	-0.81675	-0.924988	-0.411087	-1.04672	-1.68544	-0.183274	-0.318773	-0.622635	-0.960947	-0.672418	0.175232	0.0160189	-0.441187	-0.373546	-0.177697	-0.0925752	-0.61067	0.937725	0.428728	0.346983	0.040563	-1.00589	-1.319	0.550138	0.449813	0.192466	1.28512	1.30733	0.629874	0.815512	0.690263
ENSMUSG00000021809=Nudt13	-0.899177	-1.70216	-1.33844	-0.806852	-1.50017	-1.79632	-1.67208	-1.48817	-1.41418	-0.782616	-1.85046	-1.95882	-1.07008	-1.79558	-1.94382	-0.998966	-1.95397	-2.06573	-1.63991	-1.56926	-1.17052	-1.58594	-1.41714	-1.85462	-1.51165	-1.6497	-2.14288	-1.41398	-1.37898	-1.61663	-1.38095	-1.54176	-1.9014	-1.97034	-2.15645	-0.178406	-0.341888	-0.808207	-1.19402	0.836653	-1.319	0.191169	0.286297	-1.14534	-0.694531	-1.458	0.587891	0.854474	-0.221801
ENSMUSG00000021846=Peli2	-1.66393	-1.70216	-0.799516	-1.37271	-0.266521	-1.25487	-1.67208	-1.37924	-1.36618	-0.646776	-0.425797	-1.48353	-1.46712	-1.34241	-1.00957	-1.5792	-1.66435	-1.43341	-1.33788	-1.37787	-1.85017	-1.20999	-1.68544	-1.3814	-0.937758	-1.21042	-0.646655	-1.30722	-0.764993	-1.32467	-0.441187	-0.373546	-1.0267	-1.66847	-0.369167	-0.808925	0.101399	-0.149176	-0.541715	0.0104797	-1.02835	0.535947	0.739601	1.21589	-0.325161	-1.01059	0.449017	0.723364	0.364096
ENSMUSG00000021910=Nisch	-0.200934	-0.365106	-0.0102589	-0.866377	-0.562582	-0.176188	-0.234619	-0.4138	-0.529705	-0.899046	0.155569	-0.104173	-0.790408	-0.0495957	0.260375	-0.282065	-0.6095	-0.0327633	-0.0085604	-0.248207	-0.0574708	-0.0945572	0.355717	0.441316	0.718562	0.324402	0.528132	0.397854	0.586202	0.453589	0.952619	0.88963	0.472466	0.803215	0.320183	1.18058	0.661842	1.25006	1.05683	0.773976	-0.0301268	0.819891	0.966382	1.58167	0.665413	0.535789	1.08529	1.3648	1.33884
ENSMUSG00000021929=Kpna3	1.22547	1.26367	1.27483	1.35226	1.34928	1.1139	1.38913	1.3129	1.27865	1.29067	1.35356	1.18288	1.16668	1.13641	1.30774	1.19635	1.27542	1.1841	1.34509	1.34169	1.17613	1.02789	0.949245	1.27049	1.0748	1.27745	1.11225	1.07136	1.13739	0.826393	0.762873	0.873017	0.985043	1.10536	0.948009	0.488863	0.667999	0.377865	0.737778	-0.0792004	1.06382	-0.820862	-0.826396	1.06651	-0.452245	-0.263415	0.0691515	0.314421	-0.122598
ENSMUSG00000021962=Dcp1a	1.30638	1.29943	1.32454	1.24301	1.48354	1.37671	1.38204	1.36617	1.30954	1.22085	1.33463	1.24213	1.20546	1.17304	1.36229	1.21084	1.2887	1.27193	1.46844	1.42504	1.16075	1.05144	1.10678	1.02083	1.29348	1.44966	1.1176	1.33266	0.885788	0.89661	0.539136	0.626061	0.882832	1.054	1.07758	0.660454	0.636537	0.619917	0.981217	-0.113008	0.363863	0.0119991	0.0574499	0.0251147	0.267103	0.573818	0.932909	1.1784	0.0877323
ENSMUSG00000021973=Micu2	0.459636	0.383069	0.181981	0.428047	0.138218	0.579107	0.23195	0.120349	-0.00952894	0.507986	0.394497	0.242774	0.507894	0.448215	0.55721	0.585915	0.582154	0.383584	0.538799	0.297701	0.491402	0.429233	0.0505347	0.517665	1.15613	0.844327	0.726985	0.411614	0.738163	0.735044	0.988067	0.632402	0.824446	1.01319	0.71943	1.26632	1.19649	1.40418	1.35735	1.5189	1.41304	1.18294	1.02994	1.1261	1.25288	0.802163	1.3006	1.38642	1.28933
ENSMUSG00000021996=Esd	0.596851	0.354537	0.482799	0.343502	0.233073	0.586261	0.371229	0.180039	0.0164153	0.391277	0.714802	0.309643	0.441347	0.302764	0.460618	0.80578	0.438854	0.653869	0.705479	0.403073	0.924141	0.354499	0.627698	1.07641	1.47361	1.0871	0.736684	0.671319	1.0336	1.13696	1.03035	1.01145	0.779009	0.794669	0.860827	1.13488	1.18907	1.76919	1.71845	1.18095	0.152043	1.70107	1.6119	1.58919	1.31835	1.5239	0.890014	0.936523	1.61407
ENSMUSG00000022013=Dnajc15	0.351006	0.45544	0.46328	0.292078	0.319395	0.270638	0.246987	0.239084	0.0659831	0.370654	0.455484	0.513841	0.200678	0.544958	0.753222	0.688726	0.372796	0.291852	0.791991	0.474353	0.446513	0.198964	0.272393	1.07133	1.58817	1.19009	1.00441	0.488515	1.30325	1.39997	1.30969	1.25252	1.35001	0.863781	0.217365	2.09198	1.80897	1.87194	1.8324	1.60457	1.77897	1.58289	1.65471	1.9668	1.70589	1.67673	2.05581	1.58962	1.69
ENSMUSG00000022014=Epsti1	0.486098	0.36614	0.56213	-0.158184	0.506918	0.237467	0.426157	-0.0531494	0.0742065	0.0889274	0.254302	0.157966	-0.393697	-0.0917053	0.379156	-0.998966	-0.319441	-0.735837	-0.467432	-0.227969	-0.795876	-1.43348	0.0378114	-0.87005	-1.09471	-0.774531	-1.03233	-1.00014	-1.04035	-0.302616	-1.57035	-0.574602	-1.24776	-0.45579	-2.15645	-1.51438	-1.72631	-1.37653	-1.31177	-0.834561	-0.709465	-1.18231	-0.826396	-1.14534	-1.00659	-1.01059	-1.52656	-1.31902	-1.28771
ENSMUSG00000022090=Pdlim2	0.844511	0.898901	0.943909	0.651864	1.15435	0.935569	0.741641	0.834716	0.914876	0.802759	0.856376	0.636953	0.813019	0.76329	1.02164	0.895172	0.895993	0.795383	0.520973	0.712485	0.779107	0.686384	0.517007	-0.183274	-0.167352	0.227229	0.124647	0.806186	-0.1785	-1.13445	-0.441187	-1.33833	-0.542523	-0.746006	-0.156631	-1.51438	-0.188761	-0.861346	-0.56832	-1.00589	-0.709465	-0.820862	-0.941625	-1.14534	-1.00659	-1.01059	-1.08554	-1.5871	-1.12405
ENSMUSG00000022092=Ppp3cc	-1.66393	-1.2858	-1.58915	-0.382664	-1.25216	-1.3822	-1.67208	-1.11109	-1.12077	-1.66231	-1.09437	-0.98029	-0.692127	-0.707547	-0.181698	-1.27351	-1.47157	-0.875007	-1.01152	-1.08212	-0.672815	-0.510087	-1.41714	-0.355682	-0.586808	-0.859134	-0.56872	-0.888345	-0.917109	-0.707132	-0.110758	-0.966106	0.048507	-0.801451	0.393596	0.73537	-0.0463534	0.0981902	-0.230757	0.60234	-0.316225	0.474503	0.748121	0.948396	-0.622272	-0.0566512	0.69086	1.0251	0.500672
ENSMUSG00000022155=Mroh2b	0.263054	0.672465	0.432463	0.39006	0.312162	0.301861	0.59697	0.302651	0.414418	0.491699	0.440863	0.0247346	0.24688	0.131699	0.210127	0.19469	0.313984	0.192771	-0.082238	0.144324	-0.183345	-0.0796669	-0.399974	-0.645263	-0.750818	-0.392161	-0.191178	0.195192	-0.441045	-0.0712867	-0.291896	-1.54176	-0.0925743	-0.801451	-0.879379	-1.51438	-1.43218	-1.20599	-1.04766	-1.00589	-1.02835	-1.18231	-1.31015	-0.859095	-1.00659	-1.458	-1.19636	-1.14212	-1.25624
ENSMUSG00000022191=Drosha	0.301568	0.675617	0.684001	0.508017	0.544188	0.480476	0.415636	0.442041	0.288946	0.634822	0.319712	0.423689	0.720929	0.691064	0.434749	0.882507	0.988292	0.867338	0.916975	0.646881	1.03415	0.723041	0.648072	1.29016	1.54318	1.24239	0.9752	0.768217	0.903337	1.35137	1.14663	1.239	1.1009	0.949743	0.979828	1.47146	1.28939	1.65695	1.68897	0.610782	1.54127	1.17178	1.27055	1.8869	1.3828	1.55981	1.35732	1.44529	1.41141
ENSMUSG00000022199=Slc22a17	-1.66393	-1.70216	-1.58915	-1.59182	-1.50017	-0.817134	-0.94449	-1.23147	-1.3129	-0.782616	-0.663673	-1.95882	-1.7172	-1.79558	-0.488751	-1.16643	-0.689905	-0.989437	-0.889354	-1.10192	-0.952987	-2.09719	-1.10936	0.208075	-0.0604755	-0.546587	-0.960947	-0.236356	0.565566	0.900717	-0.172454	0.38594	-0.200985	-0.69516	-0.193897	1.16222	0.667999	0.872726	0.463619	0.538942	1.19538	1.14865	1.57539	1.37442	1.90437	1.11987	1.63013	1.58537	1.28034
ENSMUSG00000022270=Fam134b	-1.08851	-1.70216	-1.58915	-0.753751	-1.50017	-0.869334	-1.4215	-1.2285	-1.21753	-0.57307	-1.18311	-1.95882	-1.7172	-1.79558	-0.905631	-0.998966	-1.47157	-1.58087	-1.18949	-1.22637	-1.85017	-1.78957	-1.68544	-0.747015	-0.829748	-1.07433	-0.784776	-1.13554	-0.679144	-0.339717	-0.0548197	-0.48589	0.048507	0.00830396	-0.174995	0.758217	0.589404	-0.125725	-0.475779	0.0371602	1.22823	-0.368072	-0.238709	-0.297245	1.162	0.450301	-1.08554	-0.81624	0.33109
ENSMUSG00000022288=4930447A16Rik	0.0217246	-0.365106	-0.144832	-0.0882692	-0.40816	-0.292279	0.18397	-0.0545662	0.0638496	-0.376819	-0.133907	-0.133849	-0.139321	-0.483643	-0.385458	0.011389	0.101867	-0.527404	-0.439452	-0.217041	-0.31474	-0.642488	0.152916	-0.275559	-1.02095	-0.724398	-0.233317	-0.602933	-0.764993	-0.20423	-0.743251	-0.738759	0.136249	-1.00619	0.107111	-1.51438	-0.30785	-1.27993	-1.22121	-0.706774	-1.02835	-1.18231	-0.73305	-0.859095	-1.43128	-1.458	-1.33635	-1.5871	-1.19546
ENSMUSG00000022304=Dpys	0.058949	0.0621721	0.232317	0.120979	0.158757	-0.330702	-0.474495	0.0676897	0.186311	0.303176	0.300897	-0.118819	-0.0282475	0.228088	-1.00957	0.0685681	-0.475795	-0.0198925	-0.325331	-0.0967859	-0.232334	0.269332	-1.00443	-0.162294	-0.949204	-0.624928	-0.436512	-0.570816	-0.0851953	-0.379482	-0.640403	-0.446042	-1.39836	-0.604593	-0.394849	-0.808925	-1.43218	-1.28144	-1.18706	-1.00589	-0.844375	-1.18231	-1.31015	-1.14534	-1.43128	-1.01059	-1.19636	-1.31902	-1.24172
ENSMUSG00000022347=A1bg	0.330405	0.292231	0.549767	0.153947	0.304818	0.313854	0.461352	0.128743	0.251002	0.165649	0.445781	0.1003	0.261412	0.362053	0.0605585	0.177032	-0.342764	-0.00728904	-0.279931	-0.0416056	0.325588	-1.12292	-0.110118	-1.57179	-0.942875	-0.59554	-1.11265	-0.941819	-0.501316	-0.468755	-1.57035	-1.33833	-0.395193	-0.393045	-0.421596	-1.51438	-1.43218	-1.32039	-1.20598	-1.26678	-0.844375	-1.18231	-1.31015	-0.859095	-1.17569	-1.18797	-1.08554	-1.31902	-1.3011
ENSMUSG00000022389=Tef	-1.66393	-1.70216	-1.17335	-0.866377	-1.50017	-1.25487	-1.67208	-1.34602	-1.3299	-0.782616	-1.09437	-1.34138	-1.46712	-1.79558	-1.94382	-1.83094	-0.689905	-1.7761	-1.31672	-1.34933	-1.85017	-0.811762	-0.268834	-0.44842	-0.94334	-1.20063	-0.689479	-1.54205	-0.720769	-1.32467	-0.0728923	0.196648	-0.682594	-0.862408	-0.233451	-0.280904	-0.113189	-0.182062	-0.56302	-1.00589	-1.319	0.0536659	-0.152951	0.661253	0.67069	0.0328924	0.431749	0.52352	0.320684
ENSMUSG00000022391=Rangap1	-0.109807	0.0621721	-0.38399	-0.934096	-0.723728	-0.372117	-0.506119	-0.371506	-0.53605	-0.508786	0.0749986	-0.270869	-0.505911	-0.34964	0.312023	0.19469	-0.0641807	0.314285	0.190612	-0.139456	0.422671	0.208217	0.396115	0.901276	1.14986	0.638315	0.893884	0.316416	1.5926	0.980594	1.4982	1.25696	1.31399	1.15515	1.19215	1.49514	1.60562	1.77591	1.56433	1.70554	1.21207	1.56355	1.5123	1.76829	1.1699	1.22087	1.28305	1.04688	1.8227
ENSMUSG00000022425=Enpp2	0.058949	0.271965	-0.0804299	-0.0156759	0.206543	0.140083	0.158166	-0.0495214	0.0926978	0.132984	0.0245085	-0.0490769	-0.0409025	0.0139436	-0.31459	0.158803	0.154972	-0.00728904	-0.512753	-0.244881	-0.731034	-0.540595	0.50136	-1.85462	-1.21656	-0.856831	-1.31159	-0.274741	-0.241014	-1.61663	-1.84874	-1.18696	-1.0267	-1.97034	-2.15645	-1.51438	-1.72631	-1.53712	-1.46194	-1.26678	-0.709465	-0.820862	-0.73305	-1.14534	-1.00659	-0.878283	-1.33635	-1.5871	-1.44155
ENSMUSG00000022441=Efcab6	0.862022	0.890696	0.991915	0.938431	1.04396	0.818588	0.9386	1.0187	1.05421	0.935386	1.06346	0.70406	0.979437	1.09393	0.974511	1.03428	1.00275	0.912793	0.840085	0.955424	1.02292	1.07632	0.6791	0.813501	0.315744	0.63486	1.27909	0.62904	0.675273	0.561545	0.725281	0.431824	0.423623	0.918902	0.686028	-1.05477	-0.797839	-0.37785	-0.0594813	-0.327433	-0.374221	-1.18231	-0.941625	-1.14534	-0.364085	-0.684885	-0.274911	-0.431081	-0.73237
ENSMUSG00000022462=Slc38a2	-1.39389	-1.70216	-1.58915	-1.59182	-1.50017	-0.992185	-1.67208	-1.43297	-1.46157	-1.66231	-0.951083	-1.05147	-1.7172	-1.52222	-0.404659	-1.83094	-0.538832	-0.989437	-1.25172	-1.3734	-0.345083	-2.09719	-0.498119	-0.0500182	-0.622325	-1.01555	-0.960947	-0.710192	-1.11106	-1.32467	0.0871892	0.222301	0.259079	-0.862408	0.217365	0.279085	0.232153	0.30078	-0.133612	-1.26678	-0.133832	0.703967	0.508088	-0.368186	0.665413	-0.0816481	-0.3452	-0.35825	0.81109
ENSMUSG00000022488=Nckap1l	0.270994	0.197985	0.190737	0.254548	0.138218	-0.161493	0.149264	-0.356235	-0.190906	0.252578	0.18789	-0.451433	-0.369055	0.0813709	0.272268	-1.16643	-0.6095	-0.778775	-0.876513	-0.579145	-1.32117	-2.09719	-1.41714	-1.85462	-1.59371	-1.24195	-1.44025	-2.23742	-0.679144	-1.61663	-1.84874	-1.85308	-1.9014	-1.97034	-1.8434	-1.51438	-1.72631	-1.78865	-1.78803	-1.26678	-0.844375	-1.18231	-1.31015	-1.14534	-1.17569	-1.458	-1.52656	-1.14212	-1.56793
ENSMUSG00000022489=Pde1b	0.337365	0.450595	0.38227	0.40942	0.42231	0.411123	0.254342	0.210359	0.329384	0.641013	0.575855	0.435063	0.503413	0.302764	0.51673	-0.155518	0.306199	0.328793	-0.192692	0.0433235	-0.795876	-0.065131	-1.10936	-0.183274	-0.866842	-0.509788	-0.533032	-0.117602	-0.679144	-1.61663	-0.940761	-1.85308	-0.363343	-0.130258	-0.575051	-1.51438	-1.72631	-1.28496	-1.14888	-1.26678	-0.844375	-1.18231	-1.09225	-1.14534	-1.00659	-1.18797	-1.33635	-1.14212	-1.29739
ENSMUSG00000022505=Emp2	0.761764	0.706113	0.762976	0.732009	0.785285	0.659189	0.629389	0.744637	0.817071	0.772883	0.58731	0.815564	0.844329	0.837212	0.801293	0.585915	0.651224	0.674486	0.461722	0.634323	0.584164	0.180029	0.749443	0.686384	-0.157004	0.197405	0.649158	0.470134	0.657107	0.188207	-0.51314	0.558634	0.162886	0.421253	-0.138776	-0.71799	-0.797839	-0.778379	-0.516393	-1.00589	-0.709465	-1.18231	-1.31015	-1.14534	-0.880023	-1.458	-0.993798	-1.00987	-1.01223
ENSMUSG00000022518=4930562C15Rik	0.516133	0.622714	0.364328	0.332529	0.398587	0.534038	0.562341	0.778147	0.586661	0.507986	0.430894	0.773534	0.674471	0.930759	0.38881	1.20219	0.921155	1.0793	1.35843	1.03119	1.44298	1.1129	0.238458	1.66973	2.06551	1.73938	1.68008	1.38723	2.00087	1.75993	1.94033	1.61501	1.82027	1.68607	1.65803	2.35327	2.08626	2.07376	2.17927	2.47097	2.22806	2.25241	2.28138	2.26413	2.07236	2.45302	2.07587	2.07071	1.68398
ENSMUSG00000022553=Maf1	0.0936289	-0.0667078	-0.239426	-0.406951	-0.792332	-0.351007	0.13098	-0.119704	-0.243907	0.259188	0.0553585	-0.332095	0.0307858	0.220011	-0.195009	0.491685	0.406758	0.439832	0.294792	0.0531977	0.295969	0.324885	0.87977	0.48418	0.964532	0.614138	0.500929	0.397854	0.625754	0.283185	0.95593	0.720215	0.64195	0.745407	0.931491	1.22275	0.876571	1.34145	1.22845	1.4707	0.669634	1.52768	1.39083	0.870514	1.68291	1.31809	0.437567	-0.0370918	1.31779
ENSMUSG00000022558=Mroh1	-1.21857	-0.602871	-0.443504	-0.205453	-0.442336	-0.311144	-0.389959	-0.584491	-0.638793	-0.57307	-0.951083	-0.270869	-0.649171	-0.515019	-1.30206	-0.262151	0.298308	-0.328639	-0.370795	-0.501423	0.105226	-0.48103	-1.41714	0.0144837	0.101923	-0.169606	0.00124124	-0.382099	-0.0510614	0.244455	0.619488	0.141769	0.0939633	-0.0925752	0.393596	1.32081	0.933479	0.583375	0.379342	0.773976	-0.602883	1.61198	1.44512	0.428442	-0.223644	-0.485473	1.15462	1.27134	0.768324
ENSMUSG00000022561=Gpaa1	-0.364391	-0.203161	-0.476209	-0.622029	-0.10226	-0.492432	-1.25445	-0.579139	-0.630514	-0.451788	-1.18311	-0.233415	-0.369055	-0.170247	-0.955208	0.185931	-0.0641807	-0.307814	-0.375366	-0.500182	0.208531	-0.267652	0.355717	0.387023	0.0807128	-0.181996	0.217421	-0.336985	0.759716	0.53051	0.414626	0.141769	0.28092	0.0531364	-0.0113625	0.957489	0.758527	0.551776	0.351142	-0.230536	1.6971	0.403881	0.252878	0.652407	0.970802	1.20569	-0.456117	-0.56355	0.736353
ENSMUSG00000022565=Plec	-0.653474	-0.901917	-0.548994	-1.59182	-1.25216	-1.3822	-1.25445	-0.783482	-0.828632	-1.05075	-1.18311	-0.507143	-0.984874	-0.707547	-0.0851963	-0.224318	0.174933	-0.307814	-0.587645	-0.710235	-0.0766146	-0.0796669	-0.110118	0.561564	-0.0940184	-0.385941	0.137003	0.0920733	-0.862694	-1.32467	0.50512	0.551452	0.270098	0.134029	0.207151	0.305371	0.863613	0.48332	0.22723	1.17274	1.37273	1.01749	0.764732	-0.235534	1.73369	0.950083	-0.0183556	0.232321	0.746276
ENSMUSG00000022568=Scrib	-1.66393	-0.901917	-1.05007	-1.22159	-0.610494	-0.0935566	-0.416605	-0.699861	-0.773391	-0.451788	-0.33698	-0.602432	-0.241612	-0.622032	-0.208643	0.0899071	-0.475795	-0.589251	-0.416083	-0.588664	0.146188	0.180029	-0.535419	0.208075	0.193062	-0.154248	-0.352613	0.0693073	-0.00275837	-0.637262	0.642192	-0.446042	0.379683	0.36323	0.175498	-0.244555	0.582346	0.790493	0.540826	-0.0475092	0.0288826	1.50216	1.38506	0.669937	0.811816	-0.107896	1.26368	1.35564	1.00731
ENSMUSG00000022617=Chkb	-1.66393	-0.974408	-1.58915	-1.59182	-1.50017	-1.54993	-1.67208	-1.1551	-1.15916	-0.646776	-0.627634	-1.95882	-0.692127	-0.37388	-1.94382	-0.242917	-0.958762	-0.824985	-1.07132	-1.13329	-0.61999	-1.43348	-1.68544	-0.60029	-0.66028	-0.927706	-0.960947	-0.200133	-0.35928	-0.575223	0.0434849	-0.197531	-0.250428	-0.604593	-0.478672	0.633007	-0.457962	0.0370434	-0.301145	-1.00589	0.853954	0.535947	0.694642	-0.13195	0.525833	0.622813	0.570129	0.757272	0.458746
ENSMUSG00000022629=Kif21a	-1.66393	-1.70216	-1.58915	-1.59182	-0.968871	-1.0662	-0.872503	-1.37271	-1.35412	-1.2689	-1.85046	-1.95882	-1.7172	-1.52222	-1.00957	-1.83094	-1.95397	-1.7761	-1.3499	-1.37907	-1.52644	-1.12292	0.183017	-1.85462	-0.98004	-1.23682	-1.60127	-0.941819	-0.764993	-0.379482	-0.689625	0.281982	-0.276748	-1.46704	-0.0719257	-0.210478	-0.162458	-0.20897	-0.596125	-1.00589	0.194032	0.160352	0.040017	0.116121	0.191942	-0.543905	-0.521606	-0.185723	0.304919
ENSMUSG00000022641=Bbx	-0.525092	-1.70216	-1.58915	-1.37271	-1.25216	-0.549379	-0.656969	-0.632452	-0.701735	-0.782616	-0.316861	-0.760699	-0.572626	-0.304236	-0.905631	-0.637457	-0.110268	-0.778775	-0.366715	-0.528058	-0.0210085	-0.510087	-0.0309252	0.218977	0.19812	-0.123127	0.472524	0.135323	0.317371	0.553948	0.512079	0.686627	0.592686	0.269484	0.579782	1.17279	0.674092	0.744984	0.51758	1.0339	0.831364	1.44022	1.46822	1.20486	1.39426	1.40612	0.633897	0.57234	0.939381
ENSMUSG00000022711=Pmm2	-1.08851	-0.974408	-0.683582	-0.382664	-0.479151	-1.79632	-1.02839	-0.934438	-0.950517	-0.899046	-1.5944	-0.537176	-0.475509	-0.399275	-0.385458	-0.065902	-0.342764	-0.875007	-0.824697	-0.899147	-0.447192	-0.540595	-1.68544	-1.57179	-0.427326	-0.677033	-0.132737	0.0457063	0.32721	-0.707132	-0.476085	-0.805345	-0.035756	-0.525691	-0.344469	0.604106	-0.0677856	0.168288	-0.113356	-1.26678	-1.02835	0.343013	0.307382	0.686844	-0.00332468	-0.385128	0.020914	0.30483	0.502464
ENSMUSG00000022715=Tmem114	0.396053	0.292231	0.0736647	0.169639	0.241599	0.0103891	-0.180275	0.0712674	0.188819	-0.0241612	-0.33698	-0.0490769	0.103579	0.0257906	0.147671	0.0463884	-0.254585	-0.419917	-0.318464	-0.0917834	-0.0574708	-0.228887	-0.535419	-0.693948	-0.938125	-0.615843	-0.689479	0.0457063	-0.602581	-0.302616	-0.408208	-0.00404738	-0.797943	-0.604593	-0.509225	-1.05477	-0.725483	-1.26985	-1.17511	-1.26678	-1.319	-1.18231	-1.09225	-1.14534	-1.17569	-1.18797	-1.52656	-1.31902	-1.23203
ENSMUSG00000022900=Ildr1	0.12609	0.278809	0.458276	0.0063245	0.312162	0.0507798	0.341364	-0.100847	0.052712	-0.17023	0.394497	-0.376888	-0.12407	0.0813709	-0.282236	-0.445563	-0.275414	-1.13059	-0.598125	-0.311119	-0.377131	-0.0234899	-0.370975	-1.57179	-1.34203	-0.964157	-1.44025	-0.838974	-1.278	-1.61663	-1.84874	-1.85308	-1.9014	-1.97034	-1.8434	-1.51438	-1.72631	-1.65997	-1.59256	-1.26678	-1.02835	-1.18231	-0.941625	-0.859095	-0.559043	-1.458	-1.19636	-1.5871	-1.53939
ENSMUSG00000023032=Slc4a8	1.08836	1.06448	1.17612	1.13283	1.05021	1.06854	0.9133	0.967512	1.00092	1.10302	1.14144	0.901406	0.869426	1.00846	1.11879	0.952288	1.01453	0.849374	0.798921	0.907859	0.791997	0.943066	0.693948	0.308962	0.302544	0.604793	0.560591	1.05903	0.514943	-1.61663	-0.347237	0.222301	0.397643	0.421253	-0.174995	-0.210478	-0.137299	-0.355415	-0.0532437	-0.604824	-0.709465	-1.18231	-1.09225	-0.681726	0.40842	1.02657	-0.139839	0.351129	-0.692295
ENSMUSG00000023046=Igfbp6	-1.08851	-1.15989	-0.548994	-1.59182	-0.792332	-1.25487	-0.702895	-1.39515	-1.36321	-1.66231	-1.42071	-1.48353	-1.7172	-1.79558	-1.06972	-1.83094	-1.95397	-2.06573	-1.41469	-1.41957	-1.85017	-1.78957	-1.68544	-1.85462	-1.10482	-1.33182	-1.60127	-1.91564	-0.639829	-0.787099	-0.940761	-0.48589	-1.24776	-1.97034	-2.15645	0.430895	-0.457962	-0.353227	-0.738502	-1.26678	1.55681	1.35638	1.12707	0.887145	0.889061	1.35078	0.617622	0.819176	0.176154
ENSMUSG00000023047=Amhr2	-0.704663	-1.45293	-1.58915	-1.22159	-1.50017	-0.1913	-1.67208	-1.13379	-1.2319	-1.66231	-0.0674408	-0.860017	-1.46712	-1.79558	0.393576	-0.346421	-1.47157	-0.695739	-0.742943	-0.982613	-0.952987	-0.192435	-0.370975	0.426306	0.137444	-0.37044	-0.11438	0.411614	0.276592	0.0550028	1.00046	1.11254	0.517667	0.5095	0.624403	0.00502182	0.98529	1.05359	0.662353	1.13849	1.32896	-1.18231	-1.31015	-0.45161	0.970802	1.1041	1.06062	1.18574	1.41628
ENSMUSG00000023070=Rgn	0.544489	0.377488	0.339337	0.292078	0.386268	0.216525	0.268739	-0.233866	-0.0707559	0.141351	0.274759	-1.34138	-0.847518	-0.515019	0.266353	-1.5792	-0.836044	-1.7761	-0.754337	-0.455436	-1.32117	-1.04672	0.341524	-1.85462	-1.50166	-1.12847	-1.20445	-2.23742	-0.533489	-1.61663	-0.940761	-1.85308	-1.59916	-1.97034	-2.15645	-1.51438	-1.23809	-1.76395	-1.72918	-0.834561	-0.844375	-1.18231	-1.31015	-0.859095	-1.43128	-1.458	-1.19636	-1.31902	-1.58936
ENSMUSG00000023110=Prmt5	0.185378	0.0410166	0.00264598	-0.359519	-0.442336	-0.0809518	0.0281528	-0.132402	-0.244309	-0.400589	-0.0801032	-0.133849	-0.0948451	0.122006	0.0605585	0.0232989	0.298308	0.485796	0.242557	0.0237272	0.505614	-0.210389	0.0629549	0.897868	0.854292	0.533128	0.707135	0.22316	0.91622	0.849306	0.839721	0.959142	0.750017	0.901073	0.826312	1.04681	1.0163	1.20851	1.09956	1.12955	0.285985	1.50403	1.36127	0.428442	1.27725	1.08507	0.914268	1.09446	1.19619
ENSMUSG00000023169=Slc38a1	-1.21857	-1.05883	-0.951638	-1.59182	-1.50017	-1.3822	-1.4215	-1.17858	-1.25489	-0.899046	-1.18311	-1.22763	-0.790408	-0.326454	-1.40709	-1.27351	-0.538832	-0.695739	-0.856474	-1.05683	-0.869041	-0.453293	-1.00443	-0.87005	-0.0714023	-0.532413	-0.606506	-0.710192	-0.812161	-0.575223	-0.640403	0.376323	0.247857	-0.150004	0.438269	0.265452	0.133114	0.817735	0.427217	1.22761	1.58917	-0.14089	1.00045	1.3973	1.32272	1.63865	0.993463	1.00751	1.20873
ENSMUSG00000023279=Bmp15	1.83524	1.87487	1.73865	1.96722	1.78308	1.87941	1.81104	2.27202	2.17753	1.99905	1.70594	2.23734	2.11512	1.88166	1.88713	2.15586	2.09821	2.2742	2.44316	2.37037	2.32687	2.30157	2.25439	2.16068	2.15381	2.41271	2.32363	2.47322	1.96789	2.09105	1.37551	1.56969	2.11463	2.05134	2.22614	1.0501	1.18155	1.03441	1.63508	1.04467	0.807726	0.220102	0.0742878	0.652407	0.811816	0.747161	0.292153	0.314421	0.149183
ENSMUSG00000023367=Tmem176a	-1.66393	-1.70216	-1.17335	-1.59182	-1.50017	-1.54993	-1.67208	-1.45433	-1.39486	-1.2689	-1.85046	-1.95882	-1.7172	-1.79558	-1.94382	-1.83094	-1.47157	-2.06573	-1.56053	-1.51588	-1.32117	-1.31157	-0.917116	-0.44842	-1.37015	-1.53853	-1.60127	-0.540226	-2.40756	-1.61663	0.153621	0.16984	-0.035756	-0.393045	-0.213371	-0.918113	-0.216316	-0.651117	-1.03625	-1.00589	-0.709465	-1.18231	-1.31015	-1.14534	0.218254	-0.772719	-0.456117	-0.515602	-0.0850338
ENSMUSG00000023467=Tulp2	-0.985064	-1.2858	-0.73813	-1.01263	-0.519045	-1.79632	-1.02839	-1.06309	-1.0858	-1.14811	-1.5944	-0.71684	-0.572626	-0.868789	-0.905631	-1.40585	-1.32686	-1.13059	-0.923737	-1.01684	-0.527075	-0.330843	-0.498119	-1.12222	-0.449247	-0.744863	-0.407312	-0.359146	-0.333995	0.0735123	-0.217419	-1.54176	-0.73753	-0.801451	-0.648374	-0.119417	-0.245248	0.239255	-0.0839505	-0.327433	0.000231056	0.850518	0.748121	1.25009	1.21489	0.691603	1.34897	0.351129	0.617033
ENSMUSG00000023845=Lnpep	-0.606977	-1.45293	-0.511252	-1.22159	-0.266521	-1.15221	-0.474495	-0.867061	-0.903895	-0.969209	-1.85046	-1.48353	-0.419564	-0.756069	-0.11948	-0.502556	-0.783165	-0.875007	-0.693383	-0.804102	-0.447192	-0.721281	-0.917116	-0.385004	-0.21363	-0.502461	-0.0622625	-0.602933	-0.602581	0.0358536	0.0584096	-0.408692	-0.112761	-0.170407	-0.121402	0.625924	-0.41663	0.392977	0.117839	-0.383858	1.36872	0.850518	1.09677	1.2937	0.730067	0.0328924	0.244511	0.032172	0.691131
ENSMUSG00000023947=Nfkbie	-0.14432	-0.0160265	-0.180511	0.0169668	0.116754	-0.0809518	-0.197752	0.0454229	0.160114	0.040644	-0.593824	0.12986	0.315792	0.122006	-0.778666	-0.0942182	0.0906416	-0.231006	-0.333356	-0.113323	0.0296568	-0.065131	0.76882	-0.142034	-0.929791	-0.620711	-0.25547	-0.0873417	-2.40756	-0.302616	-0.689625	-0.373546	-0.250428	-0.746006	-0.174995	-1.05477	-1.43218	-1.2391	-1.15367	-0.706774	-0.709465	-1.18231	-1.31015	-1.14534	-1.43128	-0.878283	-1.33635	-1.5871	-1.19335
ENSMUSG00000023973=Cnpy3	-0.312083	-0.169555	-0.162347	-0.276487	-0.10226	-0.648173	-0.364642	-0.598293	-0.655473	-0.376819	-1.01805	-0.21557	-0.738951	-0.425941	-0.31459	-0.206314	-0.475795	0.136416	-0.374316	-0.511062	-0.0210085	-0.453293	-0.498119	-0.0332197	0.117654	-0.164449	-0.151633	0.0212067	-0.219558	-0.00455215	0.461578	0.558634	0.048507	-0.130258	-0.509225	0.0478055	0.55322	0.614404	0.404547	0.296	-0.844375	0.713964	0.449813	0.908452	-0.325161	0.206499	-0.847266	-0.138819	0.80285
ENSMUSG00000024007=Ppil1	-0.985064	-0.838396	-0.869701	-0.584935	-1.50017	-0.417032	-0.872503	-1.00089	-1.04868	-1.66231	-0.743773	-1.13279	-0.847518	-0.326454	-1.40709	-0.30271	-0.342764	-0.249316	-0.783117	-0.920944	-1.32117	-0.721281	-0.575593	-0.142034	-0.202596	-0.549756	-0.278414	-0.336985	-0.501316	-0.20423	0.153621	0.395404	0.122479	-0.862408	-0.369167	0.565683	0.661842	0.510619	0.189692	1.10491	-1.02835	1.17178	1.00799	-0.859095	0.267103	0.811572	0.985222	0.148234	0.851922
ENSMUSG00000024053=Emilin2	0.454173	0.666103	0.714754	0.674543	0.570347	0.620654	0.480421	0.569149	0.655046	0.687977	0.63087	0.49893	0.480409	0.398206	0.740536	0.19469	0.541682	0.284186	0.252807	0.442741	0.171948	0.596071	0.623526	-0.067309	-0.374801	-0.0243206	-0.132737	0.0920733	-0.812161	0.374911	-0.130627	-0.0824079	-0.395193	-0.563874	-0.0113625	-1.51438	-0.0256865	-0.924886	-0.705413	-1.00589	-1.02835	-0.820862	-0.941625	-1.14534	-1.00659	-1.01059	-1.19636	-1.14212	-1.08701
ENSMUSG00000024055=Cyp4f13	-1.66393	-1.70216	-0.951638	-0.934096	-1.08979	-1.79632	-1.67208	-1.33727	-1.2953	-1.66231	-1.5944	-1.34138	-1.7172	-1.34241	-1.30206	-0.930835	-0.958762	-2.06573	-1.39325	-1.37634	-1.52644	-2.09719	-1.68544	-1.85462	-1.1538	-1.34176	-0.302208	-1.30722	-1.37898	-0.422323	-0.00365584	-0.880319	-0.395193	-1.00619	-0.369167	0.410117	-1.093	-0.461348	-0.823484	0.498799	-1.319	0.751968	0.514911	0.0574261	0.230915	0.931869	0.307134	0.433071	0.0522548
ENSMUSG00000024154=Gtf2a1l	0.691167	0.884455	0.661266	0.779003	0.811585	0.750085	0.763543	0.812906	0.865214	0.818141	0.752383	0.52357	0.726822	0.849843	0.805882	0.627708	0.503813	0.879025	0.591806	0.729377	0.631102	0.545358	0.561314	0.387023	0.0519662	0.369091	0.298476	0.354715	-0.102899	0.802491	0.213424	0.356612	0.456618	0.686732	0.0169106	0.00502182	-0.275703	-0.560499	-0.291351	-0.604824	-0.844375	-0.820862	-0.826396	-1.14534	-0.778836	-1.01059	-0.637898	-0.616296	-0.830357
ENSMUSG00000024175=Tekt4	0.156599	0.464994	0.442952	0.428047	0.398587	0.42091	0.275787	-0.286242	-0.124036	0.188828	0.138663	-0.507143	-1.17202	0.274136	0.322886	-1.5792	-1.47157	-0.824985	-0.800553	-0.50583	-0.952987	-0.918015	-1.68544	-1.85462	-1.52559	-1.1664	-0.838307	-2.23742	-0.35928	-1.13445	-1.84874	-1.85308	-1.9014	-1.97034	-1.8434	-1.23754	-1.72631	-1.75449	-1.73551	-1.26678	-1.02835	-1.18231	-1.31015	-1.14534	-1.43128	-1.458	-1.52656	-1.5871	-1.56116
ENSMUSG00000024190=Dusp1	0.377234	0.543825	0.570201	0.45473	0.367171	0.51407	0.669626	0.500343	0.611446	0.634822	0.325842	0.242774	0.149971	0.141218	0.196833	0.659043	0.481018	0.694425	0.105564	0.340153	0.596265	-0.309045	-0.145501	0.0144837	-0.626487	-0.2256	0.317237	0.390862	-0.501316	-0.302616	-1.84874	-0.125826	-0.542523	-0.00739898	-0.344469	-0.71799	-1.72631	-1.19767	-0.982312	-1.00589	-0.514774	-1.18231	-1.31015	-1.14534	-1.43128	-1.18797	-1.52656	-1.5871	-1.32082
ENSMUSG00000024227=Pdzph1	0.229989	0.336625	0.345705	0.177301	0.42231	0.106139	0.121585	-0.180949	-0.0453673	0.115821	0.0749986	-0.354053	-0.0409025	0.274136	-0.266729	-0.998966	-1.1143	-1.58087	-0.614397	-0.365312	-0.952987	-0.572708	-1.10936	-1.57179	-1.24014	-0.926942	-1.81663	-0.838974	-0.720769	-1.32467	-1.57035	-1.18696	-1.59916	-1.97034	-1.8434	-0.407224	-1.43218	-1.46616	-1.43335	-1.26678	-0.844375	-1.18231	-1.09225	-1.14534	-0.880023	-1.01059	-0.847266	-0.904222	-1.32597
ENSMUSG00000024236=Svil	-0.825742	-1.2858	-0.951638	-0.257745	-1.08979	-0.330702	-0.753389	-0.920856	-0.94494	-0.508786	-0.260597	-0.376888	-0.280724	-1.10108	-0.615289	-0.502556	-0.734676	-0.778775	-0.785697	-0.874719	-0.527075	-1.43348	-0.666619	-0.60029	-0.352358	-0.619914	-0.735363	-0.336985	0.0126377	-0.707132	-0.476085	-0.279062	-0.428808	-0.170407	-0.369167	0.106279	0.40026	0.254877	-0.0278626	1.40012	-1.02835	-0.820862	-0.73305	-1.14534	0.289868	-0.195583	0.173563	0.35992	0.579712
ENSMUSG00000024238=Zeb1	-0.761601	-0.239119	-0.799516	0.169639	-0.792332	-0.311144	-0.539842	-0.683992	-0.775428	-0.899046	-0.357868	-0.808204	-0.187957	-0.809455	0.0938124	-0.502556	-0.538832	-0.350203	-0.342484	-0.548336	-0.207314	-0.247962	-0.619122	-0.0851218	0.352009	-0.038447	-0.499222	-0.0307816	-0.602581	-0.519436	0.224701	0.325765	0.28092	-0.0400646	0.107111	-0.319848	0.567966	0.984064	0.727732	0.722966	1.3565	1.23178	1.07981	0.835396	1.16597	1.43103	1.94514	1.49114	1.18532
ENSMUSG00000024294=Mib1	-0.200934	-0.122938	-0.127921	-0.459443	-0.872483	-0.330702	-0.389959	-0.537722	-0.605351	-0.202024	0.112281	-0.181468	-0.0948451	-0.483643	-0.615289	-0.369618	-0.196213	-0.14693	-0.283188	-0.436939	-0.258503	-0.267652	-1.68544	0.299616	0.241241	-0.0546294	-0.0791698	-0.359146	-0.333995	-0.468755	0.363684	0.112309	0.0161926	0.158784	-0.0562431	0.305371	0.40026	0.727665	0.528828	0.64321	1.75026	0.602999	0.547679	0.116121	-0.0446711	0.551333	1.58207	0.857878	0.888197
ENSMUSG00000024306=Ccdc178	0.431717	0.488131	0.778924	0.534488	0.699625	0.823159	0.81691	0.605252	0.659271	0.696315	0.702699	0.682554	0.216539	0.122006	0.539169	0.526488	-1.32686	0.268557	0.391214	0.522281	0.669226	0.97267	-0.842348	-0.2511	-0.0870927	0.188317	0.217421	-0.382099	0.644731	0.888304	0.50512	1.01478	0.236423	0.205487	-0.213371	0.124456	-0.603304	-0.580204	-0.370316	-1.00589	-1.02835	-0.279679	-0.654589	-0.681726	-0.255276	-0.485473	-0.487859	-0.740855	-0.772925
ENSMUSG00000024381=Bin1	-1.21857	-1.15989	-1.58915	-0.753751	-1.25216	-1.0662	-1.25445	-0.761417	-0.814015	-0.57307	-0.260597	-0.602432	-1.07008	-0.868789	-1.94382	-0.224318	-0.538832	-0.287681	-0.542507	-0.678211	-0.0210085	-0.267652	0.348669	0.477249	-0.0186032	-0.325035	-0.096534	0.418385	0.675273	0.689049	0.630947	0.7416	0.440345	0.269484	0.328766	0.855322	0.610076	0.563937	0.309568	-1.26678	-0.43967	0.247369	1.06002	0.215411	0.546372	0.971136	-0.253396	-0.0754622	0.814742
ENSMUSG00000024392=Bag6	-0.0933923	-0.203161	0.084562	-0.00455288	-0.0851974	0.230578	-0.234619	-0.0820947	-0.213292	0.040644	0.0349865	0.0247346	0.0937831	0.29575	-0.0634459	0.491685	0.475178	0.210449	0.353036	0.0999202	0.184405	0.354499	-0.246145	0.661406	1.0455	0.685232	0.676161	0.418385	0.91622	0.767196	1.02154	0.847194	0.998334	0.962969	0.998191	1.03683	1.16102	1.41725	1.31077	0.593755	1.84476	1.03287	1.03939	1.52258	1.14991	1.13267	1.42525	1.5102	1.37598
ENSMUSG00000024426=Atat1	-0.0184475	-0.389469	-0.73813	-0.382664	-0.266521	-0.256447	-0.180275	-0.413834	-0.482264	-0.112097	-0.24306	-0.133849	-0.109252	-0.0772959	-0.33149	-0.0942182	0.212918	0.00505786	-0.164236	-0.313687	-0.116944	-0.125473	-0.20353	0.336146	0.322369	0.0519591	0.269265	0.0693073	-0.0184964	-0.379482	-0.172454	0.440591	0.322374	0.259271	0.486751	0.541259	0.232153	0.737044	0.5737	1.45038	0.870264	0.521317	0.178369	-0.681726	0.831304	0.920629	-0.557629	-0.515602	0.851674
ENSMUSG00000024427=Spry4	0.730886	0.666103	0.930656	0.779003	0.96367	0.790303	0.809621	0.553143	0.678712	0.859666	0.690322	0.309643	0.461244	0.503581	0.60811	0.267938	-0.0214635	0.0520761	0.107719	0.372271	0.0296568	0.260966	0.746142	-1.57179	-0.715471	-0.265134	-1.11265	-0.200133	-0.812161	-1.61663	-1.84874	-1.54176	-0.682594	-1.66847	-1.8434	-1.51438	-1.093	-1.35367	-1.11387	-1.00589	-0.374221	-1.18231	-1.31015	-0.859095	-1.17569	-1.01059	-1.08554	-0.904222	-1.48833
ENSMUSG00000024537=Psmg2	-1.66393	-1.70216	-1.05007	-1.59182	-1.50017	-1.79632	-1.67208	-1.4002	-1.42628	-1.42813	-0.702258	-1.67315	-1.17202	-1.34241	-0.195009	-0.600583	-0.783165	-0.989437	-1.22924	-1.34458	-1.32117	-1.20999	-0.917116	-0.693948	-0.623719	-1.00308	-0.838307	-1.41398	-0.862694	-0.235124	-0.347237	-0.738759	-0.632223	-0.489746	-2.15645	0.741172	-0.41663	0.27367	-0.14961	0.938284	-0.709465	0.795547	0.685136	0.994023	-0.452245	-1.18797	1.61052	1.2851	0.773331
ENSMUSG00000024578=Il17b	0.377234	0.615701	0.506153	0.428047	0.48713	0.0309678	0.365395	0.245545	0.381961	0.457454	0.59853	0.569877	0.131907	0.517733	0.509048	0.0232989	0.14473	-0.0459132	-0.216673	0.0540384	-0.116944	0.180029	0.120972	-0.60029	-0.990835	-0.580619	-0.407312	-1.21567	-1.81493	-1.61663	-1.84874	-1.85308	-1.12722	-0.563874	-0.233451	-1.51438	-1.72631	-1.4727	-1.31544	-1.26678	-0.709465	-1.18231	-1.31015	-0.859095	-1.43128	-1.01059	-1.33635	-1.5871	-1.48857
ENSMUSG00000024594=Prrc1	-1.21857	-0.838396	-0.476209	-0.518203	-0.119955	-0.769602	-0.94449	-0.834506	-0.870983	-0.837474	-0.278716	-1.13279	-1.07008	-0.707547	-0.44514	-0.419093	-0.734676	-0.307814	-0.66399	-0.772499	-1.05145	-0.680615	-0.71888	0.378842	-0.197057	-0.477716	0.0307851	-0.456318	-0.00275837	-0.519436	-0.318928	0.270515	0.0791865	-0.150004	-0.0879995	0.699197	0.245014	0.389296	0.123842	0.326255	-0.43967	1.21491	1.11917	0.350916	0.103657	0.63601	0.335892	0.617022	0.675697
ENSMUSG00000024673=Ms4a1	0.175965	-0.0160265	0.181981	0.0475801	0.274255	0.342705	0.0718114	-0.351745	-0.184299	-0.0599856	0.254302	-0.638083	-0.0409025	-0.515019	-0.032316	-0.473339	-1.95397	-1.43341	-0.879237	-0.577636	-1.52644	-2.09719	-1.41714	-0.205027	-1.60868	-1.2504	-2.14288	-2.23742	-0.602581	-1.61663	-1.84874	-1.06636	-1.9014	-1.97034	-2.15645	-1.51438	-1.72631	-1.8115	-1.80825	-1.26678	-1.319	-1.18231	-1.31015	-1.14534	-1.43128	-1.458	-1.52656	-1.5871	-1.59128
ENSMUSG00000024679=Ms4a6d	0.525762	0.285564	0.154732	0.404651	0.367171	0.307891	0.275787	-0.0735204	0.0832361	0.406209	0.19568	-0.0759616	0.0736197	-0.170247	0.147671	-0.324141	-0.0641807	-0.989437	-0.582947	-0.288584	-0.952987	-0.42676	-1.41714	-1.85462	-1.35229	-0.960004	-0.56872	-0.602933	-0.720769	-1.61663	-1.84874	-1.85308	-1.59916	-1.97034	-1.00136	-1.51438	-1.72631	-1.69435	-1.61699	-1.26678	-0.602883	-1.18231	-1.31015	-1.14534	-1.43128	-1.458	-1.52656	-1.31902	-1.58206
ENSMUSG00000024731=Ms4a10	0.717988	0.681862	0.690308	0.646028	0.502047	0.706577	0.593237	0.674227	0.738681	0.679498	0.465019	0.70406	0.955455	0.981853	0.260375	0.402992	0.134306	0.155789	0.42177	0.575903	0.719618	0.779635	0.0869417	0.410906	-0.132723	0.185227	0.238663	0.354715	-0.47054	0.342267	-0.689625	0.183395	0.0325649	-0.00739898	0.107111	-0.0414053	-0.603304	-0.69256	-0.456059	-0.52	-0.216916	-1.18231	-1.31015	1.08841	-1.00659	-1.458	-0.521606	-0.904222	-0.904915
ENSMUSG00000024736=Tmem132a	-1.66393	-1.45293	-1.58915	-1.59182	-1.50017	-1.79632	-1.67208	-1.65454	-1.57983	-1.66231	-1.85046	-1.95882	-1.7172	-1.34241	-1.94382	-1.5792	-1.95397	-2.06573	-1.79851	-1.73429	-1.85017	-2.09719	-1.41714	-1.85462	-1.61768	-1.79084	-2.14288	-1.21567	-1.81493	-0.637262	-0.552635	-1.33833	-1.59916	-0.801451	-0.879379	-1.51438	-0.457962	-0.817028	-1.25073	0.55788	-1.319	-1.18231	-1.31015	-0.45161	0.511664	0.897399	0.460226	0.705556	-0.169171
ENSMUSG00000024738=Pga5	0.00868398	0.479001	0.339337	0.279883	0.360632	0.250985	0.166914	0.127574	0.262902	0.196323	0.0845601	-0.0360941	0.302721	0.266732	0.109732	-0.0259312	0.486801	0.0850929	-0.323871	-0.0607726	-0.0574708	0.18957	-1.10936	-0.385004	-1.05263	-0.671488	-0.896706	0.00859808	-1.37898	-1.61663	-1.84874	-0.48589	-0.940505	-1.19432	-0.82608	-1.51438	-1.72631	-1.46161	-1.33932	-1.26678	-1.02835	-1.18231	-1.31015	-1.14534	-1.43128	-1.458	-1.19636	-1.00987	-1.43478
ENSMUSG00000024785=Rcl1	-0.0184475	-0.108293	0.306193	0.39006	-0.266521	0.0409661	-0.115825	0.0039222	0.11572	0.107015	-0.0195351	0.0583497	-0.323018	0.0813709	0.229498	-0.065902	-0.126476	-0.471283	-0.362838	-0.150252	-0.672815	-0.330843	-0.12751	-0.385004	-0.930585	-0.638275	-0.467102	-0.382099	-1.81493	0.257668	-0.217419	-1.33833	-0.250428	-0.69516	-0.320683	-1.51438	-0.188761	-1.20808	-1.13653	-1.00589	-1.319	-1.18231	-1.31015	-1.14534	-1.43128	-1.458	-1.52656	-1.14212	-1.14867
ENSMUSG00000024805=Pcgf5	-0.525092	-0.441959	-1.33844	-0.406951	-0.723728	-0.549379	-0.317505	-0.884695	-0.916891	-0.425538	-0.663673	-0.676107	-0.572626	-0.583923	-0.511889	-0.369618	-0.894188	-0.328639	-0.72515	-0.827883	-0.672815	-0.510087	0.0113938	-0.747015	-0.262938	-0.543598	-0.960947	-0.838974	-0.917109	-0.267843	-0.00365584	-0.805345	-0.0925743	-1.46704	-0.297743	0.22238	0.177649	0.342744	0.0654032	0.882727	0.592748	0.535947	0.618441	-0.859095	0.390489	-0.0566512	0.892489	0.342188	0.649894
ENSMUSG00000024826=Dpf2	-0.221302	0.111539	-0.356739	0.261005	-0.479151	0.223598	-0.215851	-0.0996128	-0.212117	-0.0853676	-0.178047	0.369505	0.322207	0.29575	0.0605585	0.476085	0.646865	0.596736	0.275302	0.0568786	0.484162	0.490051	0.8426	0.470235	0.878975	0.563547	0.528132	0.213972	0.336914	0.802491	0.744372	0.457748	0.440345	0.481471	0.512902	0.729505	0.697839	1.21515	1.11535	0.803431	-0.43967	0.535947	1.19299	0.816813	1.17961	0.535789	0.777156	0.991957	1.19048
ENSMUSG00000024835=Coro1b	-0.14432	0.205881	-0.199374	-0.143385	-0.138332	0.131798	0.149264	-0.0281908	-0.148799	0.181219	-0.0195351	0.440666	0.289312	0.368251	0.0431665	0.325901	0.419808	0.582751	0.368934	0.138469	0.546239	0.633813	0.623526	0.573529	0.989519	0.668847	0.813706	0.488515	0.835159	1.31189	0.962496	0.860245	0.406427	0.893794	0.838023	0.908794	1.00955	1.30314	1.21899	1.32014	-0.844375	0.973844	0.818826	1.29138	1.45022	1.4016	0.972616	1.30582	1.24784
ENSMUSG00000024843=Chka	-1.39389	-0.838396	-0.869701	-1.59182	-0.66376	-0.394101	-1.4215	-0.932332	-1.0058	-1.42813	-0.891435	-0.332095	-0.369055	-0.425941	-0.31459	-1.07649	-0.573098	-0.445056	-0.634571	-0.817955	-0.345083	-0.210389	-1.68544	-0.385004	0.0528515	-0.345992	-0.499222	-0.255263	-0.720769	-0.0954455	0.190213	0.40472	0.224769	-0.930096	0.830239	0.237118	0.55322	0.788461	0.471286	1.22263	1.41488	-0.0336905	-0.0366173	1.65415	0.466609	0.0118987	1.41513	1.45303	1.09063
ENSMUSG00000024855=Pacs1	0.104682	0.285564	0.388107	-0.29597	0.0942788	0.295761	0.347479	0.00060754	-0.154414	0.107015	0.435902	0.429404	0.131907	0.349436	-0.0963942	0.31196	0.438854	0.601327	0.508796	0.214303	0.498552	0.361684	-0.463311	0.825214	1.294	0.890023	1.01073	0.347236	0.825552	1.16812	0.965753	1.28292	0.806678	0.536304	0.970446	1.33653	1.0163	1.67518	1.57773	1.04111	1.37472	1.26071	1.3337	1.57787	1.59188	1.23353	1.47149	1.27443	1.59059
ENSMUSG00000024863=Mbl2	1.38412	1.35763	1.1535	1.28886	1.39885	1.33666	1.18612	1.34184	1.3177	1.239	1.10457	1.16901	1.20779	1.12907	1.1593	1.25482	1.36772	1.20644	1.3391	1.35627	1.21588	1.16491	1.22892	0.943877	1.00778	1.24323	0.985086	1.07379	0.795924	1.09824	0.827578	0.731004	0.939719	0.754663	0.995167	0.705395	0.269908	0.268734	0.643425	0.809121	-0.43967	-1.18231	-1.09225	1.05133	-1.00659	-0.684885	1.73369	1.2361	-0.236844
ENSMUSG00000024911=Fibp	0.364289	-0.0407428	0.115872	-0.062864	0.0329714	-0.119699	-0.539842	-0.217992	-0.296759	-0.185876	-0.00818709	-0.118819	-0.345527	-0.0495957	-0.0634459	0.185931	0.0183427	0.377	0.0535445	-0.106345	0.325588	0.0521366	0.163144	-0.0851218	0.526313	0.272506	0.34439	0.551747	0.77546	0.257668	0.565026	0.558634	0.149714	-0.0400646	0.40126	0.904533	0.937338	0.849894	0.736946	-0.113008	-0.709465	-0.0336905	-0.270962	1.11947	1.13962	0.336708	0.460226	0.727723	0.887027
ENSMUSG00000024986=Hhex	0.956024	0.986615	0.799411	1.13392	0.727891	1.09785	1.08303	1.25661	1.27004	1.14881	1.01383	1.24623	1.14876	1.04257	0.930463	1.24009	1.27243	1.44923	1.13588	1.22044	1.2643	1.16683	1.14359	1.45874	0.642992	0.957444	0.908785	1.30609	0.849329	1.02483	0.476446	0.873017	0.981674	1.26037	1.24979	-0.808925	-0.0677856	-0.137821	0.23577	0.10968	-0.43967	-0.476839	-0.826396	-1.14534	-0.622272	-0.300933	-0.786748	-0.740855	-0.59167
ENSMUSG00000024998=Plce1	1.26809	1.29756	1.29896	1.18856	1.35423	1.2263	1.30789	1.05538	1.09096	1.1697	1.20113	0.995372	1.05949	1.15925	1.20165	0.594525	0.829501	0.830862	0.874357	0.991522	0.519479	0.873016	1.08993	-0.275559	0.33734	0.664755	0.22813	0.689253	0.537083	0.514316	-1.02429	-0.574602	-0.276748	-0.30953	-0.449503	-1.05477	-0.880549	-0.378218	-0.049155	-0.188256	-0.0968697	-0.368072	-0.342578	-0.235534	-0.452245	-0.432904	-0.320728	-0.325287	-0.746172
ENSMUSG00000024999=Noc3l	0.530509	0.435781	0.65119	0.241375	0.466487	0.337058	0.31614	0.395373	0.452705	0.232212	0.261206	0.280884	0.485092	0.236044	0.407637	0.167992	0.290309	0.377	0.183286	0.310785	-0.096423	0.160488	-0.164136	-0.355682	-0.240848	-0.00347526	-0.0791698	0.390862	-0.679144	0.217044	-0.241232	-0.574602	-0.428808	-0.563874	-0.121402	-0.280904	0.133114	-0.617223	-0.466233	-0.706774	-0.43967	0.160352	-0.127386	-0.859095	-0.452245	0.0725155	0.218997	0.30483	-0.731118
ENSMUSG00000025003=Cyp2c39	0.058949	-0.153542	-0.0235127	0.103629	-0.177357	-0.0935566	-0.180275	-0.236952	-0.0883622	-0.0127645	-0.450454	-0.507143	-0.5382	-0.282906	-0.181698	-0.473339	-0.836044	-0.778775	-0.709629	-0.43846	-0.183345	-0.606602	-1.10936	-1.85462	-1.38234	-1.04769	-0.838307	-1.13554	-0.917109	-0.637262	-0.940761	-0.624459	-1.0267	-0.801451	-1.8434	-1.51438	-1.43218	-1.60706	-1.58233	-1.26678	-1.319	-1.18231	-1.31015	-0.859095	-1.43128	-1.458	-1.52656	-1.5871	-1.43923
ENSMUSG00000025010=Ccnj	-0.181353	-0.319592	-0.199374	0.14591	-0.318246	0.0973033	-0.115825	-0.00105775	0.114932	0.210987	-0.357868	0.0691295	0.461244	0.220011	-0.181698	0.0232989	-0.160305	-0.195965	-0.381256	-0.16094	-0.485737	-0.228887	-0.0769843	-0.0168862	-0.968555	-0.666427	-0.960947	-0.294827	-2.40756	-0.880585	-0.640403	-0.446042	-0.502202	-0.604593	-0.541298	-1.51438	-0.341888	-1.2534	-1.18066	0.131715	-1.02835	-1.18231	-1.31015	-0.859095	-1.00659	-1.458	-1.52656	-1.5871	-1.18989
ENSMUSG00000025068=Gsto1	-0.488623	-0.642121	-1.05007	-1.22159	-0.198135	-0.466093	-1.67208	-0.678789	-0.779952	-0.332399	-0.561984	-0.104173	-0.419564	-0.326454	-1.94382	-0.0942182	-0.475795	-0.498694	-0.305708	-0.529796	-0.183345	-0.811762	-0.268834	0.48418	0.43631	0.021654	0.124647	-0.359146	0.644731	0.651861	0.498079	0.466145	0.236423	0.604493	0.337235	1.34613	1.01965	1.08921	0.828265	1.29908	1.87548	1.21491	1.13484	1.99935	0.60938	1.10142	1.4847	1.11569	1.28326
ENSMUSG00000025077=Dclre1a	0.85209	0.840793	0.844889	0.876301	0.889333	0.887395	0.807168	0.997069	1.02384	0.772883	0.711801	0.767269	0.908049	0.895285	0.654795	0.563794	0.860665	0.843266	0.848453	0.946159	0.61395	0.555843	0.88487	0.671525	0.375739	0.667244	0.615182	0.831491	0.0849676	0.802491	0.363684	0.346506	0.270098	0.371863	0.247072	-0.0414053	-0.188761	-0.283458	0.0231177	0.229459	-0.43967	-1.18231	-0.941625	-0.681726	-0.694531	-0.341343	1.06422	0.107644	-0.634801
ENSMUSG00000025082=Vwa2	0.229989	0.0824911	-0.0804299	0.248005	-0.0851974	0.0309678	0.13098	0.0683186	0.191468	0.354613	0.138663	0.167035	0.131907	0.323268	-0.298181	-0.0798821	-0.143145	-0.0871647	-0.339587	-0.102408	-0.232334	-0.0945572	0.561314	-0.205027	-0.986616	-0.650395	-0.56872	-0.255263	-0.639829	-1.32467	-0.743251	-1.33833	-1.12722	-1.97034	-0.449503	-1.51438	-0.41663	-1.33037	-1.23296	-0.604824	-0.602883	-1.18231	-1.31015	-1.14534	-1.43128	-1.458	-1.52656	-1.31902	-1.28842
ENSMUSG00000025085=Ablim1	0.673654	0.425662	0.492274	0.500185	0.466487	0.68341	0.691706	0.420288	0.190306	0.553907	0.827932	0.986855	0.864952	0.908866	0.520533	1.04972	1.16395	0.876124	1.14862	0.731425	0.999785	1.18007	0.892428	1.15215	2.17172	1.66566	1.41646	0.971153	1.84837	1.50831	1.75695	1.74906	1.72202	1.502	1.5822	2.04118	1.78457	2.48767	2.46495	2.13762	1.87023	2.05979	1.95865	1.70646	2.24713	1.87254	1.66847	1.84258	2.20826
ENSMUSG00000025151=Maged1	-0.28782	-0.415044	-1.17335	-0.584935	-0.872483	-0.648173	-0.753389	-0.577806	-0.774228	-0.508786	0.155569	-0.451433	-1.29893	-0.868789	0.183218	0.203316	-0.254585	-0.498694	0.101412	-0.298912	0.159213	-0.401332	-0.145501	0.844233	1.29192	0.651393	0.59149	0.451212	1.53281	1.12617	1.36224	1.22049	1.30216	1.30504	0.6508	1.86996	1.74403	2.11918	1.82758	2.09167	1.76896	2.03248	2.04012	2.03079	1.99625	2.16995	2.35367	1.81068	2.22433
ENSMUSG00000025153=Fasn	-0.109807	-0.319592	-0.218991	-0.934096	-0.723728	-0.394101	-0.444726	-0.314785	-0.432413	-0.202024	0.147182	-0.104173	-0.223105	-0.0632659	-0.131386	0.158803	0.358639	0.491305	0.0900603	-0.148208	0.461872	0.293761	0.602149	0.455952	0.792438	0.415804	0.791995	0.546249	0.749021	0.900717	1.18838	1.19159	0.802153	0.997933	0.624403	1.1754	1.0917	1.26926	1.10371	1.3222	1.18103	0.615341	0.22927	1.33365	0.999035	1.4353	0.837928	0.503981	1.32077
ENSMUSG00000025219=Fgf8	0.566966	0.697153	0.66787	0.66897	0.739935	0.589802	0.456471	0.682807	0.747287	0.839331	0.203361	0.394223	0.382347	-0.0232643	0.724926	1.06288	1.00275	0.46325	0.429741	0.584326	0.414497	0.460398	0.656004	0.585257	-0.127785	0.19214	0.442806	0.249963	0.592949	-0.422323	-0.151176	0.356612	0.517667	0.327432	0.6508	-0.808925	-0.550696	-0.692792	-0.453781	-0.447368	-1.02835	-0.476839	-0.826396	-0.859095	-1.00659	-1.01059	-0.915525	-1.00987	-0.908281
ENSMUSG00000025232=Hexa	-0.364391	-0.500426	-1.33844	-0.662146	-1.08979	-0.725972	-1.67208	-0.918288	-0.946248	-1.66231	-1.18311	-1.22763	-1.46712	-0.756069	-0.86006	-0.870066	-0.958762	-1.21576	-0.770579	-0.866844	-0.952987	-0.510087	-0.842348	0.0442697	-0.31847	-0.595558	-0.56872	0.0457063	-0.35928	-0.339717	0.422711	0.457748	-0.0925743	-0.489746	-0.254177	0.581378	-0.0677856	0.296777	0.0123427	-0.604824	1.28108	0.650547	0.639939	0.756259	0.77473	0.300923	0.113393	-0.0370918	0.61856
ENSMUSG00000025246=Tbl1x	-1.08851	-1.2858	-0.951638	-1.59182	-1.50017	-1.25487	-0.539842	-1.2165	-1.20652	-1.42813	-1.2891	-1.13279	-1.29893	-1.79558	-0.366889	-1.83094	-1.66435	-0.498694	-1.17496	-1.21316	-1.05145	-0.862581	-0.842348	-0.142034	-0.814239	-1.05875	-0.838307	-0.750323	-1.11106	-1.32467	-0.376948	0.15597	-0.797943	0.158784	-0.61067	0.159088	0.219001	-0.114912	-0.462104	-0.52	-0.844375	-0.0336905	-0.382705	0.0876793	-0.452245	-0.228403	1.16806	0.804367	0.336957
ENSMUSG00000025255=Zfhx4	-1.21857	-0.901917	-1.05007	-1.10611	-0.479151	-0.92722	-0.94449	-1.23575	-1.25299	-1.42813	-0.663673	-1.48353	-1.17202	-1.34241	-0.778666	-1.5792	-1.95397	-2.06573	-1.10382	-1.19463	-1.85017	-1.20999	-0.463311	-1.57179	-0.598712	-0.918442	-0.960947	-1.30722	-2.40756	-1.13445	-0.408208	-0.308922	-1.39836	-0.236034	-0.254177	0.581378	-0.97708	0.179049	-0.190876	0.538942	1.07826	0.713964	0.987626	-0.55287	1.18535	0.984716	0.705078	1.04212	0.623172
ENSMUSG00000025260=Hsd17b10	-0.312083	0.13003	-0.127921	0.45904	-0.0528004	0.0883185	0.254342	-0.0234361	-0.210106	0.040644	0.203361	0.0691295	0.420658	0.570859	0.278122	0.924454	0.498197	0.653869	0.589975	0.234225	0.68992	0.495812	0.304254	0.914714	1.54365	1.05183	0.998036	1.01526	1.47334	0.892473	1.56994	1.48251	1.19099	0.925891	1.15775	1.71607	1.35089	2.01703	1.89266	1.74269	1.47874	1.42504	1.51854	1.72549	1.77571	1.19682	2.04363	1.67257	1.92404
ENSMUSG00000025266=Gnl3l	-1.21857	-1.05883	-1.17335	-1.37271	-1.50017	-0.274061	-0.94449	-0.988264	-1.01844	-0.733152	-0.357868	-0.916997	-1.07008	-0.548358	-1.94382	-0.637457	-0.648321	-0.695739	-0.829007	-0.932777	-0.285929	-1.04672	-1.41714	-0.205027	-0.341997	-0.640431	-0.784776	-0.359146	-0.1785	-1.13445	0.532486	-0.0824079	0.397643	-0.150004	-0.648374	0.388516	0.232153	0.320352	0.0141876	1.36361	-0.602883	-0.205218	-0.382705	0.790848	0.632542	-0.0566512	1.19677	1.46282	0.666608
ENSMUSG00000025268=Maged2	-0.985064	-0.974408	-1.58915	-1.37271	-1.50017	-0.817134	-0.614854	-0.824598	-0.915126	-1.66231	-0.50338	-0.233415	-1.17202	-1.79558	-1.704	-0.930835	-0.836044	-1.13059	-0.477483	-0.688217	-0.952987	0.140301	0.663817	0.418656	0.259949	-0.159408	0.57313	0.411614	0.675273	1.08373	1.61998	1.05954	0.653666	1.25226	0.768654	0.541259	0.863613	0.973439	0.676824	1.45356	1.02584	-0.618275	-0.342578	1.19924	1.09164	0.325049	1.33836	1.53239	1.22679
ENSMUSG00000025333=Gpr143	-0.337563	-1.2858	-0.38399	-1.37271	-1.08979	-1.15221	-1.67208	-1.11617	-1.13259	-0.782616	-1.5944	-0.400672	-0.790408	-1.10108	-1.704	-0.637457	-0.506464	-1.58087	-0.99424	-1.07786	-0.795876	-1.58594	-1.68544	-1.3814	-0.533732	-0.824724	-0.56872	-1.91564	-1.63815	-1.13445	0.0434849	-1.18696	-0.797943	-0.604593	-0.68842	0.596635	0.359985	0.170848	-0.163813	-1.00589	1.46892	1.02267	1.15376	1.60388	1.83073	1.55077	0.964044	1.17283	0.571536
ENSMUSG00000025351=Cd63	-0.825742	-1.70216	-1.58915	-1.59182	-1.50017	-1.15221	-1.4215	-1.39601	-1.37794	-1.66231	-1.09437	-1.95882	-1.7172	-1.79558	-1.53623	-1.5792	-1.03137	-2.06573	-1.37004	-1.4013	-1.85017	-1.04672	-1.68544	-0.747015	-0.989626	-1.25296	-0.784776	-1.13554	-0.764993	-1.32467	0.257313	0.15597	-0.395193	-0.284041	0.0305953	-0.71799	0.349463	-0.203396	-0.597652	-1.26678	-0.514774	-1.18231	-1.31015	0.0876793	0.518798	0.0118987	-0.106782	0.0787373	0.318753
ENSMUSG00000025371=Chmp6	-1.66393	-1.70216	-1.58915	-1.59182	-0.968871	-1.25487	-1.67208	-1.03466	-1.03584	-1.2689	-1.18311	-0.31095	-1.7172	-1.34241	-1.704	-0.155518	-0.0944985	-0.735837	-0.967663	-1.01851	-0.31474	-0.680615	0.163144	-0.067309	-0.611911	-0.845057	-0.326917	-0.750323	-0.0345918	-0.575223	0.14091	0.031579	-0.502202	0.345592	-0.0719257	-0.244555	-0.162458	0.00666501	-0.294716	-1.00589	0.756884	0.893037	0.629307	1.10934	0.757334	0.0912582	-1.33635	-1.31902	0.385734
ENSMUSG00000025400=Tac2	0.323348	0.13003	0.421744	0.552561	0.333541	0.171989	0.268739	0.0653844	0.210631	0.411089	0.287984	0.110324	0.24688	-0.0917053	0.1328	0.139964	-0.196213	-1.31488	-0.414785	-0.135763	-0.116944	-0.141538	0.496039	-1.85462	-1.17277	-0.779603	-0.467102	-1.30722	-0.0184964	-0.637262	-0.594915	-1.85308	-1.24776	-1.97034	-2.15645	-1.23754	-1.72631	-1.56916	-1.45869	-1.00589	-1.319	-1.18231	-1.31015	-1.14534	-1.17569	-1.458	-1.52656	-1.5871	-1.51411
ENSMUSG00000025464=Paox	0.592688	0.636459	0.717725	0.563094	0.706052	0.677458	0.335175	0.441258	0.274347	0.665042	0.591076	0.624961	0.73841	0.463894	0.567764	1.00207	1.00749	0.706082	0.961531	0.665154	0.679667	0.605727	0.369534	1.29191	1.658	1.32102	0.9752	0.9238	1.19995	1.52448	1.14422	0.944381	1.3081	1.17399	1.01015	1.83614	1.63745	1.80623	1.82933	1.57051	1.85417	1.31653	1.58399	0.892562	1.16001	1.73756	1.66441	1.40478	1.55346
ENSMUSG00000025480=Syce1	-1.66393	-0.730947	-0.511252	-0.359519	-1.50017	-1.54993	-1.12895	-0.720749	-0.767556	-1.66231	-0.476277	-1.22763	-1.46712	-1.52222	-0.707547	-0.30271	-0.196213	-0.395778	-0.523308	-0.646099	-0.285929	-0.287998	0.120972	0.336146	-0.0424955	-0.324787	0.457837	-0.0444624	0.468473	0.364242	-0.266029	0.031579	0.432041	-0.648207	-0.478672	0.410117	0.747956	0.501591	0.262686	1.37484	1.5719	1.4732	1.41546	1.72549	1.9016	1.26979	0.950922	0.781345	0.740623
ENSMUSG00000025519=Tktl2	0.254988	0.14788	0.105656	0.375025	0.312162	0.313854	0.149264	0.00875314	0.147225	0.553907	0.163831	-0.270869	0.231931	-0.242649	-0.251637	-0.188868	-0.110268	-0.735837	-0.445749	-0.182259	-0.795876	-0.642488	-0.370975	-0.122447	-1.15027	-0.787352	-0.25547	-1.13554	-0.285981	-0.147172	-1.84874	-1.85308	-0.865045	-1.19432	-1.8434	-0.808925	-1.72631	-1.49629	-1.40653	-0.834561	-1.319	-1.18231	-1.31015	-1.14534	-1.43128	-1.18797	-1.52656	-1.14212	-1.42414
ENSMUSG00000025527=Satl1	-0.825742	-0.642121	-0.951638	-1.22159	-1.25216	-0.685651	-0.317505	-0.298875	-0.348177	-0.969209	-0.50338	-0.290558	0.409997	0.673979	-1.704	-0.346421	0.0434494	0.439832	-0.119	-0.226711	0.184405	0.354499	-0.12751	0.696087	0.23183	0.0368465	0.259225	-0.570816	0.650946	0.202813	0.95593	1.25252	0.351705	0.27953	1.81503	0.73537	0.45586	0.531021	0.413127	1.13254	1.66209	1.13665	0.857523	0.495074	1.393	0.736511	-0.0183556	0.148234	0.613872
ENSMUSG00000025579=Gaa	-0.162499	0.311728	0.0511157	0.161856	0.289781	0.020778	-0.019614	0.0534929	-0.100201	-0.17023	0.331904	-0.198265	0.192563	0.0707089	-0.195009	0.723755	0.638047	0.601327	0.554102	0.264616	0.389248	0.309521	0.602149	1.03994	1.3147	0.925944	0.809422	0.599227	0.612814	0.980594	1.31516	0.736325	1.10642	0.922406	0.789843	1.37578	1.54564	1.66115	1.57989	1.49024	1.46058	1.5502	1.38156	1.52685	1.55384	2.01994	1.25372	1.51996	1.55787
ENSMUSG00000025651=Uqcrc1	-0.162499	-0.298262	0.0736647	-0.337412	-0.479151	0.020778	-0.234619	-0.163676	-0.301912	-0.0985551	0.445781	0.323498	-0.205234	0.266732	0.333543	0.585915	0.426226	0.383584	0.299508	0.0291874	0.559163	0.53469	0.0750862	0.719667	1.05521	0.658456	0.712155	0.941968	0.953519	1.08958	1.07798	1.30167	0.806678	0.70692	0.781451	1.17279	1.17137	1.49283	1.35822	0.263822	0.194032	1.15649	0.952625	1.45672	0.0161486	0.143774	1.15613	1.32014	1.47767
ENSMUSG00000025764=Jade1	-0.899177	-1.70216	-1.58915	-0.584935	-1.50017	-1.79632	-1.25445	-1.27928	-1.25979	-1.66231	-1.18311	-1.95882	-1.7172	-1.79558	-0.31459	-1.83094	-1.66435	-2.06573	-1.26507	-1.28816	-1.85017	-0.811762	0.690276	-0.558504	-0.931278	-1.16497	-1.31159	-0.941819	-0.679144	-0.519436	0.127924	-0.373546	-1.12722	0.023615	-0.394849	0.00502182	-0.090042	-0.217988	-0.577436	-1.26678	0.789249	-0.205218	-0.238709	0.258224	-0.0666824	-1.01059	0.537548	0.757272	0.262092
ENSMUSG00000025777=Gdap1	0.978015	1.15731	0.898946	0.803058	0.972882	1.04507	0.911301	0.760184	0.829897	0.760903	0.835183	0.671491	0.674471	0.634343	0.669536	0.577171	0.457298	0.709918	0.485241	0.653402	0.315885	0.50152	0.755982	-0.0168862	-0.124955	0.225817	-0.436512	0.20465	0.401355	-1.32467	-0.217419	-0.678872	-0.276748	-0.336125	-0.233451	-0.571904	-0.603304	-0.748885	-0.484095	-1.00589	-0.514774	-1.18231	-0.941625	-0.681726	-0.502836	0.206499	-0.3452	-0.325287	-0.989923
ENSMUSG00000025871=4833439L19Rik	-0.422716	-1.05883	-0.589885	-0.934096	-0.479151	-1.0662	-0.702895	-1.01255	-1.0019	-0.782616	-1.5944	-0.332095	-0.984874	-1.2082	-1.94382	-1.16643	-0.367057	-0.875007	-0.985683	-1.01302	-1.52644	-0.680615	-1.41714	-1.23769	-0.697337	-0.89473	-0.606506	-0.430615	-1.37898	-0.993107	0.101077	0.112309	-1.24776	-0.170407	-0.937487	0.22238	-1.72631	-0.121032	-0.408539	-1.26678	1.14799	0.938252	0.992797	0.624835	0.390489	1.05664	-0.426156	-0.138819	0.25636
ENSMUSG00000025932=Eya1	0.254988	-0.0535613	0.173065	0.0375856	0.367171	0.250985	0.275787	0.0934664	0.203451	-0.00162001	0.307241	-0.133849	-0.00382482	0.0813709	0.0431665	0.211811	0.0906416	-0.231006	-0.272814	-0.0594656	-0.13823	-0.10982	-0.71888	-0.162294	-0.861646	-0.554151	-0.191178	-0.4059	-0.917109	-0.235124	-0.0728923	-0.880319	-1.12722	-1.31565	-0.937487	-0.808925	-1.093	-1.18796	-1.09153	-0.834561	-1.02835	-1.18231	-1.31015	-0.859095	-1.17569	-0.684885	-1.33635	-1.31902	-1.1624
ENSMUSG00000026090=2010300C02Rik	-0.24252	-0.730947	-0.634499	-0.359519	0.0706924	-0.817134	-0.506119	-0.294977	-0.14446	-0.479481	-0.278716	-0.16515	0.00796969	0.0813709	-0.0963942	-1.27351	-0.836044	-1.21576	-0.770433	-0.498329	-0.116944	0.18957	-0.399974	-1.3814	-1.4333	-1.10652	-1.44025	-0.48309	-2.40756	-0.302616	-1.12135	-1.18696	-1.39836	-1.46704	-1.63361	-1.51438	-0.97708	-1.62823	-1.61914	-1.00589	-1.02835	-1.18231	-1.31015	-1.14534	-1.17569	-1.458	-1.08554	-1.5871	-1.43806
ENSMUSG00000026103=Gls	-0.825742	-0.532358	-0.73813	-0.55044	-0.479151	-0.613163	-1.02839	-0.714222	-0.784762	-0.733152	-1.85046	-0.42549	-0.692127	-0.121748	0.00668659	-0.30271	-0.648321	-0.350203	-0.439373	-0.606947	-0.447192	-0.811762	-0.370975	-1.85462	0.159474	-0.183233	0.195453	0.103161	-0.219558	-0.637262	0.308012	-0.0419403	0.440345	-0.150004	0.710062	0.0680013	0.885051	0.758089	0.506134	0.882727	1.05272	0.713964	0.703967	0.864838	0.572523	0.325049	1.27224	1.02013	0.98181
ENSMUSG00000026155=Smap1	0.491229	0.790569	0.84717	0.61576	0.633812	0.750085	0.629389	0.539578	0.353625	0.807202	0.835183	0.797928	0.717958	0.432061	0.812697	0.900159	0.816554	1.06028	1.11628	0.788343	1.09474	0.484234	0.527184	1.35972	1.87599	1.51123	1.26019	1.12295	1.14974	1.58001	1.44512	1.11254	1.47437	1.42077	1.2699	1.80503	1.57959	2.01258	2.05225	1.63868	1.15416	1.87003	1.78303	1.94025	1.52355	2.06112	1.48957	1.67402	1.71336
ENSMUSG00000026156=B3gat2	-0.606977	-0.730947	-0.634499	-0.382664	-0.291683	-0.817134	-0.753389	-0.696453	-0.71603	-0.508786	-1.01805	-0.198265	-0.00382482	-0.262398	-0.042503	-1.07649	-0.783165	-0.735837	-0.589765	-0.659681	-0.258503	-0.721281	-0.842348	-0.60029	-0.255126	-0.461031	-0.56872	-0.0307816	-1.278	0.453589	-1.02429	-0.805345	-0.363343	-1.09307	-0.879379	0.388516	-0.41663	0.207485	-0.00721125	0.443684	0.081766	-0.0336905	0.204476	1.05898	0.59739	0.829898	0.556408	0.701008	0.45242
ENSMUSG00000026185=Igfbp5	-0.653474	-1.05883	-0.951638	-1.10611	-1.50017	-1.0662	-1.67208	-1.25317	-1.28764	-1.42813	-1.85046	-0.568873	-1.07008	-1.52222	-0.644397	-0.369618	-1.21097	-2.06573	-1.06368	-1.18805	-1.32117	-1.78957	0.192676	-0.87005	-0.465364	-0.833895	-0.896706	-0.102294	-1.04035	-0.993107	0.50512	0.698035	0.212888	0.0385532	0.624403	-1.23754	0.359985	0.365181	-0.0206598	0.780006	0.534187	0.297601	0.0219454	-0.180924	-1.43128	-1.458	0.887526	1.1361	0.806319
ENSMUSG00000026205=Slc23a3	0.5536	0.483587	0.702683	0.569994	0.712395	0.489076	0.600676	0.62909	0.67621	0.720532	0.714802	0.660208	0.651284	0.503581	0.0519295	0.963491	0.438854	0.728743	0.436214	0.555294	0.505614	0.472432	0.439602	0.218977	-0.0152002	0.247527	0.370443	0.258654	-0.1785	0.598044	-1.12135	0.112309	0.212888	-0.111127	0.00292908	0.532868	-0.0256865	-0.505517	-0.293048	-0.604824	-0.709465	-1.18231	-1.09225	0.913633	-0.452245	0.0725155	-1.08554	-1.14212	-0.710741
ENSMUSG00000026209=Dnpep	0.156599	-0.00410021	-0.144832	0.0947196	-0.0224641	0.0883185	0.149264	-0.272544	-0.365309	-0.0725167	-0.0550651	0.250602	-0.369055	0.03738	0.0690575	-0.139556	0.231024	-0.268195	0.0482155	-0.140833	0.132858	-0.721281	-1.41714	0.327224	0.61035	0.30792	0.086086	-0.102294	0.632136	0.787639	0.863295	0.725634	0.539064	0.108232	0.186223	1.19333	0.747956	1.00085	0.86323	1.27033	-1.02835	1.18294	0.947013	0.530985	1.31542	1.56427	-0.426156	-0.138819	1.05038
ENSMUSG00000026235=Epha4	0.648074	0.597739	0.806878	0.534488	0.693109	0.775575	0.697842	0.544119	0.620445	0.782266	0.62737	0.721383	0.538227	0.562364	0.722282	-0.0132142	0.290309	0.328793	0.260682	0.431256	0.220222	-0.125473	0.986045	-0.415861	-0.309973	0.00999201	0.0161829	0.145696	0.199043	-0.235124	-1.57035	-0.408692	-1.59916	-0.363925	-0.421596	-1.51438	-0.725483	-0.821608	-0.615435	-1.00589	0.129676	-0.820862	-0.826396	-0.859095	-0.778836	-0.772719	-1.19636	-1.00987	-0.979754
ENSMUSG00000026251=Chrnd	0.0707742	-0.00410021	-0.180511	0.0856457	-0.198135	-0.311144	-0.215851	-0.256288	-0.0970297	0.040644	-0.0311237	-0.42549	-0.187957	-0.0495957	0.223115	-0.719352	-0.573098	-0.445056	-0.762761	-0.472232	0.0610954	0.226311	-1.68544	-1.85462	-1.48299	-1.12482	-0.960947	-0.941819	-0.917109	-1.61663	-1.84874	-1.85308	-1.9014	-1.97034	-1.15194	-1.51438	-1.72631	-1.72245	-1.69662	-1.26678	-0.844375	-1.18231	-1.31015	-1.14534	-1.43128	-0.878283	-1.52656	-1.31902	-1.54173
ENSMUSG00000026269=Rnpepl1	-0.337563	-0.441959	-0.283044	-0.584935	-0.479151	-0.466093	-0.614854	-0.544116	-0.614861	-0.202024	-0.0801032	-0.104173	-0.369055	-0.548358	-0.282236	-0.242917	-0.958762	0.155789	-0.278976	-0.438947	0.159213	0.235161	-0.776968	-0.482882	0.263402	-0.0420136	0.514674	-0.133283	0.26602	-0.575223	0.613675	0.847194	0.200768	0.604493	0.772948	0.565683	0.177649	0.761299	0.558642	-1.26678	-1.02835	0.733347	0.578406	-1.14534	0.591287	1.32163	0.363181	0.606201	0.922481
ENSMUSG00000026271=Gpr35	0.506317	0.189966	0.482799	0.332529	0.482053	0.596814	0.420924	0.210521	0.342388	0.278512	0.405146	0.363155	0.083799	0.228088	0.154961	-0.0259312	0.336738	0.260589	-0.23464	0.0257803	-0.411087	-0.10982	0.326934	-1.23769	-0.973907	-0.583341	-0.379381	0.0920733	-0.47054	-1.13445	-1.84874	-0.738759	-1.59916	-1.46704	-1.24288	-1.51438	-1.72631	-1.42373	-1.27951	-1.00589	-0.844375	-1.18231	-1.31015	-1.14534	-1.43128	-1.458	-1.33635	-1.00987	-1.42922
ENSMUSG00000026313=Hdac4	-0.24252	-0.389469	-0.548994	-0.662146	-0.10226	-0.222876	-0.340527	-0.49789	-0.585691	-0.508786	-0.891435	-0.290558	-0.649171	-0.515019	-0.0528773	-0.0942182	-0.392404	-0.195965	-0.179652	-0.369857	-0.411087	0.0521366	0.280543	0.308962	0.433515	0.0939155	0.238663	0.249963	0.45228	0.385379	0.372481	0.579675	0.270098	0.308718	0.237321	0.882713	0.649328	0.945886	0.745919	1.61849	-0.602883	0.506221	0.286297	-0.45161	1.0099	0.994676	0.64969	1.03731	1.08082
ENSMUSG00000026333=Gin1	-0.200934	-0.441959	-0.476209	-0.359519	-0.872483	-0.417032	-0.539842	-0.242515	-0.32341	-0.218707	-0.837659	0.139383	0.0526433	-0.37388	-0.741986	0.211811	0.0906416	0.126493	0.037496	-0.12759	0.397789	0.0638784	-0.246145	0.448679	0.529338	0.264529	0.086086	0.135323	0.492089	0.920805	0.806776	0.315117	0.988393	0.371863	0.506463	1.10312	0.596377	0.872749	0.751335	1.15304	1.37671	1.36396	1.36612	1.07023	1.34262	0.691603	1.29481	1.4756	0.917723
ENSMUSG00000026430=Rassf5	0.491229	0.41534	0.708756	0.538156	0.626326	0.51407	0.779372	0.662144	0.709712	0.717898	0.210936	0.388143	0.404583	0.77491	0.306513	0.659043	0.475178	0.439832	0.465785	0.587268	0.275334	0.198964	0.584394	0.573529	0.000930705	0.272174	0.206531	0.308475	-0.679144	0.108774	0.483744	0.0970146	0.0161926	0.574434	0.416319	0.388516	0.101399	-0.510156	-0.2878	-0.230536	-0.602883	-0.618275	-0.826396	-0.859095	-0.694531	-0.135528	-0.915525	-0.81624	-0.727266
ENSMUSG00000026435=Slc45a3	2.06522	2.12479	2.0167	1.98147	2.06023	2.10387	2.00869	2.39295	2.23057	2.1324	2.12945	2.23854	2.09586	1.95209	2.22779	2.38665	2.3507	2.42273	2.77927	2.58319	2.40619	2.39234	2.13437	2.30855	2.79298	2.9018	2.56413	2.49014	2.32074	2.22075	2.01087	1.88366	2.37761	2.29049	2.50115	1.59664	1.61165	1.7687	2.36175	1.10175	2.00333	1.37877	1.32722	1.1228	0.399534	1.06245	1.11541	0.936523	0.802148
ENSMUSG00000026489=Adck3	-0.4546	-0.138012	-0.38399	-0.257745	-0.198135	-1.25487	-0.506119	-0.570212	-0.621327	-0.969209	-0.531897	-0.376888	-0.419564	-0.242649	-0.282236	-0.0942182	-0.143145	-0.307814	-0.367835	-0.491738	-0.00361536	-0.401332	0.0113938	-0.415861	0.0839106	-0.176136	-0.646655	-0.236356	-0.639829	-0.0259164	0.498079	0.222301	-0.333084	0.299142	-0.156631	0.22238	0.117473	0.549023	0.351146	-0.447368	-1.02835	1.73776	1.56259	0.790848	0.98793	0.86893	0.389144	0.462588	0.730465
ENSMUSG00000026499=Acbd3	1.0915	1.07758	1.1796	1.11162	1.15932	1.176	1.21557	1.22311	1.18412	1.16646	1.09867	1.12019	1.15652	1.10177	1.09191	1.05728	0.995565	1.09571	1.27629	1.25967	1.00566	1.12119	0.894923	0.971666	1.06033	1.23067	1.00441	0.911396	0.885788	1.05969	0.65323	0.873017	0.913834	1.11819	1.07222	0.524347	0.623458	0.428476	0.759316	0.326255	0.971808	0.733347	0.514911	0.350916	-0.778836	-1.01059	0.437567	0.677663	-0.0416083
ENSMUSG00000026546=Cfap45	-0.0471116	-0.0801993	0.0625198	-0.55044	0.0706924	-0.206854	-0.131187	0.0108846	0.126446	-0.185876	-0.0550651	-0.0233996	-0.12407	-0.37388	-0.155982	-0.124034	-0.126476	0.136416	-0.368639	-0.148575	0.0455926	0.260966	0.247151	-0.301077	-0.957806	-0.654138	-0.0140561	0.057615	-1.18963	-0.880585	-1.02429	-0.880319	-1.24776	-0.45579	-0.193897	-1.05477	-0.275703	-1.24871	-1.17276	-1.26678	-0.709465	-1.18231	-1.09225	-0.859095	-1.17569	-1.458	-1.33635	-1.5871	-1.18981
ENSMUSG00000026572=Tbx19	0.330405	0.120868	0.03944	0.177301	0.340459	0.123381	0.239524	0.105835	0.20237	0.284792	-0.148228	-0.233415	-0.280724	0.0707089	0.229498	-0.206314	-0.0214635	-0.824985	-0.217104	-0.0287286	-0.411087	-1.12292	0.255702	-0.645263	-0.741971	-0.466789	-0.407312	-1.54205	-0.0345918	-0.379482	-0.291896	-0.48589	-0.585716	-1.31565	-1.00136	-0.280904	-0.275703	-1.04254	-0.950993	-1.26678	-1.02835	0.247369	-0.152951	-0.859095	-0.559043	-0.485473	-0.397786	-1.14212	-1.02884
ENSMUSG00000026585=Kifap3	-0.985064	-0.781869	-0.476209	-1.01263	-1.25216	-0.613163	-0.215851	-0.647213	-0.701189	-0.508786	-0.788703	-0.507143	-0.847518	-0.935565	-0.955208	0.211811	-0.126476	-0.527404	-0.430755	-0.563712	0.0455926	-0.0945572	-1.41714	0.260673	0.0615195	-0.223109	0.137003	-0.750323	0.544312	0.782598	0.518959	0.572744	0.670825	0.536304	0.746744	1.06941	-0.113189	0.579494	0.357441	-0.834561	-0.264157	1.20799	1.1425	1.42091	0.458694	0.974564	0.425866	0.0933884	0.787637
ENSMUSG00000026676=Ccdc3	0.136465	0.394053	0.541349	0.729537	0.566086	0.579107	0.611634	0.272543	0.379901	0.605981	0.469724	0.250602	0.200678	0.603546	-0.195009	0.402992	0.222041	-0.0593544	-0.0960532	0.120717	0.584164	0.252485	0.109873	-0.0332197	-0.732115	-0.391648	-1.31159	0.175848	-1.81493	-1.13445	-0.689625	-1.33833	-1.59916	-1.97034	-1.07226	-1.51438	-1.72631	-1.15852	-1.01172	1.19435	-0.844375	-1.18231	-1.31015	-0.681726	-1.00659	-1.18797	-0.732392	-0.81624	-1.20012
ENSMUSG00000026715=Serpinc1	0.864474	0.636459	0.771015	0.556097	0.44491	0.686362	0.611634	0.770207	0.817522	0.896175	0.378125	0.734874	0.696669	0.883697	0.821657	0.926827	0.842167	0.781949	0.568082	0.694162	0.743238	0.694722	-0.842348	0.847965	0.0679758	0.36259	1.02318	0.806186	0.468473	0.497633	-0.0728923	0.440591	0.48791	0.76829	0.781451	-0.407224	-1.23809	-0.506792	-0.253195	-0.383858	-0.709465	-1.18231	-0.826396	-1.14534	-0.452245	-1.01059	-0.683059	-0.616296	-0.763698
ENSMUSG00000026727=Rsu1	-0.0774919	0.139032	0.255671	-0.0156759	0.386268	0.0409661	0.239524	0.0503129	-0.0694783	0.0605163	0.210936	0.0691295	0.24688	0.0813709	0.1328	0.443524	0.203651	0.276422	0.439968	0.214744	0.335129	-0.141538	0.652053	0.733376	1.02988	0.72879	0.534756	0.431718	0.427275	0.849306	0.730111	0.757149	0.925063	0.711865	0.556257	1.33847	1.2571	1.29477	1.23395	1.18903	2.04292	0.787146	1.16295	0.790848	1.56475	1.51055	1.15462	1.02262	1.21111
ENSMUSG00000026853=Crat	-0.761601	-0.684618	-0.0957549	-0.622029	-0.723728	-0.613163	-0.416605	-0.736148	-0.767142	-0.733152	-1.09437	-1.34138	-1.7172	-0.0772959	0.0160301	-0.30271	-0.418901	-0.778775	-0.589607	-0.683079	-0.61999	-0.764848	-1.68544	-1.02569	-0.183702	-0.428198	-0.326917	0.0920733	-0.602581	-0.0259164	0.14091	-0.340358	0.573129	-0.111127	0.142211	0.470217	0.827569	0.33063	0.0972086	0.5292	-1.319	-0.14089	0.760631	1.386	0.511664	-0.164696	0.502851	0.773442	0.583918
ENSMUSG00000026880=Stom	0.926583	0.896862	1.04332	0.863254	0.969219	0.966001	0.897081	1.06333	1.08427	1.03747	0.78492	0.857411	0.860439	1.04083	0.921225	1.0062	0.79658	1.20475	0.929816	1.01954	0.844716	0.900235	1.02432	0.715026	0.464281	0.755301	0.712155	0.838542	0.365252	0.740534	0.469058	0.325765	0.740036	0.429112	0.798127	-0.0921546	0.567966	-0.219977	0.102177	-0.447368	-0.602883	0.320851	-0.0366173	-1.14534	-1.17569	-0.609672	0.431749	0.765419	-0.598816
ENSMUSG00000026930=Gpsm1	-1.39389	-0.684618	-0.306399	-0.705822	-1.50017	-0.580315	-1.12895	-1.06451	-1.11921	-1.42813	-0.0429634	-1.34138	-1.17202	-1.2082	0.43032	-0.676917	-0.783165	-1.21576	-0.820189	-0.974137	-1.17052	-0.978985	-1.10936	-0.519482	-0.183143	-0.562466	0.206531	-0.511024	-0.121057	-0.174967	0.336494	0.0970146	-0.0179409	0.248885	0.0826011	0.279085	0.148343	0.584939	0.241174	-0.276671	0.081766	0.403881	0.317596	0.643393	0.164188	0.411781	0.629874	0.942336	0.945826
ENSMUSG00000026944=Abca2	-0.704663	-0.838396	-0.799516	-1.01263	-0.968871	-1.0662	-0.702895	-0.498604	-0.577706	-0.608576	-0.316861	-0.290558	-0.260801	-0.707547	-1.13707	-0.0132142	-0.275414	0.0290224	-0.208844	-0.382554	-0.160342	-0.065131	-0.292555	0.208075	0.360488	0.0434077	0.172707	0.0457063	0.644731	0.0550028	0.690336	0.014032	0.55292	0.327432	0.544165	1.178	0.794077	0.851872	0.657176	1.66126	0.789249	0.247369	0.79252	1.61812	1.62488	1.57525	1.59747	1.59384	0.991804
ENSMUSG00000026950=Neb	-1.08851	-1.45293	-0.951638	-1.37271	-1.50017	-0.769602	-0.872503	-0.748451	-0.806795	-0.608576	-1.09437	-0.568873	-0.446785	-0.483643	-1.53623	-0.815221	-0.734676	-0.372562	-0.511496	-0.657507	-1.17052	-0.811762	-0.0458307	0.410906	0.0371322	-0.281394	0.259225	-0.0584405	0.297275	-0.0481373	0.422711	-0.308922	-0.0730374	0.502612	0.438269	0.908794	0.257594	0.626098	0.371878	-0.383858	0.997458	1.10307	1.21805	1.69664	1.72851	0.877223	1.45104	1.45303	0.869018
ENSMUSG00000026970=Rbms1	-1.66393	-1.2858	-1.17335	-1.59182	-1.25216	-1.25487	-0.753389	-1.10088	-1.15937	-1.14811	-0.561984	-1.48353	-0.911677	-1.34241	-0.778666	-1.40585	-1.1143	-0.778775	-0.841911	-1.00477	-1.52644	-0.918015	0.0113938	-0.275559	-0.17336	-0.570655	-0.436512	-0.888345	-0.679144	-1.13445	0.201931	-0.308922	0.302001	0.488599	0.0571226	0.47962	0.133114	0.625695	0.268975	-0.834561	1.41119	0.45781	0.60733	1.50361	1.79434	0.994676	0.840657	1.06551	0.997867
ENSMUSG00000027173=Depdc7	1.35611	1.23908	1.29532	1.34165	1.43483	1.28001	1.33903	1.51281	1.47746	1.34367	1.24934	1.16116	1.23275	0.968034	1.42209	1.23873	1.27988	1.19451	1.5364	1.5403	1.16739	0.953998	1.33961	1.12254	1.20409	1.44833	1.04737	1.26586	0.907657	1.04726	0.658673	0.619651	1.09251	0.828164	1.07491	0.821524	0.909772	0.3909	0.808208	-0.188256	-0.062407	0.795547	0.796365	-0.55287	0.0873227	-0.107896	0.236141	0.0933884	-0.183525
ENSMUSG00000027187=Cat	-1.66393	-1.45293	-0.951638	-1.59182	-1.25216	-1.79632	-0.753389	-1.30336	-1.28753	-1.66231	-1.42071	-1.67315	-0.790408	-1.79558	-0.511889	-0.870066	-1.47157	-1.43341	-1.27571	-1.30687	-1.85017	-2.09719	-1.68544	-0.942751	-0.91528	-1.16384	-0.352613	-1.41398	0.0569152	-0.707132	-0.0372757	0.196648	-0.112761	0.00830396	-1.00136	0.0478055	-0.378053	-0.178674	-0.547418	-0.327433	-0.514774	-0.368072	-0.426387	0.215411	0.40842	1.16454	0.885028	0.0933884	0.308257
ENSMUSG00000027199=Gatm	-1.66393	-1.45293	-1.58915	-1.59182	-1.50017	-1.79632	-1.67208	-1.51435	-1.47816	-1.66231	-1.85046	-1.95882	-1.7172	-1.79558	-1.94382	-1.5792	-1.95397	-1.7761	-1.54057	-1.54296	-1.85017	-2.09719	-0.842348	-0.805331	-1.21196	-1.45437	-0.379381	-2.23742	-0.720769	-0.707132	0.213424	-0.279062	-0.395193	-0.191512	-0.394849	-1.05477	0.148343	-0.399916	-0.817145	-0.706774	0.831364	-0.618275	-0.941625	1.03962	-0.452245	-0.772719	0.826873	1.07907	0.175525
ENSMUSG00000027210=Meis2	1.28972	1.17187	1.29896	1.1963	1.35587	1.29616	1.44533	1.37146	1.42704	1.37328	1.45048	1.22682	1.33138	1.28443	1.29155	1.07757	1.08269	1.07302	1.10553	1.27557	1.14951	1.17254	1.41825	0.477249	0.360262	0.810132	0.800767	0.702383	0.592949	0.217044	-1.84874	-0.966106	-0.133644	0.27953	0.130722	-1.51438	-1.72631	-0.592632	-0.159125	-1.00589	-0.0301268	-0.820862	-0.941625	-0.297245	-0.40625	-0.263415	-0.274911	-0.35825	-1.06569
ENSMUSG00000027233=Patl2	0.516133	0.662893	0.664579	0.863254	0.557447	0.747468	0.763543	1.01964	1.00276	0.999688	0.661404	0.930542	0.910113	1.14077	0.553648	1.13602	1.26488	1.07721	1.01274	1.02858	0.882193	1.14345	1.07428	0.785231	0.753546	0.936284	1.02318	1.09532	0.863222	1.16049	0.978606	0.86879	1.20984	0.740726	0.624403	0.565683	0.506585	0.18835	0.473994	0.311354	0.554464	-0.618275	-0.474317	-0.859095	-0.694531	-0.543905	-0.175076	-0.393409	-0.195029
ENSMUSG00000027420=Bfsp1	0.84705	0.78552	0.886506	0.625037	0.920878	0.868925	0.485078	0.701962	0.518929	0.822451	0.763445	0.175963	0.208669	0.503581	1.06801	0.914861	0.923885	0.965204	1.25918	0.94442	0.917361	0.633813	0.408914	1.11785	1.94919	1.62816	1.6424	0.783674	2.02709	1.72408	1.69957	1.47489	1.52608	1.36393	1.10115	2.07972	1.70556	1.98197	2.07067	1.64415	2.30129	1.94989	1.97578	1.57914	1.85665	2.14008	2.39634	1.87365	1.62475
ENSMUSG00000027456=Sdcbp2	0.146632	0.14788	0.224278	-0.0754028	-0.291683	0.416039	0.485078	0.178143	0.281482	0.466236	0.274759	-0.251836	0.192563	0.122006	0.398302	-0.139556	0.463319	0.0742857	-0.171515	0.0331844	-0.0574708	0.086706	-0.71888	0.112753	-0.7553	-0.446302	-0.960947	0.057615	-0.0851953	-1.61663	-0.0548197	0.50644	-0.0730374	0.580565	-1.34879	-1.51438	0.359985	-1.11564	-0.998799	-1.26678	-0.844375	-1.18231	-1.09225	-0.45161	-1.43128	-1.18797	-1.19636	-1.31902	-1.12478
ENSMUSG00000027457=Snph	0.377234	0.13003	0.240226	0.153947	0.373622	0.156275	0.371229	0.441911	0.526017	0.203708	0.372556	0.167035	0.470915	0.220011	-0.282236	0.420721	0.313984	0.349924	0.139207	0.31976	0.353745	0.581294	0.163144	-0.000992804	-0.436309	-0.118792	0.326416	0.22316	0.537083	-0.339717	0.23577	0.014032	0.291552	-0.213369	0.0305953	-1.23754	-0.457962	-0.906272	-0.724898	1.26345	-0.709465	-1.18231	-1.31015	-1.14534	-1.43128	-1.18797	-1.33635	-1.31902	-1.02268
ENSMUSG00000027465=Tbc1d20	-0.00470049	0.102037	-0.0511459	0.432596	0.312162	0.250985	0.050451	0.0311035	-0.0927023	-0.126014	0.179987	0.295445	0.302721	0.448215	-0.181698	0.550092	0.587022	0.433834	0.435092	0.201339	0.684817	0.347229	-0.343504	0.561564	1.05183	0.736011	0.717137	0.657532	0.427275	1.13428	0.882255	0.669095	0.397643	0.665857	0.62977	1.49803	0.967314	1.33804	1.2691	1.81671	1.49471	1.40015	1.48934	0.985241	0.591287	1.34406	1.02328	0.861259	1.25925
ENSMUSG00000027540=Ptpn1	-0.162499	-0.00410021	-0.0371346	-0.158184	0.0458793	-0.394101	-0.019614	-0.368759	-0.482318	0.196323	0.138663	0.14875	-0.323018	-0.0917053	0.328239	0.149462	0.123692	-0.00728904	0.0260409	-0.207032	0.196595	-0.174994	0.229618	0.497803	0.72605	0.348021	0.39548	0.66216	0.276592	0.353364	0.911399	0.669095	0.332309	0.568241	0.544165	0.933685	0.603267	1.22497	1.04631	-0.188256	0.930738	1.44658	1.34893	0.810453	1.19102	1.18323	0.821258	1.02756	1.2985
ENSMUSG00000027547=Sall4	1.61745	1.58068	1.56442	1.7474	1.50375	1.69715	1.70911	1.75437	1.70045	1.63305	1.66067	1.61638	1.67736	1.73352	1.53873	1.74712	1.76923	1.72007	1.82404	1.80404	1.5537	1.75839	1.53324	1.44942	1.50408	1.75366	1.47398	1.70782	1.24684	1.26517	1.1069	0.901793	1.01774	0.918902	1.25992	0.699197	0.803845	0.592833	1.06864	0.968084	0.129676	0.843045	0.494152	-0.235534	-0.13911	-0.107896	0.0691515	0.221099	-0.0803378
ENSMUSG00000027628=Aar2	-1.08851	-0.901917	-0.951638	-0.55044	-0.723728	-0.725972	-0.872503	-0.611395	-0.65396	-0.425538	-0.278716	-0.290558	-0.505911	-0.583923	-0.0963942	0.0463884	0.0675217	0.321583	-0.434537	-0.544129	0.0455926	-0.210389	-0.619122	-0.183274	-0.0121895	-0.259104	0.259225	-0.133283	-0.0510614	0.632287	0.0281793	-0.340358	-1.9014	-0.111127	-0.0562431	0.913022	0.316697	0.456384	0.251925	1.18095	-0.602883	0.602999	0.47248	1.28671	-0.289014	0.450301	0.617622	0.874573	0.657593
ENSMUSG00000027695=Pld1	1.2844	1.28427	1.37899	1.31066	1.4179	1.40183	1.46993	1.30727	1.27537	1.28213	1.39389	1.33329	1.24154	1.27888	1.44464	1.02041	1.10108	1.19795	1.33209	1.33289	1.24157	1.1985	0.848075	0.789354	1.05178	1.25931	0.941102	1.24008	1.04433	0.900717	0.389696	0.15597	0.647836	0.696909	0.849526	-0.119417	0.409906	0.352411	0.712169	-0.230536	0.268874	0.86512	0.65547	-0.681726	1.06099	0.249063	-0.0756523	0.135048	-0.144706
ENSMUSG00000027761=Aadac	0.459636	0.404806	0.263215	0.45473	0.367171	0.313854	-0.16338	-0.0678148	0.0772524	0.203708	0.155569	-0.16515	-0.738951	-0.0105709	0.349161	-0.369618	-1.21097	-0.778775	-0.539267	-0.266844	-0.731034	-0.721281	0.304254	-0.942751	-1.25132	-0.888233	-1.20445	-1.41398	0.16302	-1.32467	-1.84874	-1.85308	-1.9014	-0.801451	-0.297743	-1.51438	-1.43218	-1.56801	-1.49635	-1.26678	-0.709465	-1.18231	-1.31015	-1.14534	-1.43128	-1.18797	-0.993798	-1.5871	-1.46417
ENSMUSG00000027763=Mbnl1	-0.704663	-0.730947	-1.05007	-1.01263	-0.723728	-1.3822	-0.364642	-0.808042	-0.84996	-0.646776	-0.148228	-0.376888	-1.29893	-0.809455	-0.11948	-1.16643	-0.126476	-0.55754	-0.621304	-0.738906	-0.411087	-0.978985	-0.224402	-0.385004	-0.135753	-0.42471	-0.0791698	-0.540226	-0.917109	-1.32467	-0.441187	-0.0618306	-0.0541103	-0.191512	0.423719	0.191651	0.232153	0.448244	0.187053	0.354804	1.24132	0.751968	0.822472	0.0876793	-0.165751	-0.228403	0.832429	0.63802	0.721973
ENSMUSG00000027794=Sohlh2	-1.08851	-0.730947	-0.412844	-1.01263	-0.479151	-0.769602	-0.317505	-0.761336	-0.767408	-1.05075	-1.18311	-0.808204	-1.07008	-1.2082	-1.40709	-0.870066	-0.734676	-0.989437	-0.694966	-0.742271	-0.377131	-0.572708	-1.41714	-0.805331	-0.406815	-0.591943	-0.211902	-1.21567	-0.602581	0.217044	0.438561	-0.966106	-0.0541103	0.205487	-0.394849	0.859984	0.45586	0.0611648	-0.163879	-0.834561	1.13859	0.827736	0.66054	-0.0875549	0.134826	-0.0816481	1.00759	1.19298	0.337261
ENSMUSG00000027870=Hao2	-1.66393	-1.45293	-1.58915	-1.59182	-1.50017	-1.79632	-1.67208	-1.70809	-1.62462	-1.66231	-1.85046	-1.95882	-1.46712	-1.79558	-1.94382	-1.83094	-1.66435	-2.06573	-1.8775	-1.79916	-1.85017	-1.78957	-1.68544	-1.85462	-1.72294	-1.88518	-2.14288	-2.23742	-2.40756	-1.13445	-1.57035	-1.85308	-1.9014	-1.97034	-1.8434	-0.244555	-1.23809	-0.911979	-1.35573	0.548499	1.02188	-0.820862	0.00318646	0.0251147	1.14169	0.661448	0.413904	0.135048	-0.239705
ENSMUSG00000027871=Hsd3b1	-1.39389	-1.70216	-1.33844	-1.37271	-1.50017	-1.79632	-1.67208	-1.67368	-1.6694	-1.66231	-1.85046	-1.95882	-1.7172	-1.79558	-1.94382	-1.83094	-1.47157	-0.695739	-1.58557	-1.65607	-0.447192	-1.58594	0.131839	-1.85462	-1.04143	-1.40245	-1.20445	-0.540226	-1.49678	-1.61663	-0.217419	0.15597	-0.585716	-1.97034	0.573981	-0.71799	-1.093	-0.0560301	-0.539653	0.742702	-0.264157	-0.368072	0.0219454	-0.368186	0.425738	0.52784	0.307134	0.28511	0.56052
ENSMUSG00000027875=Hmgcs2	-0.985064	-1.70216	-1.17335	-1.01263	-1.50017	-0.992185	-1.67208	-1.04537	-1.13191	-0.479481	-1.85046	-0.290558	-1.46712	-1.01192	-1.94382	-0.676917	-0.648321	-0.527404	-0.697855	-0.911387	-0.795876	-0.540595	-0.0309252	0.561564	0.0940158	-0.364042	0.547803	0.855839	0.346486	0.561545	1.16321	1.10972	0.423623	0.681579	1.03911	0.596635	1.07678	0.929066	0.570811	0.60234	0.750157	-0.279679	-0.382705	-0.180924	0.871709	0.206499	0.661237	0.97593	1.26561
ENSMUSG00000027932=Slc27a3	-1.66393	-1.70216	-1.58915	-1.59182	-1.50017	-0.92722	-1.67208	-1.62234	-1.57626	-1.66231	-1.85046	-1.95882	-0.984874	-1.79558	-1.94382	-1.83094	-1.95397	-2.06573	-1.67442	-1.66309	-1.85017	-2.09719	-1.68544	-1.85462	-1.35945	-1.60007	-1.44025	-1.70211	-1.278	-1.61663	-0.802145	-1.85308	-0.940505	-1.97034	-0.879379	0.45091	-0.090042	-0.507494	-0.94987	1.15016	0.491041	-0.279679	-0.342578	-0.368186	0.711037	1.21658	0.252752	0.677663	0.112967
ENSMUSG00000027942=4933434E20Rik	0.156599	0.50153	0.0952222	0.45904	0.461183	0.264167	0.275787	0.00374781	-0.122394	0.232212	-0.0195351	0.139383	0.334804	-0.0917053	0.190066	0.50185	0.463319	0.0742857	0.417065	0.177588	0.371772	0.243884	-0.20353	0.651111	1.05489	0.726895	0.560591	0.12478	0.638462	0.787639	0.827578	0.762243	0.636007	0.529712	0.512902	0.460649	1.17902	1.36312	1.28477	1.84602	0.479659	1.37634	1.11114	1.23461	0.60342	0.708897	1.34263	0.691794	1.2931
ENSMUSG00000027953=Slc50a1	-1.39389	-1.70216	-0.951638	-1.01263	-1.08979	-1.79632	-1.67208	-1.41885	-1.36733	-1.66231	-1.01805	-1.67315	-1.7172	-1.79558	-1.94382	-1.5792	-1.95397	-1.31488	-1.50117	-1.46994	-0.952987	-1.58594	-1.68544	-1.3814	-1.28252	-1.46373	-1.81663	-0.941819	-2.05102	-1.61663	-0.318928	-0.48589	-1.9014	-0.801451	-0.879379	-1.23754	-0.0256865	-0.565035	-0.94486	-0.52	-0.316225	0.950416	0.699326	0.367466	1.25455	0.551333	-0.786748	-0.35825	-0.0162954
ENSMUSG00000027978=Prss12	0.815713	0.586653	0.799411	0.640121	0.763149	0.816287	0.512159	0.452384	0.544714	0.704517	0.62737	0.14875	0.0937831	0.349436	0.460618	-0.0132142	-0.297013	-0.231006	0.122077	0.318748	0.306014	-0.174994	0.686577	-0.275559	-0.49865	-0.157364	-0.352613	-0.149356	-0.1785	-0.174967	-1.12135	0.0813171	-0.940505	-0.69516	-0.344469	-0.571904	-0.880549	-0.995088	-0.805491	-0.604824	-1.02835	-0.618275	-1.31015	-0.859095	-0.880023	-0.684885	-0.993798	-1.00987	-1.11086
ENSMUSG00000027994=Ccdc109b	1.03356	1.22524	1.16076	1.14364	1.10304	1.0992	0.995983	1.25584	1.29056	1.12467	1.00861	1.0574	1.06716	0.99151	1.20165	0.967911	1.14373	1.03172	1.06537	1.19033	1.15403	0.945817	0.799595	1.07641	0.464891	0.834663	1.02318	1.21518	0.681227	1.23913	0.430688	1.03758	0.636007	1.02808	0.579782	0.0874761	-0.378053	-0.367855	0.0189181	-0.230536	-0.43967	-0.820862	-0.941625	-1.14534	-0.694531	-1.18797	-0.637898	-1.00987	-0.809836
ENSMUSG00000028008=Asic5	-1.66393	-1.45293	-1.58915	-1.59182	-1.50017	-1.54993	-1.67208	-1.05608	-1.04914	-1.14811	-1.85046	-1.13279	-1.29893	-0.399275	-1.94382	-0.419093	-0.689905	-0.929528	-1.01437	-1.05081	-0.31474	-0.918015	-0.317408	-0.805331	-0.6925	-0.909251	-0.784776	-1.30722	0.32721	0.125598	-0.151176	-0.308922	-0.177697	-0.150004	-0.648374	-0.319848	0.349463	-0.0811571	-0.383649	0.394819	0.870264	0.938252	0.71312	0.711127	0.352604	0.288431	0.840657	0.589542	0.310186
ENSMUSG00000028029=Aimp1	0.166375	0.523112	0.270645	0.39006	-0.119955	0.257617	0.23195	-0.206529	-0.334856	0.284792	0.300897	0.288211	0.315792	-0.0772959	0.542824	0.0232989	0.358639	0.0406588	0.226785	-0.0267231	0.43073	0.18957	-0.535419	0.624559	0.94677	0.566319	0.217421	0.300435	0.5224	0.664536	0.345695	0.558634	0.397643	0.549279	0.247072	0.957489	0.763741	1.38551	1.24468	1.26114	-0.844375	1.14865	1.15376	0.749028	1.50971	1.3574	-0.106782	0.0156898	1.39146
ENSMUSG00000028035=Dnajb4	1.12186	1.06448	1.08985	1.04451	1.29022	1.16054	1.26182	0.910921	0.958171	1.08805	1.03255	0.417916	0.810531	0.821648	1.09466	0.0685681	0.101867	0.183734	0.700419	0.832987	0.146188	-0.0945572	0.729318	0.208075	0.153067	0.478803	-0.171101	0.0335731	0.175232	-0.0259164	-0.376948	-0.624459	-0.177697	-0.648207	-0.104484	-1.23754	-0.216316	-0.505275	-0.210832	-0.834561	0.129676	0.968095	0.65547	0.711127	-0.694531	-0.684885	-1.52656	-1.14212	-0.813856
ENSMUSG00000028068=Iqgap3	0.323348	0.474375	0.326347	0.332529	0.574571	0.401153	0.679206	0.379558	0.220068	0.349151	0.544081	0.574307	0.687271	0.813692	0.338797	0.750289	0.582154	0.739764	0.879268	0.59409	0.840829	0.772386	0.593347	1.15436	1.559	1.22764	1.13337	0.779845	0.77546	1.18552	1.09655	1.03438	1.31007	1.23571	0.879232	1.55802	1.43647	1.72568	1.73552	1.18635	1.52671	1.0278	1.02994	1.35853	1.7631	1.59131	1.95335	1.81842	1.49959
ENSMUSG00000028072=Ntrk1	-1.66393	-1.70216	-1.58915	-1.59182	-1.50017	-1.79632	-1.67208	-1.71721	-1.61857	-1.66231	-1.85046	-1.95882	-1.7172	-1.79558	-1.94382	-1.83094	-1.95397	-1.7761	-1.9358	-1.82907	-1.85017	-2.09719	-1.68544	-1.85462	-1.85502	-1.97973	-2.14288	-2.23742	-2.05102	-1.61663	-1.23721	-1.85308	-1.9014	-1.97034	-2.15645	-1.51438	-0.661176	-1.07596	-1.51281	-1.26678	-1.319	-0.279679	-0.342578	-1.14534	1.2595	0.477442	0.742331	0.668028	-0.392087
ENSMUSG00000028179=Cth	-0.264665	-0.153542	-0.634499	-0.0156759	-0.198135	-0.520144	-0.317505	-0.386543	-0.234444	-0.425538	-0.450454	-0.451433	-0.280724	-0.483643	-1.13707	-0.870066	-0.689905	-0.589251	-0.861595	-0.590788	-1.17052	-0.540595	-0.0458307	-1.85462	-1.50152	-1.19098	-1.11265	-1.91564	-1.278	-1.32467	-1.84874	-1.85308	-1.24776	-0.213369	-1.8434	-1.51438	-0.97708	-1.64585	-1.66238	-1.26678	-1.02835	-1.18231	-1.09225	-1.14534	-1.43128	-0.772719	-0.993798	-1.14212	-1.42122
ENSMUSG00000028212=Ccne2	0.166375	0.292231	0.388107	0.348898	0.492155	0.237467	0.520875	0.452438	0.514722	0.605981	0.281412	0.569877	0.680911	0.432061	0.183218	0.449083	0.351429	0.761223	0.220633	0.360221	0.476828	0.217331	0.566013	0.809545	-0.247882	0.0150898	0.172707	0.463888	-0.567194	-0.0954455	0.0584096	-0.0824079	-0.250428	0.0813022	-0.297743	-0.71799	-0.378053	-0.670401	-0.499711	-0.276671	-0.602883	-1.18231	-0.826396	-0.859095	-0.778836	-1.458	-0.993798	-0.56355	-0.802543
ENSMUSG00000028218=Fam92a	0.0936289	-0.239119	-0.330924	-0.29597	-0.519045	-0.394101	-0.147028	-0.287736	-0.379292	0.259188	0.0138258	0.193412	-0.609493	-0.20522	-0.11948	-0.0522606	-0.143145	-0.179176	0.0299842	-0.157479	0.0761881	-0.287998	0.0247699	0.353597	0.591124	0.28847	0.335466	0.135323	0.825552	0.840254	0.518959	0.586527	0.302001	0.248885	0.353847	0.780146	0.596377	0.987682	0.846414	0.0104797	-0.0968697	0.985137	0.966382	0.741686	0.638171	1.10941	1.38258	1.0251	1.04345
ENSMUSG00000028222=Calb1	0.185378	0.265028	0.0274795	0.292078	0.116754	-0.1913	0.335175	-0.0766054	0.0747497	0.0506782	-0.278716	-0.676107	-0.393697	0.00182732	-0.282236	-0.565976	-0.894188	-0.498694	-0.568135	-0.284179	-1.85017	-0.453293	-0.145501	-1.57179	-1.30907	-0.93155	-1.31159	-0.793123	-1.18963	-1.61663	-0.552635	-1.85308	-1.12722	-0.30953	-0.421596	-0.918113	-1.43218	-1.636	-1.56294	-1.00589	-1.319	-1.18231	-1.09225	-1.14534	-1.43128	-1.458	-1.19636	-1.31902	-1.52552
ENSMUSG00000028229=Rmdn1	-0.488623	0.0621721	-0.239426	0.0856457	-0.562582	-0.0566044	-0.234619	-0.365774	-0.436554	-0.155056	-0.148228	-0.21557	-0.0409025	0.323268	-0.251637	0.011389	0.34413	-0.0459132	-0.111405	-0.263063	-0.285929	-0.0234899	0.29647	-0.0332197	0.370857	0.105009	0.317237	-0.602933	-0.35928	-0.0259164	-0.376948	-0.0824079	-0.112761	-0.801451	0.0439954	0.388516	0.305349	0.762717	0.611859	1.16439	0.468018	0.62737	0.739601	-0.13195	1.17186	1.28513	0.407821	0.63802	0.858432
ENSMUSG00000028233=Tgs1	-1.39389	-0.298262	-0.634499	-0.753751	-0.723728	-0.580315	-0.254108	-0.689629	-0.748963	-1.66231	-1.01805	-0.198265	-0.609493	-0.583923	-1.13707	0.139964	-0.367057	-0.162838	-0.453021	-0.598148	-0.0766146	-0.540595	-0.343504	0.196969	0.0807345	-0.227291	0.161024	-0.602933	-0.917109	0.125598	0.166068	0.686627	0.188402	0.466962	0.107111	0.142047	0.281964	0.637134	0.399382	0.924956	-0.602883	0.550138	0.327602	-0.681726	1.43185	0.97797	0.946475	1.09446	0.857928
ENSMUSG00000028354=Fmn2	0.323348	0.510272	0.762976	0.432596	0.45582	0.390993	0.659862	0.530621	0.598737	0.515936	0.319712	0.47318	0.322207	0.544958	0.242052	0.211811	0.372796	0.14618	0.274923	0.429266	0.119209	0.180029	0.211474	0.0295646	-0.249573	0.0459884	-0.0457886	-0.00426257	-0.333995	-0.339717	-0.802145	-0.574602	0.108389	-0.170407	0.175498	0.0680013	-1.72631	-0.73297	-0.535889	-0.834561	-0.514774	0.247369	0.33741	-1.14534	-0.880023	-0.684885	-0.683059	-1.00987	-0.89063
ENSMUSG00000028463=Car9	0.501338	0.371845	0.473136	0.385099	0.404629	0.257617	0.353522	0.577111	0.668378	0.495821	0.171969	0.330302	0.282476	0.566629	0.210127	0.332744	0.14473	0.0406588	0.242679	0.443188	0.306014	0.269332	0.427543	0.138066	-0.414826	-0.0485774	0.411646	0.339668	-0.0679229	0.353364	-0.552635	-0.48589	0.224769	0.481471	-0.297743	-1.23754	-0.550696	-0.982866	-0.757697	-1.26678	-0.602883	-0.820862	-1.09225	-0.859095	-1.43128	-0.878283	-1.08554	-0.904222	-1.14499
ENSMUSG00000028470=Hint2	-0.985064	-0.389469	-0.951638	-0.622029	-0.198135	-0.292279	-0.389959	-0.574012	-0.609093	-0.837474	-0.106343	-1.13279	-0.475509	-0.756069	-0.11948	0.011389	-0.573098	-0.372562	-0.423971	-0.517589	-0.183345	-0.510087	-1.41714	-0.44842	-0.0521788	-0.271271	-0.25547	0.103161	0.336914	0.0160189	0.114651	0.209612	-0.035756	-0.0235144	0.0439954	0.581378	0.349463	0.37573	0.186847	-1.00589	-0.602883	0.857875	0.743879	-0.13195	0.342672	1.20128	0.154249	0.221099	0.567294
ENSMUSG00000028523=Tctex1d1	0.704755	0.807862	0.735187	0.949652	0.787981	0.813977	0.703904	0.40389	0.526036	0.807202	0.687183	0.280884	0.425908	0.626809	0.908032	-0.998966	0.432574	0.0406588	-0.0212065	0.229832	-0.096423	0.00277303	0.255702	-1.57179	-0.7766	-0.368373	-0.689479	-0.315561	-0.1785	-1.32467	-1.02429	-0.880319	-1.9014	-1.97034	-1.63361	-1.51438	-1.72631	-1.31757	-1.12328	-1.26678	-0.316225	-1.18231	-1.31015	-1.14534	-1.43128	-0.878283	-1.08554	-1.5871	-1.39931
ENSMUSG00000028557=Rnf11	-0.28782	-0.901917	-0.951638	-0.382664	-0.723728	-0.417032	-0.444726	-0.381825	-0.466078	-0.837474	-0.316861	0.435063	0.083799	-0.326454	-0.675089	-0.155518	0.0675217	0.219099	-0.0823069	-0.260316	0.380577	0.0978077	0.192676	0.746773	0.47364	0.169102	0.387242	-0.359146	0.644731	0.998028	0.664068	0.474425	0.692974	0.953077	0.486751	1.04018	1.0163	0.908211	0.744203	0.407485	0.378106	1.0987	1.12115	0.903214	0.267103	0.206499	1.32423	1.50625	1.00248
ENSMUSG00000028558=Calr4	0.666476	0.712001	0.738038	0.671765	0.66612	0.522148	0.72167	0.603134	0.665677	0.753576	0.720755	0.632984	0.59782	0.398206	0.38881	0.470787	0.358639	0.553774	0.361283	0.508444	0.119209	0.382744	0.659925	0.344936	-0.159491	0.137667	0.0727005	0.376646	-0.285981	0.0358536	-0.441187	-0.678872	0.342085	0.0813022	0.247072	-1.05477	-0.797839	-0.67232	-0.457679	0.619086	-0.43967	-1.18231	-1.09225	0.876123	-0.622272	-0.772719	-0.786748	-0.904222	-0.859625
ENSMUSG00000028565=Nfia	-0.985064	-1.15989	-1.58915	-0.55044	-1.50017	-1.25487	-0.872503	-1.10213	-1.17894	-1.14811	-0.226067	-0.760699	-1.29893	-1.2082	-0.644397	-1.40585	-1.21097	-0.55754	-0.783031	-0.980752	-0.952987	-0.228887	-0.20353	-0.0332197	-0.0212463	-0.466573	-0.436512	-0.200133	-0.533489	-0.339717	0.669414	0.651031	0.3705	0.459576	0.624403	0.878242	0.245014	0.82364	0.455019	1.66021	1.09575	0.384448	0.241215	-0.55287	0.362344	0.667619	0.761607	0.986669	1.1863
ENSMUSG00000028655=Mfsd2a	1.07722	0.882358	1.0199	0.992142	1.11538	1.0314	0.799737	0.946587	0.988528	0.912586	1.01035	0.724786	1.09821	0.603546	1.20051	0.980965	0.995565	1.08137	0.751314	0.875471	1.01436	0.723041	1.3045	0.719667	0.218803	0.538631	0.855044	0.953801	0.572512	0.0914235	0.127924	-0.148782	0.0640407	0.5095	0.973588	-1.51438	-1.72631	-0.447694	-0.146232	-0.447368	-0.602883	-0.820862	-0.941625	-0.859095	-1.43128	-0.609672	-0.993798	-1.00987	-0.772253
ENSMUSG00000028670=Lypla2	-0.392716	-0.220826	-0.283044	-0.382664	-0.723728	-0.206854	-0.295482	-0.382037	-0.45266	-0.425538	-0.379586	-0.602432	-0.419564	-0.282906	0.162159	-0.155518	-0.446656	-0.268195	-0.127187	-0.279312	-0.207314	-0.192435	0.288567	0.185649	0.359781	0.0907242	0.370443	-0.165841	0.365252	0.0914235	0.619488	0.490648	0.48791	0.134029	0.635092	0.801228	1.00615	0.760934	0.605448	1.11429	-0.514774	0.795547	0.612917	0.542376	0.970802	0.967685	-0.0321142	-0.0754622	0.862701
ENSMUSG00000028706=Nsun4	1.11444	1.21213	1.16434	1.11276	1.11538	1.18067	0.955405	1.26651	1.26919	1.08551	1.20113	0.92817	0.914216	0.985737	1.16538	1.04398	1.01686	0.867338	1.18044	1.24503	0.91394	0.906122	1.15278	0.989491	0.738693	1.02731	0.916108	0.594121	1.10554	0.998028	0.398121	0.565731	0.464594	0.592646	0.705326	0.699197	0.567966	-0.021541	0.348154	1.42251	0.152043	0.819891	0.521641	-0.55287	-0.0666824	-0.300933	-0.487859	-0.35825	-0.484877
ENSMUSG00000028757=Ddost	-0.312083	-0.0535613	-0.26075	-0.115056	0.105649	0.223598	0.0281528	-0.202327	-0.325919	0.00928316	-0.402203	-0.181468	-0.0808263	-0.137429	0.0160301	0.177032	0.248585	0.383584	0.215209	-0.029107	0.220222	-0.267652	-0.575593	0.724272	0.909786	0.542611	0.707135	0.609319	0.85399	0.772378	0.806776	0.709228	0.724751	0.555665	0.591231	1.1908	1.05523	1.33437	1.19774	1.30761	0.573965	1.1866	1.29344	0.756259	1.28978	1.03577	1.58546	1.40718	1.34136
ENSMUSG00000028758=Kif17	0.799288	0.833912	0.890688	0.80942	0.912668	0.731487	0.87605	0.999689	0.998823	0.733499	1.01556	0.903892	0.924335	0.945566	0.770517	1.02242	0.995565	1.19965	0.941513	0.986838	1.03136	1.16299	0.722433	0.67652	0.607928	0.827975	0.9752	1.06891	0.91622	0.973464	0.679967	0.948105	0.862619	0.721637	0.882851	-0.511317	0.219001	0.0151884	0.305121	-0.327433	1.18394	-0.476839	-0.654589	-0.681726	0.868166	0.325049	-0.637898	-0.81624	-0.352155
ENSMUSG00000028780=Sema3c	-1.21857	-0.415044	-1.33844	-1.37271	-0.792332	-0.492432	-0.575965	-0.509646	-0.585875	-0.425538	-0.379586	-0.251836	-0.0671752	-0.0362674	-0.511889	0.011389	-0.506464	-0.55754	-0.228631	-0.397402	0.208531	0.293761	-0.666619	-0.0500182	0.329879	0.0178324	0.27915	-0.636738	0.492089	0.157786	0.720412	0.686627	0.806678	0.27953	0.80223	0.506893	0.636537	0.820763	0.624667	1.29041	1.18682	1.00159	0.920936	1.1261	1.09845	0.494785	1.0801	0.991957	0.96631
ENSMUSG00000028784=Spocd1	0.351006	0.523112	0.432463	0.375025	0.282081	0.603735	0.353522	0.271779	0.398998	-0.112097	0.634348	-0.0233996	-0.109252	0.484107	0.468984	-0.065902	0.112881	-0.0327633	-0.161885	0.092584	0.171948	-0.228887	-0.463311	-0.355682	-0.898315	-0.506243	-0.326917	-0.511024	-1.04035	-0.379482	-1.12135	-0.340358	-0.940505	-0.69516	-0.421596	-1.51438	-1.72631	-1.37315	-1.21406	-1.00589	-1.02835	-1.18231	-1.31015	-1.14534	-1.43128	-1.458	-1.52656	-1.5871	-1.40365
ENSMUSG00000028797=Tmem234	-0.0471116	-0.169555	-0.799516	-0.276487	-0.266521	-0.351007	-0.389959	-0.490916	-0.635935	-0.508786	-0.531897	-0.0360941	-0.155033	-0.0495957	0.0431665	-0.369618	0.298308	0.174562	0.0144775	-0.284105	0.220222	0.160488	0.264114	0.208075	0.915175	0.427971	0.649158	0.26723	0.790863	0.56904	0.968992	0.824785	0.703752	0.592646	0.777213	1.42241	1.1478	1.56422	1.33024	0.0104797	0.74334	1.16036	0.902753	1.51827	1.23251	1.31274	1.51712	1.4777	1.66546
ENSMUSG00000028923=Necap2	-0.488623	-0.277782	-0.412844	-0.359519	-0.0528004	-0.351007	-0.340527	-0.11029	-0.201607	-0.332399	-0.178047	-0.0490769	-0.0282475	0.288642	-0.644397	0.304858	0.282199	0.3069	0.195818	0.0171443	0.36283	0.160488	0.348669	0.724272	0.695759	0.433186	0.288886	0.411614	0.460423	0.802491	0.789598	0.68084	0.862619	0.721637	0.499959	0.969013	0.925684	0.98614	0.896582	1.10175	1.35443	1.03789	0.952625	0.564371	1.35365	1.48017	1.68777	1.56711	0.976917
ENSMUSG00000028944=Prkag2	-0.985064	-1.05883	-0.951638	-0.934096	-0.66376	-1.79632	-0.702895	-0.931961	-0.95811	-0.899046	-1.09437	-0.568873	-0.446785	-0.282906	-0.488751	-0.533373	-1.21097	-0.695739	-0.789356	-0.882822	-1.32117	-0.862581	-1.24086	-0.162294	-0.3418	-0.617208	-1.03233	-1.21567	-1.11106	-0.422323	-0.172454	0.0651947	-0.682594	-0.0745676	0.0305953	0.806373	0.177649	0.277125	-0.0101413	0.509137	0.194032	-0.0336905	-0.208436	0.711127	0.621093	1.02034	0.0574942	0.221099	0.604912
ENSMUSG00000028952=Zbtb48	0.23846	0.072432	0.255671	0.14591	0.511739	0.364709	0.140204	0.485574	0.535192	0.252578	0.121217	0.429404	0.605274	0.415402	-0.155982	0.590237	0.615405	0.427776	0.293267	0.410351	0.380577	-0.247962	0.506628	0.370547	-0.122284	0.115041	-0.11438	0.482446	0.307395	0.590934	0.720412	0.558634	0.149714	0.299142	0.337235	0.667106	0.0848644	-0.533349	-0.361007	1.23498	-1.319	-1.18231	-1.09225	0.643393	-1.00659	-0.432904	-1.52656	-1.14212	-0.684544
ENSMUSG00000028958=Tmub1	-0.488623	-0.602871	-0.0957549	-0.189188	-0.291683	-0.417032	-0.444726	-0.563172	-0.649664	-0.646776	-0.702258	-0.21557	-0.5382	-0.262398	-0.675089	-0.038942	0.079196	-0.55754	-0.245244	-0.436027	0.208531	0.0753989	-0.110118	0.0586171	0.383358	0.0326554	-0.0297265	0.12478	0.392501	0.230919	0.38115	-0.00404738	0.0325649	0.474259	0.377989	0.618748	0.731727	0.931351	0.713239	0.55788	2.09877	0.872255	0.803966	1.28905	0.78321	0.714537	0.284502	0.497304	1.09096
ENSMUSG00000028959=Fastk	-1.08851	-0.781869	-0.476209	-0.55044	-0.66376	-0.769602	-0.872503	-0.857803	-0.920139	-0.837474	-0.837659	-0.47861	-0.847518	-0.663076	-1.00957	-0.565976	-0.297013	-1.21576	-0.601088	-0.759821	0.0761881	-0.0509329	-0.110118	-0.205027	0.00473497	-0.348514	-0.499222	-0.0727289	-0.139692	0.0550028	0.127924	-0.308922	0.0325649	0.00830396	0.130722	0.497953	0.610076	0.668597	0.380088	0.538942	1.90374	0.872255	0.784739	1.25764	0.75289	0.673718	-0.732392	-0.210837	0.949475
ENSMUSG00000028970=Abcb1b	0.294096	0.139032	0.345705	0.359515	0.354002	0.264167	0.200472	0.0957486	0.224155	0.3862	0.281412	-0.149286	-0.0409025	-0.20522	-0.222613	-0.502556	-0.297013	-0.101563	-0.331065	-0.0826106	-0.285929	-0.125473	0.173175	-0.805331	-1.014	-0.657977	-0.606506	-0.511024	-0.309581	-1.32467	-1.57035	-1.18696	-1.9014	-0.393045	-0.575051	-1.51438	-1.72631	-1.38701	-1.27832	-1.00589	-1.02835	-1.18231	-1.31015	-0.859095	-1.00659	-1.458	-0.732392	-0.674908	-1.35227
ENSMUSG00000029064=Gnb1	0.308933	0.354537	0.313004	0.394972	0.340459	0.270638	0.268739	0.0691731	-0.0909179	0.218162	0.343831	0.330302	0.485092	0.243884	0.421356	0.540769	0.514886	0.474628	0.589797	0.288894	0.636707	0.44189	0.973351	0.901276	1.3775	0.975559	0.84292	0.675849	0.992782	1.04411	1.05042	0.714747	0.925063	0.88271	0.686028	1.30255	1.23683	1.73036	1.64964	1.34234	0.468018	0.835452	1.1593	1.13588	1.29593	1.43388	1.67077	1.59969	1.61785
ENSMUSG00000029068=Ccnl2	0.621136	0.555864	0.633923	0.480042	0.637512	0.396097	0.529443	0.118564	-0.0294226	0.349151	0.378125	0.309643	0.370862	0.463894	-0.222613	0.244565	0.582154	0.219099	0.596492	0.320906	0.389248	0.0638784	0.183017	0.433859	1.30618	0.946768	0.528132	0.438282	0.32721	1.06882	0.545714	0.209612	0.750017	0.529712	0.900647	1.21796	0.944979	1.59985	1.54111	0.814749	1.94568	1.53472	1.68471	1.67948	1.29898	1.30552	1.04414	1.22098	1.4758
ENSMUSG00000029070=Mxra8	-0.312083	-0.122938	0.0274795	0.0573758	0.0060583	-0.292279	0.208527	-0.0242238	0.0916031	0.0889274	0.00293016	0.00117384	-0.241612	0.517733	0.0690575	-0.0522606	0.0434494	-0.0327633	-0.402475	-0.183556	-0.13823	-0.192435	-0.0164338	-0.385004	-0.981117	-0.684564	-0.838307	-0.48309	-0.917109	0.217044	-1.38095	-0.574602	-0.395193	-1.31565	-1.8434	-1.51438	-1.093	-1.25178	-1.18587	-1.00589	-1.319	-1.18231	-1.31015	-1.14534	-0.452245	0.0912582	-1.19636	-1.5871	-1.17985
ENSMUSG00000029071=Dvl1	-0.392716	-0.341845	-0.476209	-0.584935	-0.66376	-0.817134	-0.753389	-0.775697	-0.865845	-1.66231	-0.788703	0.184754	-0.393697	-0.223606	-0.644397	-0.262151	-0.079143	-0.0731002	-0.432812	-0.640527	-0.0389484	-0.158037	0.0378114	0.0996779	0.286162	-0.12133	0.22813	-0.182759	-0.139692	0.434942	0.422711	-0.0618306	0.0939633	-0.0925752	-0.0879995	1.01631	-0.341888	0.969618	0.687451	1.18903	1.57055	0.713964	0.501169	1.18199	0.827466	0.235255	0.761607	1.14993	1.20523
ENSMUSG00000029173=Sepsecs	0.254988	0.505919	0.319721	0.538156	0.626326	0.493324	0.3827	0.191772	0.280311	0.575387	0.18789	-0.290558	-0.0282475	0.251609	0.196833	-0.324141	-0.392404	-0.471283	-0.110202	0.0670219	-0.527075	-0.48103	0.468583	-0.519482	-0.623617	-0.350166	-2.14288	-0.274741	-1.18963	-1.13445	-0.743251	-0.172658	-0.428808	-0.489746	-1.07226	-0.640071	-0.797839	-0.955647	-0.844163	-1.00589	-0.43967	-1.18231	-1.31015	-1.14534	-0.694531	-1.458	0.284502	0.401804	-0.977839
ENSMUSG00000029199=Lias	-0.653474	-1.15989	-0.869701	-0.866377	-1.50017	-0.725972	-0.614854	-0.874956	-0.927181	-1.2689	-0.891435	-1.05147	-0.738951	-0.483643	-1.53623	-0.815221	-0.418901	-0.778775	-0.65034	-0.79067	0.0296568	-0.10982	0.389596	-0.482882	-0.0899435	-0.420651	-0.352613	-0.4059	-0.121057	0.0735123	0.14091	0.709228	-0.542523	-0.0235144	-0.254177	0.917218	-0.162458	0.55924	0.272115	0.466455	1.07469	0.384448	0.347026	1.386	0.899194	1.3037	0.712047	0.595154	0.851916
ENSMUSG00000029204=Rhoh	0.776526	0.831597	0.856188	0.701497	0.83651	0.768056	0.766216	0.763115	0.820695	0.743638	0.637804	0.846547	0.66466	0.71087	0.841311	0.304858	0.503813	0.778544	0.527769	0.673018	0.578016	0.790351	1.09842	0.370547	-0.021949	0.297848	0.335466	0.347236	0.187237	-0.707132	0.0871892	-0.103721	-0.155271	0.134029	0.164593	0.330447	-0.090042	-0.617762	-0.359761	-0.149236	-0.844375	-0.205218	-0.826396	-1.14534	-1.00659	-0.684885	-0.847266	-0.904222	-0.866478
[truncated: 617 more rows]
[truncated: 5 more columns]
