# Supplementary material for: High-quality single-cell transcriptomics from ovarian histological sections during folliculogenesis
Source: Life Sci Alliance. 2023 Sep 18;6(11):e202301929. doi: 10.26508/lsa.202301929 (PMC10507249; doi:10.26508/lsa.202301929)
Supplement: Supplementary file 6 [file LSA-2023-01929_TableS2.xlsx]

## Sheet: Sheet1
Ikeda et al, Supplementary Table S2. Oocyte morphology and PC1 and PC2 values
SampleID	PC1 score	PC2 score	×200	×630
Oocyte_41_S40	142.858	119.967
Oocyte_35_S34	126.08	116.946
Oocyte_33_S32	142.337	113.753
Oocyte_43_S42	114.279	108.122
Oocyte_42_S41	106.63	103.552
Oocyte_44_S43	124.926	102.499
Oocyte_37_S36	73.5034	99.6993
Oocyte_36_S35	107.372	98.6344
Oocyte_45_S44	94.7479	91.8302
Oocyte_34_S33	109.566	91.2756
Oocyte_38_S37	82.7321	86.8669
Oocyte_29_S28	168.742	74.5628
Oocyte_20_S19	173.042	70.3913
Oocyte_15_S14	176.255	52.8123
Oocyte_39_S38	92.3906	49.9564
Oocyte_40_S39	63.4149	48.8161
Oocyte_04_S4	173.24	42.4805
Oocyte_21_S20	191.212	29.6736
Oocyte_06_S6	187.243	26.3076
Oocyte_19_S18	188.092	22.0653
Oocyte_02_S2	188.411	8.8883
Oocyte_27_S26	174.36	7.77481
Oocyte_23_S22	194.699	2.62371
Oocyte_16_S15	200.797	2.26634
Oocyte_22_S21	201.322	-11.3805
Oocyte_30_S29	205.253	-36.732
Oocyte_17_S16	212.212	-37.5345
Oocyte_25_S24	203.193	-38.2729
Oocyte_03_S3	210.954	-42.2673
Oocyte_01_S1	206.542	-45.9778
Oocyte_32_S31	156.38	-52.8961
Oocyte_26_S25	209.511	-54.553
Oocyte_14_S13	180.654	-57.6777
Oocyte_31_S30	212.304	-63.4893
Oocyte_18_S17	195.968	-68.4145
Oocyte_28_S27	209.568	-70.6464
Oocyte_07_S7	202.559	-81.7683
Oocyte_05_S5	203.489	-84.7414
Oocyte_12_S12	198.347	-85.3776
Oocyte_24_S23	201.183	-87.532
Oocyte_09_S9	207.851	-87.9534
Oocyte_11_S11	203.285	-91.6931
Oocyte_10_S10	202.643	-92.4002
Oocyte_08_S8	191.332	-99.4333
