# Supplementary material for: High-quality single-cell transcriptomics from ovarian histological sections during folliculogenesis
Source: Life Sci Alliance. 2023 Sep 18;6(11):e202301929. doi: 10.26508/lsa.202301929 (PMC10507249; doi:10.26508/lsa.202301929)
Supplement: Supplementary file 7 [file LSA-2023-01929_TableS3.xlsx]

## Sheet: Sheet1
Supplementary Table S3. List of genes correlated with oocyte diameter (|r| > 0.8)
Gene Id	Gene Symbol	r with oocyte diameter
ENSMUSG00000074062	Fbxw16	0.907295
ENSMUSG00000032181	Scg3	0.902585
ENSMUSG00000056586	Zar1l	0.900554
ENSMUSG00000021125	Arg2	0.899211
ENSMUSG00000041857	Oosp1	0.897761
ENSMUSG00000027994	Ccdc109b	0.89689
ENSMUSG00000035177	Nlrp2	0.896748
ENSMUSG00000068744	Psrc1	0.895571
ENSMUSG00000032899	Styk1	0.89534
ENSMUSG00000073018	Gm1070	0.893717
ENSMUSG00000057315	Arhgap24	0.892829
ENSMUSG00000022505	Emp2	0.89136
ENSMUSG00000046836	Brox	0.890045
ENSMUSG00000046262	C87977	0.889441
ENSMUSG00000066031	Gm13023	0.888298
ENSMUSG00000025219	Fgf8	0.888016
ENSMUSG00000030103	Bhlhe40	0.88764
ENSMUSG00000035191	Rfpl4	0.886966
ENSMUSG00000005611	Mrvi1	0.886795
ENSMUSG00000074895	Eif4e1b	0.886004
ENSMUSG00000039396	Neil3	0.885586
ENSMUSG00000005667	Mthfd2	0.884926
ENSMUSG00000066359	Tcl1b1	0.884493
ENSMUSG00000035671	Zswim4	0.883722
ENSMUSG00000054446	Cpa1	0.883647
ENSMUSG00000042851	Zc3h6	0.882704
ENSMUSG00000022715	Tmem114	0.882153
ENSMUSG00000061342	Olfr1168	0.881817
ENSMUSG00000074997	Pin1rt1	0.881611
ENSMUSG00000094992	Fbxw25	0.881002
ENSMUSG00000054582	Pabpc1l	0.880874
ENSMUSG00000029322	Plac8	0.879235
ENSMUSG00000021395	Spin1	0.879217
ENSMUSG00000079007	Tcl1b4	0.87908
ENSMUSG00000032583	Mon1a	0.878887
ENSMUSG00000050121	Opalin	0.878856
ENSMUSG00000048807	Slc35e4	0.878699
ENSMUSG00000078974	Sec61g	0.878545
ENSMUSG00000021203	Otub2	0.878342
ENSMUSG00000045664	Cdc42ep2	0.878114
ENSMUSG00000046694	Fam46b	0.876987
ENSMUSG00000032999	Nlrp4f	0.875907
ENSMUSG00000054134	Umodl1	0.87586
ENSMUSG00000041995	Zbed3	0.875627
ENSMUSG00000045004	Spata21	0.875428
ENSMUSG00000018169	Mfng	0.875337
ENSMUSG00000070324	Fbxw22	0.875109
ENSMUSG00000062275	Fbxw24	0.874532
ENSMUSG00000079741	Nlrp4g	0.874121
ENSMUSG00000105589	Fbxw14	0.873838
ENSMUSG00000042477	Tfap2e	0.873824
ENSMUSG00000047242	Taf9b	0.873727
ENSMUSG00000024154	Gtf2a1l	0.873683
ENSMUSG00000043467	Zbtb37	0.873651
ENSMUSG00000039239	Tgfb2	0.873368
ENSMUSG00000032841	Prr5l	0.873315
ENSMUSG00000029644	Pdx1	0.873256
ENSMUSG00000042279	H1foo	0.872539
ENSMUSG00000026360	Rgs2	0.871066
ENSMUSG00000067919	Rex2	0.871055
ENSMUSG00000096576	Oog1	0.870604
ENSMUSG00000067297	2010002M12Rik	0.870277
ENSMUSG00000054150	Syne3	0.870179
ENSMUSG00000066007	Zfp600	0.869463
ENSMUSG00000062127	Cttnbp2nl	0.86942
ENSMUSG00000033952	Aspm	0.86904
ENSMUSG00000036432	Siah2	0.867969
ENSMUSG00000070617	Gm13089	0.867699
ENSMUSG00000039238	Zfp750	0.86724
ENSMUSG00000070686	C87414	0.86676
ENSMUSG00000078365	Mos	0.86657
ENSMUSG00000074061	Fbxw19	0.86648
ENSMUSG00000037003	Tns2	0.866207
ENSMUSG00000079658	Tceb1	0.865083
ENSMUSG00000057534	Gm15698	0.864926
ENSMUSG00000059434	Gckr	0.864733
ENSMUSG00000079424	Gm3259	0.864723
ENSMUSG00000049588	Ccdc69	0.864215
ENSMUSG00000055895	Oosp2	0.864214
ENSMUSG00000038925	E330034G19Rik	0.863463
ENSMUSG00000033847	Pla2g4c	0.863215
ENSMUSG00000092073	Gm6205	0.863158
ENSMUSG00000001225	Slc26a3	0.862755
ENSMUSG00000033022	Cdo1	0.862618
ENSMUSG00000096742	Gm6367	0.862608
ENSMUSG00000005312	Ubqln1	0.862584
ENSMUSG00000059003	Grin2a	0.862137
ENSMUSG00000048626	Klf17	0.861606
ENSMUSG00000096276	Gm2042	0.860942
ENSMUSG00000038507	Parp12	0.860897
ENSMUSG00000034219	Sept14	0.860234
ENSMUSG00000078496	Gm13152	0.860116
ENSMUSG00000046324	Ermp1	0.859763
ENSMUSG00000064065	Ipcef1	0.85976
ENSMUSG00000066030	Oog2	0.859406
ENSMUSG00000074060	Fbxw15	0.859376
ENSMUSG00000051855	Mest	0.859347
ENSMUSG00000031609	Sap30	0.859329
ENSMUSG00000066027	Gm10436	0.859008
ENSMUSG00000044367	Slc16a13	0.858922
ENSMUSG00000037085	Trmt12	0.858746
ENSMUSG00000051965	Nanos2	0.858557
ENSMUSG00000045291	E330021D16Rik	0.858388
ENSMUSG00000018238	Gdf9	0.858189
ENSMUSG00000056383	AI987944	0.857932
ENSMUSG00000035285	Nat14	0.857701
ENSMUSG00000029830	Svopl	0.857279
ENSMUSG00000070934	Rraga	0.857228
ENSMUSG00000022441	Efcab6	0.857066
ENSMUSG00000053063	Clec12a	0.856803
ENSMUSG00000020255	D10Wsu102e	0.856605
ENSMUSG00000061079	Zfp143	0.856482
ENSMUSG00000039328	Rnf122	0.856204
ENSMUSG00000068940	Tcl1b3	0.855696
ENSMUSG00000059301	Gm5434	0.855521
ENSMUSG00000024986	Hhex	0.855513
ENSMUSG00000066463	Omt2a	0.855141
ENSMUSG00000028463	Car9	0.855124
ENSMUSG00000047238	Mageh1	0.854744
ENSMUSG00000021228	Acot3	0.854682
ENSMUSG00000032418	Me1	0.854592
ENSMUSG00000031809	1700018B08Rik	0.854375
ENSMUSG00000078578	Ube2d3	0.854362
ENSMUSG00000041945	Mfsd9	0.854108
ENSMUSG00000032235	Ice2	0.853725
ENSMUSG00000025265	Fgd1	0.853646
ENSMUSG00000038750	Omt2b	0.853581
ENSMUSG00000055044	Pdlim1	0.853438
ENSMUSG00000090891	D6Ertd527e	0.85323
ENSMUSG00000074123	7420426K07Rik	0.853159
ENSMUSG00000032191	Bcl2l10	0.85315
ENSMUSG00000071089	Trim75	0.85311
ENSMUSG00000005503	Evx1	0.852389
ENSMUSG00000035235	Trim13	0.852367
ENSMUSG00000071658	Gng3	0.852274
ENSMUSG00000032745	Gpbp1	0.851837
ENSMUSG00000036172	Cd200r3	0.851055
ENSMUSG00000050810	Oog3	0.850791
ENSMUSG00000006301	Tmbim1	0.850761
ENSMUSG00000030852	Tacc2	0.850638
ENSMUSG00000029312	Klhl8	0.849892
ENSMUSG00000096883	Shisa8	0.849533
ENSMUSG00000047911	Npm2	0.849321
ENSMUSG00000059547	Fbxw26	0.848949
ENSMUSG00000073497	AA792892	0.848817
ENSMUSG00000047799	Oog4	0.84878
ENSMUSG00000053490	Trim60	0.848767
ENSMUSG00000022024	Sugt1	0.848335
ENSMUSG00000024190	Dusp1	0.847935
ENSMUSG00000029204	Rhoh	0.847602
ENSMUSG00000023279	Bmp15	0.847432
ENSMUSG00000022434	Fam118a	0.846892
ENSMUSG00000029475	Kdm2b	0.846242
ENSMUSG00000049314	Fbxw13	0.846123
ENSMUSG00000038126	Mphosph9	0.845864
ENSMUSG00000106782	AC124745.1	0.845394
ENSMUSG00000055717	Slain1	0.845286
ENSMUSG00000055933	Oosp3	0.844868
ENSMUSG00000074991	Gabrr3	0.844283
ENSMUSG00000033751	Gadd45gip1	0.844259
ENSMUSG00000041653	Pnpla3	0.844165
ENSMUSG00000059108	Ifitm6	0.844126
ENSMUSG00000016520	Lnx2	0.844056
ENSMUSG00000057858	Fam204a	0.843309
ENSMUSG00000032359	Ctsh	0.842995
ENSMUSG00000054102	Nlrp9a	0.842755
ENSMUSG00000069867	Pabpn1l	0.842511
ENSMUSG00000091387	Gcnt4	0.842466
ENSMUSG00000073294	AU022751	0.842213
ENSMUSG00000030559	Rab38	0.842102
ENSMUSG00000048911	Rnf24	0.841983
ENSMUSG00000032561	Acpp	0.841966
ENSMUSG00000041431	Ccnb1	0.841826
ENSMUSG00000075502	Kbtbd6	0.841574
ENSMUSG00000028410	Dnaja1	0.841222
ENSMUSG00000000701	Tcl1b5	0.841014
ENSMUSG00000024053	Emilin2	0.840954
ENSMUSG00000028057	Rit1	0.840923
ENSMUSG00000030494	Rhpn2	0.840523
ENSMUSG00000061701	Fbxw20	0.840336
ENSMUSG00000027457	Snph	0.839757
ENSMUSG00000020415	Pttg1	0.839723
ENSMUSG00000047963	Stbd1	0.839422
ENSMUSG00000022288	4930447A16Rik	0.839413
ENSMUSG00000027978	Prss12	0.839281
ENSMUSG00000025280	Polr3a	0.838893
ENSMUSG00000090509	Sfta2	0.838879
ENSMUSG00000014361	Mertk	0.838535
ENSMUSG00000037798	Mat1a	0.837636
ENSMUSG00000026435	Slc45a3	0.837579
ENSMUSG00000008496	Pou2f2	0.837514
ENSMUSG00000027547	Sall4	0.837338
ENSMUSG00000030486	Zfp108	0.836929
ENSMUSG00000001604	Tcea3	0.836825
ENSMUSG00000017003	Svs3a	0.83654
ENSMUSG00000038007	Acer2	0.836471
ENSMUSG00000046269	Usp27x	0.836083
ENSMUSG00000046856	Gpr1	0.83597
ENSMUSG00000022705	Drd3	0.835903
ENSMUSG00000028212	Ccne2	0.835519
ENSMUSG00000032000	Birc3	0.835272
ENSMUSG00000040681	Hmgn1	0.835257
ENSMUSG00000050234	Gja4	0.834532
ENSMUSG00000038330	C87499	0.834468
ENSMUSG00000030878	Cdr2	0.834465
ENSMUSG00000037295	Ldlrap1	0.834013
ENSMUSG00000031933	Izumo1r	0.833293
ENSMUSG00000060131	Atp8b4	0.833092
ENSMUSG00000034871	Fam151a	0.832544
ENSMUSG00000045989	4930451I11Rik	0.832494
ENSMUSG00000050107	Gsg2	0.832353
ENSMUSG00000040601	Nlrp4a	0.832038
ENSMUSG00000036309	Skp1a	0.831937
ENSMUSG00000021714	Cenpk	0.831837
ENSMUSG00000062380	Tubb3	0.831516
ENSMUSG00000028792	Ak2	0.831347
ENSMUSG00000023892	Zfp51	0.831099
ENSMUSG00000055403	4933427D06Rik	0.830934
ENSMUSG00000027425	Csrp2bp	0.830694
ENSMUSG00000028655	Mfsd2a	0.830602
ENSMUSG00000051043	Gprc5c	0.829984
ENSMUSG00000025003	Cyp2c39	0.829848
ENSMUSG00000032434	Cmtm6	0.829739
ENSMUSG00000026646	Suv39h2	0.828893
ENSMUSG00000100265	Gm28363	0.827909
ENSMUSG00000020870	Cdc34-ps	0.827647
ENSMUSG00000053110	Yap1	0.827518
ENSMUSG00000025487	Psmd13	0.827372
ENSMUSG00000001642	Akr1b3	0.826695
ENSMUSG00000026430	Rassf5	0.826344
ENSMUSG00000054814	Usp46	0.826168
ENSMUSG00000059218	Gm13084	0.825709
ENSMUSG00000042694	Obfc1	0.825538
ENSMUSG00000038037	Socs1	0.825448
ENSMUSG00000031004	Mki67	0.825017
ENSMUSG00000034883	Lrr1	0.824901
ENSMUSG00000022155	Mroh2b	0.824085
ENSMUSG00000023277	Twf2	0.823856
ENSMUSG00000026715	Serpinc1	0.823432
ENSMUSG00000074366	Obox5	0.823079
ENSMUSG00000047205	Dusp18	0.82303
ENSMUSG00000004952	Rasa4	0.822931
ENSMUSG00000055415	Atp10b	0.822806
ENSMUSG00000063362	Alg11	0.822783
ENSMUSG00000059921	Unc5c	0.822481
ENSMUSG00000030031	Kbtbd8	0.822077
ENSMUSG00000030029	Lrig1	0.822003
ENSMUSG00000025932	Eya1	0.821729
ENSMUSG00000039936	Pik3cd	0.82142
ENSMUSG00000022656	Pvrl3	0.8213
ENSMUSG00000032344	Mb21d1	0.821283
ENSMUSG00000070719	Pla2g4d	0.821217
ENSMUSG00000028784	Spocd1	0.821125
ENSMUSG00000036291	Ap5m1	0.821111
ENSMUSG00000035614	Fam179b	0.821083
ENSMUSG00000040084	Bub1b	0.820933
ENSMUSG00000038770	Kpna7	0.820623
ENSMUSG00000093661	Eif4e3	0.820568
ENSMUSG00000066867	Oas1e	0.820451
ENSMUSG00000047746	Fbxo40	0.820281
ENSMUSG00000049649	Gpr3	0.820085
ENSMUSG00000079555	Haus3	0.820003
ENSMUSG00000023192	Grm2	0.819834
ENSMUSG00000032252	Glce	0.819523
ENSMUSG00000021929	Kpna3	0.819424
ENSMUSG00000021123	Rdh12	0.818718
ENSMUSG00000030970	Ctbp2	0.818484
ENSMUSG00000019775	Rgs17	0.817972
ENSMUSG00000029687	Ezh2	0.817965
ENSMUSG00000032050	Rdx	0.817937
ENSMUSG00000045210	Vcpip1	0.817591
ENSMUSG00000040614	Nlrp9c	0.817515
ENSMUSG00000018239	Zcchc10	0.81728
ENSMUSG00000040276	Pacsin1	0.817172
ENSMUSG00000034486	Gbx2	0.817136
ENSMUSG00000022948	Setd4	0.816967
ENSMUSG00000054079	Utp18	0.816929
ENSMUSG00000041870	Ankrd13a	0.816759
ENSMUSG00000029699	Ssc4d	0.816291
ENSMUSG00000039629	Strip2	0.816115
ENSMUSG00000021303	Gng4	0.816032
ENSMUSG00000037406	Htra4	0.815507
ENSMUSG00000049516	Spty2d1	0.815229
ENSMUSG00000079042	Apela	0.815114
ENSMUSG00000028381	Ugcg	0.814972
ENSMUSG00000091060	7420461P10Rik	0.814123
ENSMUSG00000049565	Aknad1	0.813778
ENSMUSG00000022673	Mcm4	0.813395
ENSMUSG00000029125	Stx18	0.813323
ENSMUSG00000043067	Dpy19l1	0.813165
ENSMUSG00000079423	Gm3286	0.812973
ENSMUSG00000027552	E2f5	0.812677
ENSMUSG00000067942	Zfp160	0.812622
ENSMUSG00000026880	Stom	0.812553
ENSMUSG00000049686	Orai1	0.81251
ENSMUSG00000001103	Sebox	0.812233
ENSMUSG00000059852	Kcng2	0.812163
ENSMUSG00000044768	D1Ertd622e	0.811938
ENSMUSG00000060459	Kng2	0.811927
ENSMUSG00000036968	Cnpy4	0.811694
ENSMUSG00000020108	Ddit4	0.811419
ENSMUSG00000062944	9130023H24Rik	0.811364
ENSMUSG00000018727	Cpsf4l	0.81117
ENSMUSG00000042066	Tmcc2	0.810726
ENSMUSG00000020865	Abcc3	0.8106
ENSMUSG00000028646	Rragc	0.810416
ENSMUSG00000002900	Lamb1	0.810249
ENSMUSG00000037885	Stk35	0.810157
ENSMUSG00000046589	Lrrc8e	0.810142
ENSMUSG00000074369	Obox2	0.809983
ENSMUSG00000003208	Ccdc94	0.809785
ENSMUSG00000048899	Rimkla	0.809683
ENSMUSG00000011267	Zfp296	0.80949
ENSMUSG00000020130	Tbc1d15	0.809122
ENSMUSG00000036104	Rab3gap1	0.809044
ENSMUSG00000024306	Ccdc178	0.808988
ENSMUSG00000047237	Fbxw21	0.808822
ENSMUSG00000022304	Dpys	0.808696
ENSMUSG00000045414	1190002N15Rik	0.808324
ENSMUSG00000026271	Gpr35	0.808117
ENSMUSG00000054310	Obox1	0.807863
ENSMUSG00000020715	Ern1	0.807514
ENSMUSG00000040329	Il7	0.807403
ENSMUSG00000020948	Klhl28	0.807394
ENSMUSG00000060572	Mfap2	0.807254
ENSMUSG00000001156	Mxd1	0.807244
ENSMUSG00000027233	Patl2	0.806448
ENSMUSG00000029279	Brdt	0.805753
ENSMUSG00000033579	Fa2h	0.805621
ENSMUSG00000035528	Npffr2	0.804645
ENSMUSG00000074211	Sdhaf1	0.804533
ENSMUSG00000095975	Cphx1	0.804487
ENSMUSG00000044726	Erich5	0.804286
ENSMUSG00000025077	Dclre1a	0.804266
ENSMUSG00000058927	Gm10053	0.80409
ENSMUSG00000091896	Ube2d2a	0.803829
ENSMUSG00000074832	2410141K09Rik	0.803677
ENSMUSG00000075023	Accsl	0.803602
ENSMUSG00000050612	Txndc2	0.803483
ENSMUSG00000040550	Otud6b	0.80316
ENSMUSG00000020607	Fam84a	0.802872
ENSMUSG00000047603	Zfp235	0.802767
ENSMUSG00000075090	Olfr1234	0.80274
ENSMUSG00000041841	Rpl37	0.802128
ENSMUSG00000039748	Exo1	0.801776
ENSMUSG00000101373	Zfp813-ps	0.80162
ENSMUSG00000043441	Gpr149	0.801427
ENSMUSG00000049717	Lig4	0.80134
ENSMUSG00000035173	Ccdc186	0.801322
ENSMUSG00000047141	Zfp654	0.801275
ENSMUSG00000051517	Arhgef39	0.801175
ENSMUSG00000036282	Naa30	0.801044
ENSMUSG00000028758	Kif17	0.800752
ENSMUSG00000070677	D5Ertd577e	0.800496
ENSMUSG00000043415	Otud1	0.800486
ENSMUSG00000078619	Smarcd2	0.800431
ENSMUSG00000048284	Tas2r126	0.800191
ENSMUSG00000032396	Dis3l	0.800086
ENSMUSG00000008136	Fhl2	-0.80069
ENSMUSG00000037331	Larp1	-0.802378
ENSMUSG00000016921	Srsf6	-0.802395
ENSMUSG00000025255	Zfhx4	-0.802467
ENSMUSG00000045394	Epcam	-0.803009
ENSMUSG00000026970	Rbms1	-0.803243
ENSMUSG00000057657	Rps18-ps3	-0.804087
ENSMUSG00000030102	Itpr1	-0.804347
ENSMUSG00000026950	Neb	-0.80457
ENSMUSG00000049606	Zfp644	-0.804906
ENSMUSG00000022708	Zbtb20	-0.804906
ENSMUSG00000038708	Golga4	-0.805421
ENSMUSG00000031708	Tecr	-0.806632
ENSMUSG00000071052	Rpl7a-ps5	-0.807815
ENSMUSG00000008668	Rps18	-0.808605
ENSMUSG00000031161	Hdac6	-0.808655
ENSMUSG00000023169	Slc38a1	-0.809203
ENSMUSG00000052146	Rps10	-0.810628
ENSMUSG00000022199	Slc22a17	-0.812423
ENSMUSG00000039230	Tbcd	-0.813218
ENSMUSG00000024575	Pde6a	-0.816032
ENSMUSG00000025220	Mgea5	-0.816174
ENSMUSG00000095427	Rps2-ps6	-0.817707
ENSMUSG00000015937	H2afy	-0.817912
ENSMUSG00000029361	Nos1	-0.818533
ENSMUSG00000037742	Eef1a1	-0.81924
ENSMUSG00000066487	Gm5786	-0.81997
ENSMUSG00000015090	Ptgds	-0.820675
ENSMUSG00000004040	Stat3	-0.820902
ENSMUSG00000062647	Rpl7a	-0.821047
ENSMUSG00000063430	Wscd2	-0.821562
ENSMUSG00000050708	Ftl1	-0.821567
ENSMUSG00000028300	3110043O21Rik	-0.822711
ENSMUSG00000039852	Rere	-0.823084
ENSMUSG00000003873	Bax	-0.828692
ENSMUSG00000025579	Gaa	-0.829033
ENSMUSG00000090544	Gm6576	-0.829815
ENSMUSG00000026131	Dst	-0.830808
ENSMUSG00000041702	Btbd7	-0.831092
ENSMUSG00000021477	Ctsl	-0.832752
ENSMUSG00000024844	Banf1	-0.834576
ENSMUSG00000027523	Gnas	-0.83489
ENSMUSG00000022013	Dnajc15	-0.834895
ENSMUSG00000087153	Gm6483	-0.837246
ENSMUSG00000025151	Maged1	-0.83799
ENSMUSG00000030001	Figla	-0.838578
ENSMUSG00000041720	Pi4ka	-0.838617
ENSMUSG00000090625	Gm20721	-0.843768
ENSMUSG00000095403	Gm21092	-0.844899
ENSMUSG00000032228	Tcf12	-0.84836
ENSMUSG00000002319	Ipo4	-0.848721
ENSMUSG00000059625	Sohlh1	-0.853573
ENSMUSG00000017760	Ctsa	-0.859287
ENSMUSG00000044533	Rps2	-0.86545
ENSMUSG00000059187	Fam19a1	-0.868503
ENSMUSG00000036323	Srp72	-0.878204
ENSMUSG00000032525	Nktr	-0.887952
ENSMUSG00000019947	Arid5b	-0.906495
