# Supplementary material for: High-quality single-cell transcriptomics from ovarian histological sections during folliculogenesis
Source: Life Sci Alliance. 2023 Sep 18;6(11):e202301929. doi: 10.26508/lsa.202301929 (PMC10507249; doi:10.26508/lsa.202301929)
Supplement: Supplementary file 9 [file LSA-2023-01929_TableS4.xlsx]

## Sheet: Sheet1
Supplementary Table S4. List of differentially expressed genes between granulosa cells neighboring and non-neighboring to oocytes
Gene ID	Gene Symbol	Log2 FC	P value
ENSMUSG00000027871	Hsd3b1	2.76661	0.00355946
ENSMUSG00000047907	Tshz2	2.72829	1.23351e-05
ENSMUSG00000022885	St6gal1	2.49557	0.00038891
ENSMUSG00000037138	Aff3	2.48251	3.85356e-06
ENSMUSG00000020646	Mboat2	2.47595	0.00179851
ENSMUSG00000023942	Slc29a1	2.47304	0.00163843
ENSMUSG00000030512	Snrpa1	2.47093	0.00297379
ENSMUSG00000008475	Arpc5	2.44054	0.0017796
ENSMUSG00000059857	Ntng1	2.42668	0.000508315
ENSMUSG00000042682	Selk	2.41043	0.00171686
ENSMUSG00000051510	Mafg	2.39777	0.00261163
ENSMUSG00000017760	Ctsa	2.37059	0.00203646
ENSMUSG00000002129	Sf3a1	2.36607	0.00143253
ENSMUSG00000057531	Dtnbp1	2.36074	0.00216572
ENSMUSG00000047793	Sned1	2.34017	0.00361156
ENSMUSG00000029287	Tgfbr3	2.30935	0.00107824
ENSMUSG00000022911	Arl13b	2.30572	0.00259544
ENSMUSG00000015291	Gdi1	2.30429	0.00141752
ENSMUSG00000027893	Ahcyl1	2.30319	0.00388221
ENSMUSG00000039199	Zdhhc1	2.29409	0.0045521
ENSMUSG00000034135	Sik3	2.29372	0.000357484
ENSMUSG00000034160	Ogt	2.28539	0.00255355
ENSMUSG00000030516	Tjp1	2.26853	0.00336964
ENSMUSG00000052707	Tnrc6a	2.25276	0.00157126
ENSMUSG00000052748	Swt1	2.24014	0.00464353
ENSMUSG00000035181	Heatr5a	2.2306	0.00099715
ENSMUSG00000052534	Pbx1	2.21785	0.00112312
ENSMUSG00000029763	Exoc4	2.21154	0.00153231
ENSMUSG00000058318	Phf21a	2.17502	0.00161464
ENSMUSG00000071497	Nutf2-ps1	2.17331	0.00137749
ENSMUSG00000019990	Pde7b	2.14981	0.0136319
ENSMUSG00000008450	Nutf2	2.14846	0.00261608
ENSMUSG00000028868	Wasf2	2.14118	0.000152781
ENSMUSG00000033257	Ttll4	2.11893	0.00129006
ENSMUSG00000047417	Rexo1	2.11646	0.00201735
ENSMUSG00000040414	Slc25a28	2.11301	0.0115322
ENSMUSG00000029108	Pcdh7	2.10156	0.00112385
ENSMUSG00000028797	Tmem234	2.09876	0.0037823
ENSMUSG00000059923	Grb2	2.08373	0.0110875
ENSMUSG00000048264	Dip2c	2.04935	0.00220514
ENSMUSG00000029125	Stx18	2.02719	0.0124841
ENSMUSG00000029775	Klhdc10	2.01681	0.00644063
ENSMUSG00000030423	Pop4	2.01458	0.0027336
ENSMUSG00000063888	Rpl7l1	1.99598	0.00788081
ENSMUSG00000020366	Mapk9	1.98612	0.00643207
ENSMUSG00000036672	Cenpt	1.97573	0.0048317
ENSMUSG00000074748	Atxn7l3b	1.97412	0.00538483
ENSMUSG00000031715	Smarca5	1.97233	0.0108609
ENSMUSG00000029684	Wasl	1.96983	0.00389505
ENSMUSG00000010064	Slc38a3	1.9671	0.0143835
ENSMUSG00000019763	Rmnd1	1.96636	0.00717767
ENSMUSG00000017548	Suz12	1.96534	0.00582138
ENSMUSG00000022995	Enah	1.96227	0.00757676
ENSMUSG00000028863	Meaf6	1.95033	0.00778203
ENSMUSG00000078671	Chd2	1.94891	0.0180344
ENSMUSG00000025780	Itih5	1.94822	0.000592427
ENSMUSG00000000326	Comt	1.94627	0.00522635
ENSMUSG00000038518	Jarid2	1.93363	0.00660219
ENSMUSG00000030330	Ing4	1.93168	0.0194885
ENSMUSG00000021597	Ankrd32	1.93039	0.00200554
ENSMUSG00000031328	Flna	1.92475	0.0100216
ENSMUSG00000028060	2810403A07Rik	1.92342	0.0070497
ENSMUSG00000026721	Rabgap1l	1.92308	0.00317586
ENSMUSG00000063458	1700112E06Rik	1.923	0.00239419
ENSMUSG00000018572	Phf23	1.92107	0.0119966
ENSMUSG00000039901	9130011E15Rik	1.91731	0.00150995
ENSMUSG00000023845	Lnpep	1.91468	0.00537518
ENSMUSG00000061607	Mdc1	1.90515	0.0136767
ENSMUSG00000024855	Pacs1	1.9024	0.00943267
ENSMUSG00000011960	Ccnt1	1.89484	0.00294877
ENSMUSG00000059552	Trp53	1.88932	0.019007
ENSMUSG00000003402	Prkcsh	1.88844	0.0130188
ENSMUSG00000042942	Greb1l	1.88649	0.00123973
ENSMUSG00000021754	Map3k1	1.88263	0.00801919
ENSMUSG00000026737	Pip4k2a	1.8817	0.0150144
ENSMUSG00000053128	Rnf26	1.87861	0.0204397
ENSMUSG00000036856	Wnt4	1.8774	0.0171303
ENSMUSG00000032594	Ip6k1	1.87624	0.00994427
ENSMUSG00000040883	Tmem205	1.87557	0.00407638
ENSMUSG00000030697	Ppp4c	1.8724	0.00852795
ENSMUSG00000033769	Exoc6b	1.8668	0.0097454
ENSMUSG00000051343	Rab11fip5	1.86471	0.0228082
ENSMUSG00000021338	Lrrc16a	1.86324	0.00368841
ENSMUSG00000013495	Tmem175	1.86118	0.00376645
ENSMUSG00000031622	Sin3b	1.85708	0.0136212
ENSMUSG00000021488	Nsd1	1.84349	0.00899989
ENSMUSG00000026596	Abl2	1.8354	0.017876
ENSMUSG00000029471	Camkk2	1.83423	0.017095
ENSMUSG00000029381	Shroom3	1.83406	0.00485197
ENSMUSG00000008540	Mgst1	1.82657	0.0212756
ENSMUSG00000041329	Atp1b2	1.82257	0.0106966
ENSMUSG00000034981	Parm1	1.81962	0.00799531
ENSMUSG00000030822	Prr14	1.81339	0.0136434
ENSMUSG00000020402	Vdac1	1.80488	0.00969904
ENSMUSG00000078923	Ube2v1	1.80275	0.0207595
ENSMUSG00000000346	Dazap2	1.80194	0.019083
ENSMUSG00000074607	Tox2	1.80155	0.00359619
ENSMUSG00000027233	Patl2	-1.80305	0.00660698
ENSMUSG00000041857	Oosp1	-1.81812	0.0274966
ENSMUSG00000036748	Cuedc2	-1.82588	0.0211571
ENSMUSG00000066772	Obox3	-1.83842	0.00456706
ENSMUSG00000001166	Oas1c	-1.88935	0.0126116
ENSMUSG00000027599	Armc1	-1.89007	0.00436844
ENSMUSG00000079424	Gm3259	-1.89403	0.0111455
ENSMUSG00000096742	Gm6367	-1.92517	0.0106382
ENSMUSG00000050810	Oog3	-1.92725	0.0187456
ENSMUSG00000044339	Alkbh2	-1.92937	0.00271212
ENSMUSG00000037795	N4bp2	-1.9449	0.00139411
ENSMUSG00000026429	Ube2t	-1.94575	0.00213989
ENSMUSG00000001082	Mfsd10	-1.94636	0.00736842
ENSMUSG00000005481	Ddx39	-1.95876	0.0191922
ENSMUSG00000047213	Ythdf3	-2.00267	0.00652628
ENSMUSG00000039263	Npepl1	-2.07708	0.0124168
ENSMUSG00000096576	Oog1	-2.08515	0.00571292
ENSMUSG00000019804	Snx3	-2.0923	0.00964201
ENSMUSG00000027323	Rad51	-2.10928	0.0061205
ENSMUSG00000020794	Ube2g1	-2.14452	0.00200426
ENSMUSG00000006941	Eif1b	-2.14899	0.00111741
ENSMUSG00000096276	Gm2042	-2.15891	0.00486317
ENSMUSG00000034758	Tle6	-2.18661	0.00967273
ENSMUSG00000105589	Fbxw14	-2.25329	0.00645264
ENSMUSG00000066359	Tcl1b1	-2.29979	0.00103464
ENSMUSG00000003808	Farsa	-2.3136	0.00503713
ENSMUSG00000078681	Tm2d3	-2.32612	0.00285621
ENSMUSG00000041359	Tcl1	-2.42352	0.00191889
ENSMUSG00000041536	Serpina3a	-2.57459	0.00267287
ENSMUSG00000042279	H1foo	-2.74319	0.0042287
ENSMUSG00000057534	Gm15698	-2.80237	0.00115602
ENSMUSG00000018238	Gdf9	-2.99308	0.00141229
ENSMUSG00000074369	Obox2	-3.04255	0.000780466
ENSMUSG00000054310	Obox1	-3.24376	0.00105325
ENSMUSG00000032191	Bcl2l10	-3.24475	0.000339099
