# Supplementary material for: High-quality single-cell transcriptomics from ovarian histological sections during folliculogenesis
Source: Life Sci Alliance. 2023 Sep 18;6(11):e202301929. doi: 10.26508/lsa.202301929 (PMC10507249; doi:10.26508/lsa.202301929)
Supplement: Supplementary file 10 [file LSA-2023-01929_TableS5.xlsx]

## Sheet: Table S5. List of oligos
Supplementary Table S5. DNA primers and thermal cycling programs used in this study.
For qPCR
Target	Gene ID	Primer name [sense]	Primer sequence (5' to 3') [sense]	Primer name [anti sense]	Primer sequence (5' to 3') [anti sense]
Arbp	11837	Arbp_s1	CAAAGCTGAAGCAAAGGAAGAG	Arbp_as1	AATTAAGCAGGCTGACTTGGTTG
Gapdh	14433	Gapdh_s1	ATGAATACGGCTACAGCAACAGG	Gapdh_as1	CTCTTGCTCAGTGTCCTTGCTG
Nanog	71950	Nanog_s1	CTTTCACCTATTAAGGTGCTTGC	Nanog_as1	TGGCATCGGTTCATCATGGTAC
Pou5f1	18999	Pou5f1_s1	GATGCTGTGAGCCAAGGCAAG	Pou5f1_as1	GGCTCCTGATCAACAGCATCAC
Dnmt3b	13436	Dnmt3b_s1	CTCGCAAGGTGTGGGCTTTTGTAAC	Dnmt3B_as1	CTGGGCATCTGTCATCTTTGCACC
Ezh2	14056	Ezh2_s1	TCAGGAACCTTGAGTACTGTGG	Ezh2_as1	CTTTGCAGCTGGTGAGAAGGC
Nodal	18119	Nodal_s1	AGCCACTGTCCAGTTCTCCAG	Nodal_as1	GTGTCTGCCAAGCATACATCTC
ERCC-00096	-	ERCC-00096-qPCR-s1	GATCCCGGAAGATACGCTCTAAG	ERCC-00096-qPCR-as1	CGCAGGTTGATGCTTCCAATAAA
For DRaqL SC3-seq cDNA synthesis and NGS library preparation
Grade		Primer name [sense]	Primer sequence (5' to 3')
HPLC		V1(dT)24	ATATGGATCCGGCGCGCCGTCGACTTTTTTTTTTTTTTTTTTTTTTTT
HPLC		V3(dT)24	ATATCTCGAGGGCGCGCCGGATCCTTTTTTTTTTTTTTTTTTTTTTTT
HPLC		N-V3(dT)24	[5'amino] ATATCTCGAGGGCGCGCCGGATCCTTTTTTTTTTTTTTTTTTTTTTTT
HPLC		tRd2SPV1(dT)20	GTGACTGGAGTTCAGACGTGTGCTCTTCCGATCATATGGATCCGGCGCGCCGTCGACTTTTTTTTTTTTTTTTTTTT
HPLC		tRd1SPTs oligo	TCTTTCCCTACACGACGCTCTTCCGATC[THIO]T
Desalt or OPC		tRd1SPTas oligo	GATCGGAAGAGCGTCGTGTAGGGAAAGA
OPC		S5-index primer	AATGATACGGCGACCACCGAGATCTACAC[8 bp index for illumina i5]ACACTCTTTCCCTACACGACGCTCT
OPC		N7-index primer	CAAGCAGAAGACGGCATACGAGAT[8 bp index for illumina i7]GTGACTGGAGTTCAGACGTGT
HPLC		rP7_Ycore oligo	[PHO]GATCGGAAGAGCACACGTCTGAACTCCAGTCAC
HPLC		P5-S5-index oligo	AATGATACGGCGACCACCGAGATCTACAC[8 bp index for illumina i5]ACACTCTTTCCCTACACGACGCTCTTCCGATC[THIO]T
For DRaqL-Smart-seq2 and DRaqL-Protease-Smart-seq2 cDNA amplification and NGS library preparation
Grade		Primer name [sense]	Primer sequence (5' to 3')
HPLC		Oligo dT VN	AAGCAGTGGTATCAACGCAGAGTACGTGTGCTCTTCCGATCT[6 bp Index for SMART-seq v4 Kit] TTTTTTTTTTTTTTTTTTTTT TTTTTTTTTVN (V: A/C/G. N: A/C/G/T)
HPLC		N-template-switching oligo	[5'amino] AAGCAGTGGTATCAACGCAGAGTACGCrGrG+G (r: ribonucleotide, +: LNA)
HPLC		Template-switching oligo	AAGCAGTGGTATCAACGCAGAGTACrGrG+G (r: ribonucleotide, +: LNA)
HPLC		IS PCR primer	AAGCAGTGGTATCAACGCAGAGT
HPLC		N-IS PCR primer	[5'amino] AAGCAGTGGTATCAACGCAGAGT
Thermal cycling programs for DRaqL SC3-seq
thermal cycling program 1			95°C for 3 min, 50°C for 2 min, and 72°C for 3 min
thermal cycling program 2			95°C for 1 min; 20 cycles (95°C for 30 sec, 67°C for 1 min and 72°C for 3 min with a 6 sec elongation per cycle); 72°C for 10 min
thermal cycling program 3			95°C for 3 min; 4 cycles (95°C for 30 sec, 67°C for 1 min and 72°C for 5 min); 72°C for 10 min
thermal cycling program 4			95°C for 3 min, 67°C for 2 min, 72°C for 2 min
thermal cycling program 5			95°C for 3 min, 55°C for 1 min, and 72°C for 1 min; 11 cycles (95°C for 30 sec, 60°C for 1 min, and 72°C for 1 min); 72°C for 3 min
Thermal cycling programs for DRaqL-SMART-seq v4, DRaqL-Smart-seq2, and DRaqL-Proteseq-Smart-seq2
Cycling RT program for DRaqL-Smart-seq2			42˚C for 90 min; 10 cycles (50˚C for 2 min and 42˚C for 2 min); 70˚C for 15 min
Cycling RT program for Smart-seq2			42˚C for 90 min; 10 cycles (50˚C for 2 min and 42˚C for 2 min); 70˚C for 15 sec
Thermal cycling program for SMART-seq v4			95°C for 1 min; 18-20 cycles (98°C for 10 sec, 65°C for 30 sec, and 68 °C for 3 min); 72°C for 10 min
Thermal cycling program for SeqAmp			95°C for 1 min; 20 cycles (98°C for 10 sec, 65°C for 30 sec, 68°C for 6 min); 72°C for 10 min
Thermal cycling program for HiFi			98°C, 3 min; 20 cycles of (98°C for 20 sec, 67°C for 15 sec, and 72°C for 6 min); 72°C, 5 min
