# Supplementary material for: High-quality single-cell transcriptomics from ovarian histological sections during folliculogenesis
Source: Life Sci Alliance. 2023 Sep 18;6(11):e202301929. doi: 10.26508/lsa.202301929 (PMC10507249; doi:10.26508/lsa.202301929)
Supplement: Supplementary file 11 [file LSA-2023-01929_TableS6.xlsx]

## Sheet: Table S6. Sequence stats
Supplementary Table S6. Sequence statistics of mESCs.
#	Cell	Class	Analysis type (gene expression (sc3-seq.) or exon-exon junction (Y-adaptor seq.))	Sequence #	Total read (NextSeq)	Mapped read (NextSeq)	Map%	Detectable gene# (read > 1)
1	mES cell	Fresh	gene expression (sc3-seq.)	E_S01_S1	3320596	1670690	50.313	10870
2	mES cell	Fresh	gene expression (sc3-seq.)	E_S02_S2	3384859	1848243	54.6032	10582
3	mES cell	Fresh	gene expression (sc3-seq.)	E_S03_S3	3514962	1906732	54.2462	10951
4	mES cell	Fresh	gene expression (sc3-seq.)	E_S04_S4	3702329	1891097	51.0786	11780
5	mES cell	Fresh	gene expression (sc3-seq.)	E_S05_S5	3468341	1847445	53.266	11018
6	mES cell	Fresh	gene expression (sc3-seq.)	E_S06_S6	3154596	1706934	54.1094	10269
7	mES cell	Fresh	gene expression (sc3-seq.)	E_S07_S7	1484485	778679	52.4545	9344
8	mES cell	Fresh	gene expression (sc3-seq.)	E_S08_S8	3809261	2106028	55.287	10701
9	mES cell	Fresh	gene expression (sc3-seq.)	E_S09_S9	4098468	2131008	51.9952	11339
10	mES cell	Fresh	gene expression (sc3-seq.)	E_S10_S10	3849639	1961103	50.9425	12013
11	mES cell	Fresh	gene expression (sc3-seq.)	E_S11_S11	3666111	1920687	52.3903	11442
12	mES cell	Fresh	gene expression (sc3-seq.)	E_S12_S12	3454455	1896177	54.8908	11310
13	mES cell	Fresh	gene expression (sc3-seq.)	E_S13_S13	4189363	2181818	52.0799	11515
14	mES cell	Fresh	gene expression (sc3-seq.)	E_S14_S14	3987941	2092428	52.4689	11412
15	mES cell	Fresh	gene expression (sc3-seq.)	E_S15_S15	3660540	1986243	54.2609	10739
16	mES cell	Fresh	gene expression (sc3-seq.)	E_S16_S16	3576735	1955954	54.6855	10644
17	mES cell	Fresh	gene expression (sc3-seq.)	E_S17_S17	1511004	764635	50.6044	10050
18	mES cell	Fresh	gene expression (sc3-seq.)	E_S18_S18	2161205	1245017	57.6075	10380
19	mES cell	Fresh	gene expression (sc3-seq.)	E_S19_S19	2823456	1567941	55.5327	10674
20	mES cell	Fresh	gene expression (sc3-seq.)	E_S20_S20	1429270	170943	11.9602	9614
21	mES cell	Fresh	gene expression (sc3-seq.)	E_S21_S21	3227028	1782315	55.2309	10824
22	mES cell	Fresh	gene expression (sc3-seq.)	E_S22_S22	3187292	1722113	54.0306	11077
23	mES cell	Fresh	gene expression (sc3-seq.)	E_S23_S23	2098219	1140501	54.3557	10275
24	mES cell	Fresh	gene expression (sc3-seq.)	E_S24_S24	3119535	1700380	54.5075	10364
25	mES cell	Fresh	gene expression (sc3-seq.)	E_S25_S25	4075543	1482152	36.367	12052
26	mES cell	Fresh	gene expression (sc3-seq.)	E_S26_S26	3087416	1667191	53.9996	10512
27	mES cell	Fresh	gene expression (sc3-seq.)	E_S27_S27	3366336	1790389	53.1851	10499
28	mES cell	Fresh	gene expression (sc3-seq.)	E_S28_S28	2681327	1368387	51.0339	10372
29	mES cell	Fresh	gene expression (sc3-seq.)	E_S29_S29	3966601	2223716	56.061	10476
30	mES cell	Fresh	gene expression (sc3-seq.)	E_S30_S30	4192695	2178995	51.9712	11275
31	mES cell	Fresh	gene expression (sc3-seq.)	E_S31_S31	4334041	2294817	52.9487	10993
32	mES cell	Fresh	gene expression (sc3-seq.)	E_S32_S32	3113618	1644737	52.824	10531
33	mES cell	Fresh	gene expression (sc3-seq.)	E_S33_S33	2866261	1241276	43.3065	11360
34	mES cell	Fresh	gene expression (sc3-seq.)	E_S34_S34	1674534	920168	54.9507	9848
35	mES cell	Fresh	gene expression (sc3-seq.)	E_S35_S35	2657746	1427044	53.6938	10100
36	mES cell	Fresh	gene expression (sc3-seq.)	E_S36_S36	3011724	1703689	56.5686	10474
37	mES cell	Fresh	gene expression (sc3-seq.)	E_S37_S37	3452323	1717010	49.7349	11031
38	mES cell	Fresh	gene expression (sc3-seq.)	E_S38_S38	2645990	1228436	46.4263	10435
39	mES cell	Fresh	gene expression (sc3-seq.)	E_S39_S39	2907058	1667532	57.3615	11022
40	mES cell	Fresh	gene expression (sc3-seq.)	E_S40_S40	2006021	941844	46.9509	10478
41	mES cell	Fresh	gene expression (sc3-seq.)	E_S41_S41	3356686	1709255	50.9209	10922
42	mES cell	Fresh	gene expression (sc3-seq.)	E_S42_S42	3561657	1927955	54.1308	10390
43	mES cell	Fresh	gene expression (sc3-seq.)	E_S43_S43	3107843	1583402	50.9486	10630
44	mES cell	Fresh	gene expression (sc3-seq.)	E_S44_S44	2298782	1318525	57.3575	9673
45	mES cell	Fresh	gene expression (sc3-seq.)	E_S45_S45	3469890	1892734	54.5474	10568
46	mES cell	LCM	gene expression (sc3-seq.)	E_SL01_S49	2879645	1573938	54.6574	9626
47	mES cell	LCM	gene expression (sc3-seq.)	E_SL02_S50	3125737	1717844	54.958	9646
48	mES cell	LCM	gene expression (sc3-seq.)	E_SL03_S51	2744555	1504855	54.8306	9208
49	mES cell	LCM	gene expression (sc3-seq.)	E_SL04_S52	2932813	1628907	55.5408	9877
50	mES cell	LCM	gene expression (sc3-seq.)	E_SL05_S53	2979521	1661957	55.7793	10060
51	mES cell	LCM	gene expression (sc3-seq.)	E_SL06_S54	3026282	1680517	55.5307	9944
52	mES cell	LCM	gene expression (sc3-seq.)	E_SL07_S55	3189648	1758104	55.1191	10306
53	mES cell	LCM	gene expression (sc3-seq.)	E_SL08_S56	2827064	1546251	54.6946	9819
54	mES cell	LCM	gene expression (sc3-seq.)	E_SL09_S57	4793542	2385523	49.7654	11223
55	mES cell	LCM	gene expression (sc3-seq.)	E_SL10_S58	3037917	1767796	58.1911	10744
56	mES cell	LCM	gene expression (sc3-seq.)	E_SL11_S59	3085192	1701380	55.1466	10507
57	mES cell	LCM	gene expression (sc3-seq.)	E_SL12_S60	3700213	2063377	55.7637	10664
58	mES cell	LCM	gene expression (sc3-seq.)	E_SL13_S61	2443456	1316516	53.8793	9487
59	mES cell	LCM	gene expression (sc3-seq.)	E_SL14_S62	2591123	1363712	52.6302	9475
60	mES cell	LCM	gene expression (sc3-seq.)	E_SL15_S63	3554049	1923322	54.1164	9410
61	mES cell	LCM	gene expression (sc3-seq.)	E_SL16_S64	3598661	1902969	52.8799	10826
62	mES cell	LCM	gene expression (sc3-seq.)	E_SL17_S65	2022953	1104738	54.6102	9340
63	mES cell	LCM	gene expression (sc3-seq.)	E_SL18_S66	3509320	1832048	52.2052	10811
64	mES cell	LCM	gene expression (sc3-seq.)	E_SL19_S67	2535592	1312255	51.7534	9618
65	mES cell	LCM	gene expression (sc3-seq.)	E_SL20_S68	3281872	1755097	53.4785	10639
66	mES cell	LCM	gene expression (sc3-seq.)	E_SL21_S69	3126769	1710976	54.7203	9872
67	mES cell	LCM	gene expression (sc3-seq.)	E_SL22_S70	2766054	1458921	52.7438	9445
68	mES cell	LCM	gene expression (sc3-seq.)	E_SL23_S71	2761759	1488466	53.8956	9550
69	mES cell	LCM	gene expression (sc3-seq.)	E_SL24_S72	2270558	1228523	54.1067	9063
70	mES cell	LCM	gene expression (sc3-seq.)	E_SL25_S73	2994690	1633035	54.531	9461
71	mES cell	LCM	gene expression (sc3-seq.)	E_SL26_S74	2155128	1024747	47.5492	9591
72	mES cell	LCM	gene expression (sc3-seq.)	E_SL27_S75	2362559	1335724	56.5372	10087
73	mES cell	LCM	gene expression (sc3-seq.)	E_SL28_S76	3577545	1822359	50.9388	10424
74	mES cell	LCM	gene expression (sc3-seq.)	E_SL29_S77	3548249	1942119	54.7346	10569
75	mES cell	LCM	gene expression (sc3-seq.)	E_SL30_S78	4513804	2210401	48.9698	10186
76	mES cell	LCM	gene expression (sc3-seq.)	E_SL31_S79	2395133	1266656	52.8846	9995
77	mES cell	LCM	gene expression (sc3-seq.)	E_SL32_S80	5206541	2798826	53.756	10687
78	mES cell	LCM	gene expression (sc3-seq.)	E_SL33_S81	2604099	1235526	47.4454	9577
79	mES cell	LCM	gene expression (sc3-seq.)	E_SL34_S82	3783800	2077244	54.8984	8892
80	mES cell	LCM	gene expression (sc3-seq.)	E_SL35_S83	3168875	1732650	54.6771	9738
81	mES cell	LCM	gene expression (sc3-seq.)	E_SL36_S84	3660682	323116	8.82666	7528
82	mES cell	Fresh	exon-exon junction (Y-adaptor seq.)	Ex_S02_S6	7546054	3235825	42.881	11549
83	mES cell	Fresh	exon-exon junction (Y-adaptor seq.)	Ex_S05_S7	7275078	2733431	37.5725	11342
84	mES cell	Fresh	exon-exon junction (Y-adaptor seq.)	Ex_S06_S8	7594817	3639068	47.9152	11367
85	mES cell	Fresh	exon-exon junction (Y-adaptor seq.)	Ex_S08_S9	10147392	4867410	47.9671	11004
86	mES cell	Fresh	exon-exon junction (Y-adaptor seq.)	Ex_S10_S10	7471215	2925268	39.1538	10409
87	mES cell	LCM	exon-exon junction (Y-adaptor seq.)	Ex_SL01_S1	8316279	3588698	43.1527	10546
88	mES cell	LCM	exon-exon junction (Y-adaptor seq.)	Ex_SL02_S2	9555905	4391399	45.9548	11021
89	mES cell	LCM	exon-exon junction (Y-adaptor seq.)	Ex_SL04_S3	5424085	1889866	34.8421	9819
90	mES cell	LCM	exon-exon junction (Y-adaptor seq.)	Ex_SL06_S4	6110074	2058127	33.6842	10043
91	mES cell	LCM	exon-exon junction (Y-adaptor seq.)	Ex_SL09_S5	5810828	2206681	37.9753	9859
