# Supplementary material for: High-quality single-cell transcriptomics from ovarian histological sections during folliculogenesis
Source: Life Sci Alliance. 2023 Sep 18;6(11):e202301929. doi: 10.26508/lsa.202301929 (PMC10507249; doi:10.26508/lsa.202301929)
Supplement: Supplementary file 12 [file LSA-2023-01929_TableS7.xlsx]

## Sheet: Table S7. Sequence stats
Supplementary Table S7. Sequence statistics of oocytes and granulosa cells.
#	Cell	Class	LCM or Fresh	Analysis type (gene expression (DRaqL-SC3-seq), exon-exon junction (Y-adaptor seq.), gene expression (SMART-Seq v4 3' DE Kit), gene expression (DRaqL-SMART-Seq v4 3' DE Kit ), gene expression (DRaqL-Protease-Smart-seq2), gene expression (LCM-seq), gene expression (DRaqL-Smart-seq2))	Sequence #	Total read (NextSeq)	Mapped read (NextSeq)	Map%	Detectable gene# (read > 1)
1	Granulosa cell	Neighboring	LCM	gene expression (DRaqL-SC3-seq)	GC001_S72	1206861	686587	56.8903	7671
2	Granulosa cell	Non-neighboring	LCM	gene expression (DRaqL-SC3-seq)	GC002_S73	980396	584325	59.6009	8439
3	Granulosa cell	Non-neighboring	LCM	gene expression (DRaqL-SC3-seq)	GC003_S74	875939	508982	58.107	6964
4	Granulosa cell	Non-neighboring	LCM	gene expression (DRaqL-SC3-seq)	GC004_S75	1009812	591254	58.5509	6577
5	Granulosa cell	Non-neighboring	LCM	gene expression (DRaqL-SC3-seq)	GC005_S76	1067042	517341	48.4837	7324
6	Granulosa cell	Non-neighboring	LCM	gene expression (DRaqL-SC3-seq)	GC006_S77	1156868	540515	46.7223	6213
7	Granulosa cell	Neighboring	LCM	gene expression (DRaqL-SC3-seq)	GC007_S78	1009583	510949	50.6099	6503
8	Granulosa cell	Non-neighboring	LCM	gene expression (DRaqL-SC3-seq)	GC008_S79	1188637	531701	44.732	6768
9	Granulosa cell	Neighboring	LCM	gene expression (DRaqL-SC3-seq)	GC009_S80	2042561	978643	47.9125	6091
10	Granulosa cell	Neighboring	LCM	gene expression (DRaqL-SC3-seq)	GC010_S81	1737730	693286	39.8961	5002
11	Granulosa cell	Neighboring	LCM	gene expression (DRaqL-SC3-seq)	GC011_S82	1528811	674955	44.149	5541
12	Granulosa cell	Neighboring	LCM	gene expression (DRaqL-SC3-seq)	GC012_S83	1849878	905888	48.9701	5334
13	Granulosa cell	Neighboring	LCM	gene expression (DRaqL-SC3-seq)	GC013_S84	1258518	713579	56.6999	5607
14	Granulosa cell	Non-neighboring	LCM	gene expression (DRaqL-SC3-seq)	GC014_S85	1326511	741119	55.8698	6541
15	Granulosa cell	Neighboring	LCM	gene expression (DRaqL-SC3-seq)	GC015_S86	3048527	922399	30.2572	7748
16	Granulosa cell	Neighboring	LCM	gene expression (DRaqL-SC3-seq)	GC016_S87	2819230	1209194	42.8909	6584
17	Granulosa cell	Neighboring	LCM	gene expression (DRaqL-SC3-seq)	GC017_S88	1539391	736155	47.8212	6006
18	Granulosa cell	Neighboring	LCM	gene expression (DRaqL-SC3-seq)	GC018_S89	1654020	811565	49.0662	5814
19	Granulosa cell	Non-neighboring	LCM	gene expression (DRaqL-SC3-seq)	GC019_S90	1320620	723684	54.7988	5427
20	Granulosa cell	Non-neighboring	LCM	gene expression (DRaqL-SC3-seq)	GC020_S91	2032546	836031	41.1322	7100
21	Granulosa cell	Neighboring	LCM	gene expression (DRaqL-SC3-seq)	GC021_S92	3538287	1778562	50.2662	6771
22	Granulosa cell	Non-neighboring	LCM	gene expression (DRaqL-SC3-seq)	GC022_S93	2768440	934223	33.7455	5763
23	Granulosa cell	Non-neighboring	LCM	gene expression (DRaqL-SC3-seq)	GC023_S94	4919985	1460211	29.6792	9309
24	Granulosa cell	Non-neighboring	LCM	gene expression (DRaqL-SC3-seq)	GC024_S95	1750693	728449	41.6092	6369
25	Granulosa cell	Neighboring	LCM	gene expression (DRaqL-SC3-seq)	GC035_S99	1395330	717068	51.3906	7954
26	Granulosa cell	Non-neighboring	LCM	gene expression (DRaqL-SC3-seq)	GC036_S100	2600934	944297	36.3061	9037
27	Granulosa cell	Neighboring	LCM	gene expression (DRaqL-SC3-seq)	GC037_S101	1444614	670553	46.4175	8420
28	Granulosa cell	Non-neighboring	LCM	gene expression (DRaqL-SC3-seq)	GC038_S102	1164239	558087	47.9358	7549
29	Granulosa cell	Neighboring	LCM	gene expression (DRaqL-SC3-seq)	GC040_S103	2273829	707671	31.1224	9067
30	Granulosa cell	Neighboring	LCM	gene expression (DRaqL-SC3-seq)	GC041_S104	1605233	794677	49.5054	5804
31	Granulosa cell	Neighboring	LCM	gene expression (DRaqL-SC3-seq)	GC042_S105	2709278	1128376	41.6486	5452
32	Granulosa cell	Neighboring	LCM	gene expression (DRaqL-SC3-seq)	GC043_S106	1778447	912004	51.2809	6643
33	Granulosa cell	Neighboring	LCM	gene expression (DRaqL-SC3-seq)	GC045_S107	1826842	874730	47.8821	7353
34	Granulosa cell	Non-neighboring	LCM	gene expression (DRaqL-SC3-seq)	GC046_S108	1765639	680390	38.5351	6446
35	Granulosa cell	Non-neighboring	LCM	gene expression (DRaqL-SC3-seq)	GC047_S109	1965468	787404	40.0619	8833
36	Granulosa cell	Non-neighboring	LCM	gene expression (DRaqL-SC3-seq)	GC050_S110	4349586	1948420	44.7955	7974
37	Granulosa cell	Neighboring	LCM	gene expression (DRaqL-SC3-seq)	GC051_S111	3973835	1356794	34.1432	8318
38	Granulosa cell	Non-neighboring	LCM	gene expression (DRaqL-SC3-seq)	GC057_S112	1559601	860695	55.1869	7538
39	Granulosa cell	Non-neighboring	LCM	gene expression (DRaqL-SC3-seq)	GC058_S113	1566851	714789	45.6195	8247
40	Granulosa cell	Neighboring	LCM	gene expression (DRaqL-SC3-seq)	GC064_S114	2205285	983685	44.6058	7313
41	Granulosa cell	Neighboring	LCM	gene expression (DRaqL-SC3-seq)	GC066_S115	1287092	645882	50.1815	6443
42	Granulosa cell	Non-neighboring	LCM	gene expression (DRaqL-SC3-seq)	GC069_S116	2642490	1284520	48.6102	5874
43	Granulosa cell	Neighboring	LCM	gene expression (DRaqL-SC3-seq)	GC073_S46	2394887	923686	38.5691	8339
44	Granulosa cell	Neighboring	LCM	gene expression (DRaqL-SC3-seq)	GC074_S47	1328674	659787	49.6576	7375
45	Granulosa cell	Non-neighboring	LCM	gene expression (DRaqL-SC3-seq)	GC075_S48	2103216	1029324	48.9405	7676
46	Granulosa cell	Neighboring	LCM	gene expression (DRaqL-SC3-seq)	GC078_S49	1882944	748482	39.7506	8023
47	Granulosa cell	Neighboring	LCM	gene expression (DRaqL-SC3-seq)	GC080_S50	1780625	788574	44.2864	7681
48	Granulosa cell	Non-neighboring	LCM	gene expression (DRaqL-SC3-seq)	GC083_S52	3596601	1730320	48.1099	7902
49	Granulosa cell	Neighboring	LCM	gene expression (DRaqL-SC3-seq)	GC084_S53	4809484	2246800	46.716	9983
50	Granulosa cell	Non-neighboring	LCM	gene expression (DRaqL-SC3-seq)	GC087_S55	3205558	951198	29.6734	6964
51	Granulosa cell	Non-neighboring	LCM	gene expression (DRaqL-SC3-seq)	GC088_S56	3105496	1285836	41.4052	7462
52	Granulosa cell	Neighboring	LCM	gene expression (DRaqL-SC3-seq)	GC089_S57	3299378	975773	29.5745	7669
53	Granulosa cell	Neighboring	LCM	gene expression (DRaqL-SC3-seq)	GC090_S58	3374192	942157	27.9224	7485
54	Granulosa cell	Non-neighboring	LCM	gene expression (DRaqL-SC3-seq)	GC091_S59	2759425	1222645	44.308	8486
55	Granulosa cell	Neighboring	LCM	gene expression (DRaqL-SC3-seq)	GC093_S60	2399616	910417	37.9401	8388
56	Granulosa cell	Non-neighboring	LCM	gene expression (DRaqL-SC3-seq)	GC097_S62	2438726	933175	38.2649	7909
57	Granulosa cell	Neighboring	LCM	gene expression (DRaqL-SC3-seq)	GC100_S63	2851354	1668485	58.5155	6945
58	Oocyte	Secondary-antral	LCM	gene expression (DRaqL-SC3-seq)	Oocyte_01_S1	2982132	1583439	53.0975	13278
59	Oocyte	Secondary-antral	LCM	gene expression (DRaqL-SC3-seq)	Oocyte_02_S2	2799257	1320156	47.1609	13423
60	Oocyte	Secondary-antral	LCM	gene expression (DRaqL-SC3-seq)	Oocyte_03_S3	2917363	1426918	48.9112	13574
61	Oocyte	Secondary-antral	LCM	gene expression (DRaqL-SC3-seq)	Oocyte_04_S4	2672786	1273312	47.6399	13670
62	Oocyte	Secondary-antral	LCM	gene expression (DRaqL-SC3-seq)	Oocyte_05_S5	2639259	1462429	55.4106	13458
63	Oocyte	Secondary-antral	LCM	gene expression (DRaqL-SC3-seq)	Oocyte_06_S6	3062762	1361891	44.4661	13414
64	Oocyte	Secondary-antral	LCM	gene expression (DRaqL-SC3-seq)	Oocyte_07_S7	2790370	1538114	55.1222	13804
65	Oocyte	Secondary-antral	LCM	gene expression (DRaqL-SC3-seq)	Oocyte_08_S8	3268350	1368231	41.8631	13125
66	Oocyte	Secondary-antral	LCM	gene expression (DRaqL-SC3-seq)	Oocyte_09_S9	2762301	1535468	55.5866	13439
67	Oocyte	Secondary-antral	LCM	gene expression (DRaqL-SC3-seq)	Oocyte_10_S10	2661287	1378194	51.7867	13629
68	Oocyte	Secondary-antral	LCM	gene expression (DRaqL-SC3-seq)	Oocyte_11_S11	3210347	1618588	50.4179	13401
69	Oocyte	Secondary-antral	LCM	gene expression (DRaqL-SC3-seq)	Oocyte_12_S12	2345694	1335389	56.9294	13617
70	Oocyte	Secondary-antral	LCM	gene expression (DRaqL-SC3-seq)	Oocyte_14_S13	3310952	1774494	53.5947	13592
71	Oocyte	Secondary-antral	LCM	gene expression (DRaqL-SC3-seq)	Oocyte_15_S14	3026329	1457705	48.1674	13563
72	Oocyte	Secondary-antral	LCM	gene expression (DRaqL-SC3-seq)	Oocyte_16_S15	13563899	1393052	10.2703	14093
73	Oocyte	Secondary-antral	LCM	gene expression (DRaqL-SC3-seq)	Oocyte_17_S16	4559615	1487401	32.6212	13960
74	Oocyte	Secondary-antral	LCM	gene expression (DRaqL-SC3-seq)	Oocyte_18_S17	5737970	1531078	26.6833	13844
75	Oocyte	Secondary-antral	LCM	gene expression (DRaqL-SC3-seq)	Oocyte_19_S18	2788470	1382800	49.5899	13498
76	Oocyte	Secondary-antral	LCM	gene expression (DRaqL-SC3-seq)	Oocyte_20_S19	4799346	1333325	27.7814	13418
77	Oocyte	Secondary-antral	LCM	gene expression (DRaqL-SC3-seq)	Oocyte_21_S20	11940489	1473070	12.3368	14332
78	Oocyte	Secondary-antral	LCM	gene expression (DRaqL-SC3-seq)	Oocyte_22_S21	3266331	1521486	46.5809	14564
79	Oocyte	Secondary-antral	LCM	gene expression (DRaqL-SC3-seq)	Oocyte_23_S22	2941830	1474289	50.1147	13307
80	Oocyte	Secondary-antral	LCM	gene expression (DRaqL-SC3-seq)	Oocyte_24_S23	2846224	1417345	49.7974	13471
81	Oocyte	Secondary-antral	LCM	gene expression (DRaqL-SC3-seq)	Oocyte_25_S24	2560340	1293013	50.5016	13630
82	Oocyte	Secondary-antral	LCM	gene expression (DRaqL-SC3-seq)	Oocyte_26_S25	3328445	1606001	48.2508	14853
83	Oocyte	Secondary-antral	LCM	gene expression (DRaqL-SC3-seq)	Oocyte_27_S26	2870248	1375529	47.9237	13313
84	Oocyte	Secondary-antral	LCM	gene expression (DRaqL-SC3-seq)	Oocyte_28_S27	3528793	1635734	46.3539	14638
85	Oocyte	Primary	LCM	gene expression (DRaqL-SC3-seq)	Oocyte_29_S28	2867089	1477646	51.5382	13498
86	Oocyte	Secondary-antral	LCM	gene expression (DRaqL-SC3-seq)	Oocyte_30_S29	3654953	1571435	42.9947	14934
87	Oocyte	Secondary-antral	LCM	gene expression (DRaqL-SC3-seq)	Oocyte_31_S30	3393882	1543299	45.473	14687
88	Oocyte	Secondary-antral	LCM	gene expression (DRaqL-SC3-seq)	Oocyte_32_S31	2954776	1452030	49.1418	12655
89	Oocyte	Primary	LCM	gene expression (DRaqL-SC3-seq)	Oocyte_33_S32	3072572	1526173	49.6709	13272
90	Oocyte	Primary	LCM	gene expression (DRaqL-SC3-seq)	Oocyte_34_S33	3857814	1591259	41.2477	12839
91	Oocyte	Primary	LCM	gene expression (DRaqL-SC3-seq)	Oocyte_35_S34	4871184	1753204	35.9913	14435
92	Oocyte	Primary	LCM	gene expression (DRaqL-SC3-seq)	Oocyte_36_S35	1959179	900075	45.9414	10912
93	Oocyte	Primary	LCM	gene expression (DRaqL-SC3-seq)	Oocyte_37_S36	5277916	1777862	33.6849	13296
94	Oocyte	Primary	LCM	gene expression (DRaqL-SC3-seq)	Oocyte_38_S37	4257889	1345188	31.5928	11476
95	Oocyte	Primary	LCM	gene expression (DRaqL-SC3-seq)	Oocyte_39_S38	3688689	1641135	44.491	12052
96	Oocyte	Primary	LCM	gene expression (DRaqL-SC3-seq)	Oocyte_40_S39	4519032	1618229	35.8092	11897
97	Oocyte	Primary	LCM	gene expression (DRaqL-SC3-seq)	Oocyte_41_S40	8349858	1883258	22.5544	13779
98	Oocyte	Primary	LCM	gene expression (DRaqL-SC3-seq)	Oocyte_42_S41	5209867	1928226	37.011	13665
99	Oocyte	Primary	LCM	gene expression (DRaqL-SC3-seq)	Oocyte_43_S42	10985449	3207926	29.2016	15666
100	Oocyte	Primary	LCM	gene expression (DRaqL-SC3-seq)	Oocyte_44_S43	5022383	2090847	41.6306	13166
101	Oocyte	Primary	LCM	gene expression (DRaqL-SC3-seq)	Oocyte_45_S44	10042191	2462625	24.5228	14334
102	Oocyte	Secondary-antral	LCM	exon-exon junction (Y-adaptor seq.)	Ex_Oocyte_10_S1	9014960	3001355	33.293	14936
103	Oocyte	Secondary-antral	LCM	exon-exon junction (Y-adaptor seq.)	Ex_Oocyte_17_S2	8528654	3357777	39.3705	15169
104	Oocyte	Secondary-antral	LCM	exon-exon junction (Y-adaptor seq.)	Ex_Oocyte_21_S3	9593164	3314234	34.5479	15009
105	Oocyte	Secondary-antral	LCM	exon-exon junction (Y-adaptor seq.)	Ex_Oocyte_28_S4	8142689	2936500	36.063	14043
106	Oocyte	Secondary-antral	LCM	exon-exon junction (Y-adaptor seq.)	Ex_Oocyte_30_S5	7949969	2766469	34.7985	14124
107	Granulosa cell	Neighboring	LCM	gene expression (SMART-Seq v4 3' DE Kit)	IL01_DmGC21_30_S3	1746801	734204	42.03	5514
108	Granulosa cell	Neighboring	LCM	gene expression (SMART-Seq v4 3' DE Kit)	IL01_DmGC41_50_S5	3576236	761223	21.29	6683
109	Granulosa cell	Neighboring	LCM	gene expression (SMART-Seq v4 3' DE Kit)	IL01_DmGC51_60_S6	5184951	681258	13.14	6209
110	Granulosa cell	Neighboring	LCM	gene expression (DRaqL-SMART-Seq v4 3' DE Kit )	IL01_DpGC21_30_S9	2051686	441321	21.51	6961
111	Granulosa cell	Neighboring	LCM	gene expression (DRaqL-SMART-Seq v4 3' DE Kit )	IL01_DpGC31_40_S10	2019428	734737	36.38	9188
112	Granulosa cell	Neighboring	LCM	gene expression (DRaqL-SMART-Seq v4 3' DE Kit )	IL01_DpGC41_50_S11	1328580	518980	39.06	7847
113	Granulosa cell	Neighboring	LCM	gene expression (DRaqL-SMART-Seq v4 3' DE Kit )	IL01_DpGC51_60_S12	2597769	936150	36.04	7994
114	Granulosa cell	Neighboring	LCM	gene expression (SMART-Seq v4 3' DE Kit)	IL02_DmGC21_30_S3	1588814	673477	42.39	4701
115	Granulosa cell	Neighboring	LCM	gene expression (SMART-Seq v4 3' DE Kit)	IL02_DmGC41_50_S5	2541652	1130771	44.49	6691
116	Granulosa cell	Neighboring	LCM	gene expression (SMART-Seq v4 3' DE Kit)	IL02_DmGC51_60_S6	1261003	517356	41.03	3702
117	Granulosa cell	Neighboring	LCM	gene expression (DRaqL-SMART-Seq v4 3' DE Kit )	IL02_DpGC21_30_S9	1710358	684984	40.05	8240
118	Granulosa cell	Neighboring	LCM	gene expression (DRaqL-SMART-Seq v4 3' DE Kit )	IL02_DpGC31_40_S10	1810898	670773	37.04	8825
119	Granulosa cell	Neighboring	LCM	gene expression (DRaqL-SMART-Seq v4 3' DE Kit )	IL02_DpGC41_50_S11	1045609	460331	44.03	7642
120	Granulosa cell	Neighboring	LCM	gene expression (DRaqL-SMART-Seq v4 3' DE Kit )	IL02_DpGC51_60_S12	3330813	1296059	38.91	9484
121	Granulosa cell	Neighboring	LCM	gene expression (SMART-Seq v4 3' DE Kit)	IL03_DmGC21_30_S3	1536253	670656	43.66	4307
122	Granulosa cell	Neighboring	LCM	gene expression (SMART-Seq v4 3' DE Kit)	IL03_DmGC31_40_S4	1168713	491168	42.03	5300
123	Granulosa cell	Neighboring	LCM	gene expression (SMART-Seq v4 3' DE Kit)	IL03_DmGC41_50_S5	1645817	754401	45.84	5319
124	Granulosa cell	Neighboring	LCM	gene expression (SMART-Seq v4 3' DE Kit)	IL03_DmGC51_60_S6	1665197	635163	38.14	5155
125	Granulosa cell	Neighboring	LCM	gene expression (DRaqL-SMART-Seq v4 3' DE Kit )	IL03_DpGC21_30_S9	2594270	860162	33.16	8701
126	Granulosa cell	Neighboring	LCM	gene expression (DRaqL-SMART-Seq v4 3' DE Kit )	IL03_DpGC31_40_S10	705479	324097	45.94	5797
127	Granulosa cell	Neighboring	LCM	gene expression (DRaqL-SMART-Seq v4 3' DE Kit )	IL03_DpGC41_50_S11	1001550	430212	42.95	7073
128	Granulosa cell	Neighboring	LCM	gene expression (DRaqL-SMART-Seq v4 3' DE Kit )	IL03_DpGC51_60_S12	1096298	550742	50.24	6333
129	Granulosa cell	Neighboring	LCM	gene expression (SMART-Seq v4 3' DE Kit)	IL04_DmGC21_30_S3	2827997	1331700	47.09	6544
130	Granulosa cell	Neighboring	LCM	gene expression (SMART-Seq v4 3' DE Kit)	IL04_DmGC41_50_S5	1813558	763192	42.08	5503
131	Granulosa cell	Neighboring	LCM	gene expression (SMART-Seq v4 3' DE Kit)	IL04_DmGC51_60_S6	1793924	619491	34.53	5481
132	Granulosa cell	Neighboring	LCM	gene expression (DRaqL-SMART-Seq v4 3' DE Kit )	IL04_DpGC21_30_S9	1176142	534420	45.44	6165
133	Granulosa cell	Neighboring	LCM	gene expression (DRaqL-SMART-Seq v4 3' DE Kit )	IL04_DpGC31_40_S10	2033125	971528	47.78	10562
134	Granulosa cell	Neighboring	LCM	gene expression (DRaqL-SMART-Seq v4 3' DE Kit )	IL04_DpGC41_50_S11	1230917	459470	37.33	8268
135	Granulosa cell	Neighboring	LCM	gene expression (DRaqL-SMART-Seq v4 3' DE Kit )	IL04_DpGC51_60_S12	2165625	1015623	46.9	9195
136	Granulosa cell	Neighboring	LCM	gene expression (SMART-Seq v4 3' DE Kit)	IL05_DmGC21_30_S3	1368185	488331	35.69	4172
137	Granulosa cell	Neighboring	LCM	gene expression (SMART-Seq v4 3' DE Kit)	IL05_DmGC31_40_S4	1158751	504260	43.52	7016
138	Granulosa cell	Neighboring	LCM	gene expression (SMART-Seq v4 3' DE Kit)	IL05_DmGC41_50_S5	2228008	878036	39.41	7076
139	Granulosa cell	Neighboring	LCM	gene expression (SMART-Seq v4 3' DE Kit)	IL05_DmGC51_60_S6	2789621	860592	30.85	7402
140	Granulosa cell	Neighboring	LCM	gene expression (DRaqL-SMART-Seq v4 3' DE Kit )	IL05_DpGC21_30_S9	2815224	1337448	47.51	10440
141	Granulosa cell	Neighboring	LCM	gene expression (DRaqL-SMART-Seq v4 3' DE Kit )	IL05_DpGC31_40_S10	985646	485086	49.22	7352
142	Granulosa cell	Neighboring	LCM	gene expression (DRaqL-SMART-Seq v4 3' DE Kit )	IL05_DpGC41_50_S11	1042743	471146	45.18	7006
143	Granulosa cell	Neighboring	LCM	gene expression (DRaqL-SMART-Seq v4 3' DE Kit )	IL05_DpGC51_60_S12	1640037	754468	46	7062
144	Granulosa cell	Non-neighboring	LCM	gene expression (SMART-Seq v4 3' DE Kit)	IL06_DmGC21_30_S3	1338909	553814	41.36	4543
145	Granulosa cell	Non-neighboring	LCM	gene expression (SMART-Seq v4 3' DE Kit)	IL06_DmGC31_40_S4	908450	363404	40	5478
146	Granulosa cell	Non-neighboring	LCM	gene expression (SMART-Seq v4 3' DE Kit)	IL06_DmGC41_50_S5	2577736	1056272	40.98	7642
147	Granulosa cell	Non-neighboring	LCM	gene expression (SMART-Seq v4 3' DE Kit)	IL06_DmGC51_60_S6	2224347	702313	31.57	6293
148	Granulosa cell	Non-neighboring	LCM	gene expression (DRaqL-SMART-Seq v4 3' DE Kit )	IL06_DpGC21_30_S9	1278878	648627	50.72	8749
149	Granulosa cell	Non-neighboring	LCM	gene expression (DRaqL-SMART-Seq v4 3' DE Kit )	IL06_DpGC31_40_S10	1167502	553362	47.4	9043
150	Granulosa cell	Non-neighboring	LCM	gene expression (DRaqL-SMART-Seq v4 3' DE Kit )	IL06_DpGC41_50_S11	682944	348466	51.02	8077
151	Granulosa cell	Non-neighboring	LCM	gene expression (DRaqL-SMART-Seq v4 3' DE Kit )	IL06_DpGC51_60_S12	1264172	615019	48.65	6352
152	Granulosa cell	Non-neighboring	LCM	gene expression (SMART-Seq v4 3' DE Kit)	IL07_DmGC21_30_S3	2601566	1140912	43.85	7026
153	Granulosa cell	Non-neighboring	LCM	gene expression (SMART-Seq v4 3' DE Kit)	IL07_DmGC31_40_S4	959028	409753	42.73	4816
154	Granulosa cell	Non-neighboring	LCM	gene expression (SMART-Seq v4 3' DE Kit)	IL07_DmGC41_50_S5	2200218	726117	33	5736
155	Granulosa cell	Non-neighboring	LCM	gene expression (SMART-Seq v4 3' DE Kit)	IL07_DmGC51_60_S6	2345523	1009764	43.05	6500
156	Granulosa cell	Non-neighboring	LCM	gene expression (DRaqL-SMART-Seq v4 3' DE Kit )	IL07_DpGC21_30_S9	3695657	1574980	42.62	11177
157	Granulosa cell	Non-neighboring	LCM	gene expression (DRaqL-SMART-Seq v4 3' DE Kit )	IL07_DpGC31_40_S10	1034388	454356	43.93	7778
158	Granulosa cell	Non-neighboring	LCM	gene expression (DRaqL-SMART-Seq v4 3' DE Kit )	IL07_DpGC41_50_S11	799394	370270	46.32	7300
159	Granulosa cell	Non-neighboring	LCM	gene expression (DRaqL-SMART-Seq v4 3' DE Kit )	IL07_DpGC51_60_S12	2404659	1087480	45.22	9176
160	Granulosa cell	Non-neighboring	LCM	gene expression (SMART-Seq v4 3' DE Kit)	IL08_DmGC21_30_S3	12210330	5749186	47.08	12819
161	Granulosa cell	Non-neighboring	LCM	gene expression (SMART-Seq v4 3' DE Kit)	IL08_DmGC31_40_S4	814028	370683	45.54	4040
162	Granulosa cell	Non-neighboring	LCM	gene expression (SMART-Seq v4 3' DE Kit)	IL08_DmGC41_50_S5	2777356	1078273	38.82	7013
163	Granulosa cell	Non-neighboring	LCM	gene expression (SMART-Seq v4 3' DE Kit)	IL08_DmGC51_60_S6	2250293	700142	31.11	5840
164	Granulosa cell	Non-neighboring	LCM	gene expression (DRaqL-SMART-Seq v4 3' DE Kit )	IL08_DpGC21_30_S9	1239133	432049	34.87	4255
165	Granulosa cell	Non-neighboring	LCM	gene expression (DRaqL-SMART-Seq v4 3' DE Kit )	IL08_DpGC31_40_S10	1779112	852313	47.91	9800
166	Granulosa cell	Non-neighboring	LCM	gene expression (DRaqL-SMART-Seq v4 3' DE Kit )	IL08_DpGC41_50_S11	845344	272895	32.28	6138
167	Granulosa cell	Non-neighboring	LCM	gene expression (SMART-Seq v4 3' DE Kit)	IL09_DmGC31_40_S4	1037145	379206	36.56	4616
168	Granulosa cell	Non-neighboring	LCM	gene expression (SMART-Seq v4 3' DE Kit)	IL09_DmGC51_60_S6	3505397	1029490	29.37	5716
169	Granulosa cell	Non-neighboring	LCM	gene expression (DRaqL-SMART-Seq v4 3' DE Kit )	IL09_DpGC21_30_S9	2775397	1065539	38.39	9315
170	Granulosa cell	Non-neighboring	LCM	gene expression (DRaqL-SMART-Seq v4 3' DE Kit )	IL09_DpGC31_40_S10	1344089	663364	49.35	9292
171	Granulosa cell	Non-neighboring	LCM	gene expression (DRaqL-SMART-Seq v4 3' DE Kit )	IL09_DpGC41_50_S11	2322046	1088789	46.89	10626
172	Granulosa cell	Non-neighboring	LCM	gene expression (DRaqL-SMART-Seq v4 3' DE Kit )	IL09_DpGC51_60_S12	1927825	881783	45.74	7509
173	Granulosa cell	Non-neighboring	LCM	gene expression (SMART-Seq v4 3' DE Kit)	IL10_DmGC21_30_S3	1502653	582492	38.76	4048
174	Granulosa cell	Non-neighboring	LCM	gene expression (SMART-Seq v4 3' DE Kit)	IL10_DmGC41_50_S5	2578720	1204315	46.7	6935
175	Granulosa cell	Non-neighboring	LCM	gene expression (SMART-Seq v4 3' DE Kit)	IL10_DmGC51_60_S6	1811063	863665	47.69	5061
176	Granulosa cell	Non-neighboring	LCM	gene expression (DRaqL-SMART-Seq v4 3' DE Kit )	IL10_DpGC21_30_S9	3090984	1335986	43.22	10136
177	Granulosa cell	Non-neighboring	LCM	gene expression (DRaqL-SMART-Seq v4 3' DE Kit )	IL10_DpGC31_40_S10	1421741	677709	47.67	8615
178	Granulosa cell	Non-neighboring	LCM	gene expression (DRaqL-SMART-Seq v4 3' DE Kit )	IL10_DpGC41_50_S11	5129769	660550	12.88	9375
179	Granulosa cell	Non-neighboring	LCM	gene expression (DRaqL-SMART-Seq v4 3' DE Kit )	IL10_DpGC51_60_S12	2834065	1338224	47.22	9032
180	Oocyte	Secondary-antral	LCM	gene expression (SMART-Seq v4 3' DE Kit)	IL01_DmOo01_10_S1	1728150	672961	38.94	12500
181	Oocyte	Primary follicle	LCM	gene expression (SMART-Seq v4 3' DE Kit)	IL01_DmOo11_20_S2	4752524	2312607	48.66	13041
182	Oocyte	Secondary-antral	LCM	gene expression (DRaqL-SMART-Seq v4 3' DE Kit )	IL01_DpOo01_10_S7	360008	126531	35.15	9706
183	Oocyte	Secondary-antral	LCM	gene expression (SMART-Seq v4 3' DE Kit)	IL02_DmOo01_10_S1	3868457	1771421	45.79	14314
184	Oocyte	Primary follicle	LCM	gene expression (SMART-Seq v4 3' DE Kit)	IL02_DmOo11_20_S2	3226122	1625061	50.37	12492
185	Oocyte	Secondary-antral	LCM	gene expression (DRaqL-SMART-Seq v4 3' DE Kit )	IL02_DpOo01_10_S7	502794	280284	55.75	10310
186	Oocyte	Primary follicle	LCM	gene expression (DRaqL-SMART-Seq v4 3' DE Kit )	IL02_DpOo11_20_S8	6361623	3337529	52.46	13391
187	Oocyte	Secondary-antral	LCM	gene expression (SMART-Seq v4 3' DE Kit)	IL03_DmOo01_10_S1	8653270	3310057	38.25	14952
188	Oocyte	Primary follicle	LCM	gene expression (SMART-Seq v4 3' DE Kit)	IL03_DmOo11_20_S2	1794576	840532	46.84	10564
189	Oocyte	Secondary-antral	LCM	gene expression (DRaqL-SMART-Seq v4 3' DE Kit )	IL03_DpOo01_10_S7	1535630	867375	56.48	13657
190	Oocyte	Primary follicle	LCM	gene expression (DRaqL-SMART-Seq v4 3' DE Kit )	IL03_DpOo11_20_S8	1385138	655565	47.33	7885
191	Oocyte	Secondary-antral	LCM	gene expression (SMART-Seq v4 3' DE Kit)	IL04_DmOo01_10_S1	3112841	1455241	46.75	13558
192	Oocyte	Secondary-antral	LCM	gene expression (DRaqL-SMART-Seq v4 3' DE Kit )	IL04_DpOo01_10_S7	2503594	1463001	58.44	14217
193	Oocyte	Primary follicle	LCM	gene expression (DRaqL-SMART-Seq v4 3' DE Kit )	IL04_DpOo11_20_S8	1433979	734560	51.23	11410
194	Oocyte	Secondary-antral	LCM	gene expression (SMART-Seq v4 3' DE Kit)	IL05_DmOo01_10_S1	4035659	2102447	52.1	14442
195	Oocyte	Primary follicle	LCM	gene expression (SMART-Seq v4 3' DE Kit)	IL05_DmOo11_20_S2	1932381	788496	40.8	10630
196	Oocyte	Secondary-antral	LCM	gene expression (DRaqL-SMART-Seq v4 3' DE Kit )	IL05_DpOo01_10_S7	3149314	1863721	59.18	14103
197	Oocyte	Secondary-antral	LCM	gene expression (SMART-Seq v4 3' DE Kit)	IL06_DmOo01_10_S1	3513946	1509190	42.95	14664
198	Oocyte	Primary follicle	LCM	gene expression (SMART-Seq v4 3' DE Kit)	IL06_DmOo11_20_S2	1552589	736403	47.43	11191
199	Oocyte	Secondary-antral	LCM	gene expression (DRaqL-SMART-Seq v4 3' DE Kit )	IL06_DpOo01_10_S7	1587093	893238	56.28	13840
200	Oocyte	Secondary-antral	LCM	gene expression (SMART-Seq v4 3' DE Kit)	IL07_DmOo01_10_S1	5055002	2186284	43.25	14986
201	Oocyte	Primary follicle	LCM	gene expression (SMART-Seq v4 3' DE Kit)	IL07_DmOo11_20_S2	3324335	1576888	47.43	12682
202	Oocyte	Secondary-antral	LCM	gene expression (DRaqL-SMART-Seq v4 3' DE Kit )	IL07_DpOo01_10_S7	368998	211286	57.26	10221
203	Oocyte	Primary follicle	LCM	gene expression (DRaqL-SMART-Seq v4 3' DE Kit )	IL07_DpOo11_20_S8	1714403	840433	49.02	10660
204	Oocyte	Secondary-antral	LCM	gene expression (SMART-Seq v4 3' DE Kit)	IL08_DmOo01_10_S1	990283	395849	39.97	11131
205	Oocyte	Secondary-antral	LCM	gene expression (SMART-Seq v4 3' DE Kit)	IL08_DmOo11_20_S2	1866405	835245	44.75	11827
206	Oocyte	Secondary-antral	LCM	gene expression (DRaqL-SMART-Seq v4 3' DE Kit )	IL08_DpOo01_10_S7	1562793	858512	54.93	13132
207	Oocyte	Secondary-antral	LCM	gene expression (SMART-Seq v4 3' DE Kit)	IL09_DmOo01_10_S1	4472907	2103706	47.03	14197
208	Oocyte	Primary follicle	LCM	gene expression (DRaqL-SMART-Seq v4 3' DE Kit )	IL09_DpOo11_20_S8	1514918	725349	47.88	9897
209	Oocyte	Secondary-antral	LCM	gene expression (SMART-Seq v4 3' DE Kit)	IL10_DmOo01_10_S1	1622502	765663	47.19	13084
210	Oocyte	Primary follicle	LCM	gene expression (SMART-Seq v4 3' DE Kit)	IL10_DmOo11_20_S2	1742981	760006	43.6	10667
211	Oocyte	Secondary-antral	LCM	gene expression (DRaqL-SMART-Seq v4 3' DE Kit )	IL10_DpOo01_10_S7	3918158	2316142	59.11	15332
212	Oocyte	Primary follicle	LCM	gene expression (DRaqL-SMART-Seq v4 3' DE Kit )	IL10_DpOo11_20_S8	1440773	796753	55.3	12322
213	Granulosa cell	Neighboring	LCM	gene expression (DRaqL-Protease-Smart-seq2)	FF24h_GC01_12_S4_IL01	2616819	242706	9.27	8474
214	Granulosa cell	Neighboring	LCM	gene expression (DRaqL-Protease-Smart-seq2)	FF24h_GC01_12_S4_IL02	13501265	764956	5.67	8198
215	Granulosa cell	Neighboring	LCM	gene expression (DRaqL-Protease-Smart-seq2)	FF24h_GC01_12_S4_IL03	12089974	608225	5.03	9991
216	Granulosa cell	Neighboring	LCM	gene expression (DRaqL-Protease-Smart-seq2)	FF24h_GC01_12_S4_IL04	3871180	307653	7.95	8525
217	Granulosa cell	Neighboring	LCM	gene expression (DRaqL-Protease-Smart-seq2)	FF24h_GC01_12_S4_IL05	4893005	544905	11.14	8150
218	Granulosa cell	Neighboring	LCM	gene expression (DRaqL-Protease-Smart-seq2)	FF24h_GC01_12_S4_IL06	1581590	114176	7.22	6681
219	Granulosa cell	Non-neighboring	LCM	gene expression (DRaqL-Protease-Smart-seq2)	FF24h_GC01_12_S4_IL07	1304219	94091	7.21	5777
220	Granulosa cell	Non-neighboring	LCM	gene expression (DRaqL-Protease-Smart-seq2)	FF24h_GC01_12_S4_IL08	2021289	425443	21.05	8847
221	Granulosa cell	Non-neighboring	LCM	gene expression (DRaqL-Protease-Smart-seq2)	FF24h_GC01_12_S4_IL09	2811791	501398	17.83	9539
222	Granulosa cell	Non-neighboring	LCM	gene expression (DRaqL-Protease-Smart-seq2)	FF24h_GC01_12_S4_IL10	1549265	316360	20.42	6779
223	Granulosa cell	Non-neighboring	LCM	gene expression (DRaqL-Protease-Smart-seq2)	FF24h_GC01_12_S4_IL11	1455977	318788	21.9	6154
224	Granulosa cell	Non-neighboring	LCM	gene expression (DRaqL-Protease-Smart-seq2)	FF24h_GC01_12_S4_IL12	1219570	210458	17.26	7698
225	Granulosa cell	Neighboring	LCM	gene expression (DRaqL-Protease-Smart-seq2)	FF24h_GC13_24_S5_IL01	2738646	443395	16.19	8601
226	Granulosa cell	Neighboring	LCM	gene expression (DRaqL-Protease-Smart-seq2)	FF24h_GC13_24_S5_IL02	1736883	465772	26.82	6498
227	Granulosa cell	Neighboring	LCM	gene expression (DRaqL-Protease-Smart-seq2)	FF24h_GC13_24_S5_IL03	5755202	749905	13.03	9708
228	Granulosa cell	Neighboring	LCM	gene expression (DRaqL-Protease-Smart-seq2)	FF24h_GC13_24_S5_IL04	7583562	1272846	16.78	10797
229	Granulosa cell	Neighboring	LCM	gene expression (DRaqL-Protease-Smart-seq2)	FF24h_GC13_24_S5_IL05	1490199	164080	11.01	6736
230	Granulosa cell	Neighboring	LCM	gene expression (DRaqL-Protease-Smart-seq2)	FF24h_GC13_24_S5_IL06	4340171	465190	10.72	8790
231	Granulosa cell	Non-neighboring	LCM	gene expression (DRaqL-Protease-Smart-seq2)	FF24h_GC13_24_S5_IL07	7372166	371761	5.04	9173
232	Granulosa cell	Non-neighboring	LCM	gene expression (DRaqL-Protease-Smart-seq2)	FF24h_GC13_24_S5_IL08	3000619	550892	18.36	9173
233	Granulosa cell	Non-neighboring	LCM	gene expression (DRaqL-Protease-Smart-seq2)	FF24h_GC13_24_S5_IL09	1258446	171241	13.61	6338
234	Granulosa cell	Non-neighboring	LCM	gene expression (DRaqL-Protease-Smart-seq2)	FF24h_GC13_24_S5_IL10	2697006	271765	10.08	7757
235	Granulosa cell	Non-neighboring	LCM	gene expression (DRaqL-Protease-Smart-seq2)	FF24h_GC13_24_S5_IL11	1046355	204606	19.55	6895
236	Granulosa cell	Non-neighboring	LCM	gene expression (DRaqL-Protease-Smart-seq2)	FF24h_GC13_24_S5_IL12	13568266	329008	2.42	8096
237	Oocyte	Primary follicle	LCM	gene expression (DRaqL-Protease-Smart-seq2)	FF24h_Oo01_12_S6_IL01	11798137	1705219	14.45	12533
238	Oocyte	Primary follicle	LCM	gene expression (DRaqL-Protease-Smart-seq2)	FF24h_Oo01_12_S6_IL02	13769533	3227931	23.44	14194
239	Oocyte	Primary follicle	LCM	gene expression (DRaqL-Protease-Smart-seq2)	FF24h_Oo01_12_S6_IL03	1979144	325956	16.47	11207
240	Oocyte	Primary follicle	LCM	gene expression (DRaqL-Protease-Smart-seq2)	FF24h_Oo01_12_S6_IL04	1543675	448697	29.07	11977
241	Oocyte	Primary follicle	LCM	gene expression (DRaqL-Protease-Smart-seq2)	FF24h_Oo01_12_S6_IL05	4549577	306682	6.74	12280
242	Oocyte	Secondary-antral	LCM	gene expression (DRaqL-Protease-Smart-seq2)	FF24h_Oo01_12_S6_IL06	4246848	428040	10.08	12329
243	Oocyte	Secondary-antral	LCM	gene expression (DRaqL-Protease-Smart-seq2)	FF24h_Oo01_12_S6_IL07	4615695	592576	12.84	13913
244	Oocyte	Secondary-antral	LCM	gene expression (DRaqL-Protease-Smart-seq2)	FF24h_Oo01_12_S6_IL08	4428169	451440	10.19	8201
245	Oocyte	Secondary-antral	LCM	gene expression (DRaqL-Protease-Smart-seq2)	FF24h_Oo01_12_S6_IL09	7722980	1411076	18.27	14320
246	Oocyte	Secondary-antral	LCM	gene expression (DRaqL-Protease-Smart-seq2)	FF24h_Oo01_12_S6_IL10	3855575	810305	21.02	13245
247	Oocyte	Secondary-antral	LCM	gene expression (DRaqL-Protease-Smart-seq2)	FF24h_Oo01_12_S6_IL11	2867556	859941	29.99	13578
248	Oocyte	Secondary-antral	LCM	gene expression (DRaqL-Protease-Smart-seq2)	FF24h_Oo01_12_S6_IL12	4568677	306205	6.7	12522
249	Granulosa cell	Neighboring	LCM	gene expression (LCM-seq)	IL01_LCMseq01_10_S1	2832482	495067	17.48	8407
250	Granulosa cell	Neighboring	LCM	gene expression (LCM-seq)	IL01_LCMseq11_20_S2	2328673	550403	23.64	9349
251	Granulosa cell	Neighboring	LCM	gene expression (LCM-seq)	IL01_LCMseq21_30_S3	3366486	793650	23.58	10039
252	Granulosa cell	Neighboring	LCM	gene expression (LCM-seq)	IL01_LCMseq31_40_S4	6717721	831351	12.38	7096
253	Granulosa cell	Neighboring	LCM	gene expression (DRaqL-Smart-seq2)	IL01_SmSeq2DRaqL01_10_S5	2180112	929281	42.63	10088
254	Granulosa cell	Neighboring	LCM	gene expression (DRaqL-Smart-seq2)	IL01_SmSeq2DRaqL31_40_S8	3570086	922432	25.84	8398
255	Granulosa cell	Neighboring	LCM	gene expression (LCM-seq)	IL02_LCMseq01_10_S1	1537342	376393	24.48	8415
256	Granulosa cell	Neighboring	LCM	gene expression (LCM-seq)	IL02_LCMseq11_20_S2	5925897	1146093	19.34	7032
257	Granulosa cell	Neighboring	LCM	gene expression (LCM-seq)	IL02_LCMseq31_40_S4	2564126	467213	18.22	10175
258	Granulosa cell	Neighboring	LCM	gene expression (DRaqL-Smart-seq2)	IL02_SmSeq2DRaqL01_10_S5	2575916	998484	38.76	10314
259	Granulosa cell	Neighboring	LCM	gene expression (DRaqL-Smart-seq2)	IL02_SmSeq2DRaqL11_20_S6	3460221	1047881	30.28	9375
260	Granulosa cell	Neighboring	LCM	gene expression (DRaqL-Smart-seq2)	IL02_SmSeq2DRaqL31_40_S8	4471101	1588111	35.52	10882
261	Granulosa cell	Neighboring	LCM	gene expression (LCM-seq)	IL03_LCMseq01_10_S1	17221114	825136	4.79	9753
262	Granulosa cell	Neighboring	LCM	gene expression (LCM-seq)	IL03_LCMseq11_20_S2	6004279	527002	8.78	10373
263	Granulosa cell	Neighboring	LCM	gene expression (LCM-seq)	IL03_LCMseq21_30_S3	12909320	734195	5.69	9361
264	Granulosa cell	Neighboring	LCM	gene expression (LCM-seq)	IL03_LCMseq31_40_S4	12507380	567434	4.54	7999
265	Granulosa cell	Neighboring	LCM	gene expression (DRaqL-Smart-seq2)	IL03_SmSeq2DRaqL01_10_S5	2372003	666259	28.09	9709
266	Granulosa cell	Neighboring	LCM	gene expression (DRaqL-Smart-seq2)	IL03_SmSeq2DRaqL11_20_S6	2483905	584786	23.54	7614
267	Granulosa cell	Neighboring	LCM	gene expression (DRaqL-Smart-seq2)	IL03_SmSeq2DRaqL31_40_S8	4258983	1206015	28.32	10310
268	Granulosa cell	Neighboring	LCM	gene expression (LCM-seq)	IL04_LCMseq01_10_S1	1721433	380370	22.1	9348
269	Granulosa cell	Neighboring	LCM	gene expression (LCM-seq)	IL04_LCMseq11_20_S2	2307584	552194	23.93	8455
270	Granulosa cell	Neighboring	LCM	gene expression (LCM-seq)	IL04_LCMseq21_30_S3	3148456	827587	26.29	10033
271	Granulosa cell	Neighboring	LCM	gene expression (DRaqL-Smart-seq2)	IL04_SmSeq2DRaqL11_20_S6	3498997	984293	28.13	9074
272	Granulosa cell	Neighboring	LCM	gene expression (DRaqL-Smart-seq2)	IL04_SmSeq2DRaqL21_30_S7	3818835	1248457	32.69	10220
273	Granulosa cell	Neighboring	LCM	gene expression (DRaqL-Smart-seq2)	IL04_SmSeq2DRaqL31_40_S8	3593638	1413810	39.34	11509
274	Granulosa cell	Neighboring	LCM	gene expression (LCM-seq)	IL05_LCMseq11_20_S2	1704984	471740	27.67	9108
275	Granulosa cell	Neighboring	LCM	gene expression (LCM-seq)	IL05_LCMseq21_30_S3	1448916	516321	35.63	9862
276	Granulosa cell	Neighboring	LCM	gene expression (LCM-seq)	IL05_LCMseq31_40_S4	3475897	774388	22.28	8318
277	Granulosa cell	Neighboring	LCM	gene expression (DRaqL-Smart-seq2)	IL05_SmSeq2DRaqL01_10_S5	2369767	797928	33.67	10222
278	Granulosa cell	Neighboring	LCM	gene expression (DRaqL-Smart-seq2)	IL05_SmSeq2DRaqL11_20_S6	4264523	1185226	27.79	10408
279	Granulosa cell	Neighboring	LCM	gene expression (DRaqL-Smart-seq2)	IL05_SmSeq2DRaqL21_30_S7	2684491	844115	31.44	9945
280	Granulosa cell	Neighboring	LCM	gene expression (DRaqL-Smart-seq2)	IL05_SmSeq2DRaqL31_40_S8	2904666	1005708	34.62	9380
281	Granulosa cell	Non-neighboring	LCM	gene expression (LCM-seq)	IL06_LCMseq01_10_S1	1783691	404589	22.68	8437
282	Granulosa cell	Non-neighboring	LCM	gene expression (LCM-seq)	IL06_LCMseq11_20_S2	3442932	917913	26.66	9549
283	Granulosa cell	Non-neighboring	LCM	gene expression (LCM-seq)	IL06_LCMseq21_30_S3	5078164	714981	14.08	5648
284	Granulosa cell	Non-neighboring	LCM	gene expression (LCM-seq)	IL06_LCMseq31_40_S4	1957346	367330	18.77	6567
285	Granulosa cell	Non-neighboring	LCM	gene expression (DRaqL-Smart-seq2)	IL06_SmSeq2DRaqL01_10_S5	2093629	862988	41.22	9781
286	Granulosa cell	Non-neighboring	LCM	gene expression (DRaqL-Smart-seq2)	IL06_SmSeq2DRaqL21_30_S7	3488773	649861	18.63	9114
287	Granulosa cell	Non-neighboring	LCM	gene expression (DRaqL-Smart-seq2)	IL06_SmSeq2DRaqL31_40_S8	2716182	817868	30.11	9023
288	Granulosa cell	Non-neighboring	LCM	gene expression (LCM-seq)	IL07_LCMseq01_10_S1	1480923	271936	18.36	7123
289	Granulosa cell	Non-neighboring	LCM	gene expression (LCM-seq)	IL07_LCMseq11_20_S2	1739589	462126	26.57	7979
290	Granulosa cell	Non-neighboring	LCM	gene expression (LCM-seq)	IL07_LCMseq21_30_S3	1372931	437401	31.86	9658
291	Granulosa cell	Non-neighboring	LCM	gene expression (LCM-seq)	IL07_LCMseq31_40_S4	650064	100257	15.42	6088
292	Granulosa cell	Non-neighboring	LCM	gene expression (DRaqL-Smart-seq2)	IL07_SmSeq2DRaqL01_10_S5	2522983	1156998	45.86	10263
293	Granulosa cell	Non-neighboring	LCM	gene expression (DRaqL-Smart-seq2)	IL07_SmSeq2DRaqL11_20_S6	2948625	698799	23.7	8202
294	Granulosa cell	Non-neighboring	LCM	gene expression (DRaqL-Smart-seq2)	IL07_SmSeq2DRaqL21_30_S7	5659708	965365	17.06	9473
295	Granulosa cell	Non-neighboring	LCM	gene expression (DRaqL-Smart-seq2)	IL07_SmSeq2DRaqL31_40_S8	3976372	1629903	40.99	10942
296	Granulosa cell	Non-neighboring	LCM	gene expression (LCM-seq)	IL08_LCMseq01_10_S1	2763998	586395	21.22	7986
297	Granulosa cell	Non-neighboring	LCM	gene expression (LCM-seq)	IL08_LCMseq11_20_S2	1853274	410964	22.18	8141
298	Granulosa cell	Non-neighboring	LCM	gene expression (LCM-seq)	IL08_LCMseq21_30_S3	3882774	813260	20.95	7855
299	Granulosa cell	Non-neighboring	LCM	gene expression (LCM-seq)	IL08_LCMseq31_40_S4	1249664	337575	27.01	7976
300	Granulosa cell	Non-neighboring	LCM	gene expression (DRaqL-Smart-seq2)	IL08_SmSeq2DRaqL01_10_S5	4377087	1631992	37.28	11874
301	Granulosa cell	Non-neighboring	LCM	gene expression (DRaqL-Smart-seq2)	IL08_SmSeq2DRaqL11_20_S6	2912231	1085547	37.28	9807
302	Granulosa cell	Non-neighboring	LCM	gene expression (DRaqL-Smart-seq2)	IL08_SmSeq2DRaqL21_30_S7	4538757	811014	17.87	9729
303	Granulosa cell	Non-neighboring	LCM	gene expression (DRaqL-Smart-seq2)	IL08_SmSeq2DRaqL31_40_S8	4194726	1427643	34.03	10347
304	Granulosa cell	Non-neighboring	LCM	gene expression (LCM-seq)	IL09_LCMseq01_10_S1	1235198	347351	28.12	9754
305	Granulosa cell	Non-neighboring	LCM	gene expression (LCM-seq)	IL09_LCMseq11_20_S2	1691399	412069	24.36	8687
306	Granulosa cell	Non-neighboring	LCM	gene expression (LCM-seq)	IL09_LCMseq21_30_S3	4062874	1051477	25.88	9577
307	Granulosa cell	Non-neighboring	LCM	gene expression (LCM-seq)	IL09_LCMseq31_40_S4	5149029	934582	18.15	7809
308	Granulosa cell	Non-neighboring	LCM	gene expression (DRaqL-Smart-seq2)	IL09_SmSeq2DRaqL01_10_S5	3235330	1191806	36.84	10445
309	Granulosa cell	Non-neighboring	LCM	gene expression (DRaqL-Smart-seq2)	IL09_SmSeq2DRaqL11_20_S6	11296361	1685181	14.92	11301
310	Granulosa cell	Non-neighboring	LCM	gene expression (DRaqL-Smart-seq2)	IL09_SmSeq2DRaqL21_30_S7	5861467	1164597	19.87	10750
311	Granulosa cell	Non-neighboring	LCM	gene expression (DRaqL-Smart-seq2)	IL09_SmSeq2DRaqL31_40_S8	3387068	321960	9.51	4700
312	Granulosa cell	Non-neighboring	LCM	gene expression (LCM-seq)	IL10_LCMseq01_10_S1	3463314	549763	15.87	6892
313	Granulosa cell	Non-neighboring	LCM	gene expression (LCM-seq)	IL10_LCMseq11_20_S2	2469581	642819	26.03	7652
314	Granulosa cell	Non-neighboring	LCM	gene expression (LCM-seq)	IL10_LCMseq21_30_S3	1544415	441183	28.57	7301
315	Granulosa cell	Non-neighboring	LCM	gene expression (LCM-seq)	IL10_LCMseq31_40_S4	3615946	803152	22.21	7900
316	Granulosa cell	Non-neighboring	LCM	gene expression (DRaqL-Smart-seq2)	IL10_SmSeq2DRaqL01_10_S5	5475854	732082	13.37	9471
317	Granulosa cell	Non-neighboring	LCM	gene expression (DRaqL-Smart-seq2)	IL10_SmSeq2DRaqL11_20_S6	3194533	1292693	40.47	9507
318	Granulosa cell	Non-neighboring	LCM	gene expression (DRaqL-Smart-seq2)	IL10_SmSeq2DRaqL21_30_S7	9585812	262540	2.74	4498
319	Granulosa cell	Non-neighboring	LCM	gene expression (DRaqL-Smart-seq2)	IL10_SmSeq2DRaqL31_40_S8	5323773	2274745	42.73	11840
320	Granulosa cell	Bulk granulosa cells	LCM	gene expression (DRaqL-SC3-seq)	bGCs_01_S41	8133817	4602945	56.59	15610
321	Granulosa cell	Bulk granulosa cells	LCM	gene expression (DRaqL-SC3-seq)	bGCs_02_S42	9635313	4697962	48.76	12190
322	Granulosa cell	Bulk granulosa cells	LCM	gene expression (DRaqL-SC3-seq)	bGCs_03_S43	8602904	4442692	51.64	16492
323	Granulosa cell	Bulk granulosa cells	LCM	gene expression (DRaqL-SC3-seq)	bGCs_04_S44	10954225	5625461	51.35	14313
324	Granulosa cell	Bulk granulosa cells	LCM	gene expression (DRaqL-SC3-seq)	bGCs_05_S45	8989830	4624822	51.45	16216
325	Granulosa cell	Bulk granulosa cells	LCM	gene expression (DRaqL-SC3-seq)	bGCs_06_S46	10012902	5343257	53.36	16063
326	Granulosa cell	Bulk granulosa cells	LCM	gene expression (DRaqL-SC3-seq)	bGCs_08_S48	6129824	2739234	44.69	15418
327	Granulosa cell	Neighboring	LCM	gene expression (DRaqL-SC3-seq)	GCs_10C_01_Nei_S25	8224901	3797607	46.17	14671
328	Granulosa cell	Non-neighboring	LCM	gene expression (DRaqL-SC3-seq)	GCs_10C_01_Non_S26	9796403	4380179	44.71	13028
329	Granulosa cell	Neighboring	LCM	gene expression (DRaqL-SC3-seq)	GCs_10C_02_Nei_S27	10952613	4335173	39.58	14884
330	Granulosa cell	Non-neighboring	LCM	gene expression (DRaqL-SC3-seq)	GCs_10C_02_Non_S28	8998385	4876582	54.19	12280
331	Granulosa cell	Neighboring	LCM	gene expression (DRaqL-SC3-seq)	GCs_10C_03_Nei_S29	12308057	7081174	57.53	11550
332	Granulosa cell	Non-neighboring	LCM	gene expression (DRaqL-SC3-seq)	GCs_10C_03_Non_S30	10746416	6096719	56.73	12501
333	Granulosa cell	Neighboring	LCM	gene expression (DRaqL-SC3-seq)	GCs_10C_04_Nei_S31	10705668	5937375	55.46	9954
334	Granulosa cell	Non-neighboring	LCM	gene expression (DRaqL-SC3-seq)	GCs_10C_04_Non_S32	12716847	6921369	54.43	12544
335	Granulosa cell	Neighboring	LCM	gene expression (DRaqL-SC3-seq)	GCs_10C_05_Nei_S33	8170018	4235804	51.85	11728
336	Granulosa cell	Non-neighboring	LCM	gene expression (DRaqL-SC3-seq)	GCs_10C_05_Non_S34	8606372	4936246	57.36	12868
337	Granulosa cell	Neighboring	LCM	gene expression (DRaqL-SC3-seq)	GCs_10C_06_Nei_S35	8274279	4627068	55.92	11575
338	Granulosa cell	Non-neighboring	LCM	gene expression (DRaqL-SC3-seq)	GCs_10C_06_Non_S36	7496259	4055743	54.1	10789
339	Granulosa cell	Neighboring	LCM	gene expression (DRaqL-SC3-seq)	GCs_10C_07_Nei_S37	8753231	5075682	57.99	12600
340	Granulosa cell	Non-neighboring	LCM	gene expression (DRaqL-SC3-seq)	GCs_10C_07_Non_S38	8880127	4911801	55.31	13309
341	Oocyte	Secondary-antral	LCM	gene expression (DRaqL-SC3-seq)	Oocyte_01_Sec1_S1	10489186	5826089	55.54	15919
342	Oocyte	Secondary-antral	LCM	gene expression (DRaqL-SC3-seq)	Oocyte_01_Sec2_S2	9434416	5260204	55.76	15218
343	Oocyte	Secondary-antral	LCM	gene expression (DRaqL-SC3-seq)	Oocyte_02_Sec1_S3	10447294	5168960	49.48	16207
344	Oocyte	Secondary-antral	LCM	gene expression (DRaqL-SC3-seq)	Oocyte_02_Sec2_S4	11790504	6052998	51.34	16391
345	Oocyte	Secondary-antral	LCM	gene expression (DRaqL-SC3-seq)	Oocyte_03_Sec1_S5	12621931	7319993	57.99	15372
346	Oocyte	Secondary-antral	LCM	gene expression (DRaqL-SC3-seq)	Oocyte_03_Sec2_S6	10707393	6299841	58.84	15887
347	Oocyte	Secondary-antral	LCM	gene expression (DRaqL-SC3-seq)	Oocyte_04_Sec1_S7	11697025	5720304	48.9	16191
348	Oocyte	Secondary-antral	LCM	gene expression (DRaqL-SC3-seq)	Oocyte_04_Sec2_S8	37606221	17752059	47.21	16856
349	Oocyte	Secondary-antral	LCM	gene expression (DRaqL-SC3-seq)	Oocyte_06_Sec1_S11	9506058	5414654	56.96	15899
350	Oocyte	Secondary-antral	LCM	gene expression (DRaqL-SC3-seq)	Oocyte_06_Sec2_S12	9897191	5601676	56.6	14850
351	Oocyte	Secondary-antral	LCM	gene expression (DRaqL-SC3-seq)	Oocyte_07_Sec1_S13	9498235	4878751	51.36	13140
352	Oocyte	Secondary-antral	LCM	gene expression (DRaqL-SC3-seq)	Oocyte_07_Sec2_S14	9237372	4465164	48.34	14958
353	Oocyte	Secondary-antral	LCM	gene expression (DRaqL-SC3-seq)	Oocyte_08_Sec1_S15	11489077	6144971	53.49	15423
354	Oocyte	Secondary-antral	LCM	gene expression (DRaqL-SC3-seq)	Oocyte_08_Sec2_S16	10270111	6239516	60.75	14537
355	Oocyte	Secondary-antral	LCM	gene expression (DRaqL-SC3-seq)	Oocyte_09_Sec1_S17	9794308	4561058	46.57	13489
356	Oocyte	Secondary-antral	LCM	gene expression (DRaqL-SC3-seq)	Oocyte_09_Sec2_S18	9232432	5472353	59.27	13658
357	Granulosa cell	Non-neighboring	LCM	gene expression (DRaqL-SC3-seq)	GC081_S51	2795102	1141382	40.8351	7568
358	Granulosa cell	Non-neighboring	LCM	gene expression (DRaqL-SC3-seq)	GC085_S54	2083408	923712	44.3366	6979
359	Granulosa cell	Neighboring	LCM	gene expression (DRaqL-SC3-seq)	GC095_S61	3192464	1076552	33.7217	12233
360	Oocyte	Grown	Fresh	gene expression (Smart-seq2)	IL01_SS2_RawPair01_S1	965895	557743	57.7436	12155
361	Oocyte	Grown	Fresh	gene expression (Smart-seq2)	IL01_SS2_RawPair08_S8	449879	256610	57.0398	10867
362	Oocyte	Grown	Fresh	gene expression (Smart-seq2)	IL02_SS2_RawPair08_S8	508490	299572	58.914	11080
363	Oocyte	Grown	Fresh	gene expression (Smart-seq2)	IL03_SS2_RawPair08_S8	347077	208414	60.0483	10554
364	Oocyte	Grown	Fresh	gene expression (Smart-seq2)	IL04_SS2_RawPair06_S6	747179	446592	59.7704	11395
365	Oocyte	Grown	Fresh	gene expression (Smart-seq2)	IL05_SS2_RawPair08_S8	411843	238983	58.0277	10778
366	Oocyte	Grown	Fresh	gene expression (Smart-seq2)	IL06_SS2_RawPair08_S8	392615	235613	60.0112	10760
367	Oocyte	Grown	Fresh	gene expression (Smart-seq2)	IL07_SS2_RawPair04_S4	905270	538843	59.5229	12135
368	Oocyte	Grown	Fresh	gene expression (Smart-seq2)	IL08_SS2_RawPair08_S8	501803	296398	59.0666	11135
369	Oocyte	Grown	Fresh	gene expression (Smart-seq2)	IL09_SS2_RawPair08_S8	375659	219733	58.4927	10484
370	Oocyte	Grown	Fresh	gene expression (Smart-seq2)	IL10_SS2_RawPair02_S2	563302	337611	59.9343	11058
371	Oocyte	Grown	Fresh	gene expression (Smart-seq2)	IL10_SS2_RawPair08_S8	357888	211951	59.2227	10369
372	Oocyte	Grown	Fresh	gene expression (Smart-seq2)	IL11_SS2_RawPair08_S8	414386	248363	59.9352	10693
373	Oocyte	Grown	Fresh	gene expression (Smart-seq2)	IL12_SS2_RawPair08_S8	343319	203669	59.3235	10340
374	Oocyte	Secondary-antral	LCM	gene expression (DRaqL-Smart-seq2)	IL04_SS2_LCMPair06_S14	700592	414078	59.104	10429
375	Oocyte	Secondary-antral	LCM	gene expression (DRaqL-Smart-seq2)	IL04_SS2_LCMPair08_S16	1448192	841405	58.1004	10964
376	Oocyte	Secondary-antral	LCM	gene expression (DRaqL-Smart-seq2)	IL05_SS2_LCMPair08_S16	2787943	1351891	48.4906	10706
377	Oocyte	Secondary-antral	LCM	gene expression (DRaqL-Smart-seq2)	IL07_SS2_LCMPair08_S16	1557837	946258	60.7418	11390
378	Oocyte	Secondary-antral	LCM	gene expression (DRaqL-Smart-seq2)	IL08_SS2_LCMPair08_S16	1959647	1207381	61.6122	12415
379	Oocyte	Secondary-antral	LCM	gene expression (DRaqL-Smart-seq2)	IL09_SS2_LCMPair08_S16	1404310	879742	62.6459	12612
380	Oocyte	Secondary-antral	LCM	gene expression (DRaqL-Smart-seq2)	IL10_SS2_LCMPair02_S10	1088658	550625	50.5783	10538
381	Oocyte	Secondary-antral	LCM	gene expression (DRaqL-Smart-seq2)	IL11_SS2_LCMPair08_S16	1634577	900460	55.0883	10483
382	Granulosa cell	Neighboring	Fresh	gene expression (Smart-seq2)	IL01_SS2_RawPair02_S2	3760225	1872059	49.7858	3881
383	Granulosa cell	Neighboring	Fresh	gene expression (Smart-seq2)	IL02_SS2_RawPair02_S2	257818	110633	42.9113	6060
384	Granulosa cell	Neighboring	Fresh	gene expression (Smart-seq2)	IL03_SS2_RawPair06_S6	348989	191688	54.9267	6268
385	Granulosa cell	Neighboring	Fresh	gene expression (Smart-seq2)	IL03_SS2_RawPair07_S7	740728	259048	34.9721	3951
386	Granulosa cell	Neighboring	Fresh	gene expression (Smart-seq2)	IL04_SS2_RawPair02_S2	6213045	3230335	51.9928	3143
387	Granulosa cell	Neighboring	Fresh	gene expression (Smart-seq2)	IL05_SS2_RawPair02_S2	4656715	2218302	47.6366	3509
388	Granulosa cell	Neighboring	Fresh	gene expression (Smart-seq2)	IL05_SS2_RawPair07_S7	227154	125027	55.0406	4081
389	Granulosa cell	Neighboring	Fresh	gene expression (Smart-seq2)	IL06_SS2_RawPair02_S2	4347483	1916426	44.0813	3456
390	Granulosa cell	Neighboring	Fresh	gene expression (Smart-seq2)	IL06_SS2_RawPair05_S5	243245	135440	55.6805	6871
391	Granulosa cell	Neighboring	Fresh	gene expression (Smart-seq2)	IL07_SS2_RawPair05_S5	254986	142809	56.0066	6644
392	Granulosa cell	Neighboring	Fresh	gene expression (Smart-seq2)	IL09_SS2_RawPair03_S3	864289	349145	40.3968	4785
393	Granulosa cell	Neighboring	Fresh	gene expression (Smart-seq2)	IL09_SS2_RawPair05_S5	371962	180909	48.6364	6056
394	Granulosa cell	Neighboring	Fresh	gene expression (Smart-seq2)	IL10_SS2_RawPair03_S3	311192	170560	54.8086	3403
395	Granulosa cell	Neighboring	Fresh	gene expression (Smart-seq2)	IL11_SS2_RawPair03_S3	184443	107698	58.3909	6608
396	Granulosa cell	Non-neighboring	Fresh	gene expression (Smart-seq2)	IL01_SS2_RawPair05_S5	206112	117797	57.1519	6386
397	Granulosa cell	Non-neighboring	Fresh	gene expression (Smart-seq2)	IL02_SS2_RawPair01_S1	359230	198090	55.1429	8106
398	Granulosa cell	Non-neighboring	Fresh	gene expression (Smart-seq2)	IL02_SS2_RawPair05_S5	298845	126671	42.3869	5078
399	Granulosa cell	Non-neighboring	Fresh	gene expression (Smart-seq2)	IL03_SS2_RawPair01_S1	315696	172101	54.5148	8216
400	Granulosa cell	Non-neighboring	Fresh	gene expression (Smart-seq2)	IL03_SS2_RawPair05_S5	304689	163741	53.7404	7173
401	Granulosa cell	Non-neighboring	Fresh	gene expression (Smart-seq2)	IL04_SS2_RawPair01_S1	279882	161284	57.6257	7890
402	Granulosa cell	Non-neighboring	Fresh	gene expression (Smart-seq2)	IL04_SS2_RawPair05_S5	209935	115445	54.9908	6065
403	Granulosa cell	Non-neighboring	Fresh	gene expression (Smart-seq2)	IL05_SS2_RawPair01_S1	556484	308330	55.4068	7712
404	Granulosa cell	Non-neighboring	Fresh	gene expression (Smart-seq2)	IL05_SS2_RawPair05_S5	317961	156787	49.3101	5360
405	Granulosa cell	Non-neighboring	Fresh	gene expression (Smart-seq2)	IL06_SS2_RawPair01_S1	395497	243559	61.583	7985
406	Granulosa cell	Non-neighboring	Fresh	gene expression (Smart-seq2)	IL06_SS2_RawPair03_S3	263242	152205	57.8194	7322
407	Granulosa cell	Non-neighboring	Fresh	gene expression (Smart-seq2)	IL06_SS2_RawPair06_S6	2894621	1537261	53.1075	3343
408	Granulosa cell	Non-neighboring	Fresh	gene expression (Smart-seq2)	IL07_SS2_RawPair01_S1	700467	328159	46.8486	8105
409	Granulosa cell	Non-neighboring	Fresh	gene expression (Smart-seq2)	IL08_SS2_RawPair01_S1	172122	108825	63.2255	3811
410	Granulosa cell	Non-neighboring	Fresh	gene expression (Smart-seq2)	IL08_SS2_RawPair03_S3	800052	488832	61.1	6838
411	Granulosa cell	Non-neighboring	Fresh	gene expression (Smart-seq2)	IL09_SS2_RawPair01_S1	250544	147057	58.6951	8889
412	Granulosa cell	Non-neighboring	Fresh	gene expression (Smart-seq2)	IL09_SS2_RawPair04_S4	870194	428437	49.2347	3324
413	Granulosa cell	Non-neighboring	Fresh	gene expression (Smart-seq2)	IL10_SS2_RawPair01_S1	317139	169159	53.3391	7126
414	Granulosa cell	Non-neighboring	Fresh	gene expression (Smart-seq2)	IL10_SS2_RawPair04_S4	193275	115096	59.5504	6311
415	Granulosa cell	Non-neighboring	Fresh	gene expression (Smart-seq2)	IL11_SS2_RawPair01_S1	267262	162605	60.841	7833
416	Granulosa cell	Non-neighboring	Fresh	gene expression (Smart-seq2)	IL12_SS2_RawPair04_S4	221044	117335	53.0822	5867
417	Granulosa cell	Neighboring	LCM	gene expression (DRaqL-Smart-seq2)	IL01_SS2_LCMPair03_S11	435701	175711	40.3283	4667
418	Granulosa cell	Neighboring	LCM	gene expression (DRaqL-Smart-seq2)	IL01_SS2_LCMPair05_S13	559204	216106	38.6453	4324
419	Granulosa cell	Neighboring	LCM	gene expression (DRaqL-Smart-seq2)	IL01_SS2_LCMPair07_S15	522643	176914	33.8499	5435
420	Granulosa cell	Neighboring	LCM	gene expression (DRaqL-Smart-seq2)	IL02_SS2_LCMPair01_S9	1256072	676460	53.8552	7119
421	Granulosa cell	Neighboring	LCM	gene expression (DRaqL-Smart-seq2)	IL02_SS2_LCMPair03_S11	1463373	486274	33.2297	4527
422	Granulosa cell	Neighboring	LCM	gene expression (DRaqL-Smart-seq2)	IL02_SS2_LCMPair05_S13	531794	177951	33.4624	6238
423	Granulosa cell	Neighboring	LCM	gene expression (DRaqL-Smart-seq2)	IL02_SS2_LCMPair07_S15	2192539	973246	44.389	6213
424	Granulosa cell	Neighboring	LCM	gene expression (DRaqL-Smart-seq2)	IL03_SS2_LCMPair01_S9	1648854	524227	31.7934	6675
425	Granulosa cell	Neighboring	LCM	gene expression (DRaqL-Smart-seq2)	IL03_SS2_LCMPair03_S11	1193980	482645	40.4232	4996
426	Granulosa cell	Neighboring	LCM	gene expression (DRaqL-Smart-seq2)	IL03_SS2_LCMPair05_S13	682437	333768	48.9083	7316
427	Granulosa cell	Neighboring	LCM	gene expression (DRaqL-Smart-seq2)	IL04_SS2_LCMPair03_S11	1498935	461022	30.7566	6537
428	Granulosa cell	Neighboring	LCM	gene expression (DRaqL-Smart-seq2)	IL04_SS2_LCMPair05_S13	395535	174787	44.19	3958
429	Granulosa cell	Neighboring	LCM	gene expression (DRaqL-Smart-seq2)	IL05_SS2_LCMPair03_S11	3231527	563958	17.4517	5866
430	Granulosa cell	Neighboring	LCM	gene expression (DRaqL-Smart-seq2)	IL05_SS2_LCMPair05_S13	3603067	657402	18.2456	5294
431	Granulosa cell	Neighboring	LCM	gene expression (DRaqL-Smart-seq2)	IL05_SS2_LCMPair06_S14	2612697	667053	25.5312	6982
432	Granulosa cell	Neighboring	LCM	gene expression (DRaqL-Smart-seq2)	IL06_SS2_LCMPair03_S11	1145687	365533	31.9051	5298
433	Granulosa cell	Neighboring	LCM	gene expression (DRaqL-Smart-seq2)	IL06_SS2_LCMPair06_S14	5365626	1005527	18.7402	5180
434	Granulosa cell	Neighboring	LCM	gene expression (DRaqL-Smart-seq2)	IL07_SS2_LCMPair01_S9	1499805	480006	32.0046	4643
435	Granulosa cell	Neighboring	LCM	gene expression (DRaqL-Smart-seq2)	IL07_SS2_LCMPair03_S11	1547563	368357	23.8024	6881
436	Granulosa cell	Neighboring	LCM	gene expression (DRaqL-Smart-seq2)	IL07_SS2_LCMPair06_S14	924663	432628	46.7876	6195
437	Granulosa cell	Neighboring	LCM	gene expression (DRaqL-Smart-seq2)	IL08_SS2_LCMPair01_S9	2455423	1266783	51.5912	8044
438	Granulosa cell	Neighboring	LCM	gene expression (DRaqL-Smart-seq2)	IL08_SS2_LCMPair03_S11	2554176	1351306	52.9058	6320
439	Granulosa cell	Neighboring	LCM	gene expression (DRaqL-Smart-seq2)	IL08_SS2_LCMPair04_S12	1196569	614174	51.3279	6922
440	Granulosa cell	Neighboring	LCM	gene expression (DRaqL-Smart-seq2)	IL08_SS2_LCMPair06_S14	2990320	1799425	60.175	7489
441	Granulosa cell	Neighboring	LCM	gene expression (DRaqL-Smart-seq2)	IL09_SS2_LCMPair01_S9	2194037	966806	44.0652	8257
442	Granulosa cell	Neighboring	LCM	gene expression (DRaqL-Smart-seq2)	IL09_SS2_LCMPair04_S12	3463719	929861	26.8457	6719
443	Granulosa cell	Neighboring	LCM	gene expression (DRaqL-Smart-seq2)	IL09_SS2_LCMPair06_S14	6689887	2549120	38.1041	7591
444	Granulosa cell	Neighboring	LCM	gene expression (DRaqL-Smart-seq2)	IL10_SS2_LCMPair01_S9	3305079	1426963	43.1749	7071
445	Granulosa cell	Neighboring	LCM	gene expression (DRaqL-Smart-seq2)	IL10_SS2_LCMPair04_S12	848127	469550	55.3632	8059
446	Granulosa cell	Neighboring	LCM	gene expression (DRaqL-Smart-seq2)	IL10_SS2_LCMPair06_S14	875672	438899	50.1214	6334
447	Granulosa cell	Neighboring	LCM	gene expression (DRaqL-Smart-seq2)	IL11_SS2_LCMPair02_S10	7661683	3031522	39.5673	6028
448	Granulosa cell	Neighboring	LCM	gene expression (DRaqL-Smart-seq2)	IL11_SS2_LCMPair06_S14	2447724	828505	33.848	5359
449	Granulosa cell	Neighboring	LCM	gene expression (DRaqL-Smart-seq2)	IL12_SS2_LCMPair02_S10	1239988	534881	43.136	6267
450	Granulosa cell	Neighboring	LCM	gene expression (DRaqL-Smart-seq2)	IL12_SS2_LCMPair04_S12	477340	233519	48.9209	5471
451	Granulosa cell	Neighboring	LCM	gene expression (DRaqL-Smart-seq2)	IL12_SS2_LCMPair06_S14	372917	202170	54.2131	6115
452	Granulosa cell	Non-neighboring	LCM	gene expression (DRaqL-Smart-seq2)	IL01_SS2_LCMPair02_S10	1381032	621392	44.9948	7422
453	Granulosa cell	Non-neighboring	LCM	gene expression (DRaqL-Smart-seq2)	IL01_SS2_LCMPair04_S12	634469	313736	49.4486	6911
454	Granulosa cell	Non-neighboring	LCM	gene expression (DRaqL-Smart-seq2)	IL01_SS2_LCMPair06_S14	389577	195560	50.198	6037
455	Granulosa cell	Non-neighboring	LCM	gene expression (DRaqL-Smart-seq2)	IL02_SS2_LCMPair02_S10	4418829	2062089	46.666	9039
456	Granulosa cell	Non-neighboring	LCM	gene expression (DRaqL-Smart-seq2)	IL02_SS2_LCMPair04_S12	804562	447281	55.5931	7428
457	Granulosa cell	Non-neighboring	LCM	gene expression (DRaqL-Smart-seq2)	IL02_SS2_LCMPair06_S14	1331123	423625	31.8246	7115
458	Granulosa cell	Non-neighboring	LCM	gene expression (DRaqL-Smart-seq2)	IL03_SS2_LCMPair02_S10	11261376	2342960	20.8053	8385
459	Granulosa cell	Non-neighboring	LCM	gene expression (DRaqL-Smart-seq2)	IL03_SS2_LCMPair06_S14	832309	503399	60.4822	6567
460	Granulosa cell	Non-neighboring	LCM	gene expression (DRaqL-Smart-seq2)	IL03_SS2_LCMPair07_S15	8111848	2359395	29.0858	7299
461	Granulosa cell	Non-neighboring	LCM	gene expression (DRaqL-Smart-seq2)	IL04_SS2_LCMPair02_S10	7805599	2623199	33.6066	8357
462	Granulosa cell	Non-neighboring	LCM	gene expression (DRaqL-Smart-seq2)	IL04_SS2_LCMPair04_S12	1058974	559749	52.8577	8072
463	Granulosa cell	Non-neighboring	LCM	gene expression (DRaqL-Smart-seq2)	IL04_SS2_LCMPair07_S15	4090699	1887684	46.1458	3804
464	Granulosa cell	Non-neighboring	LCM	gene expression (DRaqL-Smart-seq2)	IL05_SS2_LCMPair02_S10	34566206	7981904	23.0916	10296
465	Granulosa cell	Non-neighboring	LCM	gene expression (DRaqL-Smart-seq2)	IL06_SS2_LCMPair02_S10	3459167	1498146	43.3094	8415
466	Granulosa cell	Non-neighboring	LCM	gene expression (DRaqL-Smart-seq2)	IL06_SS2_LCMPair04_S12	2188979	851087	38.8805	7019
467	Granulosa cell	Non-neighboring	LCM	gene expression (DRaqL-Smart-seq2)	IL06_SS2_LCMPair05_S13	481069	252599	52.5079	5548
468	Granulosa cell	Non-neighboring	LCM	gene expression (DRaqL-Smart-seq2)	IL06_SS2_LCMPair07_S15	5241844	2404102	45.8637	7094
469	Granulosa cell	Non-neighboring	LCM	gene expression (DRaqL-Smart-seq2)	IL07_SS2_LCMPair02_S10	2741226	1359832	49.6067	7774
470	Granulosa cell	Non-neighboring	LCM	gene expression (DRaqL-Smart-seq2)	IL07_SS2_LCMPair05_S13	2343538	1027355	43.8378	3202
471	Granulosa cell	Non-neighboring	LCM	gene expression (DRaqL-Smart-seq2)	IL07_SS2_LCMPair07_S15	25188813	4643476	18.4347	5646
472	Granulosa cell	Non-neighboring	LCM	gene expression (DRaqL-Smart-seq2)	IL08_SS2_LCMPair02_S10	12537912	6349041	50.6387	10541
473	Granulosa cell	Non-neighboring	LCM	gene expression (DRaqL-Smart-seq2)	IL08_SS2_LCMPair07_S15	3550676	2168596	61.0756	8352
474	Granulosa cell	Non-neighboring	LCM	gene expression (DRaqL-Smart-seq2)	IL09_SS2_LCMPair02_S10	4856339	2787858	57.4066	8012
475	Granulosa cell	Non-neighboring	LCM	gene expression (DRaqL-Smart-seq2)	IL09_SS2_LCMPair05_S13	497867	218951	43.9778	6236
476	Granulosa cell	Non-neighboring	LCM	gene expression (DRaqL-Smart-seq2)	IL09_SS2_LCMPair07_S15	9618939	1893673	19.6869	8170
477	Granulosa cell	Non-neighboring	LCM	gene expression (DRaqL-Smart-seq2)	IL10_SS2_LCMPair03_S11	861567	435620	50.5614	7253
478	Granulosa cell	Non-neighboring	LCM	gene expression (DRaqL-Smart-seq2)	IL10_SS2_LCMPair05_S13	715696	265188	37.0532	5397
479	Granulosa cell	Non-neighboring	LCM	gene expression (DRaqL-Smart-seq2)	IL10_SS2_LCMPair07_S15	10181484	2578915	25.3295	7804
480	Granulosa cell	Non-neighboring	LCM	gene expression (DRaqL-Smart-seq2)	IL11_SS2_LCMPair03_S11	2531204	916921	36.2247	3259
481	Granulosa cell	Non-neighboring	LCM	gene expression (DRaqL-Smart-seq2)	IL11_SS2_LCMPair05_S13	731285	287490	39.313	5765
482	Granulosa cell	Non-neighboring	LCM	gene expression (DRaqL-Smart-seq2)	IL11_SS2_LCMPair07_S15	5984661	2077590	34.7152	4692
483	Granulosa cell	Non-neighboring	LCM	gene expression (DRaqL-Smart-seq2)	IL12_SS2_LCMPair01_S9	1087607	547270	50.3187	7369
484	Granulosa cell	Non-neighboring	LCM	gene expression (DRaqL-Smart-seq2)	IL12_SS2_LCMPair03_S11	633257	248931	39.3096	6302
485	Granulosa cell	Non-neighboring	LCM	gene expression (DRaqL-Smart-seq2)	IL12_SS2_LCMPair05_S13	358163	172053	48.0376	6369
486	Granulosa cell	Non-neighboring	LCM	gene expression (DRaqL-Smart-seq2)	IL12_SS2_LCMPair07_S15	2139671	880919	41.1708	6084
